# Supplementary material for: Whole-genome functional characterization of RE1 silencers using a modified massively parallel reporter assay
Source: Cell Genom. 2022 Dec 16;3(1):100234. doi: 10.1016/j.xgen.2022.100234 (PMC9903721; doi:10.1016/j.xgen.2022.100234)
Supplement: Table S1. Primers for library construction and sequencing, related to STAR Methods [file mmc2.xlsx]

## Sheet: Sup_table_01
id	name	sequence	purpose	library
1	MPRA_v3_ampB_F	GCCAGAACATTTCTCTGGCCTAACTGGCCGCTTGACG	Forward PCR primer to clone oligo into plasmid A	Bench, REST
2	MPRAduo_libA_10I_R	CCGACTAGCTTGGCCGCCGANNNNNNNNNNTCTAGAGGTTCGTCGACGCGATCGCAGGAGCCGCAGTG	Reverse PCR primer to clone oligo into plasmid A	REST
3	MPRAduo_libA_20I_R	CCGACTAGCTTGGCCGCCGANNNNNNNNNNNNNNNNNNNNTCTAGAGGTTCGTCGACGCGATCGCAGGAGCCGCAGTG	Reverse PCR primer to clone oligo into plasmid A	Bench
4	MPRAduo_libP_F	GCCAGAACATTTCTCTGGCCTAACTGGCCTCGCTTGC	Forward PCR primer to clone oligo into plasmid P	Bench
5	MPRAduo_libP_10I_R	GGTACTCACtAGGCCTCGGCNNNNNNNNNNAGCGGCTGCAGCAGGTTTAAACCAGGTCGGCCAGGG	Reverse PCR primer to clone oligo into plasmid P	Bench
6	MPRAduo_libP_20I_onestp	TCTAGAGGTTCGTCGACGCGATCTCACTAGGCCTCGGCNNNNNNNNNNNNNNNNNNNNAGTCAGCGGCTGCAGCAGGTTTAAACCAGGTCGGCCAGGG	Reverse PCR primer to clone oligo into plasmid P	REST
7	MPRAduo_GFP_forA_F	CACTGCGGCTCCTGCGATCTAACTGGCCGGTACCTGAGCTCGCTA	Forward PCR primer to amplify GFP to insert plasmid A	Bench
8	MPRAduo_GFP_forA_R	TCTAGAGGTTCGTCGACGCGATATTATTATCATTACTTGTACAGCTCGTCCATGC	Reverse PCR primer to amplify GFP to insert plasmid A	Bench
9	MPRAduo_GFP_forP_F	CCCTGGCCGACCTGGTTTCTAACTGGCCGGTACCTGAGCTCGCTA	Forward PCR primer to amplify GFP to insert plasmid P	Bench, REST
10	MPRAduo_GFP_forP_R	AGTCAGCGGCTGCAGCAGGTTTATTATTATCATTACTTGTACAGCTCGTCCATGC	Reverse PCR primer to amplify GFP to insert plasmid P	Bench, REST
11	MPRAduo_AintoP_F	CCCAGGCACGACGTTGGTTTACTGGCCGCTTGACG	Forward PCR primer to amplify plasmid A to insert to plasmid P	Bench
12	MPRAduo_AintoP_R	AGTCAGCGGCTGCAGCAGGTTTCTAGCTTGGCCGCCGA	Reverse PCR primer to amplify plasmid A to insert to plasmid P	Bench
13	MPRAduo_PintoA_F	CACTGCGGCTCCTGCGATACTGGCCTCGCTTGC	Forward PCR primer to amplify plasmid P to insert to plasmid A	Bench, REST
14	MPRAduo_PintoA_R	TCTAGAGGTTCGTCGACGCGATCTCACTAGGCCTCGGC	Reverse PCR primer to amplify plasmid P to insert to plasmid A	Bench
15	GFP_Capture_A	CCTCGATGTTGTGGCGGGTCTTGAAGTTCACCTTG/3BioTEG/	GFP mRNA pulldown	Bench, REST
16	GFP_Capture_B	CCAGGATGTTGCCGTCCTCCTTGAAGTCGATGCCC/3BioTEG/	GFP mRNA pulldown	Bench, REST
17	GFP_Capture_C	CGCCGTAGGTGAAGGTGGTCACGAGGGTGGGCCAG/3BioTEG/	GFP mRNA pulldown	Bench, REST
18	RTprimer	CATGTCTGCTCGAAGCG	Reverse transcription of GFP mRNA	Bench, REST
19	MPRA_v3_TruSeq_Amp2Sa_F	GTGACTGGAGTTCAGACGTGTGCTCTTCCGATCTAACTGGCCGCTTGACG	Forward PCR primer to make sequencing library of plasmid A	Bench, REST
20	libA_seqPCR_N7	CGACGCTCTTCCGATCTNNNNNNNCTAGCTTGGCCGCCGA	Reverse PCR primer to make sequencing library of plasmid A	Bench, REST
21	MPRAduo_TruSeq_2Sa_F2	GTGACTGGAGTTCAGACGTGTGCTCTTCCGATCTACTGGCCTCGCTTGC	Forward PCR primer to make sequencing library of plasmid P	Bench, REST
22	libP_seqPCR_N7	CGACGCTCTTCCGATCTNNNNNNNCTCACTAGGCCTCGGC	Reverse PCR primer to make sequencing library of plasmid P	Bench, REST
23	MPRA_Illumina_GFP_F_v2	ACTGGAGTTCAGACGTGTGCTCTTCCGATCTCGCCCTGAGCAAAGACC	Forward PCR primer to amplify cDNA	Bench, REST
24	4LibMIX_seqPCRr_v2N7	CGACGCTCTTCCGATCTNNNNNNNCATGTCTGCTCGAAGCG	Reverse PCR primer to amplify cDNA	Bench, REST
25	TruSeq_Multiplex_Tag_P7	CAAGCAGAAGACGGCATACGAGAT[8bp_index]GTGACTGGAGTTCAGACGTGTGCTCTTCCGATCT	Forward PCR primer to add Illumina index	Bench, REST
26	TruSeq_Multiplex_Tag_P5	AATGATACGGCGACCACCGAGATCTACAC[8bp index]ACACTCTTTCCCTACACGACGCTCTTCCGATC	Reverse PCR primer to add Illumina index	Bench, REST
27	P5_BRB	AATGATACGGCGACCACCGAGATCTACACGCCTGTCCGCGGAAGCAGTGGTATCAACGCAGAGT*A*C	PCR primer for BRB-seq	CRISPR
28	BRB_Idx7N5	CAAGCAGAAGACGGCATACGAGATAGGAGTCCGTCTCGTGGGCTCGG	PCR primer for BRB-seq	CRISPR
29	BRB_ReadOne	GCCTGTCCGCGGAAGCAGTGGTATCAACGCAGAGTAC	Read1 primer for BRB-seq	CRISPR
30	target1_PCR_F	TACACTCTTTCCCTACACGACGCTCTTCCGATCTACACTTTGACCTTTGAGCTGTG	PCR primer for genotyping	CRISPR
31	target1_PCR_R	GTGACTGGAGTTCAGACGTGTGCTCTTCCGATCTAACTCTCAAGACAGAACCGAGG	PCR primer for genotyping	CRISPR
32	target2_PCR_F	TACACTCTTTCCCTACACGACGCTCTTCCGATCTGAGCTTGCCCTATTTTGCAGAG	PCR primer for genotyping	CRISPR
33	target2_PCR_R	GTGACTGGAGTTCAGACGTGTGCTCTTCCGATCTAGACTCAAGAAGTGTGAGCAGG	PCR primer for genotyping	CRISPR
34	target3_PCR_F	TACACTCTTTCCCTACACGACGCTCTTCCGATCTATAGTTAGGGTTGCGTCATGCT	PCR primer for genotyping	CRISPR
35	target3_PCR_R	GTGACTGGAGTTCAGACGTGTGCTCTTCCGATCTATCAGGGAATTCTGTGTGCCAT	PCR primer for genotyping	CRISPR
36	target4_PCR_F	TACACTCTTTCCCTACACGACGCTCTTCCGATCTCCCTAAATGCACAATCAGAGGC	PCR primer for genotyping	CRISPR
37	target4_PCR_R	GTGACTGGAGTTCAGACGTGTGCTCTTCCGATCTAACAGAAGGTGGAATGCTGGTC	PCR primer for genotyping	CRISPR
38	target5_PCR_F	TACACTCTTTCCCTACACGACGCTCTTCCGATCTATCCAAGGTGAGTCTTTAGCCC	PCR primer for genotyping	CRISPR
39	target5_PCR_R	GTGACTGGAGTTCAGACGTGTGCTCTTCCGATCTACAGAGCCCTGACTGTTAACAG	PCR primer for genotyping	CRISPR
