# Supplementary material for: Whole-genome functional characterization of RE1 silencers using a modified massively parallel reporter assay
Source: Cell Genom. 2022 Dec 16;3(1):100234. doi: 10.1016/j.xgen.2022.100234 (PMC9903721; doi:10.1016/j.xgen.2022.100234)
Supplement: Table S2. Sequences tested in this study, related to STAR Methods [file mmc3.zip › xgen_100234_mmc03.tsv]

oligo_name	sequence	library
CTCF_chr1:2479533-2479733	GCACACCCAGGGTTAGGCACGCAGGTGATGGCACAGGGAGCCCAGGTTCTAGGAAGTGGCACCTGCGGCCGGGGAGGCAGGGCCTGGATTTTGCTGCCCCCTGGTGGCTAGCGGCCTGTCCAGGCAAAAGGCTTGGACCTGCAGCCCCTGTGGCTcagaggaagagacagaggaagagacagaCAGAGGTCTGAGGTCTC	benchmark
CTCF_chr1:9241412-9241612	CCTGCTGCTCCAGGCCAGGAGCAAGGAACTCCAGGGACCACCTCCCCTCAGTCTCCTTCCCCACTGGCGGCTCACAGGCTGGACAGGGCTCCAGCCAGCAGGGGGCGCGCGCGTTCACCTCGGGGCCAGGTTGGCTGAAAGCCCCTCTCCCGTTCCCCTCTTCTAGAGCAAAAGTCTTCCAAAGCCTTGACCTCTTAGAC	benchmark
CTCF_chr1:14052425-14052625	cttgggaaagttactcagcAGGGCTGCTCtgtggcatagtatttgagaatccagaccctgaagcgagattgtctggattgaaattacctagctctgccacctgctggctgggactatgggcaaagtttagtttcatctgtaacgtggagatcatagaagtgcctatagcaattggtagtgtgcagattaaatgaggtgat	benchmark
CTCF_chr1:33592866-33593066	TCACGGCCCCCATCCCTTGAAGCCACGGTCTTCCGGTAGCGTAAAGTCACTTCCGTATTCGAGAGCCTTCTAGGCTTCGAGCCACGCGATGTCGCGCCCTCTGGCGGCTGGGAGGAGGGACCGACTTTACCAAACGGTGAGAAGGAACAGGGAAGTCCATTGGTTGAAAGACGGAGAGGCGCAGCTCAGTCTTCCAACCT	benchmark
CTCF_chr1:45197036-45197236	TGCATTGTGGGTATGTAAATGACGCTGAGTCACCACCCCCTCGGTTTCCAGAAATACCTTAAATAGTTCGTTACTTTTTCTAGGCGTTAGGCCACCACCAGGGGGCAGAGCGGAAGCCAGATTTACAGAACTGTAGATGCCTGGTCCAACTAGACAGTGACTTTATTTTATAATTGGCACTTAAAGtaaaaaaaaaaaaa	benchmark
CTCF_chr1:53018361-53018561	CCTCAGGCCGCCCAGGCCGCCGTCCCCACCTCCCTTATCTCAGCCTTCCCCTGGGACACCCGAAGCCCGTTCCAGGAAAGAAAGAAGTGTCAGGCCCCCAGGGGGCGGCTGAGACGCTCTCAGGCCAGGCCCCCGACACCTGCGAAGCGCGGCACCTGGGGAGGGCGAACCGGGGGCCGCCCGGCCTTCCCGAGCACACC	benchmark
CTCF_chr1:151043597-151043797	aaggggaggggactggaaggaggtgaagaagggggtgggTGTAAGACCTGGGGCTGGGGAGCTGGACCAAGGGAAGCCCAGGCCGCGGAGGTGACCACTAGGGGGCGGCGCGGAGCCGGGGCCGAGGCCTGTCGCCGAGGCTGAGTTTGGCCCCCTGCCCCAAATTGGTTCCCATCTTTCAGACAGACATTGGTGTGAGG	benchmark
CTCF_chr1:154990041-154990241	CGCCCCTGACTCACGCCGCCCCCGGGCTGGCGCAGCGAAGGGTGTGGGACAGGGTAAGGGGTTGGAAGAGCCTTGTGGAGAGCGGGCGAGCCGGCGCCATCTGGCGGCCATGCTCTGAGTGGGCGAGCGCCCCCCGCGGCCACTGGAGCGAGCTGTCTTCACGCTCCTCATCCACCCCAGCTGGTGAGCGGCGCCCCCTT	benchmark
CTCF_chr1:156066479-156066679	TCCTCTGGAAGGACACAGTCAGGGCCTCCTGCCACTCAGGACTAGCCTGGATGCACCCACAGGGAAGGAGAAGGTGGGGCTGGTCTCCGCTGGGCCAGCAGGTGGCGCCAGGGCCTGTCGGTCTCTCCCCTTGGCCACCTCCCTTGCGCTTGCTCATCTCATGCCCAGGCGCTGAGGGTTCTCAGCTGGGGCAGGAGAGA	benchmark
CTCF_chr1:201451275-201451475	CCACCGTGGGGCTGCACTGAAAAACAGTGGCCCGGGAGCAAGACAGCTAGTGGTGCAAGGCACAGGACGGTCGCCGACAGGCCCTCCCGATCAGCCAGCAGAGGGCAGCCTCTCTCCAGCTTTGGGCCCCAAAGGCTCCCATCCGGGCCACTCCTGTAGGCCCCTCCCAGACAGAAGGGTCCACCTGGGTGTGTGGAACC	benchmark
CTCF_chr1:226309240-226309440	ggcccccccccgcaggggccgggggtggcgggcccgccgcTGACCTCCCCCGCCCGGCCTGGGTCCCGCGCTCCGCGGGGTGACAGCAGCCGGGCGCCCTCTGGTGGCCGCCGCGCGCAGCAGGCGGGAGCGCGGAGCGTCGGGGCCTGCAACCGGGCGGGGATGACGGGGGCCGGGGACCCTGCACTTTGGGACGACCT	benchmark
CTCF_chr1:235267577-235267777	ATGATCGCTGTAATTGGCAGAATCACAGTCGCGCTGGGGCTCGAGGCTCCCGGAGGCCGGGGGGTAGGCACGGCGCGGACGCACCCTAGGATCGCCGCCAGAGGGCGCCAGCGCGCTCCTTCGCGTCTGCTGCTGCCCTGATGAAAACGCTCACAGCGCACGCGGTACAGACGGAGCAAATCCTATGAACTTCTCCAGCC	benchmark
CTCF_chr1:249200614-249200814	TTTCTCAACGGCGGCATCCGAGGAGTTCGTCCTCACCACTGCGCGCCGACGGTGGGCTGGCGGGACCAGGACAGGAACAATGGGATTCCGAGGGCCGCAAGGGGGCGCTCCTTCTgcgggttggggtgcgaggccggaggccgggccggctgagcgggaggcggagcggggtgggtggggaccagggcggggtcgggcta	benchmark
CTCF_chr10:74096993-74097193	CTCTGCTCCTCACATCTCTCCAGTTGCAGGGAAAAGGGCTGGCATCTGGCCACAGGGAGCCTGAGCCGGCGGCCAGGGTCCAGTGGACCGACTCTGCCCCCTGCTGGCTGAGAAGGGTCCTGCCAGCTCCCAGCCAGAGGTGGCCACCTTTTGGGAGAGGGGGACCCACCCCACTGAAGAtgtgcacccactgtgtagct	benchmark
CTCF_chr11:9634795-9634995	GTGTGTTTGTTCAGTCTCATTCCTTTCCGTTGATCTCAGCTTCTATTTTTGTTTCTGCTCTTAGTCACTGCCCAGCAGCGCCAAAGGAACATCCCGCCCCCTGCAGGCAGCTGGTGTCCCCACAACCTGGGAAGCCTGGGGCAGGGCCTCAGGGGACTCCTGGTGTTAGTCCTCCGAGCCCGGGTGGACGTGTCGCTCTG	benchmark
CTCF_chr11:67381713-67381913	GGGCTGGCGCTGGGTGAAGTGGCCTGTCCATGCCACCTTGGTGGGCTTCAGCCACTTGGGCTTAGCTAATCGACAGCTGCAGCAACTTGTGGCTCCACCAGGGGGCGGGGCACCCGGCACTTTGGGGAGGAGCTGGTAGAGGGCCCCGCTCTCAGCCTCCCAGCTGCCTCCCCCACCGACCACAGGGGTTCTAACTAGGT	benchmark
CTCF_chr12:6647116-6647316	GGGCTGGCATTGCCCTCAACGACCACTTTGTCAAGCTCATTTCCTGGTATGTGGCTGGGGCCAGAGACTGGCTCTTAAAAAGTGCAGGGTCTGGCGCCCTCTGGTGGCTGGCTCAGAAAAAGGGCCCTGACAACTCTTTTCATCTTCTAGGTATGACAACGAATTTGGCTACAGCAACAGGGTGGTGGACCTCATGGCCC	benchmark
CTCF_chr12:50156873-50157073	CTTCCTGGGGTTCCCCTCACTCCCTTTTTTGTCAACCCCATCTGTAGCCTCTTCCTCTACTCAGGCAGTCGACCCGCCACGATGAGAAGTGGGACCAGCAGAGGGCGCCAACTTCAGGAGTCCGCTTTCCCACCAGGCTTCATTCACCCAGTGGACCTGAACTGTTTGGTAGAGCCACCCGGCCCTTCCTTCCTCATTGT	benchmark
CTCF_chr12:111834803-111835003	CTTGGGGGGAATCCAAGAGGAAGGTTCTTTGCGGGAGAAAGAGTGAGGCAGGGGAGTTTAGGAGGCCGCTTCCCAGCCCTCGATCGCCCCACAGCCACCAGGGGGCGCCAGAGCCCCGCGCAAAGCGGCTGCCACCAAGTGGCTGCCACCGCGCGTTACCACCCTCAGGGCCTGATGCCTGGGACTGCGGCCAAGTCCCG	benchmark
CTCF_chr13:76270041-76270241	TTTGTTGTATGTTTTATGTACCTAGATCTAGCCATTAAAAATAGGGGAAAACTGGTCCCAAGGCTGTTTAGACTGCTGCAGTACTCAGAATGTGCCAGCAGGTGGCAGCAGAGAACAGAAACTGATTTCATGCCTGATTTCCTTACATTTCCAGTAAAGAACCGAAGCTggccgggcgctgtggctcatgcctgtaatcc	benchmark
CTCF_chr13:92001228-92001428	actcgggcctcggcgccgccggtcgccgcgcggctgccgccgggAAACGGGTTGGGGGGGTTGCCGCGTCCGGCGGGGCCTGACTCTGACCCGCCGCCCCCTGGCGGCTACGCGGAGAATCGCAGGGCCGCGCTCCCCCTTGTGCGACATGTGCTGCCGGCCCGGGCTCCATGAGCGTGGCGGGCACTTTGCAGTCTCGG	benchmark
CTCF_chr14:23026149-23026349	TCCCTGCCCTGTGCCCGTCACTGCGCTGGGCGCAAGGCCTGTGTCATCCTGTCACATCCCCCCGAAAGGAGAGGAGGGCCTGGGGCCTGGGCCGGCAGCAGGGGGCGCTGTTCGTCCGGGATCGTCAGACCCGCTCCACCCGGAGCCCCGGAGGAAGTGCCCAGGGAGGGCTGGGGGCCCggaggaggccttgggttcgg	benchmark
CTCF_chr14:64977872-64978072	CTACAAAACGAACCCTAAGAATATGAATGCCATGTGCAATAAGGGATTTCCTGGTGAAGCGTTTTTAGCTGAGAAAAGCCTACTGTTTACACAGTGCCCTCTGGTGGTCAGAAGATGCTGTGCTGTCTCGTTAGGATGAATGGATTAAAATGTACTTTTCCTCCTCTGCTTCTGGAGAGGGAGAGAGGAATATTCCAGAA	benchmark
CTCF_chr14:91790008-91790208	TAAATCGGTGAGGCCTTCTCACCAGCCACCATGGTCTCTAACAAATATTTAGTTGATGAGAGACCATCCTAGCTGCTTGTACCACCTCTCTGCTCCACCAGGGGGCGCCCCCAACTTGGACTTCCAGAGGCAAGGGATTTGGGGGAACCCCCTTGTGCAGCCCTCAGGCCCCAGAACTACGCACAGATATCAAAGCACAG	benchmark
CTCF_chr14:105947270-105947470	CAGGCTCTGCCCTTTCAGCCAGGGGCGCTGGCGGCTCCAAGGAGCTCTCCCCTCCCCCGCGCCCCGCCTTTGCTGTGCGCCACTCCTCGGGTGCCCACTAGAGGGCGCACTGTCCCATTCTGGCAGCACAGAGCAGAAACGTGGAGACCTTCCCCAGTGGCTGAGCCCTGTCCTGGCGCCATCTGGACTTCCCACCTTGG	benchmark
CTCF_chr14:107150603-107150803	agtgttcccatttctccacagcctcccaggatCCTGATGTGGAGCTGCTTTCTAAGAGATTCTTCCTGTTCTGAGTGCCCACTGGTGTTCTGAGCGCCCCCTGGTGTCCTGAGCGTCCCCTCGTGGTCCTGAGCTTCCTTCCCCTCGCGGTTCAGAGCGTCTCTTGGTTTCCTCAGAGcccccccccccccccccccccG	benchmark
CTCF_chr15:64445824-64446024	GCTTACAGTGTTTCTCTTCTCTTCAGCACCCTGAGGGAGTTCCTGCCTGGCGACAGCAGGCAAGTCAAAGCCCTAGCCCGCGCTTGGCCCCTGCTGCCCCCTAGTGGCCATATGCTAGGAGGCAGGCCTGCTGCCTGGGCCTGTCTGGCCTGGGCCCTGAAGTCTGTTTTCCCTTTGGTGCCTCCTGAGCCCATTTCCCA	benchmark
CTCF_chr15:74257157-74257357	ctcagctctcagcaacccctgctcgcctgcactacctaggggatgcgtggtcttgccctcctcctggtggtaaatgtctctgtgtGCTCTTGCCCGCCCCCTGGTGGTAAATGCCGTTGCTGCTACTCTTGGTTGGGCTAGTAGTGGAGGCAGTTTGTGGACGTGTGTTAAAGGGTTTCCGGACGGTgggatgttgctcc	benchmark
CTCF_chr16:11349604-11349804	GCGGAGTCCGGCCTCCGGGCAGCACCGAGAGGGGGGCGTGGAGAGCAGCCGGTTCTGGCTCCAGCCGTccggccccggctcgccgccccgcgcccgccgccTGCTGGCCAGGCTGGGATCCGCGCCTGGTCTGGGCGATTTGGGCTAGGGCCGGAGAAAGGCTGTGCTGCGGGAgccccgcgcgcggggggcggcctggg	benchmark
CTCF_chr16:12667727-12667927	ATCCCTGGCTTAGCCGTCAGGTAGAACGCTTACTCACCTGACACCGACTTCTTAGAGAAGCGAGTCTTTTTTGAATGGAGGAGCGATGGTAACCCCACTAGGGGGCGCCCATGATCGGCTCCCAGTGCACCCCCTTAAGGGTAAGCAGGCCACATATCTAGAGTCTGATAGTCTGTGTGTACATAAGGTCTAGAAGTCTG	benchmark
CTCF_chr16:23848368-23848568	CTCTTCTCTTTTCCCGAGGGTGCTCGGGGCATCTATGGGTACATCTGTCGCCTGCCTTCAGCCCCTACCCCGACGGAAACGCTCCCCACTATCCCGCCACCTGGTGGTCGCAGCCTCCTCTCTTCTGCAGGAGTGAAGGCAGATGGGGGTTACAGCCGAGCTCCCACCTACCCCCACAAAGGCGGAAGACTCTTGGGCAC	benchmark
CTCF_chr16:84759720-84759920	AGTCCTTTTGAAGGCAGAGAATGTTAATTTGGAACAACCTGCATATTTATTCAAATTTCCAGAGAGATGAAACTTTCAGAATGCTGTGCTGCAGCGCCCCCTAGTGCCGTGCTGTACTGATAGTCCCCAGCGTCTCCTGAAGCCGAAAGTGGCGTTTCCCGCAGTTCCGGCGGGAGAGCTGTAGCCAGCAGGTTGTGCAA	benchmark
CTCF_chr16:86021236-86021436	TCACTGAGAAGACAGGGACAGCTGGAGCAGCAGCCCTCAGATGGCCTCCACCACCTCCTGGGACCCTTGGCCATGAGGATCCCATGGGCAGCAGCGCCCCCTGCTGGCTTATCGTCGAccctcccccccccccaccaccccccggctctcctcaccccggcttcttccctgctcctccccatcctcctcTGGGACCTCTA	benchmark
CTCF_chr17:16894792-16894992	ctgcgcacacgcccacacccggacacaGCCCACAGGCTCCATGCGCCCCGCATGCCCATGCTGCCGGCAACCCGCTGTGATTTTCCTAAGCAGACGCCCCCTGGCGGCTGTCCCTCCACCGATGCTGGAGAAAGCTGGCACCCAGCAGCCGCTCCCAGGCTCAGGGGCCTGAACACCTCCTCTTCTCTTACCTGGCTGGG	benchmark
CTCF_chr17:33416384-33416584	ccccctctcgggatcgcgcctccgctcccgccGCGCCCGAGCCACCATAGAGAAGAGCGAGGCGCCCGGCGGCCTCGAGCGCGGCCTCCGCTCGCGCCCCCTGGCGGAGCTGAGGCTCCCGACGGCGGGGCCGGGCTGGCCTGAGCCGTGGGGCCGTAGGAGGCGTCGTTTCCCCAAAGTCGTGGGGTCGGCCGCTGCTG	benchmark
CTCF_chr17:33866479-33866679	acttctctgagagctggcacaggcggacgaaaatgctgcttatcttagattttgggttccaggctggtggcctgatgcaaaccagcaacacttgcgccctctggcggcgaggaccagagagactattttaaagccaagctctcgggacataaaacgaaggaagaatcgaatctcatgattttcttccttatgacaaacaa	benchmark
CTCF_chr17:38347946-38348146	TACCTGGGAATCTGGGCATCCCGGGCTCCCCGAAGTGCGTCCTCCcgggacggccgccggcctggagggagtctttgcgccagttggagggaggcgccctcttctggcatacgcaaccccagggcgcacagcttggctaatggaCCCTgtctttgtgcaaattagtgaaaagcccggatcccgcctgagtcacggcaggc	benchmark
CTCF_chr17:40177008-40177208	ccagttctCTTGATTTCGTAAAGCCAATGGCTTCTCCCTCTTTAAGGTGCTATGCCAACCAGCCCTGGAGGCTGGGATCTGCCGCTCCCTCCAGCCACCAGGGGGCAGGAGTGCACTACCTGCTGTCAGTCACCAGAGTGGCCGCTCAGTGCCCAGCCCGCCAGCCTCGCTCTTGGAGGCTGCTCTTTATCCTGCCTGTG	benchmark
CTCF_chr17:63096740-63096940	ctcctccttttcccccCGTACCCCTCCGCCCCCCGGGGCCCTGCCCTGCGGGTCTCACCTGCCGCTCGGCGGGGTCCCGGCGGGGGCCGGACAGCGCCACCTGGCGGCAGGTGGACGCCCGCGCAGCGCATGCTAATGAGCCCGCGTCGTCGCTCGCGGATTGGCTGGCGCGGATTCCAGCTGCTTTCCAAGTTGGAGGC	benchmark
CTCF_chr17:79995180-79995380	GAGAGGGTGCGCGGGCGCCCAGGCCGCGGTGAGAAGCGCAGCGCCCGCGAGGGGAGGCGGAGTCGCGCACAGAGGTACCGCCCCCGCTCGCTGCCGCCCCCTCCTGGCTCGCCGCCTCGCAGCGCTGGGACCCGGCGGGACCTACCTCGCGGACAAGGCTGTCAAGATCCGCCTGAGTCCGGCTCACAGCCACCACCCGC	benchmark
CTCF_chr19:6516963-6517163	CGTGAATGCTCCCAAGTCCTAGAGCACCGGAACTCCCCGCGCGCCTTGGCTCCTGGGCCCCAGCTCCGTGCAGTCCTGGACTGGGGCTCCAGGTCCACCAGGGGGCGCCCGCTGCCCAAGCTGGGTATCGCTGCGGAGAAAAGGGGCCCAGAGTGATTGTTCCTCAGGGGAGGGAGGGGGAGGTCCCCAGAGGGAAGGGC	benchmark
CTCF_chr19:6863666-6863866	ACACTTCCGCATTGTCCTGGCATTTGAGCCGCGGAACCAAGTTCCGCGTATCTTGCCCATTGTAACCCCACAGCACCAATTTGAAGCTATGTAGTGCCCTCTGGTGGCCTTCGGTGATTTGGCTTCAGTGTCTCAAACTCTCTGATTAGACTGTTTCCAAAGAGAAGGCTGTTAGGGGGCCTCAGAAGTCAGGTTTGGAT	benchmark
CTCF_chr19:13973143-13973343	AGTGGGAGGTGGCGGGGAGGAGGGGGAGGAGACTGCGCTGAGAGCTGAGATCAGTCCCGCCGGCCTCCACAGCTGGGAGGGCGCTGGACTCTGCTGCCCCCTGCTGGTGGCTGCAGGAAATTCAGCGAGCAGGACAGCTGGCCGGTCCTGGAGAAGAGACGGGGGGAAAGGCCTCGCAcagaaagaattccagctctgcc	benchmark
CTCF_chr19:36207904-36208104	TCACCATAATAAAGAGTTTCCTGTGCCCTCCCTTCAGGACTAGAAAGCCGAGTTTAGTCTGTGCACACCCCCGCCCACGCCCCTTGTCCTGTAGCGGCCCCTGGTGGCCCTGCGTCCGCTGTCCAGCGGGATGGACACTTCTTCCACCCCCGAGGCGCCCCGTCCTCCCCAGGAGGCAGCCGGCCCCGAGGACTCGGTGT	benchmark
CTCF_chr19:36618690-36618890	TGGGAGGGAATTCCCAGGGGTTCCCAGGACTTGGGCTCGCCTCCCAGATCCCGCAACCTTTGCGTGCCTAGCCTCGGCAATGACCGCCCATCTGCCACGAGGGGGCGGCAGCGCACCGTTCAGACGCTGCGCCCCTGGTGCATTATGGGTCGCGTAGTCTCAAAGGTGGCATAAGCATCCTGGAACGCAAACGGCATTTC	benchmark
CTCF_chr19:40926618-40926818	GCAGAGTGTTGTAAACAGAGGGCGTTCATGATCCCTCGACCACTGGACAGATGTCCGGGGAACCCAAGACGGCGGCACCGCAGAGCCCGACTGGGCACCAGGGGGCGGTGCTGAGCTCAGCCCAGGCGCCCAAGTTTTGAGTCTGCGGCAAAGCAGTCCGAGTCCCATTTGCCCGGGGCTGGAGTCACTCGGGGTTGGAG	benchmark
CTCF_chr19:41858452-41858652	CCACCATCACACGTTCCCTTTGCCCCGGGGTGTCCTCTTCCTCCAGCCAGTTTCTTCTGCCAGTCACTTCCTACCCGTGGCCCCGGCACTCCGGCGCCCCCTGGGGGCCCCCCTCCCGGCTCCCCTGCCCCTCCGAGCTCACCGTTGTGGGTTTCCACCATTAGCACGCGGGTGACCTCCTTGGCGTAGTAGTCGGCCTC	benchmark
CTCF_chr19:44270703-44270903	TACAAAGATAAGAGCAGAGGCTGGTGAGTTACACTTCTTCCTCCCCACCAGGTGCTCTCTGCAGCTCTGGAAAAATGGTGTCCTCTTTGTTGTCCCACCAGGGGGCGCCACCTCCAGCCCCGCCCCAGCCTCATACCCAGTTCTTCAGCTCGGCCAGCGGTAACTGAAGCCTCCCAGAATCCTGGATCCGGGCCCCTAGT	benchmark
CTCF_chr19:45942786-45942986	tctcaaagaaataatcataatcataataaaaataaATGAATAGATAAGCTGAGACGGACTCAGGCCCAGCTCCTGCCTGCGATCCCTGCGGGGGCCACCAGGGGGCGCGGCGCCCCTGCCCAAAACTCCGCCGTCGGCTCTGAACCCCGGCGGACGCGTCCCGACGCCCCTGGAAGATTCTGCGCCCTGCCGGCTCGCCG	benchmark
CTCF_chr19:46386674-46386874	agtacttttatctggaaaacgggCCGATGGCTGAAACGTGACCAGTGGGTCGCACTTGTTGAAGGTCGGCCGGCGGGACCGCCTGGGTGCAGGGCGCCACCTGGAGGCTACCGCGCAACGTCCTCGCCCTCGCAGGACCAGTTCAGTCCCAAAGGGGGCGCAGCATCTCACACAACTAAGGGACCAAGAAGGAAAAAAAA	benchmark
CTCF_chr2:25500170-25500370	CCCCCTCCAGCCTGTCCGGGGCCTCCCCGTTCCCAGGCCAGGGCTTCCCCCTCCTCCCAGACCTCGTTGCTCTGCCCGGTGAGGCCCCGGGCTCCCAGCAGGGGGCGCCTGCTCGCGATCAGGTGGCGGCCTGGGGGCGGCCTGGCGGTCCCGGCGGACCCTGACGCGGCGGGGCTCCGGGGCTCGCGGTGGCGCTGGGA	benchmark
CTCF_chr2:85154214-85154414	CTGCAGTCGGCAGCCATCAGCGGATTGCAGGTACCCCGCGTGCGTGTCTCGGCTACAGTGCGGAAGACAAGAGGCCTTAGGAAGTGGGAACGGGCGCCATCTGGTGGTCATCTCTGGAGTGACAGCAGAGAACTGGAACATATTTTATATTTTGTTTCCACTGCTCCATGACTTGACTAAAGCAGAAACAATTCGGAGAG	benchmark
CTCF_chr2:131130127-131130327	GTCCGTCAGGCCCTGGCGGCCGCGGGGACCCCAGCCGCTAGCCTGGCCACGCCCCGACGCTGATGTCCAGGCGTCCCTGGCCACGCCCCGGAAGCGCCCCCTGGCGGTCGCAGTCGCGGTCCAGGGGCAGGGTTCCTGGCAATACTTGTCTTGGCCGCGCCCAAAGGCTGGAGGCCACGTCCGGGGTGTGTGCCTTCTCC	benchmark
CTCF_chr2:231852015-231852215	CTTGAGTCCACGTGGATCCGAGAGGAGAAGCTGTTGATCATTTCCTGTCCGCTGAGGCTGTGATCCCCGGGCGACCGGACCGGTAGCCCGGCAGCGCCCTCTGGTGGCCGGTGACGCTCAGCCAGCGCCGGGAATCGCCGCCCAGGCCCCAAGGACCAGAATCAGGAGcaggatcagggccagggccagggccagggcca	benchmark
CTCF_chr2:232347521-232347721	CTCTTCTGTGAAGGTGAGGTCCGGGCCACCAAGCCGCTTGCCCACTCCACACAAGGTCCTTCTCTCCGAGGGACGCGGCAGGGGCCCGAGGTGGCCAGCAGGTGGCAGCGCCGCGGCAGCCCGGGTTTGGCATAGCTCGGGAGCGGCCTCCGGGAAAGGAAGGGGTCAGGCCTCTCCAGGCAGCCCCCAGAGCCCCTCGC	benchmark
CTCF_chr20:32450513-32450713	TTGGGAAACGCTGTGCGGGGGTCCCTAGAGCGTGTGGGTCCTCCCCATCCCTCCTCCCGGGTTTGAGGGGCCGACGCGGCAGCGCGCCCAGGGGCCTGCAGGTGGCGCCATGTCCCAGGCTGTGGGGCCCCGCTCCCGTCGAACCACGGGGAGACCGTGGGCTCCTCCCGGGTGGTCTGCGCCTGGCGCAGGGAGGGGCC	benchmark
CTCF_chr20:51774675-51774875	aaacagccaagacccggaagtcaccatgggctttagagacagcaaggagacccggatgtctggagccgaatgaggaaggcaaaagtggaagaggccaccagggggcagactgtgcagaacctatgggacttcataaggactttggatttcactggaagagtaatggatgaggctagaaggtttggggcaggagaaaagca	benchmark
CTCF_chr21:34733626-34733826	CCTCGGAGCGGATGGAAAGAAGTAGGCATTGCTGCAGAGCTGAGATGAACCTGCAAGGAGACAGCCTTGGCCCCAGGGAATGATCACTGCACTGCGCCCCCTACTGGCCTGGCTGAGATGACTAGCTGTGATTCCCTCCTTAGTCTCACCTGTTGAAGATGGCGCAGAACAGTTACAGCCATGATCAAAAAAGATAATTA	benchmark
CTCF_chr21:38362431-38362631	TCCCGGCCCGCAGCGCCCCGACTTACTTCTGAGGCCGAAACGCGGCCGCTCCTGCGCCGGGTGGTCGCCCGCGAATCCCTGCCGCGCCGCGCTGCGCCCTCTCGTGGCCCGCCTGGTGGTGCAACTGGGCTCTCTGCGCAGGGCCGCGGGGCCGCCTGGCCTCCTCCTGCCCTGGCCGCGGTGCCGCGCGCTCGGGAACG	benchmark
CTCF_chr21:40760577-40760777	TCCCTTGGGGTAGGTGCCAGAGGCGCCACTGAGGGATCTGGTCTTGGGGCGCCCGCGCAGTCCTTGGACTAGGCCTTCCCGGCAGATCTGCGGGCGCCACCTGGCGGTCACTGCCGACTCCTCCGTTGCGCTCCAGTCACCTCTCCCATCCCGGTGCCGTGGCCGGGCCGTTCCCTGGAGAGTGGACGGCTGGGGCTGGT	benchmark
CTCF_chr21:45359006-45359206	CGTTGTGTCTGATGCCGTGGGAGATGCACGAGCAGTGACTTTCACTTTATCCCACTGTGGCCCCGTGACCCTGAGCGAGAATGCACTGGCCGGGCCTCCAGGGGGCGCTCCCTTAGGAACACCCCATCCCCGTCCCCGTGTGCTGTCGAGGGCCTCTAGCGGGCGCTCCCTTGATAACACCCCACCCCCGTCGCTGTTGT	benchmark
CTCF_chr21:45567100-45567300	CATGGTTCCCGGGACCAGCCCGTCCTGCCATCCCAGAGGCCTCTGCATCCCACAGGCTGTGCACCCTGGAACGTGGTTGTGGCTTTAGGTGCTGCCACCAGGGGGCGTGGCAGAACTGTCTTTGGGGCTGACCACGGGCAGGCGGCCCCTCACCAAGCTGCTTCCTGTTGGTGCCATCAGAGTCTGGGCTATCCTCTCCT	benchmark
CTCF_chr22:17652408-17652608	CATGGGAAGCCGTAGCTTGGCGCTGCCCACAGTGACGCGAGGGACTCCGAGGGCACCCGGGCCGGGGTGGACACGGGAGTgggcccgggcgcggccggcagggggcagcagcgccgcgccgcccgcgcAGTTCCACAGGTGCGCCGAGCCTGGGGCCATCGCCTCCCTCCGGCCGCCGTCCCCAGCGAATCGCCGCCTGC	benchmark
CTCF_chr22:17652758-17652958	CAGGGAGGAAGGGACAGGAAACTGAAGCTGTTTCCGGGGCTGACCCCGGCCAGAGAGAGCAGGGCTCGGGAGAGTCGGCGCGTCCCGGAGGCGGCGCCCCCTGGAGGCCGGTGTGCTTTGGCTCTGCAGCGGGGGAGATTAGGGGTGGAGGCCGACCGATCCCACTCAGCCAGGACTGGCAGGCGCCGGGAGCTCACTGG	benchmark
CTCF_chr22:23197950-23198150	CTGTGAAGGGAACCAAAAGGCAGGAGGGACAGGGCAGGGGCTGTCAGCTATGACTCAGGGGAGGTTCCTGGGCCTCAGGATCCTCCCTCTGAGGCCACCAGGGGGCGGGGGTGGCACATGCCTGGACCTGGGAGGTCCCTGCTGGGCTTCACCCTGGGTGGGTCCTAGGAGCTCCTTCCTCCTAAGTCCCCCTAAAGAGA	benchmark
CTCF_chr22:23285014-23285214	ATTTATCcacacacattcatactcattcacacacacacacgcattcacacactcacacccactcacatgcacTGGCCAGAGCCAGAGTCGATAGCGCCCTCTAGTGGCCACTGTTGTCCCTTCTCTAGAAGGTCTCTGTCTTATCAGTCACAACCCCCAGGAGTCTTCATCCGGAAATCCCAGGATGCACAAGTCTGGCA	benchmark
CTCF_chr22:30279428-30279628	GGCCAGGCGGCTGTCACCCTCTGAGGAGGCAGCGCCCTGGGAGGGCTGGGGACTGCGTGCGGGGCCCGGGGAGGGGCGTCCCCGGCGGCTGTCGCCGCCAGGGGGAGGCGCTGGGTGTGGGAGTGGGAATGGGAGCTCGGCGGCCGAGCTCGGCCCGGACCCTAGATGCGGGGGAGGCGGGGTCCCGGGCTCGGGCTGCC	benchmark
CTCF_chr22:37595567-37595767	ggagccaagggtcgccgaatagagacgagtccagccgagcggagctgCGGGTCGGATACCACGCGGCTACTGGGCGAGGCCTGAGGACCCGCGGCGCCCCCTGCCGGGCCTGGGGAGCACAGAGCCACGCTCCAGCCGTCCCCGCAGccctgcgacaggcttttgagatgggcgtgggagcccattttttcggatgagga	benchmark
CTCF_chr22:42833565-42833765	CAGACGCCAGAGCCACCAAGTCCCCCACTAACGGTGCCACCCActtcccctcctggccacgcaggacggccccagggttggcctgtgctgatggtgccacctggtggtagacatgggaacgccctcacctgagatttcctctccgtgacccttcttccccctctaggggTCCTGGGCTGCCCTGAGGCCACCGCCTAGCA	benchmark
CTCF_chr22:42840490-42840690	TGGGTCCCCACGGCCCCTGGCTCTCTCCCCTCTGCTAGAATCTCGCTGAGGGATTGGTGGGGAGGGGGTGGTCACGCACTGGGTGGAGATCTGGTGCCCCCTGGAGGCCGGACAGGAAGGGCCAGGGCGGACAAGGTCTTTGAGAACTCGGTGGCATCCCGCTCCTGATGGCCTGGGTCCCACCGCCCCTCCCCCAGCCT	benchmark
CTCF_chr3:13036541-13036741	ACGCCGGGCCGGGAGCGGCGGCCTCTCTCCCGCAGCCGGAACCCCGCCGGTCTGGAGCGAGGGCGTCAGGTGGCGGGCTGCGATTGGGACGAGGCGCCCCCTGGTGCCCGGAGGCGGCGAGACCGGAGACCGGAGGGACGGGGCCGCCAGGGCCCAGCcagagaagctgagcgagtgatgtcatgagtcaggagacccgg	benchmark
CTCF_chr3:34148366-34148566	caacccaacatcctgaactctgttcggtgatgctggggctgggtctctgcaaaccacatttctgccttgcccactggttccttgttaagctttgccagtagggggcagaagagggtgaaggaatttgcttcttcctgtttccttactgttctgtgcagtaccctggcaatgctttctcaccttagcagagccagctcatt	benchmark
CTCF_chr3:126701393-126701593	GCTACAGCCGGAGTTCGCGTCTCGCCACGCCTCTGCCGCGGGACTTTCCTCCCTGGGCTGCGTCCCCAGCCGGGAATGCGCCACCAGCCTGGGGCCTGCAGGGGGCGCCCGGGCTCCCCGCGCAGGTGCCCGCCCATCTGACAGAGCGGAACGCGCGAGGCCGAGAGCTGGGAACACCCGGCCCCGCAAGGTCTGGGAAC	benchmark
CTCF_chr3:128336595-128336795	CCCGGTGCCCGCCTCGTGACGTGCCGCAGTGTTACGAAGGGACACCAGGGCGCAGGCGCAGCTCGCTCCTCAGGCCTGCGAGAGGCCCGCCGGCCCAGCAGAGGGCGCCCACCAATCTGCACGCGGGCCCAGCGAGTTATCTTGATTTCGGCCAAGCTTTCTGACTGCTCCAAAAAACGAAGAAAAAGATTCAGGGAGAG	benchmark
CTCF_chr3:128399617-128399817	CCCACGTCGCCCCAGCTCTGCATTCACAGCCGCCAAGCGGTCCCGGAAGCCGAATGCCGGATAGGTCAAAGACAGCGCCGCTGCTCCGGCACTGCCGCCAGAGGGCGCGGAGTCGCCGTGTTGGCCTGCACCTCCCTTGTCACGTCAGCCGAACGGCTACGGCAATGGAGGATTTTGCCGTATGCGACGACAGGATGACT	benchmark
CTCF_chr3:196255707-196255907	GCGGTGGTTCCGCCCTGTCGGGCTCAGACCGGCCTGGGCGCCTCCGCGGGGAGCTGGGCGGTGGCGGGGGCCGCGGGAGTGGAGCCGGCCCGAGCCTCCAGGGGGCGCTGGCGGCCGCTTCCTCCATCCGCAGGCGGCTCCCGGCCACGCCCGTCGCTGAGCGTGAGGCGATGGCGGCCGAGCTCAGAACACTGGTCCCC	benchmark
CTCF_chr4:3108409-3108609	TTTTTTTTTCCCCCTTAGTTCTCAGCGGAACAGTCACTTCCTTAGGGAGGTTTCCCCAGCCACCCTCTGAGGCCGTGCTTGTTGCCAGACTCTGCCACTAGAGGGCAGGGCTGCACCACTCCTGGCACCTCGCACCCGGCCTGCCCTGTCACTCTGTGTGTTGGGTGAATTCCTGTGATCTGTGACTCACTGCTCTGTGT	benchmark
CTCF_chr4:48129869-48130069	GCCCCTCTGTCCTCTAGGAGAGGCTCCTATTGACATTCCTTCCACCCCCAGAGGTTCCTGGGTGGCAACAGCTGGGCTGATTGGGAACAGGTTTCCACCAGGGGGCACTGGAAGAAAGCAAAAGTGAGAAGCACCCCTTCTCAGAATAGCTCCTAAGGTCATCTCTGAAGAGGACAAAGGAACAGATGTGAAGAACTGTG	benchmark
CTCF_chr4:56212702-56212902	GAGCCTTTGATGTCCCCAAGAGGTAACCGCGCCCCGGTCCCGAGCCGCGGTGGTCAAGGCGCTGAGAGTTCGGGGCGCCCCGGCTCGCGGGCAGCCAGCAGGGGGCAGCAGAGGCGGGACCCGGCCTGGGAGGCCCTGGCGGGTTCCCGGGCGCAGCACGGCGCTCCCTCGGCCTGGCCCCGGCCATGCCCCGGCTGCTG	benchmark
CTCF_chr4:56733232-56733432	GAAAATACTTCTGAAGCAGTTAATTATAATCATGTAaaatatttgtttaagtctacttgtgtaaggacctgtacagaatgatttgggcagtccctgccccctagtggctaataagctGTCACACATGACAGTTGAACTTTTTCGCAGTGAATTAAATGGACTCGTTGAAAGGACAAGGAGATCGGTAATATCTCTCTAAA	benchmark
CTCF_chr4:129784724-129784924	CAGACCAGGTTAGGATTCCTGGGAAGGCCGCGGATTCCGGCCCTGGAAGAGGCAGGATCCTGGAGCAGTTTTGTGAGGCTTTTGTGCTCCCATACGCCCCCTGGTGGTGAGTGTAAAGAAGACTTTGCCTCTCACAACTACATGTATGTGTGGCATTTTTGTTAGAGATGAGAAAAGGATTGAGAAGGATAAACTGGAAT	benchmark
CTCF_chr4:140216903-140217103	CGGGGGCCAGCAGCCGGGAAAGGGGACGCAGCAAGGCGGACGGCGCCATCTTGCGTGGCCCAGCTCAGTCTCTCCGAGTTGGCAACAGAACCAGCGCCACCTGGCGGCCGGAAGTGCGGGACTCGAGGGCTCTGCAGCAGAGCTCCGTGGGGGCGTCAACGTGAATTCCAGCACGGCAAGGTTCTCTAGCACCCCGGCCT	benchmark
CTCF_chr4:185185379-185185579	CAGTATAAAAGCAGAAAGAAAACAAACTGGGAGAGATGCTCCTCAAGCCGGAAGAGCTCTCAGAACTCAATTTTAGAAGTCAGCATGTGAATGGCCACAAGGGGGCGCGCTGTTTCCAAAATCTAGAAACTACAGTCCTAATCCCCGCGCCCCAACCGGCTTTCAGCTGAAATGGCTTCAGCTTTAGAACATCAAAGGGC	benchmark
CTCF_chr5:106907795-106907995	TTGAGCCAAATTGACTAAAAAGGACAGCCCGGCAGAGAACGTGCGTGATGTGAGTTACTCTGGCACCGAGAAACCTGTTCTTATCTGGCAAGTACGCCCCCTGCTGGCCGCGGTGCTGAACTCCGCCTCTTGGTCCTGCGCCAGACAGCCCTCGGAGCTCTCTGGTTTAGACCGGGGGAAGGAGAAAGGAGCTCTGGCAG	benchmark
CTCF_chr5:133476246-133476446	ggcCCAGGGGCCTGCTAAGCTGGGTCCCAGGAGAAGGATACCATTTCCATCCCTCAAGCACCCATACAAGTTTATAGAGGGAAACCGCACAAGCTGCCCTCTGGTGGCAGATGCTTGAAATTCCAGCAGAGGCCCATCTGTCTCACAGGATGGGTCAAGGCCTGCCTAGCAAGGTAGGGAAGTCTTTCCTCGTGTCTGGC	benchmark
CTCF_chr5:150505771-150505971	AGCTAATGCAGAAACCAGGTGCGCCCCTCCACCAGTTCACCACTCCAAGGGAGAAAAGGAAGCTTCAGATGTGAGAATCAACGTGTCGGGTTGGCCGCCAGGGGGCAGCTGGGTGCCAACCAGAGCAGCAGGAAGGTGCAAGCAGAGAAGCTGTGGTCAAGAGGTCAAGCAGGAGGAGGGGAAGGTCTGACCTCTACTCG	benchmark
CTCF_chr5:159866217-159866417	GAAACCTTCTCCTTTTAGGAAAGTATGTCTTACAAGTATTAGGCTTGTCTATCTACACCAGAGGACAAAGGTGCCGGGCTAATTTCGAAACTGCCCACCAGGGGGCGGCATACCACATTCCCTGCTGCGATCAGCTCGCACAGACAGTCCCCCTCCGTGGTGGCTTTGGCTGTTTCCCCTTCAACTGGAATTGCCCCGTT	benchmark
CTCF_chr6:1555357-1555557	CATCCCTACCTGCAGGAGGCCTGGAGCTCAGCGCAGCCCCCCACGCCTGCCCGGGTCCCCGAAACGCGGCTGCTCCAGCGCCGGGGGCGCACACCGCCCCCTGGAGGCGGGCCCTGGCCCTGAGCCCCGCGCTCCCGCCGGCGCCGACTCCACTTCGCGGCTGCGCACTTTGCACTTGGCGCCCAGCCCTGGCAGATCGG	benchmark
CTCF_chr6:2989303-2989503	CTGGCGAGAGCCCGCCCCTCTGCAACCAGCCCGCTGCAGCGGAGGGCGCCTGGGTGCCCTCGGCCGAGCCAGCAGCCCACGGTCGGCGCCGCACTGTCCCCTGGTGGCGGAGCGCTCCCGCGACCCGGCTCGCCACGCCTGGGAGGGGTCCAGGAGGACGCGGCTGGGACCTGGGGGCTCTCAGGGTGGGGCCTTGGGGG	benchmark
CTCF_chr6:26026578-26026778	TAACCGCCAGTCCTACTCCAGAGAAGGGGGAGGTGACGTCACTCAGCAGGACGCCAAGCTCAACTAGAAATGGAAGTAAAGGCTTCTGGCGCTACCGGCAGGGGGCGGTTAAGGACGGCAGGTGTTACCAGGGAAGCTAAAAGTACAGCTTTTGCTGACGTTAAGTCAGATACGCCTGGGAAAACAGACCTGACACCCAT	benchmark
CTCF_chr6:36648295-36648495	GCCTTGCAGGAAACTGACTCATCACTACTCCCTCCAGCGGTCCGAGGCTCTGCCCACGCACCTCCCACTCCGCGCGTGATTTCCTGGAGGCCGGCGCCCCCTCCCGGCCCTGGCGGGAATAGCACACAGGCTTTCCCGCGGAGTGGGGCTGGCCGGCGCGAACCGCCGCGGCTACTCCTGGGCTCATCCGAGATCAACCC	benchmark
CTCF_chr6:44205732-44205932	CGTGGGGCTGGGGGCGGCGAGAGGTGCGACGGGGACCAGGCCCCTGCCCCATCCCGCCGCGAGGAGCGGAGGGGGTGATGTCACCCGGCCCGCGCGCCCCCTGGCGGGCGTCAGGCCCCACTGCTCTGCGCTTCTGCGTCCTGGCGGGTGGGTGACCAGACTGCGTGTCAGACAGACCCACGCCACTGCCCCGTGTCCGG	benchmark
CTCF_chr6:114180187-114180387	CTGCGGGCAGGGCCCGGCTGGGCAGGGCGGGGTGGCCCGGCGACTCCGCCCCTCCTCGCCTGCCTGCGCCCAACGCGGCGCGGTGGAGGCACAGCGCCCCCTGCCGGTGCCAAAGGCCTGGGTGGGCGCAGGAGCTCGGAGGGCCCCGCGCGGGCGCTCCTGGCTCGAGTGCTGTGATCCCCCTGGGAATTCCTGGTATT	benchmark
CTCF_chr6:137487255-137487455	ttaaatactttgctgatggaagcagcttcatatctaaaggtttatcagttgggctggatatgcagtggtaacactgaattcagcagctgaaacctgccctctgccggccggaactttagcccaaagagctgagataatagctgtcactagggtgttgcttttggccaaagaaagtcggtaaacatctatactgactcaag	benchmark
CTCF_chr7:101331678-101331878	GTCGTTCGCTCCCCGAGGGCGCAGCAGAAGCACGGGGAACTCCGGACCCCACGAGGCGCTCTGGACGAGGTCGAGCCGCCGCTTCCCCCGGGCGCCGCTAGGTGGCGCCGCGCTAACGAGGATCGGGATAGACCGGAGGGGCCGCGCTGCCACCAACCGGGTCTCCACTCCCCAGGTCCTCACTCCCCGGGCCCCAGCCT	benchmark
CTCF_chr7:101922831-101923031	GTGGGGCATAGTGGGGCAGGGATTCACCTCTCCCTCTTCCTTTGGGGCCCAGCAGCCCCCAGCCCTGTCCCCACCCATCAGAGCCGCTCCTTGGCCACCAGAGGGCACTCAGACTCTGCAAACCAGCCTGGCTCTGGGTGGCCAGCTGGGGGGCGTCTCCTCTCCCAGCTGCCTGCCTGCTCGCATGACCACCCCACACT	benchmark
CTCF_chr7:128523725-128523925	AACAACGACAACAAAAAAAGCTCGCCCACCCCTGTGGCTGGGCTACCCCCTGCCTGCCTGGGCCTCACGTCTCAGCACAACTGTCGCCCTGCAGCGCCACCTGCTGGCCAAGATGCTCCACAAACTGCACCCAGCTGCGGAGAGGCAAAGGGTTCCTGTCAGCTTCCCCAGTTCCCTTAGGGATGGTGCAGCCCTCGCCG	benchmark
CTCF_chr8:10190307-10190507	GGGTGGGGAAAGGAAAAGCTTGTAATAATGGGCTTTACATATTAAACTGTGTGCATCCGCATTTGGGCCAAATGGAAAATCTGGTTTGTATGACTGCCCTCTGCTGGCTGTAGGCCTTTGCTGCAGTGGCAGGATATGAGTCCCTGGGTGGAGCCCCTGTGCAGATGCCGGTATCAGTCTTTTATTCACTTGCACTGAGT	benchmark
CTCF_chr8:26428833-26429033	TACTTGGGCACACCAACGGAAACAAGTGATCTCCAAGGCCCTGCCCTGGCTTGGAGACCAGCACGCAGGGGACCACGTGCACACTCTTTGTTCGCCACCAGAGGGCAGGCCTGAGGCACGATGGCTGAGCTAGGTGCCCTTTGTCCCCATCAGGGATAGAAAGACCCCAGGGAACATCTGTAGCCACCCAGAGAATGAGG	benchmark
CTCF_chr8:38625892-38626092	CATTGTGACTTTTTGTATTTATAGAAGTACAAATGTTGAAGAAATTCTCTTCACACACAAATGTGTTGATGGACGGTGTGATGGAACGTTCTAGTGCCCTCTGGTGGCTACTGCGGCTTCCGGCTGGTGAAGCTGCACAGCAGAAGGAACGGGAGTGTCAAAAGTTCAATTTTTTCCTCCTCCATCCTTGATAATTGTGT	benchmark
CTCF_chr8:41685942-41686142	GGCCGAGGTACGTGATGGCGGGCACTGAATTACAGATCCCGTCTGTGGCCGCCAGCCTCTGTGTCCTGCCACCTCCTCCGAGAGGACATCACCGCCACCAGGTGGAGCGAGTCTCCTCCTCGGCGCTCCAACCACGTGCTGTTTATTACTCTGTGGGGATTCCCATACCGAGGCCTCTTCAGTTCCTGGAACAGTAGCAC	benchmark
CTCF_chr8:41686390-41686590	GCGCGGCAAAGGCGGGTTCCGCAGAAGTCGCGCGTGACCCGGGGCGCCGCCCTCCTCGGGGCCCATTCGGATCTGCCGCCCGTCCTCTCCAGAGCGCCCCCTGGCGCCCTCTAGGCCATCTTGATTCCACCGCCGCAGTTGAAAGAATTAATAAATAAATCCTAGTCTCGCGTCTAGACCGGTCCGTGAGGGTCCCCTGC	benchmark
CTCF_chr8:90996427-90996627	CCGCTTACCCGCAGGCCATCCAGCCCTAGCGCTGCAACGGCGCGGGGGTGAGGCTGGGAGGGAGGGGGAGTCAGGGGAGGGGCGCGGAGGACTGCCACCAGGGGGCGCCGCAATCACCCCACCGCCCGCGCTGAATTCCAGCTCACAGCCGCCGTGCTGCCCGGGAAGAATATGCGCTTGCCATACAGCGTACTCGCCGC	benchmark
CTCF_chr8:124172746-124172946	gaggaggaggCTACCTGGAGGGGCTGGGCTGATCCTGCCTTGGGCCCACTCTCCCGGCGACCTCCCGGCTCCCAGACCTGGCTGAGCCCGGCGGCCGCCAGGGGACGCTGTGCCCAGGGGTTGCCGCCGCTGCCCCGCAGGTTTCGGCTTTTTCCAAATTAGCCTAGGGACACACCGCGCCACTAGCCGGTACAGGGTAC	benchmark
CTCF_chr9:36991656-36991856	ACCAAGCTCatgaatggccggtacacactgccctgctaccctacccctcttgttcctaaccctggacagcaactaagctgtcctgggtcgatggtgccacctggtggctggtgctgggaagtgtctgactccctcatcactttcgtcctccactgttcagtccctcaagaggctatgcctttctttctgcctatttcctc	benchmark
CTCF_chr9:100797089-100797289	AGCAGGGGCTCAGGAATGAGACCCCTCCCTGAGTGTTTCGGCAGGTCTGAGCCAACGGGGCCTTACACACCTCTTCTCACGTAGTCCTCACTACTGCCCTCTGGTGGTGGCTGTCTCCATTTCACAGGGGAGGACGTTGAGAAGTTCCTCTGCGTGaaaggacagagctgggaggtgaaccccggcctgaattatccaaa	benchmark
CTCF_chr9:132499935-132500135	cgcttagcaagcagtaggtgctcaataCTGGATCGCGCCCTTCCCGTTTCTCTCCCGAGAGCCGCCGCGGCCCAAAAACAGAGGCGTCCCCTTACCACCAGGGGGCAGTGTTTCCCCTCTCAGCTCCGAACGGGACCCGGGGCCTCACGGCGCTTTCTGGCGGGGCCTGGGGTCCCTGCGCTGCTGGAGAACCCCCGGCA	benchmark
CTCF_chr9:139002391-139002591	CACCCTGTGCTGGGGATGGGACAGCACGTGGCCCATCTTGACCGAGCATCTTAGATCTTGAAATCCCCAGCACCACCCCCTTCCAGCCACTGCCTGCCCTCTGCTGGCTCCTCAGCTTGGATTCCACTTTTCAGCAACAGAGACCCCCGGTCTGGTGCCCAAGCTGGTGTCCCCGTGTGGTGGACGACGGGGAAAGGGGG	benchmark
CTCF_chr9:139118035-139118235	CTGGAGATGTCCATGTCAAGGCACGCAGGAGGCAGTGGCACCCGCAGGTACACACATGCTATGCACGGGCCTGCAACAGGGTCACAGGTACCTCCGCCCCCTAGTGGGAGCAATGGGCACAGCCTTGTCTGCAGGGCTGACTTTGGCTGGGGAAGGCAGAGGCCCTGTGCCtgtgtgtgcgtgtgtgtgtgcatgagtgt	benchmark
CTCF_chrX:130937147-130937347	CCACCCCCCACTAAACACTCAATAACTTTATTTGCCTTTGGTTGGCTCCTGGGTTTGGGGCGGGGTAGGGGTTGGCAGCAGCCCGGGCTTCGTGCGCCCTCTGGTGGACCTCAGAGGCAAGAACTGGAATCCCGGCCAAACCTGAGGACTTCACAGTCAATAGTTTAGGAGAGTTGCATGGTTCCTCAGGTCTGCAGTCC	benchmark
CTCF_TAD_chr1:3641055-3641255	CCCTTATGTCAGCAGAACCAGGGCCCGGGAGGGCTCCCTGAAACCCATGTCCCACCCTCACCTGCCTAGGCCTGCCAGGAAGGCAGAGCTCTATCGCCCCCTGGTGGCTGCCGTGTGACAGCAGTTCTGAGAAAGGCCAAGATTTTCCCAAACCCCTAATAGCTTTTGTATTTGTCCCCAGGGTGACATGAAAACTGCCC	benchmark
CTCF_TAD_chr1:8409130-8409330	ACCATCGCCGGGGGCCTTGACTTGCCCCTACACCAGAGCTGCAGGTCTTGTGGCAGCCGCGGGCCCAGGGCAAGCACCTGGGCCTTGTAACGACTGCCACCTGGTGGCCAGGATGGGGATGGACTCTGTTCGACGGCTGCCCAGCAGCAGGGTCCAAGGGGATTGGGGGGTGGGGGGGACTGGGTGGTCACATGCCCAGA	benchmark
CTCF_TAD_chr1:9687150-9687350	CGGAAACCACGCGGCGCCGCCGGGCGGGCAGCAGGGGGAGCCGCTGAGCCAGGGGCTGAGGGTTGCAGGCGGCTGTGGCCTTGGCCAGGCATCACCACCAGGTGGCGCCGCGCGCTTCCCTGGCGCCCAACCCGGAGGCCGCGAGGTCGGGGAGCGGATGCCCGGGGGAGACGCCGGCTGGGCGACCTAAGGCTCCGGGC	benchmark
CTCF_TAD_chr1:17828891-17829091	caagCCCAGAGGCTGCCTATGGGGCGGGGTAAGGGGCACAGGATCATGCCCTTCATACAGTCCCCGCAGTCCTGGAGGTGCTGCTCAGTGCACGACGCCAGGGGGCGCCATGCGCATCGAAGAACCCTCTGTGGTTTCCCAGTCCTTGGGGCTGCAGCTGCTGCCTTCTTCGACCGATTTCTGCGGAGATGGTTTCGTGA	benchmark
CTCF_TAD_chr1:20088775-20088975	GGCCACAGGCACACCTAAAAGTTACGTATCACGGGATAACAGTTCTTTGGAAAGATGGGGGATTGGGGAGGGTGACCGAGGGATCTCGGCTCTGCCACCAGAGGGCAGAAGTGTGCCAGACACCCAGAACTGCGGGATTAGCCCTGGTGCCCACCCCAGACACACAACCACATACTGTGGGAGCCCCTGGAGCCAACTGG	benchmark
CTCF_TAD_chr1:23963997-23964197	TCCATCAGCTCTAGAGTTTGGGATCTTGAGTAACAGTTTCGCCACGTTTAACAAATGTCCGGGGCCTGGAACGGAGACACTGGCGCTTCTATCGCGCCATCTGCTGGCCAAAACGTAGAGCTCAACTGGCGACGGAAAGGCGTTGGTTCCCAGGCTTGACAGGATTCCCTTCTGCCCTCTtctcaactgtttctcccaac	benchmark
CTCF_TAD_chr1:24868556-24868756	cgaacctggccTTTTTTGTTTTTAAAAAACTAAAGCGGAGTCGCTGAGGACATTTCCACTTTGAAGTTTTTCCAAGCTGTGTTCTGTGGGGCTGCCTCCAGGGGGCGCCATGCTTCCAGGTTCCTGgggcctttcactcctgcttcaactctcctattatttgctatacctaaaggtcctagcatgttttccacttgagc	benchmark
CTCF_TAD_chr1:26690394-26690594	CTCCCCATAACCACAATGTGCCTTCAACTTCAGAACTAGCCAGAGAGCGCACAGTTTCCGCCCTTTGCTAACGCACTGAGATGCGCTCCCTGGGCGCCCCCTGCTGGGCGATGCGGATGGTGAGGCCAATCGCATCGGCGGTCGCGCAGATTTGTGGGATCCCACTTGAAAAAGGTTGGTCATCGGACTGTGGTCTAGAC	benchmark
CTCF_TAD_chr1:27179662-27179862	TGCCCACTGCCTGGACTGGGTGGCGACTCCATCCTCTCCTGGCAGTAGGAACCCTGGGGACTCAGCCCTGCTGGGTCACTCCCTGTTCATCCTGACACCAGGGGGCACCAGAGTTCCAGAACGGGGATTACATTGCTGTGGGTACTGCTAAGACAAGTCATTCCCACACAGTCATGTCACCTACCCCACCCAGTATCCCT	benchmark
CTCF_TAD_chr1:33358539-33358739	GTCCCTGCCCGCTGCAGATGCTCATTTGCATTCATTTGCATACTGTTCCCCGCCCCTCTGGGCCCAGCTGCCTCTGGCCCTCCAGCCCGCGCCGCGCCCCCTGCCGGCAGCAGACGGCCCCGCAGCGCAGTGCCGCCCCCTTGGCCCGGCGCCCCCTTTCGACCACCGAGCGCGGGCCGCCCTGGGCCCGGGTGCCAGCC	benchmark
CTCF_TAD_chr1:152025117-152025317	TCACCATCAGTCCAGGCCAGGGCGGTGAAGTGAGGTTTCTTCTCCACTCCCTGTTGCCTAATGCGGGGTCTACATGAGACATTGCAGTCAGTCACCACCAGGTGGCGCACAAGCCATGAAAAAGAAGTTCTGAGGGCCGCACATCTTCAACACCGGGTTCTTTCCGGATGGCTACTAATGAGGAATTGAGTGGCTACTTA	benchmark
CTCF_TAD_chr1:156355472-156355672	CATTGTGTGGATTAGGCCTGTGGCAGAGAAGGTTGAAGACCACCCCCCGCCGCGACCCCCACCCAAGGGCCTCTGTTGTCCTGAAGTCATTTGACCACCAGAGGGCGCACCAAACCCAGAAGAGGAAGATGCCGCTTTTATGCCCTTCCTTGGTCCTCTATGAAGAATGAAGCTCCTTCCTGCAGCCTAACCCCCTTCCT	benchmark
CTCF_TAD_chr1:168148083-168148283	AGACGTGGGTCACGCAACAAGAGCAACTAGTCCCGGAAGCAAAAAGCAAAGAGGCGGAGAAGAAGACGGGAAGCAGAGCCCGCGTCCGGGTCGGCCGGCAGGGGGCGGGGCCGGGCATGGTAACGGCTCGGAAGCCTAGGAGGCTGGGCCGGAGGGAGGCGGAGGAACCGGTGTTCGCCGCCGCCGCTGCTTCAGCTTAT	benchmark
CTCF_TAD_chr1:175124088-175124288	TAATTTGAGAACAGGTGAACTAGCTAGATGGATGTTCTCCAGGAAACACTTCTAAGGTGAAAAAGATGTTGACTCACGCTTTCTCCTGATCTGGCCACCAGGTGGCACTGACAAGCTGGGGCGACTTCGTTGTGGGCAGAGGCGGGACAGATAATTAGGCAGCCTTGCCTAATCTGCAAATCTGCAGACCTTAATCCATG	benchmark
CTCF_TAD_chr1:221376892-221377092	AGAGCAGAGAAACCTCATGCAACTTTCACCCTTTCTCCTTGTTTCTGGATCTTCAGTCGCAGAAGTAAGCCAGCTTCACTTCCTCTGTTACTACTGCCCCCTGCTGGCTGGGGAGGGAAAGATGCGATGGCAGAGCTGAAATTGTTTGCTTTCCTTTCTCTGCTTCTCACACTTCTCTGTGCCAGGTCTTCAGGTTTCTT	benchmark
CTCF_TAD_chr1:240114912-240115112	CTAAGTGAAACAAAGTCAAATGCAAAAATGTCAATATCTGCCTTGTGAAAGGCAGAAGGTCCTTGGAAGTCAATGATAAGACATAAATGAAAGGCCACCAGAGGGCAGTGCAGGACTGCTTAGGACAATGAGTGCCCCACCTCAACATTTCCACAAGCTAGCATTGAAAACACGTTTTATCATCTTACAGAATGTCtaaa	benchmark
CTCF_TAD_chr1:240150540-240150740	TAATTACAATTTGAGTTGCTAATCGTTGTCaaataaaattttaataaaaaaaaaaatGGGGAAAACAATGTCGTTGTCCTAAGCAGTCCTGCACTGCCCTCTGGTGGCCTTTCACTTACTATGTCTTCTCATTGTTGATTTCAAGCACCTTCTGCCTTTCTTGATATTTTTACATTTGACTTTAATTTTTTTCACTCTGA	benchmark
CTCF_TAD_chr10:4857538-4857738	cttcgtctcaaaaacaaaacaaaacaaagcgaaaaaacaaaAAAAGTTTCATTGTTTCACCTCCACACAGCTCTGTCTGCATTTTGAGCAATGGCCACCAGAGGGCAGGAAGAACCAATCTATAAAGCACACAAGGGTTTCACCAACTTTGAAGTCCTCCGTTAGAAGGCAAGTTGTCCACTAATATGTAGGAACGATTA	benchmark
CTCF_TAD_chr10:15476154-15476354	AGACTGACATTATCAGCGGGATCACCTTTTAGAATGGAGATGAGCAACTTAACACATACAATACTATTAATAATTCTTCAGTTTTGTCCGTCAGCCACCAGAGGGCAGTATTTtctctctttctctttctccctctccctcccccgtctttctttctctccgtctctcttctttttctctccatttccttccttcccccc	benchmark
CTCF_TAD_chr10:24906778-24906978	ACTCTTTTCATAAACCCATGGGACACCAGGGGGACTACAAGTATGGCCTTGGTTGGTGGCAAAAAGAGAAGGAAAAAAGCCCCtgcatcgcatgcctccagggggcgctcttcacaggcattccatataaatggcgtgctccctggagctgtgctctgggacgaggctgaatgaggcaaacctagagaccctgtctctta	benchmark
CTCF_TAD_chr10:71876040-71876240	AAGGCCTGACCCTGAATTTCCTCTGTCCTCAGGTGAGGGGGAAAGAAACACCACCAACCTTTGTCATCTCTCTGACGCCTGTTCCCATCTCTTACCACTAGGGGGCGGCCCTAATTTCAGAAGATTCTGGTCACCTTGGCCACCTGGGGCCGAGCCATGGTCACAGCTGAGGAGAGCTCAGCAAGGGTGGACCCTCACTG	benchmark
CTCF_TAD_chr10:81928925-81929125	ATATGAGGGCATCCTGGAGGGTGGGTTTCCTCCTGGGGGTGGATACATCCCATAGGGAGGAACAGGCTGCTGGGCAGAGGGGGGCTGCCCAAAGCCGCCAGGGGGCACTGGTGGGTAGCCAGCCCCAGGGGCCCCAGGGTACAGGTTGGGCATGTTGGCTCCTCCAAATGTCCCAGACATGTTGGCCGCCTGCAAGGACA	benchmark
CTCF_TAD_chr10:91020191-91020391	GCCCAACTCACCTGGCTTATGGATGAGAGGTTGGGTAGCTGTGGAGAAGATTGGCTAAGCTGATTAGAACAGAATGTTGTCTCACCCTTCATTGCCAGCAGGGGGCAGCAGTTCCCCAGGAAGACCGTGTCTGGGCCTATGCACGCTTGGGCCTCCTACTTGGAGGTGCCGACACATTCTGGTACATGGGGCCTCAGAGT	benchmark
CTCF_TAD_chr10:99436507-99436707	tctcagtaaataaaaataaataaataaataaataaaCAATAAAATAAAAAAGAGGACCTACCTGACTCAAGGTAGTAGTGGTTCCTCCTCTTGGCCACCAGAGGGCAGCCCTGCCCTGTGTACATCACTGCCCCACTTCAAACCCTGAATAATCAAGCATATAGGGTGGGTGGAGAGGGAGAAGAAAGCTAATAAGCACA	benchmark
CTCF_TAD_chr10:116063778-116063978	GCTGAGAAGATGTCTGTTGATGGGGAACCTCTGAATGGATGAATATAAGCTACAAGCTGGACCCTGGGAAGCAATTGCGATGTGGGTCTTTCAGCCACCAGAGGGCAGGATTGGAGCAAAGTTTGGATGAGGACCTCCACATCAAAGACTAAGTGAACGGACATTCACGGGCAAGTGTGTGCTTCCATGCGTGGAAGGGA	benchmark
CTCF_TAD_chr10:125727273-125727473	CTTTGAAGGAACTCAGGACTCAGGCGTCCTTGGGATCATCTCGGCAAACTGCAGGTCTCCGGGGAGCCGCTCCGGTGCATTCCCAGGTCCAGCCTGCCCCCTGCTGGCTGTGTCGGGGAACCAAACACAGGCGTCAGCCTCATCGTGCAAAGGTGGACTTCTGAGTTCTCAGATACCCCCGTGAAGCCCACGCTAATAAA	benchmark
CTCF_TAD_chr11:1536810-1537010	GAAACCCCAACCACTATGCTCACAGCCAGGACCGAGCAGGCTGGGCCAACGGCAGTCCCTGCCCAGCGCCCGGCTCCCTCCGAGTGGCCAGCAGCGCCCTCTGGTGGAGACTGGCTCGGCCTCCGCGGCACTGCATTCCCACGGCAGTGGTCCATCTAGTCCCCAAGTCCTAGAGGAGGCCCCTCTCTCTCCCTCAGCCC	benchmark
CTCF_TAD_chr11:14270978-14271178	TATAAACACAGCGTTTTCCAACGTTGCAGGAACCTCCCTCAAACCTTTCTCCACACACACCCCTGCAGAACTTCAGCCTAGTGAATGGCTTGGGCGCCCTCTCGTGGCCAAATTGAGTTTTTGCAACTCTGAAAATTCAGATTATTGAAAACTCAGGATGAGAGACAACACAGCATATGAGTGTTTTAGGAAACCCTCCT	benchmark
CTCF_TAD_chr11:18797313-18797513	gaatgagatgacctctaagggcctttccTTAGAGGTCAGGCTTCAATTCCAGGCCTGTCAGGTTTAACGAGGCAGAGGGTGGAACGGCAGTGAACCAGCAGAGGGCGCTCACAGCATCAGGGAAACAGGCCTTGGTCCATGGAGCCCAACCTGCAAGCATGTCCGGCCTGAGCCAATTATTAAGAGAGTCCAGGTTCAGC	benchmark
CTCF_TAD_chr11:33829865-33830065	TCTTTTTCTCTTTTCATCCTTATTCATTGGGTACATTTTTCCTGCCCCACGGCAAGACCCTAAGATGTGGAACTGCCTGAAGTGAGCAATCTGACCACCAGGGGGCAGCATGAGTCCATCGCTTTGTCTGAAAACAGACAGGTCCTAGTCAGCGGCCCTCCTCTCCAAGCAAGCTGAGTctgcacgttggagtcatctga	benchmark
CTCF_TAD_chr11:46330177-46330377	AAGGGGCTCATGAACCCCCTAAGGTGCTTCTAGCCCTGGGATTCCACAGGATGAGCAGCATCTTAAAATCCCTAGATGGGAGCGTGGCTGGCCCTGCCCCCTGCTGGCCACACGGCTCACTTGCTCTAACTGTACGTGGCTGAAGGCAAGAAAGGTCAGCCCCTCCCTGCCCCACCACAGACCCGTGGGATCAAGGGTCG	benchmark
CTCF_TAD_chr11:46389225-46389425	ATCTGGTTCGAGACCAACGTGTCCGGGGACTTCTGCTACGTTGGGGAGCAGTACTGTGTAGCCAGGATGCTGGTGAGTGCTCGTAGGGGCACGCCGCCCCCTGCTGGTGGAGCCAGTAGCCGCAGCCCTTCCGGGAACGTGGGATTGAGCCCGCTCCCTGGCACCCCTGCTGTGGGCCGCCCCAGGATGGTGAGGGGTGC	benchmark
CTCF_TAD_chr11:65183901-65184101	CGTGTGGTGGCCCGGCTCCTCTCGCCCCCACTGGGCGGACAGCGTGGGTGGGGCGGAGCCTACTCCCATCTGCAGGTTGCTGGTTCGGCTGCGGCCAGCAGGGGGCAGCTGAGCTCACCCTTTCCTCCTGCCGGGCTGCAGGGACAGTGACAGTGAGCAGCACTGCCCGCCCAGGCAACCTGGAACCAGGGTCGTGCCCC	benchmark
CTCF_TAD_chr11:66197550-66197750	TAGAGTGTGTGTGGACAAGAAGGCACCCTGACACTCAGAACTGGAGAGCCAGGCCGTCGACCCATGCGGAGAAAGAAGTTGAGCGAGCCCATTGCGCCCCCTGCTGGACATAGAACCATCTGCTTCTGTTCCCTTCCCTGGCACGGTCCCTGTGGCTCAGAGCATCAACAATATTGCATCTTAGAatagatgggtaaact	benchmark
CTCF_TAD_chr11:72125293-72125493	GCTATTAATATATGCATTTCCCAGAGAGTCAGCAGCTGTGGTGGTGAGAAGGAAAGGCCTGTGCAGGACCTGAGGTGTGGGAAAGGGTCATAGGCGCCACCTACTGGCCCCACAGCAGGCCTCCTGGCTGGCTGCCAGGAAACCTGTCACACTACAGCAGTGAGACACAAAAGTGGTTCAAATTTCTCAAACAGTGAAAC	benchmark
CTCF_TAD_chr11:72145206-72145406	CCAGCTGTCCTGTCCTGGGAGTGTTTCTTCGGGACCAGGAAGGCGTCCCCAAGTGGCAGCCGCGAGGCATTTGGTATCGAAGCGTCCTCCCTGGCGCCCCCCGGTGGCTGCCCCACGTCCGGAGAACAAGGCCGGCGATGTTCCAGGGCGCCCCCCGGTGGCTACCCTCAGCCACTGCGGCTCCCCGAGACTCCCAGTAG	benchmark
CTCF_TAD_chr11:72145260-72145460	GGCAGCCGCGAGGCATTTGGTATCGAAGCGTCCTCCCTGGCGCCCCCCGGTGGCTGCCCCACGTCCGGAGAACAAGGCCGGCGATGTTCCAGGGCGCCCCCCGGTGGCTACCCTCAGCCACTGCGGCTCCCCGAGACTCCCAGTAGTCACATTCCGGCCGGAAGCACCTCCATGGCCCCGGAGCGTTGGGGACCTGAGCA	benchmark
CTCF_TAD_chr11:73372060-73372260	AGCTCTGGAACCAGCGTTCGTCTCGAGCTGACCTCACCCTTCTGGGATGGCTCCTCAGCCCTGCGGTCGGCAATACCCATTCCTGAGCCGGTAGCGGCCCCTGGTGGCTACTGCGGGAATGCTGCCTCCTCCCCGCTCTGGGGCCTGGCGGTTGGGAATGCCCATCGTTAGGCGCCTGGTGGTTGTGCTTAGCGATCTCA	benchmark
CTCF_TAD_chr11:76518533-76518733	ATCTGACAAGAGGGGCAAACTAGGTGAAAACTTGCAAGAATGGAGTTGCGGGCGGAGTGTGTTGCAGGTCTCCAACTTGTCACGGAGTTTGTGCCCACCAGAGGGCGCTGCCTTAGACACTCCCGTTCCTTTCTCCGCCCGCCCATTGCTCCCTTTCTCCCTGCCCTGTGCCGGGCTTGTCGCTCTATACACAGGCCGGG	benchmark
CTCF_TAD_chr12:43838840-43839040	CCCACTACTTTTACTATTTATATCTTTACTATTTATTATATTTTTTTCAAGAAAGCAAGCCTAAGGCATTGCAAAGGTGACAAGATGAAGGCTACCACCAGGGGGCAGAAATGTGACAAATGCTAATCAGACCTTGCAAATGAGTTTAACGCATTGTTCTATTTGCAAACTGATTAATGCACAGTACAATTTTCACAAGA	benchmark
CTCF_TAD_chr12:54793160-54793360	TACTGTTTTTCTATCATTCTTTGCACACTGGTCTCCCTCCAGCCCTCCCTCCTCTGAATGGGCCAGGAAAGGGAAGCTGCTGCTCCCACTGTGGCCACTAGATGGCGCCAAGGACATACAGCCTGGTCTAGACAAGGGCAAGGAAGGGGAGCTGGAGTGCTGGGTCCCATTCACCAAAGGAGAGGTGGCTACTGCAGTGG	benchmark
CTCF_TAD_chr12:108384178-108384378	aaacttaaaatatgtaaggaggcagctttaggctaaacctgatctaacaggtgtattttggtgaaaacatacagggagaggtgaagtaggaaagccagcagggggcacacacagaccaagaaaacctgtcgaagagcctggtcccaagggcaaatggggagccattgaaggctagcaggggaggagtgaacagactcgtt	benchmark
CTCF_TAD_chr13:31377105-31377305	GGCACTTTGGGAGCAGCCTTCTCATTAGAGGGCAATTAGCCGGGCTCCCGCACCCGGTGCCCTGAGCGGGGCTCCTGAGTAGGCAGGGCAGACGCGCCATCTAGTGGCAGCTCTCAGGACGTCCACACGCCTGCTCCTGCGGGCTCCCGCGCCCTGGGGTGGCAGGCACCGGCATGCTAGAGGTTAACGAGGAGGTTCCC	benchmark
CTCF_TAD_chr14:24032019-24032219	TCACTTCCAGACCTGGCAATATCCCTTTAGGCAGTGCAGAGATGGTGGGGGGTTGGAGGAGTGGGGAAAGGGAAGTTTGTTACCTGGCTCCCACTGCCCTCTGGTGGCCAAGCATCAGAACTACATGGCCTAACCAAACAGGATGGAAATGTGAGAGGGTCCCTCCCTTGTGGAAGGGGTGGATGATGCTTTCTGCCCAC	benchmark
CTCF_TAD_chr14:70540755-70540955	TCTTGACTGAACCCATCAGGGACTACACTAAAGCAAAGCTGCAGTGTTGCACAACTGCACTGGGCTCCAGGCACATAGAAGCCAATGAGAATGCTGCCCCCTGGTGGTGTGCAGCACAGTGGCACTGGATGACAGAACAGCCTACAGGTTGCATGTTAGCTACTGTCCCCATTTGGGGTGTGTTGAATTGTGGGTCCCAA	benchmark
CTCF_TAD_chr15:72036349-72036549	GTTATTTGTGAAGAAGCATCTTCCCGTGGTTGGTTCAGGTTCAGGGGTTACATTTCTCACGTTATAAACGTCCATTAATAATAGCTCAGTGTTGCCACCAGGTGGCAGCAGAGAAAGGAAGGCAGAATTGAATCAGCttttttttttttttttttttttttAATTGACACCTAGACATTCCATTTAACAAATTCTGGCTT	benchmark
CTCF_TAD_chr15:75092576-75092776	CGTCATAATCTGGGACTTCCCTAACCCCTGCCCTACCAGAAATGGGGAGCCCTCCCCACTCAGTGACTCCAGGCTAGGCGGGGCTGGCCTCTGCCGCCCTCTGGTGGTCAGGCCTGGACGGTGCATATGGGGCACCTTGGGCTGTCTCTGAGCACCCTGCCCCCCACACCCTGCAGCACTACACCTCAGACGCAGATGGA	benchmark
CTCF_TAD_chr15:79476808-79477008	tcagtttccccatctgtaatcaggagacgaactgagatctcccctattttcaagtgctttctggctgtaacTCCAGTCTAATGCATGATGCAAGCGCCACCTGGTGGTGAGAAAGGGCCCTGGCAGCTGGAGAGAAACCCTGCTATTATTTCTCCAGGTTTAGGCAAATGTGAGCTTTTACGCAAATGATCCCACCTTCG	benchmark
CTCF_TAD_chr15:98964920-98965120	GCGGCACGTTGTTTTTACACTTCGGGGACTCTGGTGGGACCGCGGGAAGCCAGGAGGCGGGCGCGCCCCGGGAGCCGATAGGAAAGTGCAACAGCGCCATCTAGTGGCCGCGCGGGGAGGCTGCGGAGCGCGCGCCGCGACCCGGGATCCACCGTCCGCAGGAAAACGTGTTCCCTCCGATGCGTGGTCACAGCGCGGCA	benchmark
CTCF_TAD_chr15:99602222-99602422	accccctccccACGCTCAAGAGCGGATCCGCGCCGGCCGCGGCGGAACCTACGCGCCTGTTTTCCAgcggccgctccccggcgctgcccggcgccgccccctgccggcgggAGTCGGAGCTGCTCCCGCGTGCGCGCCGGCCGCGGCGGGCTGATGACCCAACGCCGCAGGCATCCGAGGATAACCTTTCCCTTTTCTTT	benchmark
CTCF_TAD_chr16:1107551-1107751	GCCCCAGCCCCAGTTCAGGACCCACTGTGGCTGTCACTGAGCTCCAGCCTCAGAGCCGCCCACCAAGCCCGACCTCACGCAGGGCCCACTGTGCCCACCAGAGGGCGCCAGAAGCCGGCGGTCCCGACACCGCGGTTCAAACGCAGGGACCGTCCGGTGGGGGCTGCTGCAACCCCCCCCCCGGCGTGTCCAGGCCCCTC	benchmark
CTCF_TAD_chr16:10275491-10275691	TCGGGACGGACGCTGCTGGAGCCGGGGGAAGTTGAGGCGAACTCCAAGAGGCCTCGACGTTCCTGGGTAAGCGCCGCGGAGCGCGGAGCCGCAGCGCCCCCTGGTGCCCCTCCTGCACTTCGCCGCTGGGctccctcccgctttccctctccctctctagcctgatccctctcccgctctccctccggtcgagtctccct	benchmark
CTCF_TAD_chr16:66981160-66981360	TCTCCCTTCTTTCCAGCCAGGGCCCGTAAGTCCAATTACAGAGCCTTTTGAAGTTTGGGGTGAAAGACCAGGACACCCACATTGCCCATTTTGGCCACCAGGTGGCAGACAAGGATAATATTAAGCCTGGAATGACTTGAACTTGAGAGAGGGAGGAGACTTTCCTTTCAATGAACACTGATTGGTGCATAATGTTCCCA	benchmark
CTCF_TAD_chr16:66988069-66988269	AGTCTCCCTTCTTTCCATCCACGGCCTTTAAGCCCAACTACAGCTTTTTGAAGTTTGGAGCGAAAGACCAGGACACCCACTTTGCCCATTTGGGCCACCAGGTGGCAGACAAGGATAATGTTAAACCTGGGCTGACTTGAACTTGAGAGAGCAGGGAGACTTTCCTTTCAATAAACACTGGTGCATAATGTTTCCACTAC	benchmark
CTCF_TAD_chr16:84310927-84311127	AGATTAACCAGGCCAGTTAGCTTGGAACTAGGCAATGTTATATACTCTGTAGTTTAAATAACTCACTTCTTCCCTTAGTAGCATCTGGATGCTTCCAGCAGGGGGCGCTGTGAGCCAGAGCCTCGTCAGGCGCGGACGCTCTCAGATGCCTAATTCCGTGGTGGGTTGCAGTCCCCTACCTGGGGCCCTAGCTGTCTCAC	benchmark
CTCF_TAD_chr17:2256420-2256620	TGAGACACCTTAGCTTGTCTCAGCCCTCTGGATCGTTTCTCTAATCCCTGCCCCGCTCAGGTCACCTGCTGCTGCCCTAAGCAGAGCCCACATGCGCCCCCTAGTGGTGGGAAACCAAACGATTCCACAGATCCTGTTTGTTGAGGGAGGAGGTGAAACGAGATGCCCACGGGCGACCCAGCCTTCCTGGGTTTTGTGAA	benchmark
CTCF_TAD_chr17:16267168-16267368	TCTGTCTGTGCTTGTTTTGAGCTATACCCGGTAAGGCTCCCTCCAGAAACAGAATTCTTGTTTAGCTCCTGGGAGTGTGCAGAATCCACAACAGCCACTAGGGGGCAGGAGGCATGTGTCATATATACCGGGCAGTGAGAAAGAGTTAATGCAATTAACTAAGGGGCACTATTTTGTACCCTCAGGCTTGAGAGGCCGCC	benchmark
CTCF_TAD_chr17:40669555-40669755	TTCCAGAATCTCGTCTTTGGAGGGCTGTTCCCGTGACACGAGTGGGGCGCCTCCCCCACCACTAAAACAGAAGTGAATGAAATTGGTGCTTGTGCGCCCCCTCCTGGCAAAATGCGGCTGTGCGTCCAGGATGCCTGGATCTTCCCTGTGGCCCAGGACTGCAGGAGGCGTTCTGAGCTGTGGCCCTCTTACCAGGGGTG	benchmark
CTCF_TAD_chr17:74519254-74519454	CAGCTCCCGAAAGTGAGGGAGCAAGTGGTCACCCCAGGAGGGTAATGGGATCCGCGGCGCAGGAGGCGGCTCCCGGGTGAGGATCCCTCCGCGGCCAGCAGGGGACGCTGTGGGGCTGCGCCGCCAGGACCGTTTTGCCAGGGAAGAAGCCATCGCGCACCTGGGTTCGTGACACCCGCGTCGCTCACAGCCCCAGCTCG	benchmark
CTCF_TAD_chr18:839419-839619	GAAATCGGCGGGCTGCCCTAGGTCTTTGCGAGCTGCCTTCCCTGAGGGCTGGAGTTGAGTTCACAGCTGTGCAGCGTCTGTGGAGCTCTGCGGGCGCCACCTGGTGGTCAAAACTGGCAGTGCCGTTAGCGGGCTCAGCGGGACGTGAGAACCCAGGCAGCTTGCTAGATGGGCTTCTATTTACATTAGAGAACAATCTC	benchmark
CTCF_TAD_chr18:10560533-10560733	TTTATTTGCAATTTATTCCCCGCCTTCCCTCTGTTTTTGGCATAAGAAACAATTCAGGTTTATCAAGGAGAGTCCAGGGTCAGAATTTTTCTAACCACCAGGTGGCGCAGAGCAAGCTTACAGATTCCAGAGCAGGGAGAAAGCTGGTCCTGACTAAAGCACCAGGGCCCACTGCGACCAAGACTTTACGCGGACCAATC	benchmark
CTCF_TAD_chr18:44238331-44238531	CCTCCCCTCTTCCCCTATTCAGCTGAGGGGCCGCCCTTGAAGCAGCTCAAAGTCCTCTGAGGACCAGGAGTGAAGTTTAATGGTGGGTGGCGCGCGCCCCCTTCTGGCAATATGTGGTTTACACACCTGGATTCTTCAGGAAGAGACCTTCCTTAAGGATCTCTAGGAATCTACTAAGAAAACTCATTTTACACGAGTAC	benchmark
CTCF_TAD_chr18:45275624-45275824	GCCCGCGGCCCTGAGCTCTGCTGACCCCTggcggccgccgcgcgccgcgccgTCTGGACTGCGAAGGGCAGCCGCGCGAAACCCGACGCTCTGGCGCCCCCTGGTGTCCGCGATGCCGCACTGACCCGCGGACGGACGGGAGGCCTACGGATCCAGGATGGCTCCTTCGACTCTCCCCACGCCCCCCGCCCTCTGCTTCT	benchmark
CTCF_TAD_chr18:56448873-56449073	CTTTCGACTGTGGGAACCAGAGTCACTAAGTACAGAGTAACACAACTTGTGTTACTGATGCTCGAGACTCAGCGGGGCCTTTGCACGTGAATAGCCACCAGGTGGCAGTGTTATTCTCTCGAAAGGCTAAAGGCtgtgtgtggcatgtgcctgtgtgtgtgtatgccttggtggtggtgtgtgtataatgtgcagtgtag	benchmark
CTCF_TAD_chr19:1194576-1194776	GGGCGGGGTCCACGGCGAGGGGGCTCGGCCAAGCGGGCAGCCTCGCGCACGCGCACTCAACCCGGACGCGGGCCTCTCCGCCGCAGCCCGCGCCCGCCACCTGGCGGCCACAGCGGTCCGCGCAGACCGCCGGCCCCTTTTCTATCCGCGACCGGATACCTGGCAGGGGTCTAGGAAAGACCCCTCTGGCTGCTGCGGGG	benchmark
CTCF_TAD_chr19:1223172-1223372	TGAGTCTGGCGGGGGCCCCTGCCCGGCTCTGCTGACTCGGCCAGGATGTCCCACGGGAGCAGGGTGCCTGCCTGTCTGCAACAAGGACAGCTTCTGCCCTCTGGTGGCCAATCCCACGTCCCCAAAGCCTCCAGCCCACCTGCAGGCTGCCTCCGCCCTGCGGGCCGCTGGGACATGGCTGAAAGGTGTGGGGTCAGCGG	benchmark
CTCF_TAD_chr19:1826196-1826396	CTGCAGAATGAAAGCACACTGGGAAAGCGAGGCCACCTTGGGCCGAACCAGCTGCTGCGGGCTGAGCACTTGGGCTCAGTCTGTGTGGAGTGAGCTCCCCCTGGTGGCCAATTTGGGGACACGGGGCCAGGAGACCCAGGGGTCCAGGGCTGGCCCAGGAGAGCAAGAGCTCGCCACGCTGGGAGTAGGgaggagggagg	benchmark
CTCF_TAD_chr19:3665925-3666125	GCCCCAGGGACACGCCTGCAGCCCTGACCCCTGCCCCTGCCCTCCCTCCACAGCCGACGCTGCTCAGCCATGTTCCCTGCATTCTCCCAGGTGGCCGCCAGGGGGCAGGCTCTCCCCAGGAATTCACCCCGCCACCCGGGCCACCCTCCACCCGCGCCACCCTCCACACTGCCCCCACGCCGGGGGACTCTGAGGAAGGA	benchmark
CTCF_TAD_chr19:11236856-11237056	TTTGGGGGCTGGGGTGGTGAGTGTCTGACCTGGCCTCACTGTCCTCCCTGGATGTGATGAGACCCAGGTGTGGGTCAGGATGTCATTCGTTTGTCCACCAGAGGGCGCCCAAACTGCTTTGAGCTGCTGGGAAATGGTGCTCCTAGACTTTTAGCAAACAAACAAAAAAAAATGGCACATCGGCAAATTTCAGACCATTC	benchmark
CTCF_TAD_chr19:39964860-39965060	CCTGTCTCTGCAGGTACAACACAGACCAGTTCTCTCCCTATGCTGCCCCCTCCCCACAAGGTTCCTACCAGCCCAGCCCCAGCCCCCAGAGCTACCACCAGGTGGCGCCAAGCCCAGCAGGCTACCAGAATACCCACTCCCCAGCCAGCTACCACCCTACACCGTCGCCCATGGCCTATCAGGTAATGGTCTGCCTGCCT	benchmark
CTCF_TAD_chr19:42455874-42456074	ACCTGACTTGGCCGGGGGCACCCCGGGTCCCCACCCTGCCTGGTGCCCCAGGATGAGTCCATCTCTAACTGCCTCCCTGGCGGAAGCACTTGTCTGCCCTCTGGTGGCAGATTCTGGAAGTGCACTCCTGTGTGGCGTCAAGACACCCAGGCTCCCCCTGGTCTTCCCATCTTTTGGGAAGCCTGAAGCCTGGGGGTCTT	benchmark
CTCF_TAD_chr19:43110908-43111108	CAACAGTCCTCTCCACCTGAACTTGCTCTTAGTCCAAGGCCAGCCCTGATCTCTCAACTCTCCTGGCTTCCTTTTGCTCCTTAGCAGGAGGTGCCCACTAGAGGGCGCACTCGCCCTTCCCGGCACTCAGGCTCTACCTTTCCTTTCTAAGACAAGCGTGGCTGGCACAATCCCAGCCCTCAACAGTCTTTAGGTTTGCT	benchmark
CTCF_TAD_chr19:47750731-47750931	aggaggcccggcacaaagtaggttctcatgggttcaggtttgttgaatgaatATGCGTGTCTGTTTGTCTCAAGCGGCAGGGAGTGCGCCGCACCGCCCCCTGGTGGAGAGTGGGAAACGTGTCCGCCGGCGTGATTATCAAATTTCCTGGGAGATCTTCAAGTCCGCCCTTAGCCACTGCGTACTAACGGTAGAATTTA	benchmark
CTCF_TAD_chr2:65100659-65100859	ggtcagcagccgcccataacataCCTGTCATTGCCAGGCCACCCCTGCCTCTCTCCCGCCGCAGCCCTAGGTTCCCGAAATTCCGGCCCCTGCGCACCCCCTGGTGGCCGCCCCTCGCCGGTGCAGTCTTCTTCCTCCGGAGCGTCAGAATGCTCACTAAGGACCTCAGGCCTGGACCCCATCACCGTGAGGAGCAGTCT	benchmark
CTCF_TAD_chr2:95980900-95981100	CAGGCCAGAGGGAAGGTCACACCCAGAGTGACCATCACTCCCATGAGGATAATGGGAGCCCCAGAGTGATGGCAGGGATGCAGAGTGGCTGACCTGCCACCTGGTGGCTGGCTGGGCACTGAACTGCAGCTGCAGCCTGATCGGCCCAGGGAGAAGTTCTTTTATTGAATCTACGGTGTTTCGTTCTCAAGCAAATGCca	benchmark
CTCF_TAD_chr2:97616990-97617190	CCTGAGCCCAGCCAAGCAGCACCTAAGGCAAGAAGAGGTGAAGTGCCCACCCCTCAGCCTGTGGGCCTGCCGGGCCACCAGACTGCAGCGCTCCCGCCACCTAGTGGCAGGCCTGCGGTCCTCACCTGGAACAGCCACTGGAGCAGGGATACCGGGCAGTCAGGCATGTGCAGGTAGAGGATGTTCAGGAGGCCACTGCG	benchmark
CTCF_TAD_chr2:121857019-121857219	GGCTCCCTGTTCCGTCTGCAGGTGAGGCTGGCTGGGGGCAGCATCCCTGCAGCACTGAGGCCAGGACATCTCGCAGCTCCTCCCTGGCTCCTGGTGCCCTCTGCTGGCATCATCAGGAAAGAAGAAGGCAGGTTGGCAGTTCAGGGTCAAAGGAGAGTTCCTGAGGCTTGACATGGCCAGCTCTTTTCCCCTGGGACAGA	benchmark
CTCF_TAD_chr20:648145-648345	TTTCTATTTCACGTTCTGATGGGAAAATATCTGGTGCATAGTAGGAGCTCCATCAGTGAACCAGAGCGTTCTCCATGAGGTGCTCTGCCCATGGCGCCCTCTGCTGGTGGCCCTCAGCGCTGTTGACTTTCCTCCTGTTGCAAGGGGCTCTTTATGAAGAAATAGGGGTGCCTTCAACAAAGGCTGCTCATTTGCCTAGG	benchmark
CTCF_TAD_chr20:4065973-4066173	GCTGAGATTTTTAAAGCAGGGTCTCAGTCAGTGAAAGCCTGGCTTGCTTTCCCTGAAGAGAGCTATGCGCGTGCCTGGCCATGGGGCTCACAGCTGCCCCCTGGTGGTCAGCCACAGCCCCCTGCCAACCCTTGGGCGTGGTATTTTTCCAGCCTTAAGTCAGGCAGCAACGGCACATCCTAACGCAGGGTCCGTCTGGT	benchmark
CTCF_TAD_chr20:6058084-6058284	TGCTGAGGTGGATAACAGATGGATATCCCTCTAAAACACACAGAAAACCATCACTTCCATTAAACGCTTCCAGAAAACATCTTTGCTCTCTTTGCGCCCTCTGGTGGTGTCGACTTTGCTGCACGTCTGGTTAAAAAAACTCCCAACACATTTTCTGTCTACAGTTTAGATACAAGGATTTTGCCCAAGCACTCTCTGTC	benchmark
CTCF_TAD_chr20:48001133-48001333	AGGGGATTGGGAGCAGGCTGATGGGGTTGCCCGCATCCCCTACAGGCAGGGAGGGGTCCCTGGCAGAGGATTGGTAAGACATTGGAGTCAGAAGCCTGCAGGGGGCGCTCGTGGGCACAAAGGGACAGGAATCCTGTGCGTGTACAACAAAGGATGAAAGCAGAGGGCTTTGCCATGAGAAGAAAACAGTCACAAAGATG	benchmark
CTCF_TAD_chr21:40458539-40458739	CCTTGGATTTGGCTTCAACAGACCTATGTTCAAATTAATCACTACGTATTATTAATATCAAAATAACTGTTAACCTACAGCTGACCTCAGCCACTGCCCTCTGCTGGCCCACTCTGGAGGGATCTGGCTCTGCACCCCGGATTTCTGCCCTTCCTGCACCCTCCCAGGAGGACGCTGCTCCTACCCTATGTTGGGGGGCA	benchmark
CTCF_TAD_chr21:44689439-44689639	TGCTGCAAGGGGGCATGTGCCTGGCAGAGCTGCACCCTGCTGGCTGCCCTCCAGTGCAGACCCACCGTGCAAGACTCCGCCCCTCCAGAGACTGTGCCCCCTGGTGGAGGCATCCTCAGGAGCCTCCTGGGCTTCCTTCCTCCATCTGCCTCCTTGAGTGGAAGCGACGGGCCCCAGGTGAGAGGCTCCGCATGGCTGGA	benchmark
CTCF_TAD_chr22:37473915-37474115	ggagagtgactgggtcctgaggcagaacaggttgggagccgcCACCCCCGACCATGGTTCCCCCAGCCCAGCAGGGCCGGTGGGGGACGAGGCACCGCCAGGGGGCGCCCCTGAGCAAGCCTGGCCCTCTTGCTCTTGTAAAACCCAGGAAACGCAGGTTTTGGTGTCTGTTTGTCTATAAAGTTATCATGGATTGTTTT	benchmark
CTCF_TAD_chr22:38213705-38213905	CTCCAGTCCCTGTGTGTGCCTCAGTCCTCCTGCCACTATGCCTTGAGGTCTGAGGTCCTTCCATCTCGCTCATTCCAAGGCCTACGATGATCAGCCACCAGGGGGTGCTGCGAGCAcgggccgcggccgccggctcgccccgccccTCCAGACTGGGGGCCTTGGGCCGCGGCTGTTCAGGCTGCCCAGCAGTCAAGGCC	benchmark
CTCF_TAD_chr22:41922802-41923002	AGGGTCTGAGGTGATTGGACTTTTTCTGCTTTGAGAAACAAACAGAACCAGGGCTGAACCCAAGTCCTGGCCCAGCCGGGTGAAAGGACTCTGGCACCCCCTGGTGGCTGGGTGGGGCAGAGGGTGCTCCCAGGAAGGGGGCGCCTTGAGCTTCACAGATGCATCTTGTGTGGGGCCCGGAGGCCGTCCCTGTCTCACCC	benchmark
CTCF_TAD_chr22:45131806-45132006	GTGTAGCCCTGGATGGCAGGACCCCAGCCCCTGCCTGATGGGACCCGCATCCTCTGGTCTGGGAAAGGCCCCTGAGCCGCTCGTGTGTGTCGCCCGCCACCTGGTGGCCACTCTTGGGATTGCAGGGTCCTGCATGGGAACCTGAACCCTGCCCCCCAaccagccttggccacctgtgccactgcctcccgcccagatga	benchmark
CTCF_TAD_chr3:10780650-10780850	CGCCCTAACCATCAGGTCGGCGTTACTTGAGGCGTTCTGATCCCTTCAGCCTTCCGATCCCTTCAGCCTTCCGGTGCCAGCTCTGCAGTGATGGCGCCCCCTGGTGTCCAATGAAAGAGGCGCAACTGCCGTTAAGTGCAGATCTTCCAGGGGAGAGACAAGTATTTCTGCCCGCCCGATTCCGATTCCCAAATTTACTC	benchmark
CTCF_TAD_chr3:13689837-13690037	CAGGCATTCTCCTCGCCTGCCGCTCTGCAAGCTGGTGGGACAGAAGCACCTTCCAGCTTTGTGGATGAGTTCTGACGCAGCTGCGGGGCAACAGTGCCCCCTCGTGGCTGCAGCCCCAGCCTGGCCGCTCTGCCTGCAACTAATGGAGGGGTGGATTTGGACAAGTGGCACGGGGGAAAGGTGTTTCTGACTGCAGGAAG	benchmark
CTCF_TAD_chr3:16288893-16289093	tcacaaaactaacaaaggattcaaatccaggaacgtcagatcatgatgcctttgccgtctgcattgagcgccgcagcccTAATTGGTTAGCTTGCGCCACCTAGTGGCAGAACTAAAACAGGAACCAGGTCAGCCTGCAACAAATATTAAAGCAGCAGGCTGCACCCTTCAACGGGGCTTGTGAAACCTGGAGAAGCACA	benchmark
CTCF_TAD_chr3:24722067-24722267	TACCTGCAACCTACTTTTCCAATCACTTTTAAACCAGAGTTCTTTTTACAGCTTTCAGAGCTGAGCCCGTTAGTTGAAGCTCCGCCGAGAGAAGCCAGCAGAGGGCAGCAAAGGGCAGTTGGGCCTGCCGCACCGCTGATTCCCAGGTCTAGGGGCCATGTTACTTAGCAGGGAAGCTTCCCTCTACACcagtagttctc	benchmark
CTCF_TAD_chr3:38008871-38009071	AGCCCATCGCAGGGCAGCCGCCAGTTGTGGGTCCAAGTACAAATAGTTTTCCCTCAAGCAGCACTGTCCTCGGAGCCCATTACATGCTCAGCTCCTCCCCCTGGTGGCTAGCAGTGATTCCCCATCACCCCAGCAAGACTCTGGGCAAGAGCTGGAGTTTTCAGGAGCCCCATCCTCTAGCCAGGCAGTGCCACACTTTT	benchmark
CTCF_TAD_chr3:42271430-42271630	ATTAAGTCGAGATTTAGAAAAAAATGAAATTTTTTGTGCATCTGAGCTCACGGCTCAAAAACATCATATCCTAAAAGGAATTCTTTTTCTGTAGCCAGCAGAGGGCACTTGGAGACAGCAAAAGACCTGAAGAAACCGCCCTAATCCAATCACAAGATCAGATGGGTTTGCTTTTCCCTGGAAAGTAGTTCAGGGCGGGC	benchmark
CTCF_TAD_chr3:46936763-46936963	CCAGCTTCTTTACCTGCACAGCACTCAGGCCAGACTTAATTTTCGCTATGTAACCTGTCCATTGACATCACCCACTCTGTCTGCTTTCACCGTGCGCCCCCTGGTGGGGCCTTCACTGCTGCGTGGCCTTGGCCCCCACCCACTCCTGACTCCTGGGTGGGAGGATACCACCTCTGCTCTGTCTTGCCCAGTTTAGTGCT	benchmark
CTCF_TAD_chr3:47412750-47412950	CAAAAAGCCCTGATTTTAAATATGTGGGTGTGTTTTTGTGCAGCCAAAGGCACCCCAGGATTGTGGCTGTGTTGTGGCAACACTGTGGCCTTGGCGCCATCTGCTGGCCAAGTGACCCCCTCCCCCCCACCCCCACCCCGCCGCCGGCCCCCCAACCCCTAGGCTGGGAGCTGGGGAAGGGTTGTGATTTTGTGGATGGA	benchmark
CTCF_TAD_chr3:57023009-57023209	AAATTACAAATAGCTGGAAGACAATTTTTTCCAGGGCTCCTGCAGCCACTGAACGTTTCCAAGGAGAAAGACAGCACCGATTGTGAGTGAAGAGTGCCCTCTGCTGGCCGGTATTAGAAAACTTCAGTTGATTACTTCGTCCATGCCTCCCGGAGGGCTCCAGCTCCGCTGCCGGGTGGCAAGTCTCAAGTACCCTATTT	benchmark
CTCF_TAD_chr3:99251206-99251406	agaggagactggaccagagcttccaccaggagcagagggctgggtagaagtagcctcccttcttccgtgctccttccttccagcatcttcccagtgccccctactggctaactttagatgaaagtcacccggcaagggagcctgggaatgcagttcacatggtgttctcttgtaacctacagggaaagggagggagatgg	benchmark
CTCF_TAD_chr3:184258964-184259164	TGTAACAAGGAAAAGGGAAACATGCGTCCTCCCTCCGCTGGAGTTTCTCCACAGGTGAGTCCTTTGCTGCCAAAGGTTGTACCTGTTCTGCCACCGCCCCCTGCTGGTGACTCTTACAAGGCGCCCTGTCTTCACTGGCATCCGAGcaggttggaatttaagggaagtatctagatccacctagatggggcttggtgagg	benchmark
CTCF_TAD_chr3:191134873-191135073	cattTTATAAACTTCCCAGTAATTGGTAAGTGTGAAGTGGTGTCTCACCTTCACCAGACTGAACTGTTTCTTTACATGTTGTACTCTCATTGTGCCAGCAGAGGGCACCTGGAGATGGCAAGACAGTATTAACCTTGAAGCACTCCCAGACTGAGACTATCTACTGGATTGGCTGAATGTGAAAACCAAGGCACCAATTC	benchmark
CTCF_TAD_chr3:197237092-197237292	AGCGCGAATCCCGAACGCCGTGAGAAACCTCAGGCTCGGGCGGCAGCGCGGGAGTCTGGGGCGCTGGAGGCCGGCGCCGGCTGCGGAGGAGGAGCGCCCTCTAGCGGCAGGTCCGCCCAGGGAGAGGCGGAAACGCGGAGTCTGATTCGAAGGCGGGCACTGGGGACCCTGCCCCGGGCCGAAAGCCCCCTGGAGGACAG	benchmark
CTCF_TAD_chr4:7196234-7196434	CAGGTGCCAAGTGTCTGGTCTTGGGTCATTCCTGGCATCTCCAGCCTGACTAGCAGCCCTTGGAGGGGAGAGCTGGCTCCCTGGGTGCAGTGGGCCAGCAGGGGGCAGTCAGGGTGCCGGCTGGGGTGACTTGCAGAGGTGGCAGGTGCCACCTCCCTAGAAGAGCCCTAGAAGAGTTCTCTCCATCTGCACCTTGAGAG	benchmark
CTCF_TAD_chr4:55549872-55550072	AAGTTTCCTTAGAAGCACACAGAACATTTAACATGTTCTCTATCTTGGGAGTGCTGTTCAAAAAGCAGAAGCAGCCCAAGGGCATCTTCTTTTGCCACCAGGTGGCACGCTTGTGAATTGGGAACTGGTGGAAGGAATGAGTCAAGGTGAGGGTTGCACTAAAATGAATCTCCCAGCTGGGCAATGTTGAGGAATCTGAG	benchmark
CTCF_TAD_chr5:59105868-59106068	AGAAACCCAAAGATAATTGTAATTCCATTGCCTGGTTAAGTCATGCTCAAGAAACACGGTGCTCCTTATGGCTGCTCGTCAATCCTCTCAGCGGCCAGCAGATGGCGCACACTTCTCAGAAACATCAAAACGTGGCGTGGGAAAACCCGATTCCGTGGGGAAGGCGGGCCGCCTAACACAAAGCTGTCTTTCCGTAAAAA	benchmark
CTCF_TAD_chr5:66541977-66542177	ATGATTCATGAATACAAATGAAAGAAACAGCTCACAAAACAGGAGAAAAGGTGAGGAAAGAGAAGTTATGTTGGGTACTTGAAGTAGATCATTACCACCAGGTGGCGCTATTAAAACACCTCATTTTAAAATCCTAAACAGGGTTGCAAATAAGGAAAATGCAAAATTAGAGTCCTTCACAGAGAAAATACTTTTTATCA	benchmark
CTCF_TAD_chr5:118771246-118771446	GCTTTTTGAAATTTTAGGCTTGTGTTACAGAGAGATTTTTCTTGCTACAGACACCTgagtggtctctggttttctcttgtgaggaggcatgccccgcccccttgtggcggcctcaggagtgagaaatcaggaactacccagttggagaagtaacctgcactctcagcaatgcggaaagaaaccagccggcaacctggggc	benchmark
CTCF_TAD_chr5:134793245-134793445	AGCCCGCTGGCCACCAGTGACACTCAGCGGAGAGTACCTGGTTCCAGCCCTAGCAAGCTAACGTGGCTGGCCGCTGAGTCCCGATAGCCTGTGGCCACCAGGTGGCAGCATCCCTAAACCCACTGATCCTCTCTTGGGGCCCAAGAGGGAGGATAGTTTGAAAGGTTGGGGAAGCCATGGCAGGAGGCTGCGCTGGAGGA	benchmark
CTCF_TAD_chr5:140420861-140421061	GTGCTGAACTCTGGGCGTGGCCAGAGAGATTTCCTTTACATGACAGCTTCCGGTAGGGCGGGGTCGGGGTCGCGTTCCGAAAAGTGGATCCACCTGCCACCTGGTGGCAGATGAGGAAAATGCTATTGATAAAGTGTAAAGGGTTCTTTGGATTAAGACTTAAAACTTAAAAGACACAAATTGAAGATTTGGGGCGTCAG	benchmark
CTCF_TAD_chr5:149815716-149815916	atggataggctgagggccactgaaccaggggtggcagaacccagatcagaactaagACAGCAAGGCAGCACGCGGCTTCCTGTCAGAACAATGCTGCCACCTGGTGGCCACCTATATATGACTGATGTAAGCTCCCACGGCAACGGGGCTCCCTTCAGGGGCAGGACTCTGCTACCGTGTACTTCCCAGCCCTCTGAAGA	benchmark
CTCF_TAD_chr5:179517531-179517731	CTGACGCCCAGCACTCGGGACGCCCAGCGCGGCGTCAGGGGCCCCCTGTGCCCCGGATTCCTGCCGGGCTGAGTGGGCGGTGCCGGAGGGAGGGCGCCCCCTGGCGGTTCGGCGCGGGCCGGCGACGGCCTCGGCttctttttttttttttttgagacgtggtctcgctgtgtctggagtgcagtggcgagatctcggct	benchmark
CTCF_TAD_chr6:31566431-31566631	CCAACTCAGCCATTCTCCAGCAGCGAAGTGGCTGCCACCCCAGGGATATCTAACTAGAGGATGTGGGATGGAGGCGTCATGGCAAGGCAAGGCCTGCCCCCTGGTGGTCAGAGAGCATGGGAGGCCCGAGCTACCAATGGTGGCTTTTCTCAACTGGGCCTTGATTCCAGCTTCTGCCCGATCCCCTACCTTGCTTGCCT	benchmark
CTCF_TAD_chr6:133144192-133144392	AATTTATGTTTTGTGAATCAAGTGAGTTTATATACTTGTCTGTACTTTAAGTTGTAAAAACAAAACTGCTTAAAACGAATGAATTCATGCCTAGCCAGCAGAGGGCAGTAAGAAACTGATGCCAGCTGAGGGACAGGTCAGTGAAAAACAGGAAGACAAGGTAAGAAGCAGGGACTATAGCAGGTTCACCCTAGGAAAAG	benchmark
CTCF_TAD_chr6:147178663-147178863	CCTCTCATGGTGGCACAGGGAGAAAATAATGTCCTAAAAGTGGAGACAGACTGGGGCAAGCAGATGGCTGCGAAGGCGCCATTTCTCTGTGTGTCCAGCAGGGGGCGCCGATGACAAGCGCGCGGGCTGCGAGGCCGCACAGACTCTTACGCAACGATGAGGGCGCAGGCTCGCGGGCCAAGGATGCTGACGCAGGCCTG	benchmark
CTCF_TAD_chr6:148880977-148881177	CAAAAAACAGTGGCTTAGAAAGAAATCAGGGCCCAGAGCCGGTTTCAGGTTTCGGCCTCCGTCTTGCCGAGCGAGCCGCTGCTGCAGTGCGTGGCCGCCAGAGGGCACTGCTTCGCCAGGCTGGAGGCCGAGCCAGCTCGCCGGGAGGCGCTGGTGGGAGGCGCGGGAGCCCCCGGGAGGAGCGCGTCCACGCCGCGCGG	benchmark
CTCF_TAD_chr6:151227019-151227219	TAGGAAACTTAGACTGTGGGCTACCTGATAGAACCATGCTGTTGAGCAAAGAGAGACCAAGATGGCGGTTGAGGTGTCTGCTCCCACAGTGAAGTGCCCCCTACTGGCCTCTAGCAGTCAGGTCAGTTGTGACCTCAAGTAGATGATTTGTATGTGTGTGAGGTAAACTAGAAATagcggttttcacagtttcttaaaaa	benchmark
CTCF_TAD_chr7:1452508-1452708	ACCGGTGCGCACCCCGCGTCTGGCGTGCAAGTGGGAGCACCTGGCCCAGCGCCCAGCGGGGCCTCGCCCGCCGCTTTCTTAGGAAACGCCGCAGCGCCACCTGCCGGCTACGCGGTCTCAGCTGGACGCGGGCGGGGAGGGCGCCGGGCCACGAGGCCCCGCCCACAGCCGGAGGCCCCGCCCCTAAAGACTATCTTGGT	benchmark
CTCF_TAD_chr7:13316721-13316921	ATGTACAAGTAAATATGTTAGATTGTTTTAATTGTCCCAGAATAGGAATTAACTCATGTTCTTTTAACCCTTTAATCTTATTTCTAGTCTGCAGCCACCAGGTGGCAGAATCACttttcttaaaaattaaatattttattttgagataattgctgattcacatgcaattggaagaaataacacagaaatatcttgtgcat	benchmark
CTCF_TAD_chr7:18705841-18706041	TCGAAATCTATTGAACAACTGAAGCAACCAGGCAGTCACCTTGAGGAAGCAGAGGAAGAGCTTCAGGGGGACCAGGCGATGCAGGAAGACAGAGCGCCCTCTAGTGGCAACAGCACTAGGAGCGACAGCAGTGCTTGTGTGGATGACACACTGGGACAAGTTGGGGCTGTGAAGGTCAAGGAGGAACCAGTGGACAGTGA	benchmark
CTCF_TAD_chr7:23586696-23586896	ACCAGAAGAGGGCAAGCTTGGAGAGAAAAAGAAATTGGTGAGAAACGGAAACAAGTCCTAAATGCAGGACGCTGCCTGTTTTGAATGTCTACAGCCACCAGGTGGCAGTATGAGCATGCTGGAAATTTAAGGTCGGTGATCCAGGCTACAGAGGTCTCCAGATGCAGATGGGTGCCCCAAACTTACACATTTTCCACTTT	benchmark
CTCF_TAD_chr7:30780146-30780346	ATCAAAAGGTGGCAGGAAATGGACCTTTCTCTCCCAAGGAGGATCCACACAGAATCTCCTTTCCAGCCTCCGCCTGCTGCTTCCTGCCCTGCACTGCCCTCTGGTGGCCATGGAAGCCATTGCCACCTGGCATTGCCCCCGTCTCCAGCAGATCCAGGACCCAGGGATGAAAGTCTGTTGCTTATGGTGGATGGACGAAG	benchmark
CTCF_TAD_chr7:37238549-37238749	ACTAAGTCCTCCACTTCATGAACACATCAGAGCTGCTCTTTATTGAAGTGCCATCAGCCTGCAGAGTTTCTCACACACATGCCTTTGATAGGCGCGCCCCCTAGTGGACCAGAGAACAGATTCAACCCTAACTGCCCACAAATGTCCCTCCTAAGGCACCACAATGCGTGCTAAATAGGAAAGGAGTTTGGAAAAACAGG	benchmark
CTCF_TAD_chr7:38385265-38385465	GTCTTAGGGGACTCCCAAGCCTTCCTCCCAGAAGGGGTGGTTCCTGGGAGGACCTGCAGAGGAGCTCCTGTGTCTCCTCAGGCCCTTTCTTCGGCGCCCTCTTGTGGCAGCTGAGAGCAGGCCCAGGGCAGAAGGGAGGCAGGGGCATTGAGAGTTCAGGCCTCCAGCAGAGGGACTGCAGATTTAGGGGAAGCTGACCC	benchmark
CTCF_TAD_chr7:38393956-38394156	AGGACTCCCAAGCCTTCCTCCCTCCCAGAAGGATTGGTGCCTGGGAGGACCTGCAGAGGAGCTCCTGCCTCTCTTGCTCAGGTCCGTTCTCCGGCGCCCTCTTGTGGCAGCTGAGAGCAGGCCCTCTGCAGAAGAGAGCCAGGGGCCAGGAGAGCTCAGGCCTGCAGCAGAGGGAATGCAGATGTAGCGGAAGCTGACCC	benchmark
CTCF_TAD_chr7:38398744-38398944	GTCTTAGGGGACTCCCAAGCCTTCCTCCCAGAAGGGGTGGTGCCTGGGAGGACCTGCAGAGGAGCTCCTGCATCTCCTCAGGCCCTTTCTTCGGCGCCCTCTTGTGGCAGCTGAGAGCAGGCCCAGGGCAGAAGGGAGGCAGGGGCATTAAGAGCTCAGGCCTCCAGCTGAGGGACTGCAGATGTTGGGTAAGCTGACCC	benchmark
CTCF_TAD_chr7:38403100-38403300	GAGGACTCCCAAGCCTTCCTCCCTCCCAGAAGGGTTGGTGCCTGGGAGGACCTGCAGAGGAGCCCCTGCCTCTCTGCTCAGGTCCGTTCTCCGGCGCCCTCTTGTGGCAGCTGAGAGCAGGCCCTCTGCAGAAGAGAGCCAGGGGCAAGGAGAGCTCAGGCCTGCAGCAGAGGGAGTGCAGAGGTGGGGGAAGCAGACCC	benchmark
CTCF_TAD_chr7:44025562-44025762	TCAGAGCTTGGTGTGAAAGCAATTCACCTCCTCCTTGGGCGCCTCCCCGACTGGGGTGTCCGCAGGCGGCAACCACTTGCAATCCCAGATGCTGCCACCAGGGGGTGCACAGTACCCGCTTGGAAGGTGGGCAGGGGCGGGCGGGGAGGAACTAGAGAGGGAGGGGTTAATGCCCAAGGGCCCCGCCCCTCCCAAGAGGC	benchmark
CTCF_TAD_chr7:48149841-48150041	CTCCTCCGGGACAAGGCAGAAGGTAAAATGACTTCTGAACATGAGATTCTTTCTACAGGTGTCAATGGCCAAGCTGCAGCTATTGGCACTGCACTGCCCTCTGCTGGCTATGTGAGGTAGTGCACATCAGCCACCCCCAGGTGGATCTCTGTTGATCTAATCGGGCGACATCCCTGACCTTACAGGTGAACTCTATACCC	benchmark
CTCF_TAD_chr7:98910610-98910810	tatctcaaaaaaataaacaaCTGGGCGTTCTCTAGTCGGAGCCCTGGAGGGAACTTTGGTTCCTTCTATGCAATTGGACCAAATGTGATAACACTGCCCTCTGGTGGCAGGGTCTCTAACTGCTGCGTGTGGATTTCCCGGGAGACACCAAATCACAGAATCTTAGAATTGTGTattacaaaattctagggctggaaggg	benchmark
CTCF_TAD_chr7:100933776-100933976	ccagctcccggggcagtggggctgcagtagctgcggggggcgtcttgagcttcagtcccccgggatgttgtagatcccgtgctgtggcctctgctgccccctgctggcagcttctgtgtgtttaccaggccggttgctggtgtgattttgactgttgcgctcctctggaattctgagcctgggttctccatcctttctgt	benchmark
CTCF_TAD_chr7:129465659-129465859	CACGCCCGCGGGCCACTTGGACCGCCCTGCCCCGGCCAACCCCGCCCCACCCAGACTCCCGCCCGCGAGCGGGTGCCGAAGCACGAAGCACGTACGCCCCCTGGTGGCCGTGGCGGGGACTGCCGCGCGGACTCCGCAgccccgccccaccccgcccgcccagcccaatcccacccgctccgccctgctcgccccTGCCT	benchmark
CTCF_TAD_chr7:150595645-150595845	CATTGGCTAAAAGATGGGCTGGGTTCGAGGTGCAGATAGCTGCATTTTAGCCGCTGGTGCTGTCTCGCTTGGAGGAATGCTGTCTGCCACGCGACCACCAGGTGGCGCACAACACCTCGCGGCGACTGGACCGGGCACGGCTGCCTCTTATTAATCCCGCGGAGAAAACAGAGGCTGGAAATGCCCCCGGGGTGAGGCTT	benchmark
CTCF_TAD_chr8:10834748-10834948	gcctgcctgaaaccatggagattttcaatagcaaagaaagccctagaacccatgcctcAAGGGTCCATTGGTCTCCCCCATCCCAGGGACACCCTGCCCTCTGGTGGCCAACTGGAGAATACATGTGGAGAATGACAAATTCCCTAACCCCCTGCACAGGTtaagagatgagactctctaataagccaagcagtcagcca	benchmark
CTCF_TAD_chr8:26548290-26548490	TTTAATATAGTTTTAAAATAGAGTGTTAAAAAAATTACGATTTCATAGTTTTTAGGGCAGTTTTGCAGACACCAACAGTCAGCATTCTGTTTGTCCACCAGAGGGCGCCTCCAGCACAAACTCCAAGTCCACAGTTAGCCTCCCCGTGATTCCCATAGCGGGGGATTGGGTCTTTGCAGGAAGCTATCCATGAGAGTAGC	benchmark
CTCF_TAD_chr8:87631313-87631513	ACTGTAGTACCTACATTTCAATTTTGGTATCTCTGGGTCTCTGGTTTCCTACTGAACTGGGGGCTGTTTCTAAAGGATGCGATTCTAATGCACGCCACTAGGTGGCGCAACAGAACTTTTATTAAAGTTTCTCCCGTTTCTGGTAATGCAGTAGTAGAGGCAAAATGTGATTTCCCCAGCATTTAATATGATAACATATA	benchmark
CTCF_TAD_chr8:95604615-95604815	aaaaaaaaaaaaCTCCTCAAGAAGCTGCCTATGTAAAGGGCAGGGAGGGAGGACCGAATTGTAATTTGCAGATTACTCTACTGACTGTATGTGGCCACCAGGGGGAGGTTAAACTGTGAGGCTCTATTTTAGAGGTGGAGCCCCCTGCAACATTTTTCTTCAGGTGTAATCTTTGCCTTTGACCTGCTCCAAACCCAAAT	benchmark
CTCF_TAD_chr8:123745884-123746084	ACTAGGGCAACTCCAGCCTGCAGAGCCCACTTCCTGGGAGAAAGCATTGGAACGCCCGGGACTCCTTGAACGTCCGTCCGGTCGTGAACTTCAGCCACTAGGGGGCAGCCTCACCCTCCAGCCTCGGGAAGCTGAGCCGGTCCTATGGGGTTTTTTCCCTCTTCTGATCCTGCAGTCTGAGGGCCCAGGATTTGGGAAGC	benchmark
CTCF_TAD_chr8:131814929-131815129	TCTgatgctgtaggtgctctgcctgcatcctctcacccagtgttcaagtgtcaacccttgtgtttcttctccgctagatggtgtttttgtctggccactagagggcactctgcccaagtgacacgcagccttgggaggtgccaggaaattaacacccctcagaagcagcacttgaccaatgccagtgggaactgctggag	benchmark
CTCF_TAD_chr8:142441647-142441847	TCAGGCGGGGCGGGCTGGTGGCCTGGGGGCCCCAGAGGCTGCTGTCTGGATCCTGGGCTGGTGCCCAGGATGGGGCTCCCGCGTGCTCTTGCGCTGCCCTCTGGTGGCCGCTCTGGGTCCTTGCACCCCGACCCAGGGGCCAGCCTGCCCTGTCCTGTCCTGATACCGAGGTGGGAGCCCTGCCTTGGCCAGGGTGGCCG	benchmark
CTCF_TAD_chr9:2857684-2857884	CTATGCGCTGATACTTTTAAATGCCACTGTGTTTCGCTATGAATGTTTCTAATTACAAGACAAACAGAAGTGTGCACCGGAGGAGGAGCATCAGCCACCAGATGGCACTATTTCCCTGAAATACCCAATGGTACCCAAAATCACCAGGATGGCATACTCTCCAGGATTCTGCAATACTCTCCAGGCTAGAAAGGAGAGTC	benchmark
CTCF_TAD_chr9:14428856-14429056	TACTGGATGCTGACACCCTGGGCCAGGAATCCTTGGAAGAAAAAAACAGAAAGAAAGAAAAAGCCCCTGGTCTTTGATGAACGACAAAAAGCAGCGCCATCTAGTGGCAATTTCGCTTATCCCGGCGCGTCTTGACCGGGACCTCCCTGCCTGGCTCTTTGCTTATTATCAGAGGGACTGGAACACACAAGTTCACCATT	benchmark
CTCF_TAD_chr9:18255152-18255352	AGCTTTTGGTGTTTTAGTGTCCTGGCTGTCAAGGGATGAAAGCTGAAGGGTCCCGTGTATTTGCACATTCGTAGGCTGTAACTCCACACAGAAACCACTAGGGGGCGCTGCCGCATTCTTTACCTTGTAGCAGGCGTATAAGCGGCAGGCGTATGAGCGTTTGCTAGCATCTTTAAATCATGTGTGTATGCTCATACTTA	benchmark
CTCF_TAD_chr9:33722149-33722349	CTGGAGGGAAAGAACGCACCGCCAAGGAGGCGTGGGCCCTGCAGCCCGTGCTGGGCCGCGAATCTGGTAGCCACGCTTCTCCGGCGGAACGCGGCGCCCCCTGGCGGCAGAACGCTTGTGGCCGCCGTTACACTCGTGTGGAAACAGCGCCATCTGCCGAATGCTCCATCTCATTGCTGATTGGCCCACACAGACTTTGT	benchmark
CTCF_TAD_chr9:35882325-35882525	gggataaaccgttcttcttccttatgttttttattcttgtcatgcatggatgctggattgatttCAGGTGAGCTGATCTGCTTCAGCTCCTGGGCTCCCCCTGGTGGCCATCAGGCCCTTCTCTGTGACCTTTGGGGATGGGGTTTGAAATAGCTGTGAAATCCTGGACTCCAGGGCTCAGGCAGCAGGATCACAGATCT	benchmark
CTCF_TAD_chr9:36728996-36729196	TTGCAATCAGAAACGCTCTGATTCTGGGAGGGTTTGCTTGCTGGGTAAGTGGAGCCAAGCTCCAGCCTCTGGGGCTCTGTCCCTGAGACCATCCTGCCCCCTGCTGGCCAGTTGCCAAATGCCAGCTTTGTTCCTGACTCCCACAGGGAGATTCCCCGGAAATTTGCTGGACTCCCAGCAAGTCAGTTGCCCACTGTGAA	benchmark
CTCF_TAD_chr9:74639991-74640191	tggtgtgagaccgaatgatgaaagccgtccaggggattccgatgctgctcagggttaaaaaccacAGCTTGATCTGAAGAGCTGCAGGGGACAGCGCCCTCTGGAGGCCACGTGATCACAGCAGCCATAGAAAAGCAGCTGCATCCAGAGAAAGGAGCAAGAGTCTAGGTTTCCGAGTCCTGTTGTCCCTTCTCATGCAA	benchmark
CTCF_TAD_chr9:98098678-98098878	tcctttgatttcacttatcttaaaaaattggctaatatgggcaccctgtgccagcatttctgcctggtaaccatgagctagagttctgtggcagtgccccctgcaggcaggcagaggctctccagcttcacggtcttcacccagccctagtctggcccctgtaagtatttgagtttgagacccctATGCTAGACACCCTT	benchmark
CTCF_TAD_chr9:129261543-129261743	CCAGGACCCCTGGCAGAACCCCTGACAGTTACATCTCTTTCCCGAGAGAGGCCTCAGGCCCGGGCTGCCCAGCTGCTGCAGTGGCGGCCTGTGCCCACCAGAGGGCGCAGGCCCGGCGCTGCGCAGCTGGACCGGGCTGTGCGGACCAAATGCTTTTTAATTGAAAATTTTTTTAATTCAAAAAGGATTTGCTGTTTGTT	benchmark
CTCF_TAD_chr9:129263242-129263442	GGAGTCCCGCGCAGGGCGGATGTCAGTGAGGGCTGATGAAGCCAGCCAGGGAATGAATTTGCCGCTGTTCCCTGCCGTGCATGTGCCCAGGCGGCCACCAGGTGGCAGTGTCCTCCCAGACTTTGGCGCAGCTCCCCCTCCTCAGCCTCCCGGAGCCGGAGTCTCCTGACCGCGGCCTGTGCCTGGTGGTTGGCGAGCAG	benchmark
CTCF_TAD_chrX:7909786-7909986	AATCCCACAAAAATTGATGCCAGGTGGGCCTGACCTGCGTGTGAAAGTAGATTTCTTGTGTTTTCAAGATGTTTTTCTATAGCCGTTTCCAGTCTGCCCTCTGCTGGCTCATGAGAATTGGATATTGCAAATCACAGACCCAGGCAAGTAAATGCCAGAGAGAAGCCACAATTCCCTGGGTTGAAAGAGCCAAGGAGGTC	benchmark
CTCF_TAD_chrX:8711266-8711466	CTAAACCCAAAATTCATCAGACCACATTCTCTCTGCTTCCCAGAATGTATTAGTAGTTTGGCTGATTTAATGCTGGCTGTCCTGGTTACACTTGCCAGCAGGGGGCACCAAAGGGCTACCCTGGGAGAAAGCCCCAGAACTTGCTTCCAAAGTCAGAGTTGACACTGGAGCCTGAAGTTCCCTCATAGACAAGACACCTT	benchmark
CTCF_TAD_chrX:129213853-129214053	TGCCTTCCACGAGGCTAGGCACACCACATATGTTCAATAAAATTGAGCTGCTTTAAGGCAAGGAGGTAGACGGAAAGTTCAAAGTGCTCAAAGGCCACTAGGGGGCAGGCTTTGGTAGGCAGCTAGAGATTGGACAGTTTTCCATCCTCACAGGATTtagaatagagagcatctgagttagactggaatgccctttggag	benchmark
CTCF_TAD_chrX:153279145-153279345	AACGGGGCCTCTCCATTTTCAACTGTCACCAGAGGAGAAGAGGTGGGGTACTAGGGAGGGGACAGAAAAAGGCAGATGCAGTAGTGCAGTGCGCCCAGCAGGGGGCGCGGCAGCAGCTCTTTCCTTCTCTCTATGTGAAGGGGGTCGGAGCTGGGCTCCGCAAAGCAGGACTGCCCGGGGCCCCTCAGTTCAGAGGGGCG	benchmark
GFI1_chr1:9679028-9679228	CCTTCAGTTCTCATCCTAAACGGCCACCCACCGCCTGCGAGAGGCCTTTTCCCActgtgctctcaatatccgcaaatcacttccactaaatctgcgctgtgattgcctcatgaccgctggactgcatgcctcccccattagaatgtcatttccactagaacagggcccttgggtcgtagttggggctcattaaacattga	benchmark
GFI1_chr1:12057647-12057847	TGGTTACTATACCTATTTATCAGTACCCTGCAGATGTCCCAGGGATGGTCTGTAAAAGATAGGAGGGATGCTCAAAAGTTGGTGGGGGAGGTTCTCAATCTCAGCCCAGTGCCAGCATGTGTACTGGGGGTGGGGAGTTGTGGCGGAGTCAGAGGTGTATTTTATTTCCCTTGAAGAAACACTTTGCCTTGGCTTGGTGG	benchmark
GFI1_chr1:15650549-15650749	acgaagcgctgtcactattccaaactttttaaaatccccacaataactctgcgaagagggaactagtatcaccccatttgacagataaggacactgaatcacagagcagtgaaatgactttgctgaggtcatacagcttgctagggaccgggctgggattagagcctgggGTAGGACAAATATTGAGCCCAGGGTGCAGA	benchmark
GFI1_chr1:16939125-16939325	ACAAGGAAGCCAGGCCAAACGTCTTGGTTAACTCTCCGCTGAAAGGACGCCACATGAGATGATCTAAGAAGCCAGCCAGCCAGCCAGACGCAGGGAAATCACAGCAACTCTTTGGAGTGCAAACAGCAACCCCACAATCCAATCTACCCGAAATCCTGCGGTTCATTTGAGGCTTGCCCCGCTAGTCAGGAGGTGATTCA	benchmark
GFI1_chr1:17888987-17889187	aaataacacataaagcactgcatatggttcctggttttagtagagtctcagaaatgacagTGAGCATTCATTTATTCCTGGCTAGTGAGAGCAGTGCTGAGATTTCAGGTGAATCATTGTCACTTTGATTTCATACTTGTTAGCAGGAAAGTGCGGAGGCTGCTTCTGCTGGTACTGTGTTGATTTTTTGTATACATTGG	benchmark
GFI1_chr1:22814335-22814535	agcatggcctatatatccctctgtggccaacacccctgcctgcctctccagattcatctcttaacactcctattccctgctttatgttccagtaataatctcagttcctaatcctcctgcctgctaccacgggatgttttcttatctgcatgcctcatgcaggcgtccctgccaggattgccttttcctcccattctttt	benchmark
GFI1_chr1:26087486-26087686	GGCAGGAATATGTATGGTTTATGTTGTCAGAATTCAttcacgtcctggctctgccacttaaggaccaggtggccatcagcaagtcaccagacctctctgagattcaggtttcttgtctgttacactgagataatcccttgtcggttatgagggttggagataatgtatataacggatctggctcaaaggaactgaaaaag	benchmark
GFI1_chr1:27372506-27372706	GCTTGGTCCTCCTCTTTGCAAAATCTTCCCCATTCAGGCGGTAACTTCTAGCTGCAGCCAGGGTCAGTAACCGCCAGCAGGTGGCGCTGAGGCAAAAATCTCAGCCGCACGTGGGGAATTCTTTGACCCTTGCGGCCCCGCAGGAGTCAGGTTTCCTGACTTCAGGATTTCACGGGACCCTTTCTCCCCACCCCCTCCCC	benchmark
GFI1_chr1:27936455-27936655	agCCAGGTGGGGGAGTGAATGAGGCGAGAGATGGTTTTGTAAACGACTGAAGAGTTTTGTGAACGGTGCAAACCGCAATCAAGGTGACCCGCCTGTAATCTCAGGGAGGCAGGGCGAGGATGTGATTGAAATTGAGAAAGCAGAAGCCTAATCAATTGCATTGTGCTCTATCTGAAGGGAACAGAAGGCTGCACAGAAAA	benchmark
GFI1_chr1:28439342-28439542	TTCCTTCCATCCCTGAGTGTCTCCACAGTTCCAAAGTCCTGAGAAAGTCCAGTTGACCCAGGATTGAGTCACTCTTGTGGTCAGAGAGGTGGCGTTCTGTGATTGGCAGCCATGTGAGTATCACTTGGTGTGGGGATGGGGGAAGTTCCTCCAAGGAAGGAACACTGGACACAAAACTAGACGATGTCCTCAAAATGGTA	benchmark
GFI1_chr1:31183362-31183562	GGAATAGGAACCCCTTTCACCATAGTGAGCCTGAACTTcagagaggccatgttctggaaagagccctgatttgggaggcagagatttcaggatttaaatctcagcccagccacttcctgtccacgtgacactttacatctggcagccttggtgtccctgtctgtgaaataagtttattaaaaggatcactgagaagtgtg	benchmark
GFI1_chr1:32260827-32261027	TAGGAAGGTTTAAAGAGATTTTGAAACTCTACTCTTATCAGCCACCTCCAGAACAGTCTCaaagcacaggctttggagtcagccagcctgggttcaaatctcagcttccccactgcacatatgtgaccttggtgccaggttcctcatcccagaaatgggcagggaatagcaccaacctcctaggccattgtgagatgtga	benchmark
GFI1_chr1:36359953-36360153	AGGAAGTACCGCGTGTGTAATGTTACCCGTCGCCCTGCTAGCCATCAGACGTAAGTTGGCAGGGGTGCTGAGTCATACTTTGTTGGTGGAGAAGGGCTGAGATTTAAAACTATCTTTCCCTCCCTCCCTCCCCCACTGGCCTTGAGAATGAGCCTTGGGGACTGGCCCTGTTTTTGAAGATAAGCTGTGGGAATTTGGCA	benchmark
GFI1_chr1:36542695-36542895	AAATCATCTGCAGCCGTGTAGTTGAAGTGGGCCGTTATTTCTCTGACTAGTATGCTATGCAAAATGAGTTAGCCTCACCCAAATCTCGGCCTTGACAATCTCAGCATGAATTTCTTTGGCCTGAGACAAGTACAGGACCAGCAGAAAAGCAAGCTGGAAAAAAGGTCAAAGTTAAGCAATTTCCTATGGAGTAATGAACA	benchmark
GFI1_chr1:40515052-40515252	ttgtatttttagtagagacgaggtttcgccattttagccaggctggtctcgaactcttgacctcaggttatctacccgcctcagcctccctaagtgctgagattacaggcctgagccactgcgccaggccTGGTTTTTTGGTTTCAAACCACAATAGACATTGCTGGAGAATCAAGCTCATAGTTTCTTTTTACTCTGCA	benchmark
GFI1_chr1:47007599-47007799	ctactgctgttgctaatttatggattggaaaacagaggactgagaggttagaagaatcgcctaaggtcacagacatcatggtaatacagggcagagctgtgattcaaacctaggctgtgtgtctcctaaatctgtgcccttcataactccacactgCCTCTGGCTGTAACTGTTCTCTGATCTCATGCAAACCCTGAAAC	benchmark
GFI1_chr1:47646936-47647136	CTGGGACTGGCTGTGCAGCGATAGATGGTGGGGGCCCAGCTGGTGCGTTATCAGCCTTCTCCAGGAGCGCGCCTGAGCCACTCCGTGGCTGCCAGTCTGAGATTAGGCCCCCGGAGGGTCATTAAGCGCCACCCTGGCCCGGGCCCAGCCTCCTTTCCCTCCCCGATCTGGCCAGGCTGGCAGGTGGGAATGAGCGATAA	benchmark
GFI1_chr1:52728797-52728997	GATTGTTGTTGCCTGGTGTAGAGGGGAGAAGGAAGTGAGATTACCAGGAACCAAGCCCAGAAGGTGGAAATTGGCATGGCAGATTTTGATTGCCTGCTGTGATTTCCTGTAGCTAAAGCAGTGCGTTTGTTTATGATTGAGTTGTATATATTGACCCTTGGCCTTCATAGCAAAAACAGTGAAAACAGCTGGTATAGTTA	benchmark
GFI1_chr1:52996322-52996522	TTCCCCAAAAAGATGTAATTCCTAGAAACGAAGTTCTCTCGGAGGAGAGAGTATTTTGAAGATAAGGCTCAgctgggaacagtgactcacacctgtaatctcagctgcataggaggctgaggtaggctgattgcttgagctcgcaagttcgaggccagcctgggcaacatggtaaaaccctgtctctacagaaaatacat	benchmark
GFI1_chr1:53017890-53018090	ATCTCATTCTTTCGCAATCCAGATACCAACAGGAGTCTGAAACCCTTCGCAGAGGCGTGCAACACACTAGGAGAGCGCTATCTGTTTACAAATACGAATCTCAGTTACCCACGTCAAAACCGCGCATTACCACCTTTCGACTGGGGGGCGGGGGAGAGAGAAGGCGGGCGAGCAAGAAACAAAATCCACACAGACACCTC	benchmark
GFI1_chr1:53833699-53833899	CCTAACTGTCCCAGTCAGATGCAACCTTCTTCACGAAACCCTTTTGACTGGCACTCTCCCTCCCTTCTGTCTCCCAAAAGACTCAATGTCTATCTCAATCACAGCTGAGTTGCCTTGGGTCTGATATGAATCTGCTTCCCCCAACAAACCAAAGCTTCCGGGGAGGGGAGAAAGTACAAGTTAGGAgctctcactcagcc	benchmark
GFI1_chr1:60144629-60144829	CTGACTCCATGCACTCTCACCATCAACTTTCCCTGTCACGTTCCAGACAGACTCCTGTGTCTTCAAGACCAATACATGTAAGTGGCCAGTTGAGAGCTGTGATTACTCACCCTTTCTGTAATGTGTGCCCACAAGATAAACCATCCATGCTGACCGCAGTGGTCTACCCTTGAGGTCATTCCTTGCAAACATCCTCATTG	benchmark
GFI1_chr1:89450886-89451086	AAGACCTTGGAAGAGTGAGTAAGTGAAGGGAGTGCGTGAGTATTGTCCTCACCCATATCAATAGGCCTGGGGCCCTTCTGCCTGCCTACACTGTGTAATCTCAGCTCCCCCAATCACAGCTATAAATCAGAGTTGGACAGTCAGGCTGAACCAATCAAGACAACTAGAAGTTTGGGTTTGAGGCTGAGAAACAGGCTGTT	benchmark
GFI1_chr1:89450901-89451101	TGAGTAAGTGAAGGGAGTGCGTGAGTATTGTCCTCACCCATATCAATAGGCCTGGGGCCCTTCTGCCTGCCTACACTGTGTAATCTCAGCTCCCCCAATCACAGCTATAAATCAGAGTTGGACAGTCAGGCTGAACCAATCAAGACAACTAGAAGTTTGGGTTTGAGGCTGAGAAACAGGCTGTTTCTTCTGGGCACATG	benchmark
GFI1_chr1:90289201-90289401	GAAACACCAGTTAATATTTGTTGAGTGCCAGCAGGAAGCAGAGAACTGGAGTGGGTGCTGTGGGATCTTAACAAGGCAGGAGAGGATTCTCGTAGTAATCACAGAGAGCAGATAAGACAGGCACACATGAGGATGCCAGCAGAAGCAGACAGTTACAGTTGTCTAAGAATCCAGGGTGTGTGGAACCAGATAAAAGTTTA	benchmark
GFI1_chr1:93262981-93263181	tgtgttttaagaggcagagtcttgctatattgcctgggctggagtgcagcagctctttacagatgcaatcaaagcacactgcaacctcccaagtagctgagattacaggtgcatgcagctgtgcccagctTtctgactcatgttttatgtttaaaagcattggctgctgtgaagtaaattctctagggggtagcagtata	benchmark
GFI1_chr1:93317229-93317429	tctctgaaaaaatatggtaccaatgaaaccctaggcacaataaatgaggatgacctgccaaattcagtgaagattacaccagagcctacaagtatgctgagattaaacacctgctgtggtccccactctcagacaaagttggcagagcaccaagtaggtggtacatctgcagagcacaaccattatcctggttgcaacaa	benchmark
GFI1_chr1:108672744-108672944	CCTGCAGTACAGCAAAGACTGGCTGGGTGACACATAGCTACAGAAGGCACTGATTACAGGTGCTGGGATTCAGGCCACTTCATCCTGAGCCCGTGGCTGAGATTGTGTGGTAGAATCGGTGTAATCAGATGAGTGTAAACTCATGCTGACTAGGGAAAACTGGGAGTCTATAATAAGCTTAGGTTCGAAGCGTACTTTAG	benchmark
GFI1_chr1:116901763-116901963	CTATAGCCTGAGAGGTACACAGctgaactgaaatcaaaagacttgagtgaaatcttttctgtacctctgactctgagccaggccataatccctctgaatctcagcttcctcattcctaacacatgattaatgaggttgtcacaaaaattcaaagagaaaatagatttaTCATGCACAGAATTTGACATGTGGAACCAATG	benchmark
GFI1_chr1:116963188-116963388	AGATTAAACCAAACTCAGTCCAGCTTCTTGTTTACTCTGTGTAAATCTACTCACTGTCCAGAATCTTCAGGCCGGTGTTGCCACCACTTGTTCTGTCTGTGATTCCCAGTGATGAGTAGGAGGTGACCAGCAGGCAGACTGTCTCCCTATGGGTAGGGAGCCTCAGAGTTCTGCAGGGACTGGGGTATAGGTAGAAGATG	benchmark
GFI1_chr1:120930316-120930516	TATGTATACAGTGGAGGAGGTACAAGGAGGCCCAAGCTTGGCCCTGTGGGCTTCCTATTTTTTCTCCTTGCAACATCCAGCCTCAGAGCTCTGCTAAATCTCAGGCCTATATCCGGTTCCTCAAATATCTTTAGCTTTGGTGGAAAGAAAAGCAATCTTTACTGGCAACTGCATACACAGCCCTTTCTTATCTTCCCTTT	benchmark
GFI1_chr1:154958481-154958681	ccactgcgcccggctgtgtgtgtgtgtgtgtgtgtgtgtgtgtgtgtgtgtgacggagtttcgctcctgctgctcacgctggagcgcaaatggcgcaatctcagctcactgcaacctctgcctcctaggttcaggcaattatctcacctcagtctcccgagtagctgagattacaggcacccgccaccacgcctggcTAA	benchmark
GFI1_chr1:154958549-154958749	gctgctcacgctggagcgcaaatggcgcaatctcagctcactgcaacctctgcctcctaggttcaggcaattatctcacctcagtctcccgagtagctgagattacaggcacccgccaccacgcctggcTAATTTTTGTGGGGtttttgtttgtttgttttgagacggagtctcgctctgtcacccaggctggagtgcag	benchmark
GFI1_chr1:160227468-160227668	TGGTCCTACTCCACACTAAGGACCATGGCACTGGAACTGAttcttttttttgagactaggtctcgctctgttgcccatactaaactgcagaggcgcaatctcagcgcactgcagtgatcactgcgcaatctcagctctacctcctggactcaaacaatcctcccacctcagcctcccaaggagatgggactgcaagtact	benchmark
GFI1_chr1:160227498-160227698	CTGGAACTGAttcttttttttgagactaggtctcgctctgttgcccatactaaactgcagaggcgcaatctcagcgcactgcagtgatcactgcgcaatctcagctctacctcctggactcaaacaatcctcccacctcagcctcccaaggagatgggactgcaagtacttgccccatgcttggctttttttttaaactt	benchmark
GFI1_chr1:167416805-167417005	TCCACTTTGATAGGAAGCACGGCAGGTAAGAATGAATCCTACGAAGGCGACAACTGCAATCCAAGTCCTGGTGTTGCTACTGTGTAATCACTGAGTAATCACAGCGACCTCCCAGGGTGTGTGACACTCAAATGGGAAGGGCTTGGTACCTGGTAAGCGCTCAGTTTGTAGGCACTGATGGAATCAATATGAATCACAGT	benchmark
GFI1_chr1:167772712-167772912	ATGGTTCGTTTGGCTGCAGCCACAGTAAGGAGCCAGTGCTGCCACCTGCTGGCCAAGAGCAGGTTCGCCCACACCCATTCTGTTGTTAGGAGGCTgaatcacagccagatggaggagggaagggattttatcacaactcgcttagtttagagatgaggaaactgatgaaaaagggacttgcccaaggtcacgtaactggt	benchmark
GFI1_chr1:169162799-169162999	GACTTTAAGTAATGCTGCTGAGGGTTAACATTTGAAACTGACAAGCAGCACATGTGTATTACAGAGATAAGGCCTGGCACATGTTGCTGCAGCCTCCTGAGATTTTGAAATGCTAGCAGCTCCAGCTGGTGGCTATGCTCCATTCCTAATGTGCACTTTTTAGGGAAACTTGAGCCCCTCCTTCTGACTGTGATAGGGAC	benchmark
GFI1_chr1:181121116-181121316	CATGTTTATTCATTTATCTGTTTATGTGGTAGCCCtaccatgactcacacatccaaatgaggattgcagccgtataaggggcactgtgaaggctgactgtgattctgggagcctgtcacctcgcaaaacatttttggaactcctgctttgaatcagtgccagagttgcagtggtgaatcttcacacctcctgggaggagt	benchmark
GFI1_chr1:186081511-186081711	ctttatctgaatgaactctatttgcattgccttagattcaggacagcctgtttccacatgataagactgccactaggcttaggtcatcctcacaacctgtgattctaggaaaaagggcacaccctttccccgacactcccagcagagtctagaggaggactctggtaggcctgattgagtcacctgcccattcttgaatg	benchmark
GFI1_chr1:193080815-193081015	gtttttgtatggcctaaaagctaagaaagattattactttttttttttcttgagacagagtcttgctctgtcacccaggctggaatgcgatgatgcaatcacagctcactgcagcctcgaccttctgggctgaagcaatcctccaacctcggcatcccgagtggcagagactacagatgtgtgccaccatgcccagctaa	benchmark
GFI1_chr1:202522893-202523093	TTAGAATCCTCTTCTCTGGGAGAAGCTTCAGTGTTCATTTCCCTACCTTATGTTCTGCTTGCCTCTTCTGATGTCACTTCCTGGCTCACTGTTCCCCTGAGATTACTTAGGCAAACTCCCACTCTGTCTTATCTCCTCTAGATTTACTTAGTAGTCTCCCTGCAGGGTTGGCAGTCAGCTTTCTTGAATGAAGTCGTGTT	benchmark
GFI1_chr1:204430944-204431144	CACGGGACTGCCTCAAGGTTCTTATCTGAGAGCAGCCTGCATCCTGAACCCACTCACCCCCTCAGTATCAGCCCCTCCTGCCAGGCAGGGGTAGAAAATCTCAGGGCTTCCTTGGGAACTAGCAGATTTCTGGAACCCCCGGAGCGTCCTTTCCACCCCCATCCCAGGCAGTTGTCATGTGTTGGGGGTCTGGGGGCTGG	benchmark
GFI1_chr1:206274308-206274508	atcacaggttcaccatgaaaactgagcggcctgacaaagaattccgtcctgtcctgataactgaccaccaaccactgactggctctggctggtttactgagattaagcacaaagtggctttgtgccttatgtttcaccttttgacatacagagcctaaatttactgcattttaatactgtttctacaaatatgggtcata	benchmark
GFI1_chr1:207872283-207872483	GGTGGCTATTTTGTGACCACCTTTTTCAATTCAAGCAGGACTATCATGTGACCAAGCTACTGCATTTTGCCACTCTATATTGCTCCCTTCTGGAGGCTGTGATTTTTCCAGAATAACGTAGCCTGTGCAACTCTGCCACCTGCTGGCCTCAGGTCCTCAAAATCCTGAAATTGGGGCTGGGCCTTAGATTGTGAACTAAG	benchmark
GFI1_chr1:211813401-211813601	TCGGGTCAACTTTAGCGGACTGATCCACGGGGTCTGCCAAGAGACAGGAGCTCGAGggttaaacccaagcactcgggagtcagatgtatgaatctgaatctcagcctctcggcttgctgtgtaatctcaggcaagtgacttttctgttctgtaaatcaggctgatagcgggggaacctctctcacagggctgctacaaag	benchmark
GFI1_chr1:211813427-211813627	ACGGGGTCTGCCAAGAGACAGGAGCTCGAGggttaaacccaagcactcgggagtcagatgtatgaatctgaatctcagcctctcggcttgctgtgtaatctcaggcaagtgacttttctgttctgtaaatcaggctgatagcgggggaacctctctcacagggctgctacaaagattgcatgagATTTTGCTCAACAAAT	benchmark
GFI1_chr1:221272369-221272569	gacataaaggaGGTCttaaaataaaaacttcagcagcattaaatttaaagcagtttaattgagcaatgaacaattcgcaaatctggcaacccccagaatcacagcagattcagagagactccagcacagccacgtggtggaagaagatttatagacagaaaaagggaagtgacatgcagaaatcagaagtgaggtacaga	benchmark
GFI1_chr1:244533661-244533861	ttctgtcttctggacttactagctcatgtccttagctaagttatttacttcccctgagcctcagtttcttATCAGGCGtagcactcaccacatcgtctgtgattagatagttgcctaaacgtggctttcctgaccagattatgaactcttgagtggaaagacaacattgtcatcactgtatccctagtgcctagcccact	benchmark
GFI1_chr1:245498223-245498423	ttaggtgtcggagttgggatttgaacccaggtctcatgaccttaaGTTGGGCGAGAACTGGATGTAATCTGGAGTGGCCAGCATGTTCCGCTGGGGCTGTGATTTCAGTTATCTGTAAGAAAGCATGAGGCAGCTAAAACCACTGAGGCCCAGCACCAGTGCAGCATCTCTGATTTCCTTTTGCCCTGCTTGTGTCTGGG	benchmark
GFI1_chr10:3797366-3797566	TCCTGCTGCAGAGGAAAGGGAACACGTCATGCTCTTTGAGTCACAAACCTTCTAATCATCACCTGTCTGAAAGGGGACCTGTTGTAACTGACTCAGCTGAGATTCGCCAAGCAGGCACGCTGAGTGAGTACAGATACCTGGTTAGCAGGTGAGGATGCTGGGGTGAGATTGGCAGCTGTCACTCTCTGAATTTTGACATG	benchmark
GFI1_chr10:13755100-13755300	CGTCTTCCCCCGCTGCCCCTGAGGCTGAGTCACCAAGCTTCTTAATGATCTCCCTATGAGTAACTTCCTGTTTCATCCAGGGGGGCTATTACACAGAATCACAGCAGCcatctggtccacctcctccttgcacagataaagtaaccccagtagagagaggttaagggattggcagaggttaaataagtaattgatgatgg	benchmark
GFI1_chr10:17045240-17045440	TACCATTTCTCTCTGTGTGACATTATGTCTATCACAGCCTAGCAGGAAGCGACACTGTGAAAGCAATTCCATTACCAACGGAGAGAAGGTCTGCGCCTGAGATTAGAACCAGACAGTGTGATTCACAGCCCAGCCCTGTGAACCTGCGCTAGAATCTTTGCTGACCACAATTCATAAATCACTTTCATTGCCAACATCAT	benchmark
GFI1_chr10:17203852-17204052	TGCACATATTTCCAGGCCATGGGTAACAGCATTCACTAACATTAGCACCATCTGCATCAACACTATGAGCAGAGGCAGCAGAATCTAGCTAGTAGGCTGTGATTCCCTGTCACTCACCGTGGTGGCAAGCATGGAATTGTGAAACATTTGCAGTTACTCTATTAGTCATGGTAGGAGAAGATAAATGACAGGCCCAATAT	benchmark
GFI1_chr10:43911046-43911246	aaaaaaaaaaaaaGATTATAGATAAACCAGTGCTCTGAGGTGCTTTTCGGCTCTTTAAAAAGCATTACTGggccaggcgcggtggctcatgcttgtaatctcagtgcttttgcaggctgaggtgggcgggatcacctgaggtcagaagttcgagataagcctaaccaacacggagaaaccatgtctgtactaaaaataca	benchmark
GFI1_chr10:50382429-50382629	GGCATAGGTCATGGGCCTTGGCTACACAGTCCTCCTACTTCCAGCATCGCTCGGCTCTTGCCGGAGTCTAGACACTTCTAGACCATGACTTGCAGAAATCTCAGAGTCCCCATCTCAAACCCCGGAACCACCTGAGATTTCTCTTCCTCAATCACCCTCCAGTCTTATCAGAGCATGACTCTAAACAGGACGTCTGCAGA	benchmark
GFI1_chr10:50382464-50382664	TACTTCCAGCATCGCTCGGCTCTTGCCGGAGTCTAGACACTTCTAGACCATGACTTGCAGAAATCTCAGAGTCCCCATCTCAAACCCCGGAACCACCTGAGATTTCTCTTCCTCAATCACCCTCCAGTCTTATCAGAGCATGACTCTAAACAGGACGTCTGCAGACCCCTCCCATGCCGCTTGTGGTCCTTGCTTTCTGT	benchmark
GFI1_chr10:71171383-71171583	atcagctgacaccacccagaccgggtaatctgactcaaccagttctgctatcacacccaggaacagaagacagcgagaaaacctcatttcgaccccctgtgattccatctccaacccgaccaatcagcattccccatttgccaaggccctagctgccaaattatctttaaagactctgattcctgaatgctaagggagac	benchmark
GFI1_chr10:71621429-71621629	atgactaataggttccatatcatgtgccaatttctgctgattgatagtggctgtgttgcaaagaattgtgaaaccttgtctaggctcattaaggagctgtgattgattatcagtgtcagccatgagtgcaggcacagagactgtaggtgtgtgtgATTTAAACTGCTGCCCACTTCTCCCAGGACCTGTTATACCCCATC	benchmark
GFI1_chr10:72081860-72082060	AGTCGACCCGCTCCCTTATCTGGCAAAAGCCACCTTCTTATCTTGAACCACCTTCTGGGGGTGGGGGATAAGcttcatctgaaagatgagagggcgctgagattcacagagctgctgtgagccttccaaggccacagttaggatatggggaagccaaagctggcgctggtgagacccacctgtctacccgctgcacaccc	benchmark
GFI1_chr10:74014571-74014771	TCCCTCTGAGCGACTTATCCAGCTTTGCATAGGGGCATTACCACTGGACTTGGGCTCAGAGCAAGTGTTTATGAGATAAATGAGGTGCCGTCTCAGAATCACAGAGCACTCCTCTACCTTTGACCTTCTGCAGGCTTTCACTGGCTTCTAAGAGCCAAGAACCTTCTCCGCCCCCACCCAGCTCTCTCTCCCCTGCAATC	benchmark
GFI1_chr10:80899245-80899445	TTGGCTTGCTGGTTGGAGTGTGGCTGGGCGGGGAAGACACAGCCAGCTCTGATAAATCAGGCATCCCGGGGTGTGCTTAAGTGACCCAAGAGGCCGCTGAGATTAGCTTGGCGGCAGGGACAGAGGTGGGAGGGGAGTGGACGGCACACCGGCCTGCTCTCACACACGTCTCATCTCTCCCCTGTGTACCCAGGAGGAAG	benchmark
GFI1_chr10:86053489-86053689	TTAATGTGCCAGTTGTCTCTGTGAGTCCCTCATCCGGATGAGCACTTGTCACACCCCTGCAGAGCCCCAGCTGGTTCTTAGAGAGGTGCTCCAGCTCTGTGATTACCTAATCTGGCTTCCCAATCTATCCCACAATGTGTCATTGCTGAGGTCCCTGTGGGTCTTGCAGATAAACTTGCTACAGTCATCCTACACAAAAA	benchmark
GFI1_chr10:121631657-121631857	GGCTCTGCGGGCCCTCCCCAGGGTTCGAGGACCTCCGAGTTTGCTGCGCCCGGGGCCGGGGCCCTGGCCCTGCCACAGGCTGGGAGCGAGGCCGTCAATCACAGCCCGCGAATCACAGCCCGCGCCCCACGACTTCACCTTGGCGGCTCCCAAGCTGCGACTCGGGCAGGTGGGAGGTACCTGCGGCCCGGCTCCTGCCC	benchmark
GFI1_chr10:121631671-121631871	TCCCCAGGGTTCGAGGACCTCCGAGTTTGCTGCGCCCGGGGCCGGGGCCCTGGCCCTGCCACAGGCTGGGAGCGAGGCCGTCAATCACAGCCCGCGAATCACAGCCCGCGCCCCACGACTTCACCTTGGCGGCTCCCAAGCTGCGACTCGGGCAGGTGGGAGGTACCTGCGGCCCGGCTCCTGCCCCTGCCTGCTGCGAC	benchmark
GFI1_chr11:3941360-3941560	ttttttttttggtagagatggggtcttgccatattacccagactggtttcaaagtcctgccttcaagcagtctttctgcctcagcctcctaaagtgctgtgattacaggcatgagtcattgtgccccgcccaatttggtggttttcaacaattttgtgtaaccgttaccactatctaatttcagaacattttcatcaccc	benchmark
GFI1_chr11:35842298-35842498	TAGGTTTGTCTCTGCTGACTCAGCCCAGCAAACAGTGCTTCCGAAAATCACTGAGGCCTCCAAGTTCAGATTGGCAATCACAACTTTCCTTCCTGCAATCACAGAACATTCTCTGGGAAGCTAATCAGGATGACTTATCTTTAACTGGGAAGAGTGGATTTGTGTCACTCCAGCCAAACTCTGAAGAGGCACAAGCCCTA	benchmark
GFI1_chr11:57211833-57212033	aatagaccaaataaggcaactgtataactgtaaccaatcaaataACGtttcgagccagggtctcactctgttgaccaggctggagtgcagtggcaaaatcacagctcactgcagccttgaccttctgcaagtcaagtgatcctcccaccttggcctcccaaAGTTTTATTAGTTGTGAGTCATTGTGCCCAGCCCAAATA	benchmark
GFI1_chr11:59544037-59544237	TATAACTAAGTCGCTTTCTTGGGAAAGCACTCTTGATAAAACTTACTGTTTGGACTGGTTCCAGGAGGTCATCCTTGGTTATTTGCTGAGAGCATGAATCACAGCTTAGTCATAGAGGTATTTGCAAGGTGCACATGAAGTCATAGGACCAGGGTGTTTTCAGAATGTGATTTGCACTGTCAGATTCCATTGTATCTTCT	benchmark
GFI1_chr11:76076108-76076308	gaggtcaggagattgagactagcctggccaacatggagaaatcccacctctactaaaagtacaaaaattagctgggcgtggtggcacaatgcctgtaatctcagctacttgggaggctgaggagagagaatcgcttgagcccaggaggtgggggaggtggcagaagttgcagtgagctaagatagcgccactgcactcca	benchmark
GFI1_chr11:85922756-85922956	ACTTGCAAAGCATGTAAGTGATCACCTCTTCTTTGTCTGTGTTGTGACCCTGTTTTGAAATATTCAAAAAGgctgggcgtgttgactcatgcctgtaatctcagcacttcgggaggccgatgcaggtggattgcttgaacccagaagtttgaggctacagtgagctataatcatgccacagcactgaaggctgagtgaca	benchmark
GFI1_chr12:794672-794872	AAGTGCAAGAGAGGAAATGAAGTTGAGTGAAGGCTGAAGGTTGGCAACGGTTGCTATGTTTATCTGCGGTGGGGAGGTGGGGGCAGAGAGGCATGTCTGTGATTGTGAGATCTGATTCACAGAAAATCACAGACTGACAAGCACCATCTCCTACAGAGAAGGAAACAATATCTTTAAATTCTTGGCAACCCTCTCCCTGA	benchmark
GFI1_chr12:794700-794900	GAAGGCTGAAGGTTGGCAACGGTTGCTATGTTTATCTGCGGTGGGGAGGTGGGGGCAGAGAGGCATGTCTGTGATTGTGAGATCTGATTCACAGAAAATCACAGACTGACAAGCACCATCTCCTACAGAGAAGGAAACAATATCTTTAAATTCTTGGCAACCCTCTCCCTGACCTTCCAACTGTGCACAGCTGCCTGGTT	benchmark
GFI1_chr12:2445538-2445738	GGGCAGTAGGTTTTTAAAGAGCCGTGTTTGACTCTGTCCTATTTTGGGGCCCAGGTACATGATTCCTATTTTTAGCAACTCTCTGGTATTGTGAATCTGAGATTTCAACCACCAGTGAGTCAGAAGGTCTGGCTGCCCAGAGATATGTGACTCAGACAGGCAGGAATAGTCTGTTCACCATGAGATGAGGGCTTAAAGGG	benchmark
GFI1_chr12:7394118-7394318	CTGAGACTAAATTCTAAGGAGCAATTAATTCCAAGGAGCAGATGGTGGCAAGCAGATACCATGAGACATCCTGACTCAGAGCTTGTTGACCACAAAAATCACAGGAGTGTTGAGAAATAGAAATGAAGACCTAGGTTTTACGGACTCATTGCTATTACATGCCATTGATTCTGAGACCTGATTCAGCAAACTTGCTTTCT	benchmark
GFI1_chr12:8145951-8146151	TTAGGGTTTGCTTACCAACTGATGCTGctaaaattttagcagtcattaagagtcacttcaaaggcttcttaatacagattttctgatcccattctgctgagattctgactcagcaaatctggcgtggagctgagaatttgcatgtctaacagcctccctgaagatgctgatgtcagtcatccatagataaccaccacact	benchmark
GFI1_chr12:31890791-31890991	ATCTGCAGGACCTTTGGGCCTGGATCTGTTGCCTTCAATCTTGCATTGCTGTGATGACAGTGATAACACTTGATATCTTAGTATCACAGGCTCTTGAATCTCAGAACCACGGAGGCTGTGTCACTAAGAGCTTGGTCTCTGACTACAGCTTCTGAATCCTTATTTtggcctaaaatgaatcacttgactccttagtaatt	benchmark
GFI1_chr12:49520937-49521137	CCTTTACCTCACCACCCTCAAATATTCCTAGTCAGATGTTTTTCCCAGGTCACTGTTTTGACAGGAtctgtcaccaaggctggagtgcagtggtacaatcacagctcaccacagcctcaatcttgtcagcctctcaagtagctgggcttataggctcacaccaccacacccaaatttttttttgtagatggagtttcatc	benchmark
GFI1_chr12:76536132-76536332	ATAGAAGGACTTCTATCAATCACCCCTGCTGTCACTGTTTCAGTTTGTGAGGCATGTTGTGACCAGGGCCAGCTCCTTGGGCAATCTGTTTCACACAATCACAGCAAATTGAGAGGCACTGGGCAATCAGAGACACGGGCTGAGATTTAATTCTCACTGGTATTCAGGTGAGCTGGGACCTGCCCTGTTCAAATCTGCAC	benchmark
GFI1_chr12:76536175-76536375	TTTGTGAGGCATGTTGTGACCAGGGCCAGCTCCTTGGGCAATCTGTTTCACACAATCACAGCAAATTGAGAGGCACTGGGCAATCAGAGACACGGGCTGAGATTTAATTCTCACTGGTATTCAGGTGAGCTGGGACCTGCCCTGTTCAAATCTGCACTCTTTGTTCTTCAAATACAGAACAAGAGTGGTAGGAGAGTAGT	benchmark
GFI1_chr12:92797646-92797846	CCTTTCCTTCACATGCTCTTGCTGAAGTGATAAGAAGTGAAAAGAGCTTGAGGCAGGACTATTTTGAGTTCCAGGCGATCTGTGTTGCTATGAGATCTGAGATTAGTGGTTAAGTTGGTGCCGGATGTCATCCAGCAGCTGATCATGAAACCTCTAAAAGTTAAGTTCATTTCTCAGAAATCATCTGAGCATGTGGGCTG	benchmark
GFI1_chr12:93571522-93571722	tcaaggttcatccaagtggtagcaggtatcagtgacagagcaggagcaccgtcatcttggacaaacatcgccatttcaagttccggctccttttctaatctcaggcatttcaaggaaatcacttctcttctaacaacaagcagccagaaagagcagacagtaaaacacagataagacagctcaggcacagaaggtggggg	benchmark
GFI1_chr12:96765292-96765492	gggcacagtggctcaagcctgtaatcccaacactttgggaggctgaggtgggcggatcacctgaggtcaggagttggaggccagcctgaccaacataatctcagctactcaggaggctgaggcagcagaatcacttgaacccagggggcggagactgtggtgagccgagatcaggccattgcactccagcctaggcaaca	benchmark
GFI1_chr12:107501177-107501377	attagactggaaggcaggaggagagaaatcagggtttacctccacccactgccctcagtgccacagctatttcagtgacatcatttctggcagcggctgtgattcctctatggttctgaggaagaaagataaattttggggtctccaaatcactaaactaaaagggaaaggtcaagctgggaactgtttagggcaaacct	benchmark
GFI1_chr12:109217613-109217813	ttgtattattagtagagacatggttttaccatgttggccaggctggtctcaaactcctgacctccagcaatctgcctgcttaggcctcctggagtgctgtgattacaggcgtgaccacgcccagccATAACATTTTCTAAGAAAAGAGAACAACTCCCTGATTAGGAGAGGGCAGTCTACTTTGTGAATTCTCATGCTCT	benchmark
GFI1_chr12:109250663-109250863	CCTGGTCACACTGCAGAGTCACTCACAAATGGGAGTCCCGACAGACGCACAGTCCTCCCCAGACAGAGGTCAACCCAAGATGGGGGTCACACCTGAAATCACAGTCCCCACACAATCACGAGGTCACATCTGCACACACAGTCTCTGCACAGTCACCCTTAGGGGTCACAACGCACACAGTCTCCGCCTAACAGGGGTCA	benchmark
GFI1_chr12:110792161-110792361	cggagatatcaggatgaagtcatgtttagcttcatatgtacggatggtttcatatagaaacactgatagtggcgaggcacagtgactcacgcctataatctcagcactttaggaggctgaggcaggaggatgaggagcccagcagtttgagaccagcctgggcaacacagtgagaccccacatctacaaaaaattttaaa	benchmark
GFI1_chr12:110858976-110859176	CCATTAATATGATGTAATTCAGATCATACTGAttttgttttgttttgttttgagacaaggtctggctctatcacccaggctggagtgcagtggtgcaatcacagctcactgcaacctctacctttcgggctcaagagataatcccacctcagccttccaagaagctgggagtacagatacctgccaccacgcctggctaa	benchmark
GFI1_chr12:113676269-113676469	ATTAGAGTGTCCTTTTTGCTACCTTAAATGACCAAGTCTTCCCCAGAGCCATTCTTGCTATCTCTTGCTatccacctgcctcggcctcccaaagtgctgagattacaggcatgagccaccactcctggccCTTCCTGTTTATTTAGCTGAAGGCCTTGAGAGCCTTCCCTAACCTTTGAGGATAGTGGTTGTGTTTCCAC	benchmark
GFI1_chr12:114651039-114651239	TTTTTTTCTGAAGTTTTTGTTACATGCAACCCTTATCTGTATGAACCAGAATCCTAACTCtatcaagcagagcttttggtcactagccccaaagtcaatctcagatgattaaagcagaacaggggtttacccattgagtgctagaattgttggcaaggccagagtgtcaggtggatgtataagcaagccagagggaagcc	benchmark
GFI1_chr12:120680206-120680406	AAAGAGGGGTCAGCCTAAGCAGGTTATCAGAGGAACCAGATCCTTCCTGCCACATGAGCATGCGGCTCACCACTGGGGCCAGAGGGCCCAGGACACAATCTCAGGCCTCAAACCCTCATGGAAATGCCCTTCAGAACTGACCCACGGCCCCAGCCCCAGCTGACCACAGAGAGACTTTGCACAGATAAAGCTCATCTCAT	benchmark
GFI1_chr12:122104833-122105033	cccttcttctttaacccacaacctcttttttttttttttttttttttgagatggagattcgttcttggaaactccctggctggagtgcaatggcgcaatctcagctcactgtaacctcctcctcccaggttcaagcaattctcttatctcagcctcccaagtagctgggattacaggtgcctgccatcatgtctggtcta	benchmark
GFI1_chr12:122219889-122220089	TCTTCTTCTTCTTTATAAACAATTCtttgtaactttttgtattgacagtttcaaacttacagtaaaattgcaacacgagtatgaagagctctctgactgtgattcaccacctgtttgcattggcccctctgactttatctggagacagacacttctgtttctccctgtcagggcacggtaactgtagacatctgcctctt	benchmark
GFI1_chr12:123002459-123002659	CATCACCATCGATGATGCAAAAGGACTGTTTATCAGCTTAAACCACACAGTTTAACAATATGATTTTTTCAGTGCCAGACAGATTAAGTGGTTAAAAATCTCAgctgggcagagtgactcactcctgaaatcccagcacttcaggaggccaaggccgtcacactgcttgagcccagggattcgtgaatagcctgcacaac	benchmark
GFI1_chr12:129318040-129318240	AGGCTCTTtagaggatagctattgttgggtcctattcagcatccattctcccttctggtaactgcaccttgattttccttaactaatcaatgctcgctgtgatttaggtctggcggctgtgatttaggtctggcggcttgacccctccagtccaagagtgggcagttgacctatgcctatccaattagcagtatcccatc	benchmark
GFI1_chr12:129318060-129318260	attgttgggtcctattcagcatccattctcccttctggtaactgcaccttgattttccttaactaatcaatgctcgctgtgatttaggtctggcggctgtgatttaggtctggcggcttgacccctccagtccaagagtgggcagttgacctatgcctatccaattagcagtatcccatctattgagctaaagtacttgg	benchmark
GFI1_chr12:133712365-133712565	TCTTGCTCTGCATTACCTGCACACATAGAAATCCCAGCCCAGAACACTGCACAGTTTGCCTTTTCTTCTGTTCAGGCAGCGAGTGCTGCTTGAGGAAATCACAGCTAGGCAGACAAGTATGACAGACATACTCTCCGTAACCTCAGCTTATCTTTTGTCAGCAGCTTTTGCTAGTTTGTCACTGCATGGCCCAAACCTTT	benchmark
GFI1_chr13:41255639-41255839	GATTCAGCTGGATCCAGTCCAACCAGATTGTAAGCTCTGGCCCTCCAGATAACCTCTGTGGCTTCCTCCAGGCCTCCCACAGTTGGGGCCTCTTGGAATCACAGTTGATAATGTTAGTTGCCAGCAATCACCCCGATCTCTAAAACTTCATCTCCGTGCTTTCCGTTCCTTTGCCAACCACCTGTTCAGGCTGATGATGA	benchmark
GFI1_chr14:23466144-23466344	TGCAGTCAAGAAAACAAAATACTGAAAGTGGGGacacacacgcacacgcacacacacacacacacacacacacacaGAAAGATGCGGGGGAGGAGGCTGAGATTTATAGACCTGTGAGCTGCTTTCTGCGCTGTGAAATCTAATTCCATCCTGTCGGCTTGGAAGCCTTTCCTGCCTCAAAGAACCCACAGCTCAGGGCA	benchmark
GFI1_chr14:37638008-37638208	agcttcacagtgtggcactctgacaaccttatatcttcacatagaccaagcaggcaaggttagaccataatctggcctgagtcttggcagaatgccctgtgatttctccaagtgaaagggtagataagcagcctggggaggagctgctatcttgtggaagactgccacacggccgcttctcatccctctccctagtttca	benchmark
GFI1_chr14:50528522-50528722	CAGAGTTCCTTGCAGGAGGGGCCAGGAGGGAACACAAAACCCTCCTCACTTCCTGATTTTACAATCACTCAGCTAGCGGCTACAATCAGGGTCACTAATCACAGCTGTTGAACCAGGCCGCCACATCCTGCCACCAGCAGCCCCGGAAGACACTGTGCAGAGCAGGAGGCAACCCTATGCCACTGGTTCTCTGGTGTGCA	benchmark
GFI1_chr14:59777482-59777682	TCTTCCTTGACAGATATTATCTAAGAACCTCCTCAATTCGTAACAGCACACATAGAGATTTATGGCTTTAGCTGACTAAATGAATGTTGCTTCAGCCTGTGATTTGTGGTCTAGCGAACAACCGCAGAGCATGTCCTTTACAATTGATTGACCTTTGCATAGCTTATTTTGGGCCTTACTAAGAACATCTTAAACTGAAA	benchmark
GFI1_chr14:65950485-65950685	tgtcacccaggctggagtgtggtggcatgatatcagctcactgcaaccttcaccttctggtttcaagtgattcttctgactcagcctcctgagtagctgagattgctcagctaccacacccagctaatttttgtatttttaatagggatgggatttcaccatcttggccaggctggtctcgaactcctgacctcaagtat	benchmark
GFI1_chr14:69452983-69453183	GGCTTGAGAGCTGCCCAGCCTGGGCCCTCCAAGGAGGGCTGGGAGCTCTTCCCCATCTGTCTCTTGTTCCCAGCAAAAATCAGAGCAACACACCCAAATCACAGCTGAGAATGTgaagacctaaataaacggaaagctgatttattatgttcacagattggaagaatcagtaACCCCCAATTTGATGCCTAACCCTCCAC	benchmark
GFI1_chr14:102990804-102991004	ttaatttttagtagagatagggggtctcactatgttgcccaggctagcctcaaactcccaatctcaagcgatcctccccccttggcttccaaagtgctgagattacggatctgagcctccacgcctgcccTGAGCCTCGCCCTGCGGCTGCCTGGGCTCCTCCCCGCCTCCGCCCCGGACCACCAGGGGGCGCTGTGAAG	benchmark
GFI1_chr14:103884051-103884251	ctatgtttttactttctgggagatatttttaacttcatcttccattctttctgttaaaaatgtgtgtgtgggccgggcacggtgactcatgcctgtaatctcagcacttggggaggctaaggcagaagtgtcacttgaggtcaggagtttgagaccagcctggtcaacatggtgaaaccctgcctctactaaaaatccaa	benchmark
GFI1_chr15:34901805-34902005	AGTGCAAGAAAGACCTGCACATTACAGTGAGATTTTACTGGAGATGTGTGCATGTGAACTTCACTCAGGCTCAGGCAGCTGAAGGGAAGGAGATGAAATCTCAGTACCAAACCTGGCAGGCCAGATTGACATGAGGGCCATCTGGTTCCTCTCACGAATGTCAGGTAGCAGAATGAGCAGACAGCGAAAGCTCATTGCTG	benchmark
GFI1_chr15:43577804-43578004	AAGAGGTAGGGGGAGGTATGAAAGAAATTCGAGGATGGATAGAGGGACAAGATAGACTTCTAGAGACAGTGGAAACCGTCAGCAGAGATAAGAGGAAATCACAGTCAGCAACCATCTTTAATAAGGCAGCAGCTCCCTCTTGTGGCTTCTCATGATACTGCTACAAAGGCTTTTAAAAGCTGAGTTATGATTTCACAAAT	benchmark
GFI1_chr15:45709911-45710111	CTTATCATACAGTGCAGAAGTCTGAAATTACAGAGATTATGCAGTGTATCGTGGTCAACCAGTAAATTTGTTGTCCGTAAAGTACGGTGCAGAAATCTGAGATTACAGAGATTATGCAGTGTATCATGGTCAACCAGTACATTTTTTGTCGTTAACATCCAGAGCCACTGACAGGGAGGGTGAAAGGCACAGAGTGAATT	benchmark
GFI1_chr15:48846418-48846618	cgacaatctacatctttcaaatcccagatcaggccctgttggttacttcatgcctcCCCTTTGGCCTCATTTTTGCCCTCTTGCTCCCCAGGATTAAATCACAGCAGTCGAGATTGAAGCAACGTTCAAATCAGTTTCAGGACCTTGTTCTCATACTCCTAAATCTTGAGCTAACAAAGCCTTCAGTGCAGTGTTGGAGT	benchmark
GFI1_chr15:50548752-50548952	ttttgtttgtttggagagatcaggtttcaccatgttgcccaggctggtttgaactcctgggctcaagtgatccatctgtctcagcctctcaatgtgctgagattacaggggtgagtcaccatgtccagccACGATTTTTATTTAAAAAAAGaattcattgaatccttgcatatactctttgagggaaatagtattattat	benchmark
GFI1_chr15:58762300-58762500	tttgtaattttttagagataaggtttcaccacattgcccaagctggtctcaaattcatggcctcaaacagtgcttcgggttcagcctcccaaagtgctgagattacaggcatgagtcaccgcacccagcTGGAATGCATTCTTTGAATTTTAAAAGACTGTAAATGAGAGATTTGTTCAGAGAAGAGGGTGTTTCCTATG	benchmark
GFI1_chr15:65529461-65529661	GGGCTGGGAACCTCCTATCTGCAGTTCCTCCCCTCCCCATGAGACTCTCCCACACAGGCTGAAGCCAGCTGCAGCCTTGGCCCTATACCTCCTTGCCTGAGATTTCAGGCTGAGCACCCTACACTTAACCTACTCAGTCCCTCCTCCCAGACACAGGAAGTCCTGCCATTTTGCATCACTCGGTGAGTCACCCCTTATTT	benchmark
GFI1_chr15:81271121-81271321	AATGATGTATATGGCATGAAGAGTTTACTCAATTAAGTCAAGAGTTTTAAAGTCTTCTCTGATCAGAATTTGCTATCTGATCAGAGCAGGCCACCCAATCACAGCAGGTGCTTGGAGGGGAGTGGAATCTCAGTAGAGTTGATGACTCACCAAGTGTAAATGGGAAAAAGCAACACAGTCACATTTCCATGTAAGGAGAT	benchmark
GFI1_chr15:81271150-81271350	CAATTAAGTCAAGAGTTTTAAAGTCTTCTCTGATCAGAATTTGCTATCTGATCAGAGCAGGCCACCCAATCACAGCAGGTGCTTGGAGGGGAGTGGAATCTCAGTAGAGTTGATGACTCACCAAGTGTAAATGGGAAAAAGCAACACAGTCACATTTCCATGTAAGGAGATTTTATAGTAAACATGAATTTGTCAGTGTC	benchmark
GFI1_chr16:4021257-4021457	ccgggagaggactcttggaagctggtgccggcttcctccaaacgtcaactcacacacccttccctttgctgattctgccttatgtcttttcgctgtaatcacagcggtgagagagcagattgcggagtcctgagtccacctggggctggtcttgggagccctgatacGGGCTTTGTGACTCAACGCCTATGACCAGGAAC	benchmark
GFI1_chr16:11707737-11707937	ctctcgctgaatgtttatttccttatctctaaaacggaactgacagtTGAGATCAACGCCTGTGTTCTGTGGGGTCCCTCTGCTTCCTGGCAGGTCCTGAGATTTGGACACTTGCACATGACTCATTCATTCCCAGCAACACCAGTCAACAGTGGAGCCGTTGTGCCCATTGTACAGACGGGGCAGCTGAGGCTTGTGCA	benchmark
GFI1_chr16:12239827-12240027	gtttgtaaaggctcttgatcttgtgttactaaaatcctttccaagaaagcggcctctcttttacccctacagcggtgagtgagagagcctgACCAGCTGTGATTTGTAACGGCTGTGTAGCATTCCTTAGGGTACTTGGTGGTTTCCACCTCGATTTGCATTGCAGCTGCTTCCAGTGTGAGCTTATAGATAAAGGCTGC	benchmark
GFI1_chr16:14595582-14595782	CGCTCACAGCTGGCCCTCCTCCCCAGCACATGCTCTGCCCACAAGCACACTCTTTGGGGAATGCATTAGGAAGCAGCTACCTGAATGTATCCTGAAAATCACAGACAAGGCACTAAACACACACCCATTGGAGCCTGTTCTGTCACAACTCAAGCCAGAGTGCAGGCATAAATCACTGCCGTTTCTGGAAAGAGCACAGG	benchmark
GFI1_chr16:15667243-15667443	ctgagcattccaggatcagagtttttaaagacgatttggtggatgggggtgggggtgcagtgagaatggagtgctgattggttgggtcggagatgaaatcacagggagccgaagctgtcctcttgcactgagtcagttcctgggttggggccacaaggtcagatgagccactttatctgggtggtacccactgacccatc	benchmark
GFI1_chr16:16084892-16085092	ccacggatagacatttagttgtctccatcttggttgctgtgagtgacgctccagtgaacacgggagtgcagatatctcttcAGGGCCCATGTGTGGCTGAGATTAGGAGATCACTGCTGTCGTCTCTAGTTCAGCAGTGCTAGTGCCTCCTGGCGTTTAGCGTCCAGCTCAAGGGAGTGGAATTTGGGTGTCTCAGGGTC	benchmark
GFI1_chr16:21623480-21623680	GGTTTGTTTGGTGATTTTGAGTTAAGGCATTGGATTATGTGACTGTTTTCTTGTCTAAAAACAAGGATGCTGCTAGCTGTTTGCCTTCTGATGTTGAATCTCAGTGAAAGAGAGGCCAGCAGAGCTTTCTAAATCTCGggtacagtgactgaagcactgggctgggagtccgagtgcctgagctgtggtctggttctgct	benchmark
GFI1_chr16:30560783-30560983	CTTAGCTCCAGCTAAATGGATGGAATCTTTGTTCTCTGAACGTGCCTGTTTTTTTCTGGAGACAGAGTCAGTCTTCTTCTGTCACTCAGCAAAGTgctgagattacaggcatgagtcactgcctggcctgacatgcctttatctctctctcttttttttttttttgagatggagtctcactctgtcgaccaggctggagt	benchmark
GFI1_chr16:66524645-66524845	TGTGCCTGGTCTTCATTTTTTGTGGGGCAGGGGGACAAAGAAAGGACAAATCCTGACCTAGGCCCTGCTCCACTGGGAGGGGCCCGGTCACCCTCCAATCTCAGCTTTTCAGAGTGACAAGCAGTGGCAGGGCCTGGCTGCACATAGCTTTATCTCTTGCTAGCACAACTTCCTCCTTTGCTTCCAGATTGGGCTTTGGA	benchmark
GFI1_chr16:69380695-69380895	gtactgtgtgattccatttaaataaagtgtatagaGGCCAGCCACAGTGGCTCAAAGTGCTGATTAATCTCGGCACAGTAGCTCATAATGCTGAGTAATCTCAGCTCAGTGGCTCAAAGTGCTGAATCTGAGCACTttggcaagccgaggtgggaggattgcttgagcgcaggaggttgaggctgcagtgagctgtgatc	benchmark
GFI1_chr16:69893568-69893768	tctcaactccttaagcttccccctggccccgacccctgcattccttctcacggtgccccctccaccttcgagccaggaaaggagtgtcagatctccctgtgatttgaatctctctgattttctctcctgccacctgctggagaaggcgctctgcttccaggaggtgatgtgatGCTAATTAGACTGAGAGAGCACCGCCC	benchmark
GFI1_chr16:74599322-74599522	ggcctaaagatttctcagtacatagggaactgtaacctgactagaagagaaaacaaactgcaacctactcctgtaacaagtaactcagtctccgccaatcacagcagccatacttcactcatagaccgccaactgcttaaactgtgttcagataagccaaaggcccagctgtaaccaatcctgcagtttctgtacctcac	benchmark
GFI1_chr17:25874408-25874608	ttaaccttaactggaatttagcatgtcattccacttgattgtaggcaatgaggcacagttatcttaacaaacacctgtgactcggtcaccagtaggaatcacagttgtggagctatctgaaaaagcagtttccacttgtcacaactttaaagttatggcagttattagatgcactgttggatgtttaatactttaataaa	benchmark
GFI1_chr17:26793790-26793990	TCCCTGCCTCCTTGCCTTCAGGGTCAGAACATATGACAGGAGGGAGACTTTGTCACTATCACTGCCACTGTGGGGAGAGGCTTGGTCAGAGCACTGCTGTGATTTGTCAACAGCACTTAATCTCTTGGGAAAATAAACTGAAGCTGAACTCTCTTAACCCTGAGATTTAAGGGACCCTGGAGAAGGGCTGCATCTGCCCA	benchmark
GFI1_chr17:27239545-27239745	CAAGATACCATCTCCTGCTGCTTGCGGGGGAGTGAGCACCCGGGTGGCGTTTGGGGGTGAGCCCAGTGGCCTTGAATCTGTCAACGGAGGTCCTATCTGTGATTGGACAGTCTTTCTTTGCAAAGTGCTGGTGTTCTCGATGCTGGCACAAGAGCTGGGAATGGAAGGGGGCAGGCTTGGGACAGGAACCAAACTCCTCT	benchmark
GFI1_chr17:29752311-29752511	GTGAGTAATGGCTGACGTTTATTAGGCACCTTGCCTTGCAGACAGCTTCACAGCGgcaagataagccggcttatctcacttgctcagatgaggcagctgagatttcagaaaggcaaatggcttgcttgagTCCATCTGGCCTTCAGACCTTGAAATTAGGGAGGCGTGGGTGGCTGGGCATGGGTTCAGGGAGTATCTGG	benchmark
GFI1_chr17:29854735-29854935	TTCTCTCAGTTGGTTTCTGGTATCTTTCCTCTGGGAGGAAGCAGAGAATCACTGCAGACTGGCAGGCGCTTATCAGATAGTCTACATTCCAGGTTTCTGAGATTTGTCTTTCTCCTTTCGCCAGGGTGCAGCAGTTGGAGGAAGAAAATACAGAGCTTAGAACAACAGTGACTCGGCTCAAGTCTCAAACAGAGAAACTG	benchmark
GFI1_chr17:31994060-31994260	GCTTAAACAGGTGGACTATGGGACTTAGTCAGAAAGCAAAATCAGCATAAAGCGGGTGAGATGGCGTGAGTCACTGATGAGATAAGAACGATTCTAAATCTCAGCCGGAAACCACCTATTGGATGCACAGTGATCCGCTTGTGTGCATCTGGCAGCTTGGAAATTCTACCACGCCCTCGCCAAGGGCACGCTTAGACGCA	benchmark
GFI1_chr17:35208143-35208343	CCTGCGGGGAGAGATGGGAAAGAAGGCAGGAAGACGGATGGTGACTCAGAGAAGACCcagaaaggaagggcctctgagtcacatactcagattcctaatctcagcccagaccttgacttgctgtgtgaccttgggccaattgctttgtctctctgagtttaaatgtcctcaacatggagagtcttaccagctttggccca	benchmark
GFI1_chr17:37050566-37050766	ATGGGGTCATGGGAAATTACAGGGGGGTTTCTATCCTCCTCGGATCTTGTAAGCAGCACGGGTGGTAGAGTATCACTCTTACCCgaactagctggcctgagattgaatctcgcatctgctgccaccagctgtgtgaccttgggcaagttgcttaacctctgtgcacagtgccttcgtctgaataatgtggattacctctc	benchmark
GFI1_chr17:38482554-38482754	cgcacagctcgttgttgaggtaggcagttcacaggcgagtaaacagatgcttagagaggttaagtgacttgcgtaaggtcacccagagtggcagagctgagatttgacccttccgacttctggttctttctcccATCTTCGTGGCTCAGAAAGCTCTCACCTTTTTCTCTAGGTGTGTGACTCTGGGGTGTAACGCGTGG	benchmark
GFI1_chr17:40920106-40920306	aagtgcgccgtaacgccattagatagatgagaactctaagacagaatggttcattgaaaagaggaaggCTggccgggagcagtggctcgtgcctgtaatctcagcactttgggaagccaaggcgtgcgcagattacctgaggtcaggagttcaagaccagcctggccaacatgatgaaaccctgtctctaccacaaatac	benchmark
GFI1_chr17:56736405-56736605	GTCATAACCACAACTCCAAAACCAAACGCGCGCCACTACAACAACTCTGAAAATAAACACACGCAACAACACACAAGCCGTCTTTTAAACTAGTTCAATCACAGGACAgaaaagcgcaaaagcagtcccccactaccacaagttatgcagccgagttttctcattcggggaaatcgcgggagcaaacacatagtaaaaac	benchmark
GFI1_chr17:74249082-74249282	ttgtatttttaacagagacggggtttcaccatattggtcagactgacctcaaactcctgacctcaaatgatccgcccacctcggcctcccaaagtgctgagattacaggcgtgagccaccgcgcccagccGGACTCTGGGATTTAAAGATAACCAAGTGAAAATAGGTTCATCCTCTTTGACTCACAGCCTGGCTGCCTG	benchmark
GFI1_chr17:74252528-74252728	tgtagtccaggctagagtgcaatggcgctatctcggctcactgcaatctccgtctcgcaggctcaagcaattctcgtgcctcagcctcccaagtatctgagattacaggtgcccgcccccacgcctggctaattttaagtagatacagggtttcaccatgttagccacgctggtctcaaactcctaaccatagtgtgtcc	benchmark
GFI1_chr17:76311917-76312117	TCCTGCCCTGCTCCTCCTCCTCCTCCTGGGTCTCTCTCTTTCTCTTTTACTTTTCCTCTGGTCCCCTGTTGACTTTTTCCCTCACCGAACTCACTGAATCTCAGTCCTCACACACGCGCACCCACTCACTTCCTGCCCCTTATCGTTTCCCTCCCTGCATCTGTCTGTCTGTCCAGCCTCGATCTGTGCACCCACTGGCT	benchmark
GFI1_chr17:80497035-80497235	acccgtaatctcagcactgtaaggtggccgggcgtggtggctcaggcccgtaatctcagcactgtaaggtggccgggcgtggtggctcagacccctaatctcagcactgtaaggtggccgggcgtggtggctcaggcccgtaatctcagcactgtaaggtggccgggcgtggtggctcagacctgtaatctcagcACTGT	benchmark
GFI1_chr17:80497080-80497280	gcccgtaatctcagcactgtaaggtggccgggcgtggtggctcagacccctaatctcagcactgtaaggtggccgggcgtggtggctcaggcccgtaatctcagcactgtaaggtggccgggcgtggtggctcagacctgtaatctcagcACTGTAAGGTggctgggcgtggtggctcaggcctgtagtctcaacacttt	benchmark
GFI1_chr18:3639451-3639651	GAGGAGCCTGCACAGAAGCACAGGAAGAGCACGAACTGATGCTTTGTGGAGATAGCACAGGGCATTGGCGGTCACGGGGCTAGAATTTTGTATGGGAATCACAGCCCATTGGCTTAAAAGGAATCACAGCCCATTGGCTTAAAATCTGATTACAGATGAGGTTTCTGAAGGGCCAGCTTGGCATATCAGTGACTCAGGCA	benchmark
GFI1_chr18:3639476-3639676	AGAGCACGAACTGATGCTTTGTGGAGATAGCACAGGGCATTGGCGGTCACGGGGCTAGAATTTTGTATGGGAATCACAGCCCATTGGCTTAAAAGGAATCACAGCCCATTGGCTTAAAATCTGATTACAGATGAGGTTTCTGAAGGGCCAGCTTGGCATATCAGTGACTCAGGCAAAAAGCCTCTGAAATCTCTGATGCA	benchmark
GFI1_chr18:9410600-9410800	agatacctgaaagcctcgggataccatggctttaggcaagtccaagtgcaggaaatggtctcttgcttgcagctctttggtactctgcatggccataatctcagggagccctccactacaccaggctcacatgtcaatctcagcaggaagagatcatcactattcagatagctaggagtcccagataagactcccactgg	benchmark
GFI1_chr18:9410639-9410839	gtccaagtgcaggaaatggtctcttgcttgcagctctttggtactctgcatggccataatctcagggagccctccactacaccaggctcacatgtcaatctcagcaggaagagatcatcactattcagatagctaggagtcccagataagactcccactggcccagactggaagtcaatcctcccaagtcatggggacag	benchmark
GFI1_chr18:9620138-9620338	gttaagcgctttttctttttttttctttttttcttttttttttttttttctgagatggaatctcgctccatcacccaggctggagtgcagttgcacaatctcagcttgctgcaatctcagcttgctgcaacctccgcctcccgggtacaagcgattctcctgtctcagcctcctgagtagctgggactacaggcgcccac	benchmark
GFI1_chr18:9620154-9620354	ttttttttctttttttcttttttttttttttttctgagatggaatctcgctccatcacccaggctggagtgcagttgcacaatctcagcttgctgcaatctcagcttgctgcaacctccgcctcccgggtacaagcgattctcctgtctcagcctcctgagtagctgggactacaggcgcccaccaccatactcagctaa	benchmark
GFI1_chr18:9701656-9701856	ttgtatttttagtagagatgatgtttcaccatgttgcacaggctggtcttgaactcctgacctcaggtgatccacccgcctctgcctcccaaagtgctgagattacaggtgtgagtcaccgcgcccggccTGCCACTGACTAATCTTGATGCCCCACTTTTGAACATCTGCTGACACTAGAACCAGGGGAGGTTCCATAG	benchmark
GFI1_chr19:3952982-3953182	cTTCTTTTTCTCTTCTCTTCTCtttttttcttttttcttttcttttcttttctgacagggtctcactctgtcacccaggctgcagtgcagtgatataatcacagctcactgcagccttgaccgcctgggctcaagtgatcctcccgcctcagcttcctgagtagctgggattgcaggcatgagccaccacacccagctaa	benchmark
GFI1_chr19:11684191-11684391	TATGTTGTACCCTTCTTTCTGCTTGGATTTTATTGAATTAAttttttttttgagacagagtcttgctctatcacccaggctggagtgcagtggcacaatctcagctcactgcaatctccgccctcacctctccaccccctttacccgcaaaccccctaggctcaagtgattctctcgcctcagcctcccaagtagctggg	benchmark
GFI1_chr19:13693912-13694112	AGGCCTTCCTATTTGAGACTTAAGGGCGTTTGATATCACCATCTCTCCAGAAAGGACCATCTGAAACATCCTCTCTTAGTTCCCATTAACCTCTCACTGTGATTTATAGCAGAAGTTAGCAGTCAACGTCCTGCAGGCCAGATACAGCCCACTATCTGGTTCTTTACAGAAGTCTGCAAATCCTAGATTTAGAGGTCAGA	benchmark
GFI1_chr19:14253302-14253502	agaggactcttagaagcttgtcctggtttcctctggacttcagctcctgcatcttttccctttgctgattgtgccttgtgtctcttcactatcataaatcacagccatgcctacgcttccaagcaaaatcctgtgactcctcttagtgagtcattgaacctcagggtggtcttggggacctctgataGCAGGATCATACT	benchmark
GFI1_chr19:35865986-35866186	GAGGCCATAGGTCAAGTCTCAGCTTACAGGGGAGTGAGAGGAAACAAGAAATTTTAAATCACCCAGTGTTggttgggtgcgatgactcacgcctgtaatctcagtgccttgagaggctgaagtgggaggactgcttgaagcaagactccgtaatctaagaaaaaaagttagtcgggcatagtggcatgtgcccatagtcc	benchmark
GFI1_chr19:39174324-39174524	CGATTTGGTATGGGGTCAGTTAACATGCTGTCTTGTTGAAATCTGTCATCATGCCCATATAAGGCAAACTCCTTGGATTACTTTTTACCTTGGCAGAATCACAGGAATGTCAAGGTAACCAGGCCACCTCAGCATAGCTCTGATTCTCACCCGGTCACCTGACTTGCCCGCCCTCCCCCATGACTCACCCAGTGGCTCAG	benchmark
GFI1_chr19:39794135-39794335	AcctggccaatcaaagcattccattcattcccttggatgcggcaatcagtgcaggggttgctatgtgacctcggccaggccgataagagctcttccctgagatttttCTCTTAGGACTAGAGATTCTGCCATTTTATCTCTGGGCTCTGGAAAGATTGAGTCTGTGTCTGTAAATAAATGACCATTTTCCCCCGCCACAT	benchmark
GFI1_chr19:39838047-39838247	TGAGCCAAATAGGCCTGTGATTCCATCCGATGAACTTTCTGAGCAGTGATGGCAATCTCCCTCCCCACTGTCCCCCAGCCGCAGTCATTCTCTGCTCTGTGATTGTTTGGGTCTAGAGAGAGCTTGTGGCTGGTCTGACTCAACCACACTTTGCTTTGGGATATCACGGGTGATATGAGGTGATCAGCCTGGCTTGATGG	benchmark
GFI1_chr19:40354867-40355067	GGGTCATCCTTATGGTTCTAGttttctttttcttttcttttttttttttttaagatagggttttgctttgtcatcccagctggagtgcagtggtgcaatcacagctcactgcagccctgacctcctagactcaatcaatcctcccacctcagccttctgagtagctgagactacaggactacagatgtgtgccaccacac	benchmark
GFI1_chr19:40931331-40931531	GGGTCCCGGCGCCCCCTAGCGGTGCCCAGGCCGGCTTTCCCCCGGGGATTCTGGCCCCTCTGACCCCAGGACCCCTTCTACTGCCCCGATTCCCGGCTGTGATTCCTGCCGGCCTCCCGGCGCCGTGCGAGCCGGGACCCCTGGCGGGCTGTTCTCTGCGCCCGGCCTCCGCTCGCTTCCGGCAGTGGAGGCGGCTCCTC	benchmark
GFI1_chr19:45657928-45658128	CCCTCTGGCCCCACGTGGGGCTGAGGTCTGAGCTCCAGCAGGGCTTGATCCAGATCAAAGCTGCTGGGGAggccagtcgcggtgagtcacgcctgtaatctcagcactttttgggaggccgaggtgggcggatcacatgaggtcaggagttcaagaccagcctggccaacacggtgaaaccccatcgctactaaaaatac	benchmark
GFI1_chr19:46265652-46265852	ggctttagacttcagaaaaaaaggagttttttttgttttgttttgttttttgagacagagtctcactctattgcccaggctgtagtgcagtggcacaatcacagctcactgcaatgtctgcctcccgggctcaaatcactgcaacctctgcctctcagattctcctgcctcagcctcctgagtagctgggataacaggcg	benchmark
GFI1_chr19:49073212-49073412	tcgtcAAGATTGttaatcacatctgcaaagtccgtttggccatttgtggaacacagtctcagatttcaaggattaggacgacaacatcattggaggctgtgatttggccaaccacaGtcacagagatggaattacacagagtttaccttccaagtctggctctttcactcagtgcaatgcctgggagagccttccctgtg	benchmark
GFI1_chr19:51096320-51096520	gtcgcctaggctggagtgcagtggtgcaatctcggcccgctgcaacctctgcctcccgcaatcaagcgattcttgtgcgtcatccagcatagctggaatcacaggcaggcgctactgtgcctggctaatttttgtattttgagtagagacagggttttgccatgttggccaggctggtcttgaactcctgccctcaagtg	benchmark
GFI1_chr2:36934313-36934513	CAAGTGAAAGGGAAATGTATTATCTCACATAACAGACAGTCCAGGGGCAGGCCCAGCCCCCAGGCACAAGACAAATCATAGCTCTGACTCATTTCTCTGTGATTTGCCTGGCTGCCCTCCTCCCCTCGAGTTAGCATTTTCCTCGGCTGGACTTTTCTCGTGGTCACAAGATGGCAGCCAGCAGACCCCCAACAACCTGC	benchmark
GFI1_chr2:47432691-47432891	TTTGCTGACAGGGACACTAAGAAGTGTTTCTAGGCTGCTCAGCGGCCCACTAGGCTATGCAGATGATGACTTTGTAGTAGCGCCAATCTGCGTGGGCTGTGATTTTCTCCAGCAGAGCTCAGCAGCCCAGGAGCCCAGATGTCAGAGTGTAGGAAGAGCTGCCTGATAAGGCTGGGCGGCAGCCAGACCGGAGCAGCAGC	benchmark
GFI1_chr2:48373191-48373391	agggcagctcacaacatggctgcttccttcttcaaagccagcaagagagtctgtcaagtccgctagcaaaagggagacaacaaccttgtgtaatgtaatcacagaaaggaatttcatcagctttgcagtgttctaaagcggcaagccacaagtcccacccacactcaatgagagtagataacataaaggGGcccaatctt	benchmark
GFI1_chr2:48731915-48732115	TTCAGAAATCATGACCATCTGTTTTTGAAATCTTAAACTGTAGAAACAAACTTTTAAAAAATCTAGCAGCAgccaggcatggtgactcatgcctgtaatctcagctactcaggaggctggagacggaggatctcttgagcccaggaatttgacgctgcagtaagctatgattgcaccaatgtaatgcagcctgggtgaca	benchmark
GFI1_chr2:54192502-54192702	agtctataggcgagtgccaccataccagcctaaattttgtatttttagtagagacagggtttcaccatgttggccaaggaactcctgacctcaagtaatctcagcctcccaaagtgcagggattacaggcgtgagccgccacacccagcGCATCCAAGTGATTTTTCCAGCAGTATGTTGTGGAGCCCTGAGGAGGTTTC	benchmark
GFI1_chr2:65648014-65648214	CATCATCATCTTGATTCCCAGTAACAACAATGCTCTTTGCATCAGAAACAACACAACCACTTCCTCTTTCTCTGACCTTCTCTGTTTAATTACTTCCTGTGATTTCTTCTAGGGCTGAGCGCCCAAGCTTCCCAGGGCGGCAGCCTTTCCGTGCATACATGACTGATTTGTCTGACAGTCAGACATTACACATACAGTTT	benchmark
GFI1_chr2:85713029-85713229	gatgctacagtatttagatctgaagtctcagcTTGATGCttttttttttttgagacacagtcttgctctgtcaccctttctgtagtgcagtgatgcaatctcagctcactgcaacctctgcctcctggattcatatgattcttgtgcctcagcctcccacgtagctgggattacaggcatacatcaccacgcccagctaa	benchmark
GFI1_chr2:101842692-101842892	ctggccctcacttccaatttctgtatgtcatttccctatttttggtctataaatcttcttccgcctcatggctgcactggaatctctgtgaatctgctgtgattgtgggggctgcctgatttgtgcattggtcattgctcagttaaactcctttaaatataatttggctgaactttttcttttatcaCAACTTGCCCACA	benchmark
GFI1_chr2:102369587-102369787	tgtttttatttccattttttagatgatgaaactgaagcttagaggtatttgtgcagtttgcctgatgtataggtacagagctactaagtagcagagctgtgatttgaCTTCCTTGCCAAGCTTAAATGCCTCCCCAGATTTGCCTTTGATTTAAAGAGTTAATCAGTTTCTACAGCTCACCCTCCCCACCTGCCCTTTTC	benchmark
GFI1_chr2:121049710-121049910	ATCTAAGTAACACACTGACCTTCAAAGGACAAGTCTCATCAGTTCTTGATAAAGTTCCTCTCAGCTGACATCACAAGGGTCGGAGGAGTGGTTGTCCTGAGATTGAGGGTGGGGGAGTGTGTGTGGGGAGGGATAGGGTGGCCAGAAGGACATCTCTCATCCTCCATCTTCTCAGTCGCCTAGTGCAGGAGCTTTAGTTG	benchmark
GFI1_chr2:127402328-127402528	aaacttcctaatatggtttggatttgtgtccccacccaaatcacatgtcgaattgtaatcccagtgttggatgagtgccctggtgggaggtgactgaatcacagaggtggacctcccccttgctgttcttgtgatagagttctcaggagttctcgttgtttaaaagtgtgtagcacctcccctttctctctcttcctcct	benchmark
GFI1_chr2:191132092-191132292	ttgtatttttagtagagacggagtttcaccatgttggtcaggcttgtcttgaatgcctgaccttaggttattcatccacctcggcctcccaaagtgctgagattacaggcatgagtcaccacaccctgccAAGATTAGTCATTTTTAAATGTTTGAAAATATCATACCAGTAGAGTTATTTCAGATAGGCAAAGGTTTGT	benchmark
GFI1_chr2:191471925-191472125	gagaggataaatgacaagtcatttggttcagctgcagcttgggtatgtgtaggagggagtcagaaagatgaggctggaaggataagcaggtggccaaatcTCAGGGGCAACAGCAAGTGGGTGGTAAGGAGTGGGCTGTGGTTCTTCTAGCCCAGTAAGGctcaactgcgtttgcatactggaatcactgggagctttta	benchmark
GFI1_chr2:205889758-205889958	TGCATTCAGTTTAACTAGCGGCACTAAAAAGGGCTGCATCTTTGTATTGTTGCTGTTTATCTTCTTTCCAGCAGTGGAATATTGAGCTTCCCCAGGCTGTGATTCAGGTATTAATGCCGATTTTAGGTCGGGCAAGAGTGTGTTCAGTCTGCGGCACTTAGATAGCAAAGGCAAACTGCTCACGGCTATTAGTCAGGAGT	benchmark
GFI1_chr2:241326991-241327191	CTGCACTGGAAACAGGCACACCACTTGAGATCTCAGATACACGTAATCATCATAACATTTCAATCGGAATATTCACATTTCAGCCATATCTGAAAACTGTGATTCGCGGAATCTGCGCGTTCCCAACTCCTGCAGGGGGAGGCCAATGCATCACATCTTCTAAAACAGCCAAGTCATGGGCTCTCAAATGGCTCAGCTGT	benchmark
GFI1_chr20:22788342-22788542	acagaaaaaaatagctggattgattacagctctgtgtttgcctaatttaacatggtttgaacagttggtagcctgtaattggctgagacccaactgctgtgattggcgaaggcttggctgctgtgattggctgagactcagatgctgtgattggctgagactcggatgctgtgattggctgagactcggatgctgtgatt	benchmark
GFI1_chr20:22788366-22788566	tacagctctgtgtttgcctaatttaacatggtttgaacagttggtagcctgtaattggctgagacccaactgctgtgattggcgaaggcttggctgctgtgattggctgagactcagatgctgtgattggctgagactcggatgctgtgattggctgagactcggatgctgtgattggctgaaactagctacttgataca	benchmark
GFI1_chr20:22788390-22788590	aacatggtttgaacagttggtagcctgtaattggctgagacccaactgctgtgattggcgaaggcttggctgctgtgattggctgagactcagatgctgtgattggctgagactcggatgctgtgattggctgagactcggatgctgtgattggctgaaactagctacttgatacaagaacaagttgccgtttgtttaca	benchmark
GFI1_chr20:31270405-31270605	ATTGTCATTCTTACTTCCCTTCGTTCAAACCCTGATGCACTCTCTTATCTGGGAGATAAAATGCAGGCTGCTCTCCTGCTGAAGATGTTACATCCTAATCACAGCCctgcatgtctgggcctgcgatctcggccctcatatcgctcccccttgatctccttcaccagccgccctggccttgtcgtttctcaaactcacaa	benchmark
GFI1_chr20:31319926-31320126	tcgcccagactggagtgcagtggcgcaatcacggctcgctggagcctccaacctcttgggttcaaagcaatcctcccacctcagtctgctgagtagctgagattacaggcacatgccaccacatccacattgggctaatttttttatattttgtagagacagggtctcacaatgttgccccagctcatctggaactcctg	benchmark
GFI1_chr20:33754394-33754594	AAACACCACCGCTTGCTTCCTTCATTTCCCTTTGCTCAACGGGACCCTCATTCTTTAGGTCTCAGTCAAATCCCAGCTGCTGGCCTGGTGCCCACTCTGTGATTTTCTACACCTCAGCCACCCAGGCCAGATGCAGTGTAGGCCATGGCTCCAACAGCAGCATTTCTCTTTTCTTCCCCACCCCCATCCCTGGGTTTAGA	benchmark
GFI1_chr20:37089016-37089216	CAGGTTAgacggaagttcagagagttctccctggtgtctttggcatttctccaggatttttgcagcactccgagggaatcagagccccagtaactactgagattgaatgagccactagtgcagtacaatgcagacacagaacagattatattttattccacaaagaaaaggaatgagatcttttcccaccttacctttgt	benchmark
GFI1_chr20:37624414-37624614	tttcgcagaggtggtgacctaccagctgtgcttgaaagatggacagccgttttccagatggatgaaggtggggaagggcaccctaaatataagTGAAATCACAGGGACATGACCATGAGTTCATGGAGCTTCGAGTCTTATCTTAcctgccaggccctcatgggtgaattacccttgaactccctctctgactttatctt	benchmark
GFI1_chr21:30678745-30678945	agcagatgctaccttgtccctctctcctctcttcataggtcagcattgcacacaagccagtgcctaaatgagtcaaggtcaaggggaatagtaccgctgtgattggcataaatggatcgtgattcatcttaggttgtggctggggtctacttccttggaagttgatggcctcgggttgagagtagatacgtgagcacagt	benchmark
GFI1_chr21:36270160-36270360	gaaaaaaagagatttttttttgcatatgtaattaaggttactaatcagttggctttgactcatgcaacagagagattttcctggtagccctaatctaatcacaggagaccattacaaacacagtgttttctcaggctggggcagaagtgaagtcagcattgtagctagaagacagagcaggcacttgcaagaactagaga	benchmark
GFI1_chr21:37582453-37582653	AGATTTGGGATGGGGAGAAAGCCTAGCTTTGCTCATATGTATCCTGTGCTTTAAAAATGTCTGACTTCCCggctgggtgcggtgactcatgcctgtaatctcagcactttgggagccctgaggcaggtgaatcacttgaggtcaggaggtcaagagcagccgggccaacatgatgaaaccccacgtttattaaaaataca	benchmark
GFI1_chr21:38755444-38755644	gatctgcagaggcaggcggtatgtagaatctgtattctctagtcaaggagggatggggatgggatagcagcttatcttttccataggcagcagtgactgagattccagttgcaacacttagtgcctggtgttggtatcagtataagttgcagtgactgagtctcatttggtcttcactggaccatatctgtggtttgaat	benchmark
GFI1_chr21:45188155-45188355	TTCAGGCTGCAATTCTTTCTTATCCCTGGGCTCAGGGCCGCACCCAGACACACGAGGCCGGGCAGGCATGACTCAGCAGCCCTTAGGATCTGCGTCCTGTGATTTTCTCAAGGAGCACAAAGGTGAGCGTAGCCATGGGGGAGAATAGGGAAGGAAGAAGGGCCAACAGTGGCCGAGTCAGCTCTGCTTAGTCTGAACTG	benchmark
GFI1_chr22:21195337-21195537	tgcagtaaagaagccagctaaaacccaccaaaaccaagatgTctggtctcgaactccttatctcaggtgatacgcccacctcggcctcccagagcgctgagattacaggcatgagccatcgcaccctgccACCAAGGCTTTCTTTTTTACATAAAGCATAAGAATGGATTTCCTCTCTCAGGCCAGGTGCTCTGGGTTGG	benchmark
GFI1_chr22:21974425-21974625	ctaggccaggagcagtggctaacacccgtaatcccaactactctcaaggccaaggtgggaggattgtttgagcccaggagataagactgcagtgagctgtgattgcaccactgtactctagcctaggTTAAAAAAAAAAATTAgctggacgtgatggcatgtgcttgtagtctcagctactcaggaagctgaggcaggag	benchmark
GFI1_chr22:22061939-22062139	ATCAGTCTTCAATATTCTGGACTGAATTTCCTAATTCTCACCTACTCTGAAAGTCCTTATTTTTAAATAGGGTTTGGCTCAGAGACAAGAGCAGCTCTGTGATTCAGATTCAGAGCTGTCTTATCAGAGTTggcgccagcaaactcctcctgtaaattagggccaggagataagtagtttaggctttggaggacatatgg	benchmark
GFI1_chr3:5236514-5236714	TATGACAAGGGCTCTTCTTTAGTTCCTAATGATTGTGAAATCAGAGCTTTTTAAAGTTGGACAGGACCAAGGAGATTGTCTATGGTGATAAACCTGAATCTCAGAGAGGAGATGACTCACTGCCTCCTGACTTCCTGTGAGCATTCTTTCCACTCTGGTACAAGTGTGTCTCCACAGTTCTGTGACTTGATTCTACTTAT	benchmark
GFI1_chr3:10187466-10187666	atgagttttCTCTCGACATGTTTTTGCACTTCCTTGTTTTTGAGAAGCACTGATTTGAGAAGTCAGTGGCTTTTTCTCTTTAGTTTGCAGGGTTTGCTGTGATTTGTAATCACGTACTTGACCTAGGCTTCCCTTTTCcaccatggtagcagaaagggcatgggattgagagctttaagtacgcgctctttgcttactgt	benchmark
GFI1_chr3:17734888-17735088	aaggtcttaacaaccggcagacaaggagattctctcctgtgcctggctcggtggttcccacacccacggagccttgctcactgctagcgcagcagtctgagattgaaccacgaggcggcagcctggctgggggaggggcgtcccccatcgctgaggcttcagtaggtaaacaaagctgccaggaagctcgaactgggcgg	benchmark
GFI1_chr3:33108942-33109142	ggctaatttttatagagatagggtctcgctatgttacctaggctggtatcaaactcctgggctcaagcaatccctccactttggcctcccaaagtgctgagattacaagtgtgagtcaccatgcctgacTTGTCATTTTGATTAGCGAGGTGCTATCATTGGCTGTGGAATATGCTAAGTAAATAGGAAGAGAAAGCACT	benchmark
GFI1_chr3:69840273-69840473	AATGTCCTGCAAGTCATGTTCTAAATATAGATGTGTTAAATTTCAAATGTGAAAGTTTTTGAAGGGTCTAAAGCCAGTTTGCTAATCAGGGAAATGCTGTGATTGGCGCCAGCACTTGCAGTCCCTGAGGGGGATTGTGAAATCCGGCCTCCGCAACTGTGATTCAAGTCTGGGATGAAAGAAAACTCCATGATCGCTGA	benchmark
GFI1_chr3:69840333-69840533	GAAGGGTCTAAAGCCAGTTTGCTAATCAGGGAAATGCTGTGATTGGCGCCAGCACTTGCAGTCCCTGAGGGGGATTGTGAAATCCGGCCTCCGCAACTGTGATTCAAGTCTGGGATGAAAGAAAACTCCATGATCGCTGAAGAGCTCTCCAAGTTGTTTTCTTCTTAACAGCgtggtggtggtggtggtggtTTGAGTGT	benchmark
GFI1_chr3:72388434-72388634	TGCTGACCACGGCTGTGACTCACTGTGTGAGCGGCCATGTCTGACTGTGTAACACAATCTGACCAAGAGACAAtgactaattgactgaccaactgactgagattggctgggtgtctgactgacCAGCTGTGACTGCAACTCCTGATGTGAGTGGGCGTTGACTGGGTGGCCCTGACTCGTATAGGCAAGTCTGGCTGTGA	benchmark
GFI1_chr3:127130252-127130452	CATTAGAACTCTGGCAGACCTAGCTCATTTTGGTCCAGAGGACCTTTCTCTCTGCCTGCTGCATAGAGATAAGCTGGGTAGCTTCCCCAGGGGCCTAATCTCAGCAGTTGCCCCTCCTCTGCAGCTGGCCCCACCCTCTCCCAGCATGTGGCCCTCCCTGGGACAATCACACTGCCAGGTGCCCAGATCCAGGAGAGAGC	benchmark
GFI1_chr3:138581809-138582009	GAATTGGGGCGCTGAGCCACCAGGGAAATTTGAGATTGGCATCAAGGACCGTGTTGAAGCAGGGTGGGCGGAGAAGGAGGGAAAACTACCAGCCAGCTGAGATTTTGCAGCTAGGCTGTGGCCTGATACCGAGTATCGATGCCGCAAGGGAGGGATGAGTCAGTCCTAGCACGTCCAAGTTTAGAATAATAGACTGTTTG	benchmark
GFI1_chr3:139105637-139105837	ttaaattattGATTATTGAGTAAAAGTGATGCTCCATAAGTTGGGCCAATGAACTCTGAGCAACCCCAGTAAACCTCTACATACTCCCAAAGCACAAATCTCAGTTTAAAAAAGAACAGGCAgccaggcgtggtgactcatgcctgtaatctcagtactttgggaagctgaggcgggaggatcacctgaagtcaggagtt	benchmark
GFI1_chr3:139105688-139105888	AACTCTGAGCAACCCCAGTAAACCTCTACATACTCCCAAAGCACAAATCTCAGTTTAAAAAAGAACAGGCAgccaggcgtggtgactcatgcctgtaatctcagtactttgggaagctgaggcgggaggatcacctgaagtcaggagtttgagaccagcctggccaacatggtgaaaccccgtctctactaaaaatacaa	benchmark
GFI1_chr3:150489492-150489692	CAAAGGTAGCCAGCCTGCAGATTTTGAGTTTATCATCCTGTGTTCCAGCTGCCTCTCCTGAGGGATGAGGCACTGCCAGATCTCAGATTTAAGCCAAATCTCAGAAGAGAGAATCTGACTGGACAGcttaggtcacgtgaccattcccagtccattaagctaaggccacacagacaggctcactgggtggaaacatggct	benchmark
GFI1_chr3:152575048-152575248	ACTAGATCATGAGAAAGCTCAGGAAGGTCAGAAAAGAGGGTGTTGTGACACAATCCATGGCACCATATCTGTCACAGCTCAGTGGTGACACTTTGGCTGAGATTGGACTGGTTCCTTTTATGAGTCCAGCATCAACCTCTCCCCAGCTTGACCAGTCAGTCTTATAGCAGGTAGGTAGTCTGCCCACTTTACTGGGTTGT	benchmark
GFI1_chr3:154950474-154950674	TGTCACTGTATCCACCTCAGGGACAGTGAACATTCACCATGAGTCATGGTTTTGTTTTCTGGGCTCAGTAGCCTGTGGTCTGGCAGGAATCGAGGTCTGTGATTTTGCAACAGCTGTTCGTGTCACCTGGAAAGGCAACTGAGCAAGCAATGGGATAATTTTTATCAGCTCATGAGCACTGGCTTTGCCTGCCAAAAGGC	benchmark
GFI1_chr3:156846130-156846330	GGCTTGGGGTGAGAGGCCTCTCCACCAGGGCAATGAGTTATCCTGTCCCTTTCTACTGACTCACCACTGAAGGCCTTGGGCAATTGTGCCAGCCAGAATCACAGAAGTGGCTGCGAACTCAGAGATAACAGAGTGGTCCAGGGAAGCCCCAGTGGACTGAGTCATGGCCAGGCTCTCACAGCCCTCTTCTCGAGTCAGCA	benchmark
GFI1_chr3:158495295-158495495	GTTCTGAAGCAAACTTGAAATTGAAGGTTAAAGCTGGGCAAATGTAGCAGAATGATCTGTTTCTGGAGAAAGTGATTCTAATGCAGAGATTATGGCCTGAGATTTTGAGAGGGGGCAGTGAGTGTTGTGGGGGCAGGCAATGGCCTGCTACGCAGACAGGATGGAGAGAGATAAATGGTCCTCCTGAAATAGTAGCTTTT	benchmark
GFI1_chr3:185823366-185823566	CACTGGGAGCAGGGAAGCCACAACATAATCAGGGAAAGCTTTACTACCTTCAGAATCGTGAGCCAGATCTGTGTCCAAAAACTTCCTCTTTCTGTCAATCACAGGCCGCCCTCTGCATTCCTCAGATCGAGATTTCTGAAAGAGGCCAACAGAAAGTGAAGGCTCAAGTGTAGTAAAGAGGTCCACAGGGGGAAGACTCA	benchmark
GFI1_chr3:193846057-193846257	AGATCCTGAAAGAGACTTCCTATGTCCTGGAGCTGAGAAATTAAGATCCCTTCTTTTTCAGAGAATATAGCGTGATGAGCAAATCTGAGAAAGGAGAATCACAGCACGGCAAACCTGGGACTGTGCTCTGTGACACTACCAAAATCACTCACCAGCAGATGGCTCAGTGTCTTAGCTATAAAATTCATGTTTGGTGGTAA	benchmark
GFI1_chr3:196006287-196006487	AAATATGGACATAAAAACCCATCCCCCAACACCCTGCCTGCTAAGTACATTAGTGTCTCCAAAGTGCCCTCGAAATACAGAATGCAGTATCTGTGCCTGTGATTTTTACTCCGACTCACAAAGACCTGGTTTGGTTTCTGCTGACTCACCTACCAGTACACACTGCTTGCCTTGTTCCTCCACGTTCCAACACATGCCTG	benchmark
GFI1_chr4:2619787-2619987	tctttcgtggcctctccagtttgtgatgagaaacacgttgtcgtccttatctttgctcctgcatatgtaaggtgactcgttttcctctctgtgcttctgagatttgcactttgtcactggttttcagcagtttgactgtgatgggcctcagcgtgctttgctttgtgtttagtgtgctttgggttaattgagcttgcagt	benchmark
GFI1_chr4:2869585-2869785	actccagcaaccccattactggctgcttaactgtgTTGTGCCTTATCTGCAGAAAAAATGAGTTAAAACACACATAGTGAGCAGTGATAACTGTAGCTGTGATTATTTGAAAGGGGCCTTTTGAGCAGCTGCTTCTGCAAGAGGACATCCGGAGACACAGGAATAGAAATGATCCGATCAGAGTAATTAAAGGCTTTTAA	benchmark
GFI1_chr4:6771632-6771832	atcaattgagccaggccttgaacccagacagtctggctccaggacaagcccgcacAATATCTATACAGAAACAGGGCCTGGTGCATTTTAGGGCTGCTGTGATTTTGTCCTTATCTGCAGGTGCTTTTACCTCTGATTTCATTCGCCCTATGACCTGTATGGTAGGTTTTATTACCTCGGTTTTATCACACTTTCATCCT	benchmark
GFI1_chr4:39559917-39560117	ggcgatatggtgaaaccccatctctgagggagaagaaaaggaaaaatccattaggtaaacagttaaggctgggcccctagaagtgcttgcctgaaaaatcacagctgctgcagctgcacagataagcctggacagataagcagccagtaaagcaaacaagcctttttgttctttgtacaatcagtgagctcccaggaaaa	benchmark
GFI1_chr4:79572680-79572880	tgagcccaggattttgagaccagcataggcaacacagcaagactctctctctacaaaaaattaaaaatttatctgggcatggtgacacacacctgtaatctcagctactcaagacgctgatctgggaggatcacttgagcctaagaaatcaaggctgcagtgagtcatgattgtgccacagcactccagcctgggtgaca	benchmark
GFI1_chr4:81054492-81054692	ttgtattttcgatagagacagggttccaccatgttggcccggctggtcttgaacttctggcctcaagccatccgccggcctcagcctcccaaaatgctgagattacagatgtgagtcaccgcacctggcAAGAGTTGTGATTTTTTTAAAGTATTCTTTTTGGGGGGTTCATGTCTCTTTGAAGAAGACATATGTGTTAG	benchmark
GFI1_chr4:86655777-86655977	TAATTCAGGGAAtttttttttttttttttttttttAGCAGCAATCACATTGTCCTTCTCATGACTCATTATTTCTGATGTGTCACTTGCTTATCGGAATCACAGTGGAGATAATGACAAAACTGTGCTTGGAGGCTATTTGGCTCTGATCTCTGGGCTGTGATTTGTCATAATGGGTTCTTTGATTGAAAGACAAGTAAC	benchmark
GFI1_chr4:86655837-86656037	TGACTCATTATTTCTGATGTGTCACTTGCTTATCGGAATCACAGTGGAGATAATGACAAAACTGTGCTTGGAGGCTATTTGGCTCTGATCTCTGGGCTGTGATTTGTCATAATGGGTTCTTTGATTGAAAGACAAGTAACTCATTCCACTTTGGCTATAACTGATGCAAATCAGTTATTATTTAAGTAGTTGGTTTATTT	benchmark
GFI1_chr4:88343794-88343994	AGCTGGCGCTGGAGGCTTCGGCGTCACGTGCTGGTCTGGATTTTTCTCGATGCACTGGGGAAAGCGGTGGACTCTTATCGTGGGAGGGCTCTTGATCTGTGATTTATAGATAGGCACAGCTACTCCCGTTCGGGAACCCAACGGCAGACAGGTCCTAGTGCCCATCAGATACCCGCGGCCGGGACTCGGAGCTGTGGGGT	benchmark
GFI1_chr5:10487798-10487998	ACAACAGATTAGATTTCCAAGAAAGGGTTTGTTTGAATGACTCATTGTGCAGATAAAAATAGTTCTTCAGGGTGgggtgtggtggctcaagcctgtaatctcagcactttggaagggctacgtgggtggatcaccagaggtcaggagttcaagaccagcctggccaacatggtgaaaccccgtctctactaaaaacacaa	benchmark
GFI1_chr5:90607628-90607828	atgccttggctctgaagagccagtcagggtcagggcagggcagcacttggcctgatgctcctccagaataaaccaaacagccacaggaagtggtttctgtgattcagtaggtggcacacttccttttgagtcagaactgaatcaCAGCTGTGAGAGGCGAAAAATACCTATTTCTTTATCCCATACTTTTTCCCTATTCC	benchmark
GFI1_chr5:95592634-95592834	TATGGTCTCTTTTCCATGCATGAGACATGGTGCAGGTCTGCATGACGTCGTCTTCTTTTCCCTTGTGCATTCATAAGACAGATGGCCCAGATGGCGCTGTGATTCATTGTGAAGCAGGAAGGAGATAACGCAGCAGCATCTGCAGTGCTGCTGGGAGGAACACATCTGTAGCAATTGGGTGGATCTTTACTGCCTCTGGG	benchmark
GFI1_chr5:118604939-118605139	TCCCGCTATTTGTCACGTCCTCCTGTAACCGCACATACTGGCGAAAGCACTGCCCGGGTTATCAGGGTGCCCCAGATTGCAGACTGAGATGCTGGCCTGAGATTGTAATCCAACCTTGCATTGTAAAACGGGCAGAGACCAGAGCCCTGCTTTGAGATCATTCGGTGGAGACTTCCTTTGAGGAAGAAAAtgtgtgtgtg	benchmark
GFI1_chr5:140985327-140985527	GGTACTACTGCTCTTTTTGAGGGCAGCCCAATGCCTGCTGCTTGCCTGATAATACATATCCTACAGTGGCTTCTCACCACTTCTTCTTGCGGTTTCAATCACAGGAAACAGACGTCACCCACAGACCTAGAAGTAAGTAACGAACAGCCCTGGCGGATGCAAAGAGCTGCCAACTAAGACCAACTCCCATCTTTTAAAAA	benchmark
GFI1_chr5:141603304-141603504	caaagagctaccagagccgcagaagagttaggtaagtaacaggaagttaattaaagaagtagcattggctgggtgccaatggtgactcatgcctgtaatctcagcactttgggaggccgagatgggcggatcccttgagaccaggagtttgagactagcctgggcaacatggggaaaccccatctctaccaaaactacaa	benchmark
GFI1_chr5:158555243-158555443	GGAGATTACCAAGCCCCTGGGGCTATCTCATATCTGTGCGTCCCTGTTAAATCCCTGGAAGCCTCTCGGTCCACCGCTTGTCCCAAATAGGGCCATAATCTCAGACTAGCAGAGCTGCTGGCTCTCCCTATCCACTTGTTACTAAGATTGCCACTTTAACTGACAACATTCCAAATCAAGGAGCACCTTCTGGCAGCAGC	benchmark
GFI1_chr5:173042994-173043194	AAATCACAACTAGTAGTAAATGTATCAGGCAGGAACCCACGTGTGCATCGCTCAGAAAGCTCTCCGTACTGCCCCAAGCGGTGTAAGACCTCACCGCTGAGATTTCTAAGCTATCTTTTGTTTTGCTCTCGGCTTTCGAAAATCAAAGCTGCCACCCGGCGGCCTCACGTGCAGCCCCGCTCCCCAACGCCCAGGCGGCC	benchmark
GFI1_chr5:176541255-176541455	CCGAAGATCACCCAACCAGGttttgttattttgtttttgtttttgtgtgtgagataagagtcttgctctgtcacccaggctggagcacagtggtgcaatctcagatcactgcaacctctgcctctggggttcatgcaattctcctgcctcagcttagtgagtagtagctgagattacaggcacgcaccaccatgcccagc	benchmark
GFI1_chr5:176797842-176798042	CCTGGGAAGGGTTTGGCGGGGGGCCGGCCCTCCGGCCCTCTGCTGCCCGAGGGTTCCTCGCAGGCTGGAGCTGACGGCGCTGGAGCGCGTGGTACGAATCTCAGCCAAGCCCACCAAGCGGCTGCAGGAGGCGCTGCAGCCCATTCTGGAGAAGCACGGCTTGAGCCCGCTAGAGGTGGTGCTGCACCGGGTGAGCTTCC	benchmark
GFI1_chr5:177609357-177609557	CAAAGCTGCTTCCACCCTAGtgtggagtcctgatagggaagccacactgaggaaggggtcccaggtgcgggggaacaactgttccaagagacagctaatcacagacagcctgctggcacaacatcctgtttccaaataccttgctcctcatgtagccccagaagtacaacttccttctgcacgtagcttcctccagcatg	benchmark
GFI1_chr5:180131460-180131660	ACAGATATTCCAGAACCTGCCCAATCTACTCTTGGTCAGCATACAAAAATACACGTGCCCTCCAAGGAAATGCTGAGCTGGTGATCACTGATTAGGCTGAGATTCTTTCTGTAACAAAGGTTTACATGCTACATCATGGTGACTGCTACAACTCTATCTTCCCTAGAGAGCTGGCTTTTTGCCCAGAAATGAGGGATGCT	benchmark
GFI1_chr6:14877407-14877607	ACGGATGTGTAAAACCAGAGCGTAGTCATTCTTTGACATGCTGTGTGATTTTCCTACACAAATCAGAGCTTTAAAAGCCTTGGAGGGGATAAATGGAATCACAGGGCGAGTACAACAGGATACGGTGAGTCATTTCAACTTCCTGCTAAACATGAACCCTACAAAAGCTTGATGTGTCTCAGATTTTTTGCTGGGGGTTT	benchmark
GFI1_chr6:15211607-15211807	tttagccgggcgtggtggcgggcgcctgtaatcccagctactccagaggctgaggcaggggattgcttgaacccaggaggcagaggttgcagtgagctgagattgtgccactgcactccagcttgggtgacagaaagagactctgtctcaaaaaaaaaaaaaaaaaaaaaaaaaaaaaaaaaggatgacagcaatagaca	benchmark
GFI1_chr6:27562260-27562460	gcggatggatcgcgaggtcaggagttcgagaccagcctgaccaatacggtgaatccccgtctctactaaaaatacaaaaaagttagccaggcatggctgagattgcgcatggctgtaatctcagctactagggaggctgaggcaggagaattgcttgaaaccaggaggcggagtttgcagtgagccaagtcacgccgctg	benchmark
GFI1_chr6:27562280-27562480	ggagttcgagaccagcctgaccaatacggtgaatccccgtctctactaaaaatacaaaaaagttagccaggcatggctgagattgcgcatggctgtaatctcagctactagggaggctgaggcaggagaattgcttgaaaccaggaggcggagtttgcagtgagccaagtcacgccgctgcactccagcctgagcgacag	benchmark
GFI1_chr6:27570183-27570383	ttgtatttttagtagaaatggggtttcgccatgttggccaggctggtctcgaactcctgacctcaggtgatccacctgtcttggcctcccaaagtgctgagattacaggtgtaaaccacggcacccagtcCCCCAATCCTAGGATTAAAGGGGCAAAATAGCTgtgtcagaagtgggattcgaacccacgcctccatgcg	benchmark
GFI1_chr6:30910490-30910690	ATTGTCCACTGGCTGCTCTCTCCTCCTTCCATCTTGCAGCTTAAGGAAGAGGAACCTGCAGGGGGCGGAAGGGAATCCACTCCATACACAGTCGCTCTGAGATTTGCTTCAGGGCGGAGATCTGAATTCCTGAGATTCCGATGGGGCCATGTGGGCGTGGTCTCGGAGAGGAGATAGGCGTGGCTGGGCGGCATGGAGGG	benchmark
GFI1_chr6:30910523-30910723	TTGCAGCTTAAGGAAGAGGAACCTGCAGGGGGCGGAAGGGAATCCACTCCATACACAGTCGCTCTGAGATTTGCTTCAGGGCGGAGATCTGAATTCCTGAGATTCCGATGGGGCCATGTGGGCGTGGTCTCGGAGAGGAGATAGGCGTGGCTGGGCGGCATGGAGGGAGGGGTGGGGAGGACAAGGGGAGCTGGCTGCTC	benchmark
GFI1_chr6:31527750-31527950	AGTTCGGAAGAGACCAAGGCCTCTGAAGGACCAGGCAGATGTTCAGGGTGCAGGAGGGGGAAGGGCTGGTGAGAAAGATCCTGTGAGAGGAAGCTGCTGTGATTCAGAGAAGAGACTTCAAGCTGTGTGTGACCCTGGCGTCCGGTTCCTCTCACAGGCTGGAGCTTTTCGGAAGTGGCATGCAAAGAGTCCAGGTTTGG	benchmark
GFI1_chr6:44649648-44649848	TGTCCCCCAGTCTGACCCTTCGCACGTCGTCCCTGCTGTGACAGCTGCTCTTTTAAGTCTGTGCAGATTCTCTGACCTAACGTGTCCCTGCTCTCCAATCTCAGTCTTGCGGTTGCCGGGTCACCCTGTGGTTTGCTGAAGGTCAACTCTGGAGGACTCCCAATTTTCTCAAGTGGAATCTAAATCTGCCCCTTGGAGGG	benchmark
GFI1_chr6:47101530-47101730	GGGGTGAGAAAAGAGGTAGAGTGTGGGAGGATCAAGCCTTACTGCACAGATAACATTAAAACTACACTTTggctaggcacggtggctcacgcctgtaatctcagccctttgccaagctgaggcaggtggatcatttgaggtcaggagttcgagaccaatctggccaacatggtggtgaaaccccatattctactgaaaat	benchmark
GFI1_chr6:119647068-119647268	GACTATCAACCTAGCTTCTTTTGATTTGCATTACTCCTACCAGCAACCTGAGGCACAAAATATCTCTTGGGTAACAGTTTATGTTTGTTGAACATAAATCACAGCAACAGACCTGTtgttaggtccagggtcaggttccagcccatgctgaggtccgaggggagtgggtggatgaatggcagatagctgaaagaacactc	benchmark
GFI1_chr6:122806159-122806359	tgtttctgtacctcacttccaatttctgtacttcacttccctttttttggcctataaatctgccaccatgtggctgctctagagtctctgaatatgctgtgattctgggggctgcctgatttgtgaatcgtgccttgctcaattaaactcctttaaatttaattcagctgaagtttttctttcaacaAAAATATTCTTTT	benchmark
GFI1_chr6:134028708-134028908	ggctttgacagatggtgcagttctgttgtggtgtgagcaatttccttcaaatcactcactgatggtgtgggcagctgaaatcttgactgtggtttcctgtgatttctgAAAGCTACTGTGGGTTTCCTCAGCAACAAATTCGGCGTATTCTGTTTATTACTGCTGGTAATACTTAAAATTGTTTCTGTATTGCTGAGCCG	benchmark
GFI1_chr6:134304649-134304849	TCTGAAGTAGAGGGTGATAGGAAGAGACTGAACGGCTGGTGGGGAGTGGGGGTTGGTGCTTGAGAAGGGTGGCAGTAGAGAGAGGCTTGAGTTGTACTGTGATTTGAGAGTGCTGCCACTTTGCGGTTTCCTGGCTTTGCGCAACTGCTGTGTGCAAGGCTGAGTTGAAGGATAGTTCGCTCACCCAAAATTGTGGTTTT	benchmark
GFI1_chr6:135419510-135419710	tgtcacccaggctggagtgcagtggcacaatctcatctcactgcaacctccgcttccagggttcaagcaattctcgtgcctcagcctcctgggtagctgagattacaggcgcatgcaaccacacccgactaattttttgtgttttagtagatacgatgtttcaccgtgttgctcaggttgctctcgaactcctgagctca	benchmark
GFI1_chr6:139302782-139302982	GGGTGTGGCTGGAATAGATTAGCCGCTCCTACACAAAGATACTCTCATTTGAGTCAGAAATCATGAAAACCCAATCCCATAGCTATATCAGACATTCTgtgatttgttcagggttacaaagttagctgatgccagaactggaacttgcctcccacagttagtgctctttataccagcttctcatgcTCTTGTGTCGCTCC	benchmark
GFI1_chr6:139819957-139820157	tcctcactacaatcctgtgaagtagcaaatattattgtcaccccattttagagataaggaaattgagactaattggcccagtagccactggcagaactgagatttgaaaccaggagacctgacaccagaggatacatgctGAATCTCTGCAACGCCTGCTGTGTGAGGATGTGACTGTGAGAATTAAATGAGAGAATGGA	benchmark
GFI1_chr6:142433715-142433915	AAACTCAGTAATAAATCCTCTGTGGCAATAGGATTTGACAATTCGATATTGTACGTCTCGTTAGCGCCACCTACTGAGTGCTGGTCACATTTTGTAAATCTCAGTTAAAAATCACTGGCTGAAAATGCAGAAGGAACCAAATCAAAGTAACAAAAGGATGACAATAGAATGATTACATCTCCAGCTTTTTATTTTCATCA	benchmark
GFI1_chr6:157615313-157615513	ttaatttttttgtagagacagggtctcactatgtagcccaagctggtctcgaactcctggactcaagtgatcctcctgcctcagcctcctgaagtgctgagattacaggcatgaatcacagcacTGCCTGCACCTCGTTTTTTATGGCAATCTGGCTGgccccaggagataaattgtgattggtcttagctggtcacaag	benchmark
GFI1_chr6:157615330-157615530	acagggtctcactatgtagcccaagctggtctcgaactcctggactcaagtgatcctcctgcctcagcctcctgaagtgctgagattacaggcatgaatcacagcacTGCCTGCACCTCGTTTTTTATGGCAATCTGGCTGgccccaggagataaattgtgattggtcttagctggtcacaagaatcctgttcccctttg	benchmark
GFI1_chr6:158604585-158604785	ctgctgctttgtttacactgtgagcatggaaccgcctactcaagcctcagcaatggcggtcacccctccccccaccaagctccggtgtcccaagtcaatctcagacgctgcgctagcagcaagcaaggctccgtgggcgtgggacccaccgagccaggcacaggaggggatctcctggtccgcttgttgcgaagacagtg	benchmark
GFI1_chr7:318107-318307	gcctgtgctgggaatgtgtgctgttgtcttcaaggcctcaagctggtgagtggtggatgggcccagggtaagtgaaaaggccacaaagcttccttactgagattcagctgtgttttcctgattacgcactcccctggcggctgcaagctttgattagtgtgcagagttctaagaaagttggttctgattgtttttgctgg	benchmark
GFI1_chr7:2562758-2562958	CCCTTGATCTCATTAAGAAAGCATTTTCCTTTTAACCCAGCGGCGCAGTGGAGCGTCTGCAGGGGCTGGCCCTCCGCCTCCCACGGCATTCCTGGGCTGAGATTCTGGGGAGGCCAAGGGGCTGGGTGCGAGTCTGTGCGTGTGGCTGCCCTGGGGTGTCTATGGGTGCTGCAGGAGGGGTGCATGCATGGAGAGGCGGA	benchmark
GFI1_chr7:16707670-16707870	GGTATTGTGGAGCCTAGTAATGTGATAATAGCTAATATATGCCCAGCTATGAGGCACAGAAACGTTGGCTATTGCCTGCCGCTGGGGGATCGTGTTAATCTCAGAGCTGGATCTCCACCTCAAGCATCTTTATTAGTGTGACGCTAATTCACTGGAACTGAGCTCAAGAGAGGGCCTCAGAATGTGTTGCACAACAGCAG	benchmark
GFI1_chr7:66152282-66152482	ttgtatttttagtagagatggggttttgccttgttggccaggtcagtctcaaactcctgaactgaggtgatccatcctcctcggcctcccagagtgctgagattgcaggcatgagccaccgcgcccagccCTTatcttggatttccagactccataaccaagagaagtaaatttctgttgtttaagccaaaaaaaaaaaa	benchmark
GFI1_chr7:86849022-86849222	CATCTTGAGCAGCTGCCGCAGGAAGTGAAAGGAAACAAACACTGCGTGGCAGACTCTCAGCGGGACGCCCCCGCCCGGGCAGCTCCCACTTCCTCAAATCTCAGCCCTTGGCGCCGCGTGGCTCTCCGCCCCTCTGGGCCGCCAGGGTAGCGCCGCCCGCCGCTCGCCCCCGGCTAGCACAGCAAATCGCAGTCCCCTCG	benchmark
GFI1_chr7:97795531-97795731	CTTCTTTCTCCCCTGTTGCTGCAGTGACAGGTCATCGCTGCTTATAACCAAGGTGTGCACCTGTAGCTGGAGCGCTGGAGCCACACGGAGTGGCAGCTGTGATTTCAGCAGAGGTTCTCTGGCGCCCTCCGATGGTGCTTGGGCAGGCTGATGGGGGCCTCACTGTTGTCTGTaaaagtttaaaaagaaaaacactttta	benchmark
GFI1_chr7:99160641-99160841	ACTTGAGATGTCATTTGAAGGCATGACTCACTGTGAGTACATTTCAGTGAGTCACCCAGAATGGTAATCCCACGTAACCACACCCAGGGCAGCAGAAATCTCAGATGTTTACCCCATGCTGAGGTGGGGTCAATGCTTAACTCATGTCTCTCCCTTGTCATTTTGAAAGGTACAGTGGGAAGCTGGGATTAGCCAAGCTG	benchmark
GFI1_chr7:99845565-99845765	tgagaccaggagttcgagaccagcctgggcaacatggtgaaaccctgtctctactaaaaataccaaaattagctgggcgtggtggcaggtgcctgtaatctcagctactccggagactgaagcaggagaatcgcttgaccccaggaggcagaggttgcagtgagctgagatcatgccactgcactccagcctgggtgaca	benchmark
GFI1_chr7:100143422-100143622	AGTGAAATGCAGCACACCTAGGCCACATGGTTTTAGCTACCAGGAGGAAGGGGGCTCTCGTTTCTAAATTGCTTCTTTTGGCCAGCAGTGGCCTCTCTGTGATTCAGAAAGAAAAACTCTGACTCATAGGCCATGTAACTAGGCCCCCTTCCTAGGCTGCAGTGTTGCCTTGTAGAGAATTCTCCCTGCCCCCAGACTGT	benchmark
GFI1_chr7:102624193-102624393	ccttcactttaacagagtataaaagtgggtcaccggatgagataagataactgtaaaactgggtcacaggatgagattctgcatttgattttcaggaatctcagccctgtggctaaaggagataagactctccctcagggcacatgtggaagctttcagtcatttatgcagtacttgagctggaaatttgaattcctgag	benchmark
GFI1_chr7:105659249-105659449	TAGATCTTAAAACGATGCTGTGCTGCTATCTtgcttcccaacctttgaggctgagaatgttgttacaggcagattctgagtcagagggtctggggcctgagattctgcatttctgacgtgcttccaagtggggcggcgctgctggtcccctgccacacctcgagttgcagggACCTAATAGGTCCATGTTGTCAGTGGTT	benchmark
GFI1_chr7:106647827-106648027	TCTTCCATAACATTGTTCTTAAAAAAGTTTTCTGATAAATCCTTCAGAGCTGCTATTTTTCTCTCCTGCTGGTAGAGCCAGGGCTTTAAGGCCCAGAATCTCAGGCTGGCCTGCTTCCCCTTGTCTTTATCAGTGTGACTGCAGCAGCAGTTACAACAGTGGCAGCTTCGATAGCCTTCCCTATCTCGGTCCCTCTTCCC	benchmark
GFI1_chr7:111117602-111117802	tcagttgaaaagtaggctatatttttgcttctttgaaggaaatgtcttttttcctttgaagacttttatcggccggacacagtggctcatgcctgtaatctcagcactatgggaggccgaggcaggcagatcacctgaggtcaggagttcaagaccagcctgaccaacacagagaaaccccatctctactaaaaataaaa	benchmark
GFI1_chr7:137627974-137628174	TTCTGCTTCCACTCACACCTAAAAGAGTAAAACAGCCTGAAAATAAATCTTAAGCCTGAGTCAATGTTCCCTGCAACTCCCCTTCTCTGGCCTTTTCTGAGATTCTATTGGCAAAGAATGGCTTCCCTTGAGGATGGCTGAGCTAACAGCTGGGCAGTACTGGGTGATCTCTGCCCTTTCAACAGCTGGTCTCTGAGACA	benchmark
GFI1_chr7:140177155-140177355	ctttcgcccaggctggagtgaagtggtgtgatattggctcaccgcaacctctgcctcctgggttcaagcaactccctgcctcagcctccggagtagctgagattacaagcgcctgtcaccacgcccggctaatgttttttgtattttcagtagagacggggtttcaccatcttggccaggctggtcttgagctcctgacc	benchmark
GFI1_chr7:148549543-148549743	TGCTTgtgaccctggcctgaccaaggtacatctccctagacatagtgaccagtacagggttagatacacggccacaatcagtgcagtcacagtgaaaatctcaggtttcctgcaatgctaggacaagaatgctcactcttctccccttaggtctaaacctggaaaaatgtttgcccaaggacttgttggaagccatcttg	benchmark
GFI1_chr7:155576347-155576547	GGTGTGTGGCACTGATCATTCCTGTTGAAACATGGCCGCTGAGTCCTGAAATCTCACCCTTGGTTTCTGCCTGTGTCACCGggagtgcagtggtgcaatcacagctcaatgtagccctgatttcctgcgctcagctgatcctcccacctcagcttccccagtggctgggaccacaggtgtgcaccaccatgctcagctaa	benchmark
GFI1_chr8:17123967-17124167	TGAGGGTTTTACTTAAGTTACAAAAAGTTGGACAAAGTGATTGCTGAAGTAGCAATTTAGCCTTAAATGCAGCTATGAGGCTGTAGTGTGAAAAGGCTGTGATTACCTGAGGTTACATTAAGTGGCTGCTGCTAGAGCAAGTGTTTGAGCCAGATAAGAAGGCACCTAActtgaagacaggaaccttatcatattcacct	benchmark
GFI1_chr8:37941063-37941263	agtatggtaaagttatcttatggcattagttttctagcctcccagagccattggtcacctatactggtacctccacatacataacatgaggtgactctgagattagtagcaatactttcagctagctgagtgagtaggttctcagctgacattggtggaatctgaacttttggctccctggggttaaaatgtttactgaa	benchmark
GFI1_chr8:42158017-42158217	CCTTATAAAACTGCTTTCTTCTCGGAAGTCTTGCTGCTCTTATCTGTTCCCCAGTTTGTGGTTTGTCATCTGAAAAAAATACATAGGGCTGTGGGGCTGTGATTCGGAGCTGTGATTCATCAATAAGACCCACAGGATTGTCAGCGTTCTTCAGTTATGTGTTTGTGCCTTCCTCATGAGCCAGGGAAAGGCTGGGGTTA	benchmark
GFI1_chr8:42158030-42158230	CTTTCTTCTCGGAAGTCTTGCTGCTCTTATCTGTTCCCCAGTTTGTGGTTTGTCATCTGAAAAAAATACATAGGGCTGTGGGGCTGTGATTCGGAGCTGTGATTCATCAATAAGACCCACAGGATTGTCAGCGTTCTTCAGTTATGTGTTTGTGCCTTCCTCATGAGCCAGGGAAAGGCTGGGGTTACCACCGGGGCACG	benchmark
GFI1_chr8:42426695-42426895	AAAACATTGATAATCAAACATTGTGTATTGGAAACTGACTGCTACTGAGGAAATATGTCAACAGCCCAGATCACTGAAGAAGGTGCCAGCCTGGCTAATCACAGATAAACTTTACACCCCCTTTTGAGCAGTCAGGGCTTTTATCAGCAAATCTTTCTGGGAAAGGATTTGCTCCCTTTCTTCTTGGAAACTTTTGATCA	benchmark
GFI1_chr8:56757776-56757976	cagtctccctgagcattcagcgaccagaatttttaaggataacttggtaggtggagggaagccagtgagccaggagtgctgattggtcagggatgaaatcacagggagacgaatctgtgttcctgcactgagtcagttcctgcgtaggggccacaagatcagaggagccagtttatcagtctgggtggtgccagctgatc	benchmark
GFI1_chr8:126935394-126935594	cagactggAAATGGGCTGAGATTCAGAGAGGACATGGGAGTGCTTAGCTAGTGGATGTGTCTGCAAGATAGCCAAGTCCCTGGCAACCCTGAGGCTCTGTGATTTGTGTGGCTTGGTGAGGACCTCTACTGGCTAAACTTCCTGGGCTGATAAAATGCAGTGAGGATGGAGACTGGGGGGAAGAAGGGCAAAGGATCTGA	benchmark
GFI1_chr8:128953017-128953217	ttgtattttttgtagagacgaggtctcactatcttgcccaggcaggcctggaactcctggactcaagcgatcctcccacctcggccttctaaagtgctgtgattacaggtgtgagccactatgtccggcTCACGTCcagttatctagggcagaggtcagacatggatctctccaggctaacatcaaggaacctgtaggct	benchmark
GFI1_chr8:142046260-142046460	CGCTTCGCTGGGCACACCCCCATGTCCCGGCCTTGAGCTCCTGCCGCGCTCACCACTTCCTCCTTGCCTGACCGCGGACCGCAGGCAGCACTTTCGCTGAGATTGCTTCCCCTTGAGGTCTGCAGGTCTCTGGGCCCGGGAGAGCCTCCGCTGTCTCAGGAGCACAGGCTGAAGCTTCATCAGCCTCCAGCCCAGCCAGG	benchmark
GFI1_chr8:144594915-144595115	TGCACCTTCAGCCCCACAGCCGCAAGAGGGCGCCAGGGACGAGGCAACGTCTCCTCCCACAGAGCAGAGTTCCCACGATTAATCGCCTAATTAGAGCTGTGATTACAACTGAGAGTGCTCAGTGGCGCGGGGAGGTACACGCAGCGGGCAGGACCCCGGGAAGTGCCCCTCCAGGAGAGCCGAGCCTGCCTGGAAGGAGC	benchmark
GFI1_chr9:34150151-34150351	ATGGGATCACTTTTGTCAGAGAGTAGGACTGGGAGATGGAGCTCTAGACAGAAATCCTCCCCACACAGCTGTGCCCCTGATACTCTGGGGACGGACAATCACAGAGGACCATTTGACATCAGCCACCAGTGGTCACCAGCCAATTTCCAAGAGCTGCATCTGGGCGGAAACCTACTGTGGCTGAAGGAGTAAAGTGCCCC	benchmark
GFI1_chr9:71293463-71293663	ACCATGCAATGCTGTTTGCTGGTGGGCTGTCCCCAGCAAGGGCTGCAAAATGCTGCCTCTAATGGTGTAACTGCGTTATAGTCATACAACCTGCTGCTGTGATTTCTCCTTGGGTGCAGCCTACTTCCCAGCCCCTGATTGGTGGACAGACCCCCTTATTTATGGGCAATTTTTCTGTACGGACAAGATAGCACAAGAAG	benchmark
GFI1_chr9:90166786-90166986	GCTGATAGACACGTGAAAGTCTAGCCTGCAGCAGATGTGAGTCTCAGATGCCTCCGTGGGCAGCCGGAATCTAGATCAACAACTACACTCTAGAATAATCTCAGCTGCCAGTAAGCCAGAGGGGCTTGGAGGGTGAGGAGTCCCTGTGATAACCAAGATCAAGTTCTAAACCAGCCAGCAGGCCTCGCGAGGCTGGCTCA	benchmark
GFI1_chr9:99742757-99742957	caaggtcaagagttcgacaccagcctggccaacatagtgaaaccacgcctcttccaagaatacaaaaattagctgggtgtggtagtgcgtgcctgtaatctcagctactcaggtgatggaggccagaaaattgcttgaatctgggaggcggaggttgcagtgagctgagatcatgccactgcactctagcctgggtgaca	benchmark
GFI1_chr9:119199558-119199758	cccagggttgcacagtgagcttattagcagcaccaggatagattaggaggcagtttccttgattccTGCTGACATATCAGTGTGGGATGTTGGAGCAATCTCAGATATCCTCCAGGAGACTAGAAAGACCAGAGGAGGAGGAAGCTGGGTGACAGGGTGGGGAGGTTCGCAGACAGTGGCTGGTGACTGCCTGACTAGGG	benchmark
GFI1_chr9:132358185-132358385	ttgtatttttagtagagacctggtttcaccatgttggccaggctggtcttgaactcctgacctcaggttatctgcccaccacagcctcccaaagtgctgagattacaggcatgagccaccgcgcccagccCGGAAGTGTGCTTTGAGGAAAGATTCTATGTGGAGGAGTTGGGGAAGTGCTGGCTGGTTGTGACTGTTGG	benchmark
GFI1_chr9:138973302-138973502	AGCGCGGGGTGCCCAGGAAGGCGGTGCCGGGCGTCCGCTTCCACCTCGGGCTGTAACAGAATTCCCTCGTGACGTTTCTTGGAAATCAGTGGCTGTAATCACAGCTGCCGAATCTCTGCAAAGGCCTCTCAGCTGCTGGGTTTTGGTGTAATTATTACGAAAGCACACTTAAAGTGAGGATGAGCTGAAGCCTCTGGGAA	benchmark
GFI1_chrX:118606556-118606756	ttttgtatttttagtagagacggggtttcaccatgttggccaggctggtctcgaactcctaacctcatgatctgcccatttcggcctcccaaagtactgagattacagatgtgagtcaccacgcctggccTCAAGCCATTTTTAATTCCATTCAGAGTAGAGGATTAGAGCTGGCACAGTTACATAGTGCTGAGATTGCA	benchmark
GFI1_chrX:129088891-129089091	CAGAGGGCATTAGAGTAATGACTCTGGACTGTGTGATGCCTACACCCGCTTTGACCTGCTGACTGACCCCTGCCCTGGGAGGTTCCAAAGGCCACAAATCTCAGTTGCTTGTGGGCCATGTGGTTTGTGGCTGTTTGTAGTATTGGAGGGGAGGGGGAAATGAGGGGGGTAAGATACACTGCTTCTCACTGTGCTGGGCT	benchmark
REST_chr1:32817139-32817339	ccccttcgcataggccccggtcaccccgtctactccccgggccctcgccccgccccTCCCGGCGCACTCACGTGAGTCTCGGGCGCGCGCCGTAGCAGCTGGGCCAGCGCGCCGAGGGTACGTCGGCCAGGCCGGTGGCCGGGGGCAGCAGTAACAGGTTGCGTGCGGGCCAGTGCCAGGCGGCACCCGGAGGGTGGCGG	benchmark
REST_chr11:280225-280425	GCCCGCGGAAGAGCCTGAGCCGGGGCGCGCGCGGCGCTCGGACACGCACACTTTCAACCGCCTCTTCCGCCGCGACGAGGAGGGCCGGCGGCCGCTGACCGTGGTGCTGCAGGGCCCGGCGGGCATCGGCAAGACCATGGCGGCCAAAAAGATCCTGTACGACTGGGCGGCGGGCAAGCTGTACCAGGGCCAGGTGGACT	benchmark
REST_chr11:908299-908499	TGCAGGGGGAATAAGAAGGCCCAGGCACAGATCACCACCCTCTGCCCCGATCAACCTCTCCAGCCCCTCTCCTCAGTGATACATCCCAGAATCAGAACCAAGGGCAGCAGCCTGCTGCCACCTCCCCTTAGCCCCACTATCTTTCTGCTGCAGCTGAGGCTTGGTCTGAGTCAGCAACAGCCCCAGGGAAGGTGGGGAGG	benchmark
REST_chr11:68121899-68122099	GGTGGAGCATTTGGGGAAGGCCTGTGTGGATTCCCCCCCAAGTCCAGACTGATGCCCCTGATACCTTCTCAGGAGGTGGCGGAGGGTCTGGGCTCTGTCCAGGCTCCTAGGGGTGGGGACGTGCAGGTAAAGCAAGGCGTCTGCCGCAGGCACGCGGGAGCCTTCCCTGGGCTGGCTGCCAGCACCTTGGAGTCCCAGGC	benchmark
REST_chr11:68121986-68122186	CTGGGCTCTGTCCAGGCTCCTAGGGGTGGGGACGTGCAGGTAAAGCAAGGCGTCTGCCGCAGGCACGCGGGAGCCTTCCCTGGGCTGGCTGCCAGCACCTTGGAGTCCCAGGCTGCCAGGAAAAGTTCACCCACACCCGGGCTTTGCTGGCGAAGGGTGAGTCATATGATGGCCGGGCTCGGGCCCtcagcagacaccaa	benchmark
REST_chr12:11653592-11653792	CTCCGCCCGGATTCCTTACCTCGTAGCCGTCCCCGCTGCCGGCCCTCCTAGGCACCGCTGCCGCCGCCACCGCCGGGGCCCAGGAACATCTTCAGGACCACGGACAGCGCTCATCCGCCCGGCCACTGCCCGCGCCCGAGCTGGCATCGTTTCAGAACCACGAACAGCTCCTGGCGCAACCCGAGCCAGACCCTGGAGGC	benchmark
REST_chr12:11653652-11653852	CCGCCGCCACCGCCGGGGCCCAGGAACATCTTCAGGACCACGGACAGCGCTCATCCGCCCGGCCACTGCCCGCGCCCGAGCTGGCATCGTTTCAGAACCACGAACAGCTCCTGGCGCAACCCGAGCCAGACCCTGGAGGCAGGGCTCACACAACCCAGTCGCCCCATCAGCACCCGGGAACACTTGGGGTCAAGGCCAAC	benchmark
REST_chr12:13044408-13044608	cccctccttgtccctctgctcacccctcgctcgttccctccctcCGGCGAGGGCCGCCTTTATAACAACTGCTCAGAGTGCGAGGGCGGGATAGCTGTCCAAGGTCTCCCCCAGCACTGAGGAGCTCGCCTGCTGCCCTCTTGCGCGCGGGAAGCAGCACCAAGTTCACGGCCAACGCCTTGGCACTAGGGTAAGTGAGG	benchmark
REST_chr17:76481055-76481255	TAGTGCCTGGCGGCCCGTAGTTCCTCCCCGATTTCTTCTCCAGCGGCTTCTCCAGCACCCCTAGAGAGGGCAGAGGGTCAGCTGCCCGCCTGCGCCTCCTGAGCCAGAGCCTGTTAGGTAGGGAGGGGCGCTACCTGCTTCCCCGGAGGACAGAAGGTGGGACCTGGCTGGGATCCAAGTTTACCAAAGGTACCTGCCCT	benchmark
REST_chr17:76481180-76481380	GGGCGCTACCTGCTTCCCCGGAGGACAGAAGGTGGGACCTGGCTGGGATCCAAGTTTACCAAAGGTACCTGCCCTGGGAGTGGCCCTTGAGGGGGCACCGGGTACAGCCCCAGGAATAAACAGAGCGATCAGAGGCGAGGGTGGCAGGAACCTTGCTCTCCGTCACCTTTGGGTCGCCTTAGATTGGCTGAGACACTCCC	benchmark
REST_chr18:1092352-1092552	ACAAAGAAGACTCGGGTTTGGTTAGCCAGCAAAATCTGAGCGGAAATAAGGAAAAGCAAGCTGGAGCCAGTGTTTTTTTTTTTTTCCCCAGCCAGCACCAAGGACAGCTCCCAGAGACCCATCTGAGCACAGGTGTTTGTCCTGGCAATTGCCTCTGGCAGCCCAGGTACGGGCAGTGGTAGGAGTTCTTGGTCCAGTAA	benchmark
REST_chr18:4230885-4231085	aaatagatacacctactacatactccaaaattaaaaaTAAATAATTTGAAATAAAACAAACAAACAAAAAACCTAAAAAGCAGCGCTGTGGTAGCTGTCCGTGGTACTTGTCCACAGTCCTGAATAGGAATCCACTTTGGTTTGTTTCAATACTTGCTCAAATTTATACAAATTAATTTCAAGATTACCTACCAGGTAGT	benchmark
REST_chr18:4230898-4231098	tactacatactccaaaattaaaaaTAAATAATTTGAAATAAAACAAACAAACAAAAAACCTAAAAAGCAGCGCTGTGGTAGCTGTCCGTGGTACTTGTCCACAGTCCTGAATAGGAATCCACTTTGGTTTGTTTCAATACTTGCTCAAATTTATACAAATTAATTTCAAGATTACCTACCAGGTAGTTTTTTTCCTTCTT	benchmark
REST_chr18:5108091-5108291	TATTCTGATGTACTAATTTTCTATTCAGATATCCTGGACATCAGCATCAACTGCTTGCCTGGACACTTCTATTGGTAGacagtatagccaggacctggccaaggtcctgaactcataactcaacagactcagacgtaaagtctggccctgacactttccaggaacttcaacaaatttcttaactccttaagccttagttt	benchmark
REST_chr18:5370428-5370628	tccctctctttgggtcctcagttatttcaagagtgtgaaaagattctgaaagcaaagtgtctgGCTTAGGACATACTCTGAACTTTGTGACAGAACACCATGGACAGCTCCAGTAGCTGCTATAACAGGGCTGGAACTACCTAAGATCTAGCATCATATCCAGAATTCCAGAATTCCATGTATTCACTCTTCAGACAGGC	benchmark
REST_chr18:5868356-5868556	GAACTGTACGGTATCATGGCTGACACAAGAGGGCGCAGTAGGACTCTTGTGAGTTTTTCCTGGCACTAAGGCCGAGGGTGTAACCCTCTGTGAGCTGTCCAAGGTCTGAAGAAGGCAAGAGCCTTAATCCAGAACACAGAATGAAAGAATAGTTGTTTTCCACCCCCAAACAAAGTAACAAACAAATATGTGCACATTAG	benchmark
REST_chr18:6398352-6398552	AATGCTGGACAGCACCCTCATCTGCAGGTGGAGGTGTACTGTTTGCAAGCAGGTGCTGAGTGGAGCATCATCCCATCCTGGGTTCAAAATGCCAACAGCAAGGACAAGGGCTGCCTGGGATCACGTCAGGCATAGGGCCTCTCTGGGGAGCTGAGCTCATAATCTGTTCTTTGCACATCACAGAGGCAAAGAAAGGATAA	benchmark
REST_chr18:6398396-6398596	GCAAGCAGGTGCTGAGTGGAGCATCATCCCATCCTGGGTTCAAAATGCCAACAGCAAGGACAAGGGCTGCCTGGGATCACGTCAGGCATAGGGCCTCTCTGGGGAGCTGAGCTCATAATCTGTTCTTTGCACATCACAGAGGCAAAGAAAGGATAAAGGCTCTGAAATAGTCCTTTCCTCTGTCTGACTTCCTCGCCTTC	benchmark
REST_chr18:8894919-8895119	AGTGACAGATAGTAACTGAACATGAAAGCGTTCTTCTTTCCACTCCAAAATTAGCAATTCAGCCATCATCTTGTAGAGCTGAATGGGACAGCCACTCTCCAAGGTTCTGAGGACCTGACAGGGTCCCGGTCTACCCTCCTCATCACAGTATAACGAATGTATTTGCAGACTGAGAACATTCACTCCCtgatatggtttgg	benchmark
REST_chr18:10737085-10737285	TTTTGGTCTTCAGACAAGGCCAAAGTGAGGTGGAGGATTAGGCTTTGTCTGAATGGGCCCAAACCGTTGCAGATAAGCCAATCAGGACGATTCAGGACCAAGGTCAGTGTCACCAATCTCCTCCTTCACTTTACACTGTGCAGACCTGACTTCTCCACATGTAACACAAGGGACAAAACATACATGGCAAGACATTTGAA	benchmark
REST_chr18:10950971-10951171	ggtcattcttgttatacccaactgaaacagctgagaagctgggggaaaaaaacactcagggcacacaacattgctccaaaaatgtaattctctgcaagtccaggtgctgaaactacctgctgtaacccgaaactggttttatctaatatttgctgcaaccacctgctgcaattctatgactaattttacccactgctgtc	benchmark
REST_chr18:11148284-11148484	ATAAACAGTTTCCAGCACATGCCCGTCCCGAGCATCCTGTTAAGAGATACCCCGATCGCGCGCCCCAGAGTGGGAAGTGAGAGAGCCAGGCTGTGCACCAGGGACAGCGCGCGTCTGACGCCGCTGGCCTCCCGAATCGAACCCCAGAGCACCAGAGCCCTTCACTTTGTTAAGAAGTCCCCCACCCAGGCGCCCCCCTC	benchmark
REST_chr18:11387935-11388135	AGACACAGAGAAAGGGTGTGATCTACAAGCCAGTGCAGTTTGCAGGAAGAGGAGGACAGGATTCCTGGGCAGCTAAGGCAGTGATCAGACGATGGTACCTTGGACAACACAAGGGCACAACAGCCACCAAGCGGGACAGAAAGGAACTGCTGACACATCTGGCCACTTGCCAGTTTGGGCTGGGAATCCTGGAGGCACTA	benchmark
REST_chr18:11505061-11505261	CTCTGGAGACAAGGAGCTCGCATGCAGTGAAGGTGGCGGCCACATTGAGAAATCACTCCAGGCTGAAGGACATGCACCAAAGGCGGGAGGGGTGGCACCATGGACAGAGCTTCGGATGGGTGCAGGTGGGGCTAAGAAGGCAGCATGGGGCAGATGCTGCAAGTATGGAAGCCAGGACACGAGCTTCCTTCCAACCACCA	benchmark
REST_chr18:11579005-11579205	CAGAACTGACACCAGATAAACTCTCCCAGGGCCTCCTGAAGTGGACAGCGCCTTCAGGTGGAAGCCTAAACAACAAGATGGGTGTGCAGAGCAGCTGTCCTCAGCCCTGACCAATCTCTGTGGGGTATTTGATTCTCCATTGcagtgattctcaaagtgtggactccagacccagagcaaaaatcccctgggagattgct	benchmark
REST_chr18:11908122-11908322	AACTTGCAATCCTAACACGGAAGGAGGTTCCGTTTTTAGAAGTTTAAATGTTGTCACACGGGCGCAAGAATACATACAACAGCCATGCTTTCCAGCTCTGCGCACAACGCCAGGCAGATGGGGAGCACCGGGCGGTGCGGGAGCCCTTTCACCAGGGCAGGGTGGCTTCGGTGGCCGAGGGACCCGGGAACTGCAGCCGG	benchmark
REST_chr18:12310892-12311092	CTTTAGAAACCTGAAAGTAACTCTTGTGGGTGGTTCTTTTCTCCTCCAGCTCAGAAATATGTGCCCAGGGCCGCCCTGGTGGACTTAGAGCCAGGCACCATGGACAGCGTGCGGTCTGGGCCTTTTGGGCAGCTTTTCCGGCCTGACAACTTCATCTTTGGTAGGTTCCATCTTTCTCACTTTCTTCTTCTTCttttatt	benchmark
REST_chr18:13004380-13004580	tgtagaaagggaagagaattgctgcagcaacgtctgtgtcagtaagagagggtaggccacaatgtgcagtgcggggagtggctttagctgggtaggactgcggacagttcccctgcgggaacaggtgggaggacggcctgggtgggtgcatgtagtggtaagaatctgtggaagttaccttttcagtgcttcaggctgaa	benchmark
REST_chr19:591579-591779	GGGTGTGAGGTGGGGTGTGGAGGGTGCAGGTGGAGGGTGTAGGTGGGGCCCGCCGGGCTAGCGAGGCCGGGCGCGCGGGACGGGCGCGGTTTCAGCACCACGGACAGCGCGCCGGACCTGGGAAGCCTGCGGTTTTCCCGCCTGTCTCTCCTCCTCCAGGCCTGGGCGCCCCAGGACAGCCCCCACGGACCCTGGACCCC	benchmark
REST_chr19:1735067-1735267	GAGAGAGTCTGAACCCCACCCGGGGAGGGGCAGGCAGGTGGCAGGGTTGGGAGAAGCCCCCTTCCCAGACCAGAGACCCTCCAGTCTGGCTTCAGCACCAAGAACAGCTCCCTGCCTCTTCCTCTCTGGAGCTCCAGAGGGACCCCCATTTGTCAGATGTCCCCCAGTCGTCGCCCAGATGGACCAGCTTCTTCCTGCCG	benchmark
REST_chr19:2123805-2124005	GCCCCGCCCAGTGCGGGACGTACCTGGATGCTGGCGCTGTGGTTGGGCATGCCGGAGGACAGCGAGATGAGCACTGCAACAGACAGCTTGGTCAGCACCACGGTCAGCACCATGGCCAGCGCCGACACCAACTCAGGGCCACGGGGCACCAGCACCCCCTCGCCGGGAGGAGGGATGGGAGGGAGGACAGAAATGCCACT	benchmark
REST_chr19:2123817-2124017	GCGGGACGTACCTGGATGCTGGCGCTGTGGTTGGGCATGCCGGAGGACAGCGAGATGAGCACTGCAACAGACAGCTTGGTCAGCACCACGGTCAGCACCATGGCCAGCGCCGACACCAACTCAGGGCCACGGGGCACCAGCACCCCCTCGCCGGGAGGAGGGATGGGAGGGAGGACAGAAATGCCACTGAGTTTGGGACC	benchmark
REST_chr19:2146060-2146260	CCATTCATAAAACGACCCCACATGGAAACCACCCACATGTCCGACTATGTATGGAAGCTGTGTGTAAACAACAGAGCACAGCCACCCACGTCAAGGACCGAGGACAGCTCCCTCCCCACCATGACGGCTGCAAAGCACACACACCTTAGGCAATCACGCCtatggttcagggacacaaatttaagtgataaaactacaag	benchmark
REST_chr19:2169150-2169350	GGCTGTGGGCGGCGGTGAGTGGGCAGCCAGCAGTGAGTAGCAGCCGGGGCGGGGTGAGCTGTCCCCACCGTGACTCAGAAGGTATTTTCTGCTGCTGACCTCTGAGCTTGAGTGTCCTGAGTAATCCCAGCTCCCCCGGAGGCAGATTAACCTTTAGGCAGCTTTGTGTGAGTAAAGGAGTCGCTTTAAATAGGAAGGAA	benchmark
REST_chr19:2608138-2608338	CCACTCATGACACAGAGCGTGGCACGTCGGTTTCACACCTAAAAGTCAGAACGATTCACAGGTGGCGAAGCGTGGGTGGAGGAAAAGAGCGGGGATGTCTGAGGAGCAGAAAGACCGAAACGCAAGAGTAATACCTGCTGCGGAGAGGTTCCGCCCACGTGGGATTTGCCCCTGGGAAAAAAAAAAAAAGTCCCCGAAGC	benchmark
REST_chr19:3244100-3244300	AACATTACGCATTTTCACCAGCTAGAAACGACAAGCAAAGAGGCCAAGAAGAGGTTGGGCCAAGAGATCACGGAAGCCATAAGGAAGATTTTCAGCACCAGGGACAGCGTCAGGGCGGGCTTTTGTGAGCATGCGTCtgtgtgtggcgtgtgcatgggcctgtgcgtgcgagtgtgtgtgtgtatggtatgcatgcagta	benchmark
REST_chr19:3557246-3557446	GCGCGCACCGAGTGCAGGTAGAGCAGCAGGTAGGTGAACCACATGGACGCGCACAGGTCGTTGAGGAAGTGGCCCACGGCGTAGCTCAGCCGCGCCACCAGGGACAgcggccgcggggacggcgccgctccggccgctgggggtcccgggcccatcgcggcgccgggcccgcgccccccacccccgggcTCCGCGGAGGG	benchmark
REST_chr19:4173112-4173312	CCAGCCTGGGATGGGTGAGTGAGGTGTGGGCTCCACACCCCCGCCAGATGCCCGCGCTGGAGCAGCGGAGGGAGAGGCGCCGGGCACGACTTCAGCACCTTGGAGAGCGGCGGCGGGCGGAGTGCGGGGAGGCAGGCGTGGCGCTTCCAAGGTGTCCCCTCCGGAGTTGCGGGGAAGGCAGCTGCCTTCCCGGGGATCTG	benchmark
REST_chr19:4769494-4769694	TGAGTGGGGGTGGGGTTTCCCAAGAATCGGAGGAACCGAGAACGAAGAGGGGTGGGGGAACGGGGAAAGAGAGAGGAAAATCAAGTTTTCTTCAGCACGAGGGACAGCTCTCCACCGACCGAAGGAGGAGAATGCTATTTATTTCAGCACCAAATATCCGGACAGCGCCTCTCGGGAGGTCCGAGAAGAGAACCGCGATC	benchmark
REST_chr19:4769653-4769853	GGACAGCGCCTCTCGGGAGGTCCGAGAAGAGAACCGCGATCTGTTTCAGCACCGGGGCTCAGGACAGTTCCCAGCGGGCTCCGTTTCGTCTCCAGAACCCTGGACAGCTCCTCCAGGTAACGGGAGAGCCCTTTGACCCTGATTTTGCAGGGGGAGGACGAGAGAGGGTGGTCTGAGGTGCCTGGCATTTCTGGAGACCT	benchmark
REST_chr19:5081562-5081762	CGGCTCCTCAGTTTAGGGGGTCCTGCTTCAGAGACCTGCAAAGTCGAATGGGCCGAACATCCGAATTGGACCTGGGTCTGGAAGCATTGGCCCGCTCTCCAGGGTGCTGATCTGTGGTGTCAGGTCATGCCCCCGGTGTGCAGATATTTCTGGATCTCCATGACTTCATGGAGATCCCCTTGTTGAGATACAATTGAAAG	benchmark
REST_chr19:5356460-5356660	gtcattagctgcttaacatgtcttcccacgcattctgtgtgccaagagggcagggcggggagttttattcacattgttcatgcttgtagttccagcacctcggacagcacctgtcacacattaggtgctcaataaatgcctgtGTGGTGGCTGAGGGGTGGGGTGGGAGGATGAACATAGCATGCTATAACCTTTTCTGC	benchmark
REST_chr19:5404143-5404343	CCCTCACAGGGAAGACTGCTGGCTGCGGCAAAGGATGAGTGAGAAGGCCAAACCCTGGGGTTTCCTTTCCTCTCCTGGCACCAGGGCTGTGTCGCTGTCCGTGGTACTGAACGGTGCTGGTAGGAGCGGCTTAAGGGAGGGTGGAGCATCTCCTGTTCCCTGCTAGCAGCTCCTTGGTAGGGAGCCTGCACTGTCCACAT	benchmark
REST_chr19:5972463-5972663	CGCTCCACCAGGACCCCCTAAAACAAAGAAAACATCACCACCAGACCCTGAATAGATAATGATGCAAGCCCAACTGCCTCACGATTGCTTCAAAGTACCATGGAGAGCTACCAAATGCCCAGCCAAGCCAATACCAGCCATCTCGGCAGTTTTGTGGTCCTCTGGTAAGTTTTGAGGAACGGCGCTCTCTTCTCAGATTC	benchmark
REST_chr19:6531043-6531243	CGTCATGGAATACGCCTCTGACGCTTCACTGGACCCCGAAGCCCCGTGGCCTCCCGCGCCCCGCGCTCGCGCCTGCCGCGTACTGCCTTGGGCCCTGGTCGCGGGgctgctgctgctgctgctgctcgctgccgcCTGCGCCGTCTTCCTCGCCTGCCCCTGGGCCGTGTCCGGGGCTCGCGCCTCGCCCGGCTCCGCGG	benchmark
REST_chr19:6564523-6564723	gatgatttgttacacggcagtagctaactaatacaGAGTTATGTGGCCAACCTGTTGATTGGGATCAACAGTCTTATTTTGCAAAGATACTTCAGAACCATGGACAGTGGAACGCATGCCAGGGGAGAGCTGATTGGCTGGATTAGTTACCATCCAAACTGGAGTGATCCTATTGGACAATCTTTGACCTAGCCACTGAT	benchmark
REST_chr19:7113356-7113556	TGTGTCAGTTCCCACAGCTTCTCTCAATCATCCTCAGCCTATATCCAGACAAGCAGCAGTGCTTCTCTTTCTCACTGCTTCCAATGATGAAACAGCACCTAGGACAGCTCCTAAAACCTGAACATTTTCTGATGCGTATTTGACATCACTGATGCAGAGAGAAAGTGATGTGCTTGGTATTCTCCTCCTGGAAGAAGGAA	benchmark
REST_chr19:35559297-35559497	GAGGTTGAGCCCCACCACTGCTTTGTTGGTCAGGAGCCCCCAGGCCCACATCGTGTTAGCAGAGCCTCAGTGCAGTTTCCCCAAACGTCTACCTCTGGCTGTGGTGTTCTACCCATGGCATGTGGGATGTAATTTGAGACCTGACCTACGGCTTGCTTTGTTAGAAACGTATTGAGTTACAACACGGAGTGACTGAGTTT	benchmark
REST_chr19:39402441-39402641	CACTCCTCACCTCCTCCTTGGAGGGTCTCGGTGCCAAGGGAGCAGCGGTGGCTGTGGAGAAAGGAGATGGCACTGGGCTTTGCCGCCCTGGCTGCTGTCCCCGGTACCGACCCCAGCTCCATGGGCGTCCCGGTCCCCACACATCCCCTCCCCATCCCACCCGGCGGGTGTACTGTCCCCCGCTGGAGGCTCGGCCCCTG	benchmark
REST_chr19:54448797-54448997	aaaactaagtgattcgtacgggctgcttggagcccggtgttagaaggattctgaacatctgctcagtgggaaagagtgttgccattgattggtgctgtctgccgtgCTGCTCAATTGGTGCTGTCTGCCTTGCCTGCAGGATGGGCTGTGGTGACGCAAATGCTAGATACTTGCTAACACTATGGGGAAGTTAACAACCT	benchmark
REST_chr2:73926681-73926881	cacatgttgaaatatgacccccaatgttagaggtagggcctagtgggaggtgtttcgctcataggggtggattcctcatgaatgggttggtgctctgtccatggtaatgaatgagttctggccctgttagttcacatgtaagctggttgtttgaaagcacctagcatctttcttgtgtgctgtctcgccgtgtgacacac	benchmark
REST_chr22:45216635-45216835	TCCTCCCTCAGCCCCCGGGTCCGATTCTTTCTCGTCCACTAGGGGGAGCCAGTGCACACAGCTCGGCCTCCCTCGGGGCTCCTTTAGGAACCACCTGGCGCTGGTGCTGGCGCTGGActgagctgtgggctgagctttgggctgagcACTGGGCGGCCGCTGTCCCTTTGGATTCTCCTACCTGTCATGATCTCCGTATT	benchmark
REST_chr5:57200-57400	tcacagaatccagcacacagaagctgtcctgtaaatatcagatggacagataaaCAGGTGAGGCACGGACTAGCTGGAGGATCTGCCCACATCAGGACCTTGGAGAGCTCCAGTCCTCAAGATGGGAACTCTCTCTGCTCAGGACTCCAGTGGCTTAAAGGTCTTTCTCAGATCAGCTTTGCCCTCTTTTTTGACTGAGC	benchmark
REST_chr5:1247068-1247268	CCCGCAGGTCCTGGCTTCCTGCCGCCGGGAGGGGCCCTGTGAAGACCCAAGGCACCTGCTCCCGCTTTGGAAAAGGGCGCCTGGCCAGGCAGCACTGTCCGTGGTGCTGAAAAATCCCAGCATCAAGGCGCGGCCGCGGTGCCAAGCGTCCATTACACGCATTCTTGTTGGGAACCCGTCCTTGACCAAGGCCAGCCCAG	benchmark
REST_chr5:5071751-5071951	cctcatgaaggactggcacctacttctcaccccaggctctgctctatgggggacgaaggctGGCTGAAATGTCCTTCCTGCGAGACATGAAGGTCAACCTTGGAGAGCTCCAGGGACATGAGCATTGAGCTGTCCAGCAGTGTAGAAACGTGCACACTTCTCTGAGCTTCTGTGTGTCCCGACCTGTTGTTGAGTTTGGG	benchmark
REST_chr5:5071763-5071963	ctggcacctacttctcaccccaggctctgctctatgggggacgaaggctGGCTGAAATGTCCTTCCTGCGAGACATGAAGGTCAACCTTGGAGAGCTCCAGGGACATGAGCATTGAGCTGTCCAGCAGTGTAGAAACGTGCACACTTCTCTGAGCTTCTGTGTGTCCCGACCTGTTGTTGAGTTTGGGGTGGAAAAATGG	benchmark
REST_chr5:6686995-6687195	TCCCGAATTATAAGCTGAAAGTTGTTCCCTGCTGCTCACACACAGCCCCTCTGAAAAGCAGAAAAACTTTCTGAGGTTTGAGCGAGGTGTTTTAACACCATGGACAGCGCCCCTGGTTCTTCGACCCGGATGCGCTTCCTAATAAAACGGCATTCCAGGTTCTAGAAAGCATTTCGGTAAAACAGGCTCAGAAACACCAG	benchmark
REST_chr5:7010800-7011000	GAAAATAAGTAGGCAGTGAACATAAAATTCATTTAGTTATTCATTTattccttcattccacttgtatttattaagcactaccttggcacaggcgctgttctaggtgctgaagtgagggagtggggaataagcagacctaataaaactttgcctccaggacaaggagaggcaatacataagcataactgtagaattaaaag	benchmark
REST_chr5:7094843-7095043	TTGCAAGGAGCAACAGTTTCTATTAGAAAATGGGCCCAAATAAAACATCTTTGCTAGGCGTTAGTGTTGGGACCAGCAGAATGAGCCATGGTCAGCACCAAGGACAGTGACAAGTGACAAATGTGTCACTACCCCTTTCACATTGCACTGGAAACCTCAAGGCTTTTACAGGAGAAAGCACCCCGCCAATCTTTAGACTG	benchmark
REST_chr5:7530153-7530353	gcaacactgcatgagcttagcctaattatttagcttgctcagttttccaatctgtaaaatggcagcagcaatggccaacctccttgtttggttgctggccttggtgctgattagatgtgatgacctctaaaaagaacctggaatcaagctaatctggtgcttagccatcaatgagtagtagGCAGCAGCAGCAGCAGTAA	benchmark
REST_chr5:8316794-8316994	GCATGAAATTCATTTTCCATAAAGAAATGATGCCAACGAGCTCAGCTGCATTCCTTAAAGAAGCATATGATTGAGATCCTCTTGTTCCCAGTAGGTACCATGGTCAGCTCCCCATGACTGACAGGAAGGACCTTCCCGAGCAGAAACAGAGTTCAGGCTGCCTGGAGGGGAGACTGGCTCGGTTCAGGGGTCTTGGAAGC	benchmark
REST_chr5:8958813-8959013	CTAACTTAACAAATGTTTCCTTTGAGTTCTTACACAAACACATTATAAATGATGACCTCCTGAACGGTGTAATCTGGGAGTGCGGTTGAATGCTCTGTCCATGGTAGAGCCTTGAAGTGGCTTCTGAGTATGAAAGGATCACGTCCAGGATCCTCATGGATGATTTTAATCTCCACCCCATCTTCAGCAGGACAATGGTA	benchmark
REST_chr5:9244653-9244853	atgtgaaactgccatttgcttcctcctttctcactagaaagcaaactgcacttgggcaggcagcttggctgcttggtacacgtctgtatctgcagcacctaggacagtgccacatacacaagcactcaatatctagctgttaaacaaattaaCGGATGTGTTAATAGAATGCCCTGCACCCATGCCCTTGGAAGTCGCTC	benchmark
REST_chr5:10635447-10635647	GATTCCCCCACCTTCCCATACCACCCAGTTGAGAGTAATTCAGCAGCTCTGGGTACCTGACAGCTGGCCTTAGCCCCTCCCCGCACATAGTAAAGGACGAGGGAGAGCAATGTGGTGTAAATGAGTCAAAAAAGCACCAGCGACTGGCTGTGAGTCACGCAGCGAGGGGATCGTACCCTTTGTTTCCTGCTTATAACCTG	benchmark
REST_chr5:13554060-13554260	AAACACCACATCCTTTGTTGAAATGCAGCTGTGGTGATCATTCTGCTCCCTGTTGCCATAGCACACAGCCACTGCCCAGCCCAGGCTGCCAACAGCTCTTGGGCCAGATCAGGCCAATGTCAGCTCCAGGCCAGCACCATGGCCAGCGCCAGCACGAGGCGGTGCATCCTGGGTAGCAGAGTCCTCAATGCTGCCTGGCA	benchmark
REST_chr5:13554099-13554299	ATTCTGCTCCCTGTTGCCATAGCACACAGCCACTGCCCAGCCCAGGCTGCCAACAGCTCTTGGGCCAGATCAGGCCAATGTCAGCTCCAGGCCAGCACCATGGCCAGCGCCAGCACGAGGCGGTGCATCCTGGGTAGCAGAGTCCTCAATGCTGCCTGGCACGCCTGTCATTTTGGCATCTCATTTGGAGCCTACTATGA	benchmark
REST_chr5:13649021-13649221	tgtatcacaattatttctatttctggatgtctcccccccaatcttggagcatcttgatggcggatgttgtgtcttagtcagttctgtatcttcagcacctaggacagtgcattttgagcctaaaggatgcttaggaactgtttgttgaatgaaatggacagatgaataaatgaatgaatgaacaaacaagtgaacaactg	benchmark
REST_chr5:13867012-13867212	TTAGAAGATTCAGTACTTAAACCTATATGGATAattaaaatatggactccgtgggggcaaggcttgatctgtcttatccactactgtgtagtcagcaccaaggacagcgcccggcaATTGCTGAGCTCTGTGTTATTTGTGTAACCAAGGAACGCTGTGGAAAGGAGGACAATTATAACTGCATGCGAATAGTACTTTTC	benchmark
REST_chr5:14628566-14628766	TGTGTAATAGAAATGTCACTTTTAGAAAATCTGCAGAATCTCAGTAGCTGTCTTCTGTATGGTACCTTTTGAAAGGATGGCATTTGCGAGGGAGCTGTCTGTGGTGCTGAACAGGATGCAACTGCTAGGTCTGGTGATGGCCTTCACCAATTTTTGTTCATATTTTCTCCTGGGCCTCTGTTACCAACGACAACAATATT	benchmark
REST_chr5:16178976-16179176	ACAGGAAGGGAAAGGGGAAGGCATATTGGAGCCAGCGCTCACAGGGCAGAACCAGACGAGCCTCACTGGAGGCAAACTGGGAGGTAGGCGTGCGCTGTCCGTGGTGCTGAAAGCTTGACCGGCGCGAGCTGGAGCCGCCACCGGCTGCCTCGGGGTCTCGCCGGGCCTTACCTGCTCCGCGCCCTGGAAGCAGATCTTGC	benchmark
REST_chr5:16834225-16834425	CTTTCCTTCCTTGGCTCAGCACACCCTCCCAGTCACCCCTCTTTTGAGTTTCCCCACCACATCTAGTCTGAGCGGGCTGGCCTTCTCTCCCACAGCACCTTGGACAGAAACCTCTCAGGTCACTTACATTCTATTGTAACCTCGGTTTTCTTACCCCTGCCTAGTAATCATCAATCAAGGAGAGAAACTTCCAGCTCATA	benchmark
REST_chr5:17413910-17414110	GTATCTCTCAAATGGAATATGAGAGCTTCAGACCGTTCCCTTGTTTGCAGCTGAGAAAGTGTCAGTGCTAAAAGCAAAGGGAGGTGGGGCAGAGGGACCATGGATAGTACCCAAATGTGAGTCACACCTACACCATCAGCTTTAGAACCTGTGAACTAGAAATCTCAGAAAATAATCATAAAATTATACTGGCTTTTCTG	benchmark
REST_chr5:20347531-20347731	tggggaAGgagagaggaggcagttaggagctggttaggcagatcgagagggaggatcagtggagaagaacagagagaggcaatattcacatgaacaaccatggacagcacctaaactgcctatgcagctaaagggaagaaatgtggttaagagcttccccttaagccagggtgctgctcacagggactgtcccaacttag	benchmark
REST_chr5:37721510-37721710	CACTGAATTCAAAGCGAAAGTTTCCTGGGAATTTGCAGTTGTTTAGCTGAAATGTTGAGTGCAAGGGGGAAAAACGTTCTGCCCACTTTGCATACCACCCTGGACAGAGGCATTAGCAGTGATACATGTAAGAGATTTAACAAAGCAGGGAACTAACCACTTACAGGAAATGGAATCAGCTTGTCCATTTTGCTTCTTTC	benchmark
REST_chr5:38921352-38921552	tacaacccttaaaatgtcttagaaccattcttagctcaagggtcatatgaaaacaaccctcagaggctggaatcatcctcctggtggtagtttgctgacccctgTCCTAGGTGCTGAAGTCTGGTTGGGCTTCAGAAGGTCAACATGATGGGCATCTGAAGGGCAGGTGTGAATATTCGCTGGGAAGTAAGAGACAAGAA	benchmark
REST_chr5:38921359-38921559	cttaaaatgtcttagaaccattcttagctcaagggtcatatgaaaacaaccctcagaggctggaatcatcctcctggtggtagtttgctgacccctgTCCTAGGTGCTGAAGTCTGGTTGGGCTTCAGAAGGTCAACATGATGGGCATCTGAAGGGCAGGTGTGAATATTCGCTGGGAAGTAAGAGACAAGAACTCACCC	benchmark
REST_chr6:31357182-31357382	CCCAACCTGCTGAGATTAGTCGAGGAAGGTCTGGAGGTCAGTGTCGTGAGGGGTGGGAAGACTGAGGGTGTGGGGGCCAGTTGTGGAGTGGCGGGAGCCCCAGGTGCTGTATGAAGCCGAGCCTCTGGATCACCCTGTGACCCCACATTTGGTCCCTTCCTGGGTGTCTTCCATTCCCAGGACTCCCAGGAAATAAAATG	benchmark
REST_chr7:43648785-43648985	ttTGAATGACAGTAAGATGGTAATAAAGTAGGTGCTGCTGTTCAGCCTTGCAGCTACCTGGAGACAGCAGGAAAGTCAGTCTCTGCTCACAGCTCTGTCCAAAGTTCTGAGATTCACTCTGATTACACCAGCGTAGATCAATTTGGAACCAGTAAGTGTGCTGGTTGGTGTAGGGCTTTGGCTTTCCATGCCAGTGTCAT	benchmark
REST_chr7:139044657-139044857	GTGGCGGCGAGCGGCGTCAGAGCTTGAGGGGGGGTTGACGGCTTCTGGCGGGTGGCGGTGTTGAAGGCGAGAGCTTGCTTGGCCCGTGTCGCTTCTGTCCCAAGAACCGGACGGAGAGTGAGGGCACGAGGGTCGCTGTCGGGGGCTGTCGTCTTCCACGTACACGTCGTCGTGAGGAGCGCAGTCCGGACTCTTCCCGC	benchmark
REST_chr9:3282471-3282671	AAAGGAGGAGGTTGAAGCTGCTGGCGAAAATCAGAGTTGTGGGTCattcattcatttaacaaatatttagagagcaccgacaatgtgcttagagctctcccaggtgctgaggatgcagtgctgaaagaggcagacatgattctctgatctcatgaaTTTCTTCATTGAGTCCTCTAAGCATAGGTGGTTTATGGTTAGCT	benchmark
REST_chr9:4585228-4585428	ACATGTCAGGTCCTTGCATCTCTCCAGTGATGAAGGAAAATGAAATCTGGGCCTCCTGTCTGACTCCTCCCGTCTCTCCCCAGGGACCGGTTCAGGACCATGGTCAACGTCCTTGGTGATGCTTTTGGGACGGGCATTGTGGAAAAGCTCTCCAAGAAGGAGCTGGAGCAGATGGATGTTTCATCTGAAGTCAACATTGT	benchmark
REST_chr9:5321687-5321887	aggaagcaagCAATGGTCTGTGGCTTGGAGGCATCTGCCTAAACACATGCACTGTGGCTAAGGAAAAAGGAGAAAGCAAGAACACTGCAAGCAGCTGTCCCAGGTGCTGCCCTCAGGTCACTGAACTTACAGAGCATAAAGATACAGGGAGCATTGGCTGCCCTTGGTGTCAGCTGTGCTCAGTACACTGGAGTTTGTGA	benchmark
REST_chr9:5512017-5512217	GTGTAATGGACAGGGGGAAGTTTGAGGTTGATTTGAAAAAGGAGATGGTAGAGACAGTATTATGGGTCATGCTTCAGAGTTTATTTGCTTTACAATACATTGGACAGCAACCAGTAGATTGTTGTGTGTCATTTTAATTCCACATGCTAATGTCCAAATATGTCATATGTCTTAATTGTTGCATACGTGGGTTACTCTGT	benchmark
REST_chr9:5843693-5843893	CAGAACGCTTTCTGAAGTTTTTGCTGATGCAGAGCCGAAGATCTCTGCTACAACAAATGTTCTGAAATGGAGTCTTCTCTCTCATCCCCATCCCCTACCACGGACAGTGTTGCACACACCGGGGTTGTAAAACTCAAAGGCAGAGTTACAGCCCTCCTGGATTTTAGACCAAGCCTGGGGATATGCAGCTGTATTTACTC	benchmark
REST_chr9:6187378-6187578	GATATAGACCAAATGGGAAGATAATGTCATGGCTTTAATTCACTTTTCATGGAAATTAGAAGAGATTGTGAGTAACAGAAGGTCACTTGGGGAGCTGTCCAGGGTGCAGAGGATGCCAAGAAATATTTATCTGATTGAAGAAGAGAGTTGAAAGTTCATTAAAACTTCTGTTTACATTTGAGCAAAACCTGCTCTTAATA	benchmark
REST_chr9:6757613-6757813	CACGCTGACGTCCGCGCGTCGGAGGCCGCCATAGGTGCGCGTCGGCGCCCAGGAGGACGTGTGGCGCGTGGACTACATCAGGTCCAGCCCTGCGGGACCCCAGCCAGCGCTTCCGGGCAAGGTTCTGTGCACCTGTTTTCTCCTTCTACGCGAGTATCTTTCCCCTCCGGAAAGAATGGGATATGCCTGTGTCCAAAGGA	benchmark
REST_chr9:16112215-16112415	tcccttagccaagccggaagccacttctcatgaaacagtgtagatctgcacctaacaccgcctgagatgctctgggaaaagaacacctcatgtgctgtccaaggtgctgcccactgggaggatttctcttcttcactgccctccaggccacccctaacagaagctataacatcatagccattgatttcaagctggcgatt	benchmark
REST_chr9:17744881-17745081	TAAGTGAGAGGGCTGATATCAAGGATTAAGAGTTAAGGCAGTGGGTACACCTCTAGCCTTGTGAGTCTAATGGAACTTCAGACGGAGGCATCCAGCACCACGGACAGCTCTTCAGAGCTGTTGGGTGGATGTAAAAACTCCTAGGGGTTTTTCCTGGAAAAACTGCTTCTAATTCTTCCTAGCTAAAGATGTCTACTATA	benchmark
REST_chr9:19720488-19720688	TTCACAGTGAACACACGGATTATGAGCCCTGAATGAATTCCTAACTGGTCCCTGAGCGTTGTTAAACTGTGGAACTGCTAGAAGAAAGCTGTAGCTGTCCATGGTGCTTAAGAATTTTCCTCAATGCTGGAGTCTTGGAGTCTGTGGTATGGAAATACTTTACACTGAACATATTGTATATTAACAATTACAATGACAAC	benchmark
REST_chr9:19782054-19782254	TCCAGCTTTAAGCATCTTTATTTAGATTGTGCCCTTCATTAGAACCAGGCCAACTTGCTGTCAGATTACAGTGCCAAGTCTAAGACGAAGTTAAATACCATGGACAGCTGCTTTCTAGGCCAATGACAGCCTAGCACCATAACAGATCAACGGCCCCCAGCAGCCAGGCTAGGAGCATAGCAAAATGAGCCGAATGATCT	benchmark
REST_chr9:23739853-23740053	TTCTCTCTGTACAAGATCATTTTTTAACTCAGATACCACAAGAAACAAAAAATTTAAAGGCCCTGTTTTGAAACTATGTCAGAGTCCCTGCAAACCACCATGGAGAGCTCCCCATTTTGTCAAGAACGGGAAACTATAAAATTAGACTCTAACAAACTCACCAAGTCCATGTGAAACAAAAATTCTCGTTAGAGATAAAT	benchmark
REST_chr9:26462312-26462512	ccagggaggtgaagtgactgtctcaaagctatccacattaataGTCTTGTTTTTCTTAACCACATGAATCCCTAAGGAAAGCTAtgttgtttcagcacctaggacagtacttactatttacaaaggactcaaagaactatctgttgagttgaactgaaCtgaactggattgaactgaattgaatctaactgaattCAAAT	benchmark
REST_chr9:34413326-34413526	ttggccagagtggaaggAGATCAGACTGGCTGGGCTCTCAGCTACAATCCTCATCTGTCACCCAGCCATGATCCAGTCCCGAGGATGAAAGGCGCTCTCCGTGGTGCTGAACAATCTTGCCATTGTCTTGTGGCCTGAACATGATAATCCAGGGCAGAGACATGATTCAATATCAGCCTTCCCAAGAAGAGGTGACCTCT	benchmark
REST_chr9:34430841-34431041	aataacaacaacaacaacaacaataaGTTAAATGGGCACAATGCCTTAAGGACACAGCATCCAGGCCTTTCAGACCCGGCACAAACAGGAGGAGCTCTCCAGGGTTCTGAACCACCTCCCCTTAAGTCCTTGGAGGCTCTGGGCAAGAGCCCTGCCTGCTGGTTAATGCCTATCTTAAATGCCACTGGCTCATCTCTGCC	benchmark
REST_chr9:34494045-34494245	TCAGGAACCAGAGTCCCATTGTGGATCAGGATGGGTTTGACTTGCAGTGGCGTGGGAGGGACAATGTCCACAGGAATCTGGGGGCTGGTTTTCAGCACCTCGGAGAGTTCCCATGGCTGCTCTCGGGGAAGTGGTTCTGCTCCACTCCAGAATTGAAGCTGGACCAGATAAAGGAAGTGCTGCTTCCTATGCCTGAGATG	benchmark
REST_chr9:34984152-34984352	TCTGCTCCATCTGAAGGCTGTGAGTGTATCATCTCCACACTCACACAGTCCCAGGCATAGCTGGGTCGGGGTGGGGTGGGTACTGTGATTGCCTCTGTCCAAAGTGCTGAAGTCATAGCCAAGCCAGCTGAGGACCTTCAGTCCCTCCTTGTCCCACCTTTGAGTAACCATCAAGTACAGAGATTTCCAAGCCCAAAGAT	benchmark
REST_chr9:35658336-35658536	TCGGCACCGCCCGCCCGATCCCTCCACCCGTGGGCCGGCAATGGCGGGCGCAGTTTCGCTCTTGGGTGTGGTGGGGCTGCTGCTTGTGTCTGCGCTGTCCGGGGTCCTAGGAGACCGCGCCAATCCCGACCTCCGGGCACACCCAGGTACCAGCTAGGGCTGCTGGAGGAGGGCTGGGACTGCGCACGGGTCCCAGGCCC	benchmark
REST_chr9:36748409-36748609	CTAGGGCTGCCTGAGTGAAACACGAAGCTGGTGGGTGGCTCGCGGCCTGAGCCTGCCTGGTGAGGACGGCAGCAGCTCCGGCCCATACAAAGCAGCACCATGGACAGTGGCAGACCAGCCTGAGAATGCCTGCCACCACGCCAGACACAACCGAGCTGCCGACATCCTTCCCCATGTCGGGGCCTGATAATGAACAAGTA	benchmark
REST_chr9:36748450-36748650	GCGGCCTGAGCCTGCCTGGTGAGGACGGCAGCAGCTCCGGCCCATACAAAGCAGCACCATGGACAGTGGCAGACCAGCCTGAGAATGCCTGCCACCACGCCAGACACAACCGAGCTGCCGACATCCTTCCCCATGTCGGGGCCTGATAATGAACAAGTAATTTATGTCCAGGAGTCAGTGGAGCCTGTCTTGGGCCAGGG	benchmark
REST_chr9:36772525-36772725	TGCTTGGCCAAAAGTTCCCGCAGTGCCACATTTTAAGAAAAGTAGCACTGCACTTCCTGAGACTACAGATAGATTTCTATCTGTAACTGGTGAGTGACCTTGGACAGCTCCCTGCATACACACATGGACACATTACATGCAACTTTCCGTGGGGCAAGCATGACAGACTGATGGGGAGGAGACTCTACAGCTTAATCTCT	benchmark
REST_chr9:36974475-36974675	aaaacagaggctcagagagcttgagtcactgaggtccctcagctcaaagtggcaacgctgggatttgtacctaggtctcttatctgcagattcagcactcAGGACACCTCCCTTTACTCTTCCTGTCAGCTGCTAAGATGAAAGCcctcagtttcctcatctgtaaactgaaaacaacagtatgcaggacaattcgtggg	benchmark
YY1_chr1:9267346-9267546	TTCTTTCCGGATGAGTAAAGCCTTCTCTGATGACCTCAATGTGCTTGGCCTCTTCTCCACCAACACAAAACCACAGTTCACAGGGAGGGGAACAAGATGGCGGCTTTCATTATCAATAGAAGATGAAGGTTTTCCCTGCCTTGAATCTCTTATATAGCTCATGTTGATAACTGCACTGCATGGAGTTCATTCTGCTCCAA	benchmark
YY1_chr1:111505851-111506051	CCAGCGCCACCAGGGCTGCACTTGCTAATCCGTGCTGACTGCTGCGTTTCTGCGTGTGCGTGAGAATCTTCCAGAAGGTTTGAGTCACATAAGAGCGTCGGCCATCTTGGTTTTCATCTCCCGTGGAGATCTACTCGGTCCGCCTATTAAACTTGAGACGCTGGGGTCCCGCGGAGCCGCTGTGTCAGGCTCTAAAGAGG	benchmark
YY1_chr1:153775505-153775705	TACTCCTGCCTCATAACCCCATCCAGTATATTCACCTCTTCTTGATCCAAATATGAACCTGCCCAAAGACACCTAGCTTTAAGGGTTCCCCACAAAATGGCGGCAGGGGAAGAGGCTCTGTCATCACCTCCATCTCACAACCTGAAGCCCTCCAGTCTAAAATCTGTCTCTGTCTCCTCGTGCCCAAGCTGAGCTCTGCC	benchmark
YY1_chr1:180502753-180502953	TTATAGTCACCCTGGCGGGGTCATCCCTCCCCACCGCTTTCAAGGCATCATGCCCAAGTCGCCACTTGGGGGCAGTCTAATGCCTCTGTCCCTTCCCATCGCCATTTTCCCGCCTGCCTTCTCTCTTAGGTGTTTGACCTGGTTTCTGGTCTCTCTTATAATAGAATGGTCATTACCAATCTCTGCAGTTTATTTAAAAA	benchmark
YY1_chr10:45470166-45470366	CGAAGGTGGGCAGGGCCACGCTCTGGGGCCAGCGTCACGCCCTGGGACCAGCGGCTCCTTGTGAGCCTTCTCCCCGCTTCCGAGGGGCTAGAGGAGGGACGCCATCTCTGGAGGCTGAGGCGCCGACTTCCTGTATCATGAACCTCGCCTTTGGGATAATTTTGCTTGTATTACAACAAAAAGCCTGAGCAACGGGGAAC	benchmark
YY1_chr10:103070443-103070643	TGGCTCCCGATCTGGCTCCCGTTCCCACTCCCCGCCCGGTGTGCTCAGCTTGCTCGGGGCGTCTCCCTACTGAAGAATTATGTTGCATAAAGCAGCCGCCACCATCTTGAACTGGCAGTGAACTTTGCTTTCTACATATAAATACAGATAGCAATCACACCCCAATCAGCGCAGAGGCTTCAGGGCATCATCTCAGCAAC	benchmark
YY1_chr11:3880852-3881052	CAGGCTGGCTTCTCAATCAACCTCTGATGGAGTGGCAGGCCAGAACCCTGCCTCCCTCCCCCAGCTAGTTGCTGCTGCCTCCAAGGCTATAAATGGCCTGGCCATCTTGGTAGCTATGCTAATTTTAGCTGAGGGTGGCTCCCGGAACTGGGCTGGGGCCAAGAGCAGGTAGGTGGGGCTTGGCTGAAGCTAATACTGGG	benchmark
YY1_chr11:61532234-61532434	CCTGGCTGCCTTTCCTCTAGGGGCCCCTCCCCTTGGTGGGGCCGGGGCcagcgcagagggcccaggagagggcggcaggcagaggagtggagctctggcggccatcattccctgctgggaggccggggcaagcccttccttctctaggcttctgcctcctctggaaaaagggggctaagttcccccgcctgtgcccaaca	benchmark
YY1_chr11:85854487-85854687	TTGAGGGAAGTGCAGTTGCACTTACAGGCATGGTGCCAGGCGCCTTTCCTCCTTCCACTGTCTGCTATAGTCATTATCCTGACCACAGTTCTCTTCGGCCACCATCTTATTCGGCATGCTACAGTTGACAGAATTTGCATCCAATATTAAAGAGGCTTTCAGCTTTTCCAAAAGCTGTGCCTTGGCTTCCTTATCATTTC	benchmark
YY1_chr12:6535242-6535442	AGGAAGTTGCTGGTGATCAAGTCATACTCCAGTGAACACTGACTGGCACCTCTTCTGCATCAAGTCCTAGCAGGGCATTCACCCGAGTTACCAAACATGGCTGCTCACACCCGCCCTCCGAGGCCAGCATCTGCATCCCCATGTGACAGTGGAAACAAACCCACGGAGCCTGAGCAACTGGGCAGCCAGCAAGTGACTGA	benchmark
YY1_chr12:122502168-122502368	acgtggcccatagcagcccagtgagagtcagccctgggtgggaactggtgggaaagaattctgctggagcatctggagttgctcaaatggagtggctgtggccatctttccttacacgtggggaggaatcagcctgagaatgaaaccatcacaggaaagggctgaaagacggtgagtgtgtgctttctaagggcagcatt	benchmark
YY1_chr14:73713577-73713777	agagccagcaTTTGTCAAATACCCCATCGATCAACCCATAATGAATCAATCACCAGTACCCCTGCTCCCCCCAGCACATGCCCGTGGCAACACCATGGCAGCCATTTTGAGGTCTTTCCATCCTTTCTCCCCTTATGTATGTATATTTTCAAACGAAGCTATGGTGTGTCTATACCATTTTGAGCCCTGTTTTTGCTCAG	benchmark
YY1_chr15:79007286-79007486	tcagtaggattagtgtccttataagacaagacaccagagggtgcactcactctctctctgcacaaatacaaagaagaggtcacatgagtgcacaatatggcagccacctacaggccaagagaagaggcctcagaatgaaacctaccttgctggcactttggtcttggatttcccagcctccagaaccgtgacaaataaat	benchmark
YY1_chr16:3003879-3004079	GAACACATCCGGCTGCCGAGGAAGGAGGCCAATCACCCCCTTCCCCATACTGAAGCCCCAGAGGAATGGGCCCAGCTGGAGGCACTTAACCGTAGCCGGGGCCATTTTGTGCACAGGGCCTACCAGGCCCCCACTGACGAGGAGGGTGTTGGACCTGAGCGGGCTATCACTGCAGCCTTTGGGGGTCCACAACCTGCCTA	benchmark
YY1_chr16:4616174-4616374	tgttttcatttcttttgggaatatacctaggattagaatcagagatcatctggtatctctataatcttgtgaggaactgccacactgacttctaaaatggctgcacaatttacattcccagcagcagtgtatgagaattacgatttctccttatggttaacagcacttagtatctgactttcgcttctgaccatcctaca	benchmark
YY1_chr17:79393472-79393672	GGAGCCGGGGAGGCCCATGCCAGCAGCCCGGCAGCTGGGCTTCCGGAAGCAGCGGGAGCCGGGAGCCTGGGAAGGGCCTCGCTGCTTCTCTGGAGCTGCCGCCATCTCAACGAGGCGtttttttttttttttttttttACAACCCATTTCACAGTTTCCAGAAAAGGAGGATGCTGTCTCGGCGGCTCACTTAACTCAAA	benchmark
YY1_chr18:712282-712482	AAGTCGGGAAGCTGCCCGGGGCCCGCAGAGCTGCAGTCGGCGGGGCGGGAGGGACCCGGGCCGCAAGCCGCGCGTACCATGGCGTCCGCGCTTACCATGGCGTCCGCGCTTACCATGGCGTCCGCGCTTACCATGGCGTCCGCGCTTACCATGGCGTCCGCGCTTACCATGGCGTCCGCGCTTACCATGGCGTCCGCGCT	benchmark
YY1_chr18:712300-712500	GGGCCCGCAGAGCTGCAGTCGGCGGGGCGGGAGGGACCCGGGCCGCAAGCCGCGCGTACCATGGCGTCCGCGCTTACCATGGCGTCCGCGCTTACCATGGCGTCCGCGCTTACCATGGCGTCCGCGCTTACCATGGCGTCCGCGCTTACCATGGCGTCCGCGCTTACCATGGCGTCCGCGCTTACCATGGCGTCCGCGCT	benchmark
YY1_chr18:712318-712518	TCGGCGGGGCGGGAGGGACCCGGGCCGCAAGCCGCGCGTACCATGGCGTCCGCGCTTACCATGGCGTCCGCGCTTACCATGGCGTCCGCGCTTACCATGGCGTCCGCGCTTACCATGGCGTCCGCGCTTACCATGGCGTCCGCGCTTACCATGGCGTCCGCGCTTACCATGGCGTCCGCGCTTACCATGGCGTCCGCGCC	benchmark
YY1_chr18:712336-712536	CCCGGGCCGCAAGCCGCGCGTACCATGGCGTCCGCGCTTACCATGGCGTCCGCGCTTACCATGGCGTCCGCGCTTACCATGGCGTCCGCGCTTACCATGGCGTCCGCGCTTACCATGGCGTCCGCGCTTACCATGGCGTCCGCGCTTACCATGGCGTCCGCGCTTACCATGGCGTCCGCGCCGTGGCCCCCAAGCGACGT	benchmark
YY1_chr18:712354-712554	CGTACCATGGCGTCCGCGCTTACCATGGCGTCCGCGCTTACCATGGCGTCCGCGCTTACCATGGCGTCCGCGCTTACCATGGCGTCCGCGCTTACCATGGCGTCCGCGCTTACCATGGCGTCCGCGCTTACCATGGCGTCCGCGCTTACCATGGCGTCCGCGCCGTGGCCCCCAAGCGACGTGGGGAAGCGCACGTCCCG	benchmark
YY1_chr18:712372-712572	CTTACCATGGCGTCCGCGCTTACCATGGCGTCCGCGCTTACCATGGCGTCCGCGCTTACCATGGCGTCCGCGCTTACCATGGCGTCCGCGCTTACCATGGCGTCCGCGCTTACCATGGCGTCCGCGCTTACCATGGCGTCCGCGCCGTGGCCCCCAAGCGACGTGGGGAAGCGCACGTCCCGGACCGAGAGCCGGGAGAT	benchmark
YY1_chr18:712390-712590	CTTACCATGGCGTCCGCGCTTACCATGGCGTCCGCGCTTACCATGGCGTCCGCGCTTACCATGGCGTCCGCGCTTACCATGGCGTCCGCGCTTACCATGGCGTCCGCGCTTACCATGGCGTCCGCGCCGTGGCCCCCAAGCGACGTGGGGAAGCGCACGTCCCGGACCGAGAGCCGGGAGATCCTGCCGCGCACCATGGC	benchmark
YY1_chr18:712408-712608	CTTACCATGGCGTCCGCGCTTACCATGGCGTCCGCGCTTACCATGGCGTCCGCGCTTACCATGGCGTCCGCGCTTACCATGGCGTCCGCGCTTACCATGGCGTCCGCGCCGTGGCCCCCAAGCGACGTGGGGAAGCGCACGTCCCGGACCGAGAGCCGGGAGATCCTGCCGCGCACCATGGCCCCTGCGCCCCGTGGCCG	benchmark
YY1_chr18:2655978-2656178	CCCGGGAGCTGGAGCTGAAGGCGCCGCGCGGAGCGCGCACCTCAGCCCTGAGCCCGGCGGCGGCAGGCGTCGCTGTCTTTTCTCCTTTTCCCCAATATGGCAGCGGCGGACGGCGGCGGGCCTGGTGGGGCCTCTGTGGGGACTGAGGAGGATGGCGGAGGCGTCGGCCACAGGACGGTGTACTTGTTTGATCGGCGCGA	benchmark
YY1_chr18:2656033-2656233	GGCGGCGGCAGGCGTCGCTGTCTTTTCTCCTTTTCCCCAATATGGCAGCGGCGGACGGCGGCGGGCCTGGTGGGGCCTCTGTGGGGACTGAGGAGGATGGCGGAGGCGTCGGCCACAGGACGGTGTACTTGTTTGATCGGCGCGAAAAGGAGTCCGAGCTCGGGGACCGGCCTCTGCAGGTCGGGGAGCGCTCGGACTAC	benchmark
YY1_chr18:3266127-3266327	gagccagagcagcttaggtgggtggttctggcacagggtctctcatgaggtcacatggggaggctgcagtcgtctgaaggaagatcagcctccaagatggctgacgcatagccgacaagttggtgctggctgtcggcaagaatcctcagttccctgccacatggatctctccacagggctgtgtgtctgcatgacctggc	benchmark
YY1_chr18:4267750-4267950	caactaggctgtggcacaaggatccacttctacaagctgttgacaagaggcttcacttcctcactgcgtaggtctctccacagggccactcacaacatggcagccggcttccctgagtgagtgatccatgggagtgagagagattgaccaaaatatacgatgcagtgccttttacaaccaaatcttggaagggacatact	benchmark
YY1_chr18:4267951-4268151	tcacttctgccatattctattggtcacatatcattactgaaattccggacaagatcacacaaaggtgtgaataccaaccaggagagggtggtgagcagaggccatcttggaggctggctgtcatagatgtttgttcagtttctgacaggatggttactacctcaggtggcagcctattccatctctgcacaattaaaact	benchmark
YY1_chr18:5294746-5294946	TAAGCCGCGTTACAGTGCAGGGAGCCGGGCTTCCCGCAAAGCCAAAAACTTACATAAGCAGCTGCAGCCGCCTCCCCTGCCCCGGGCAGCCCGACAATGGCGGCTGCACGACTTCCTTGTTGCAAGCTTGCAACTTCGGAGTCGGGAGGAAGCAGGGAGCCAAGCGCAGACCCAAGAAGCCCTCAAGGCGTATCGAGTCC	benchmark
YY1_chr18:5999841-6000041	accttgggtgagcagggttggtataaaagaagccctactggacttagttttgttcaaggagttagagttttcagggctacacagagaatagtccagaggagccatgtttgcaggaagcactctgtctcagtgtcaggcaagagagagaaaccttTTAGTTGGAAAGCCTAGCCCTCATTTCCTGTCAATATAGATGTGTG	benchmark
YY1_chr18:9614377-9614577	ccccacgccggccccggcccggcAGCCACTCAGGGCTGCGGCGGAGGGCGGGTGGGCTCGAGGAGCCGCCGCCGCCCGGAGAACAGGGGGCCACGTACCCGCCATCTTGTGGTCGCCCCCTCCTCCGCGGCCGCCCGGGGAGCcggggctacatggagcggcgcgagccggggagccggtggacgcgcgcgggaggggcg	benchmark
YY1_chr18:9870031-9870231	TATCTTTTCTGTGTCCCTGACCTTGATGTTGAAACCATTACTCAACCCTCAGTGAAGTTCTTAACCGGCTTTTTTGAAATGACTCATGCATCAAGGTCCAGCCATCTTGACTTTGTAGGGCCCGATGCCCTGAATTAGCTTCTGAGAACCCAGTGCCCAAACTGGTGTCCCCAGGTGGGCCTGGCAGACCATAGGTGGCA	benchmark
YY1_chr18:9914509-9914709	TGCTCCGGCCCGCTTCATCCCCTCCCGCCCGCCCTCGCTGCGGTgcgcgcgccggccggggcgaggcggaggggagcccggccctggcgccgccgccgccgccATCTTGCGGTCCCGCGGGGGCGCCTCCTGGGCGTCCGGTCCCGCCCGCGCCGCGGTCCGCCTGGGCCCGCGTCCTTGGCCCCAGAGGCCGACGGCGT	benchmark
YY1_chr18:10526003-10526203	CCTCCTCGGCGTTCCCACGCCTATTTGGGCGGATTCTTGGCGCCGGAGGAAGAGGCAGGGTCACCCTCTCTCCACGTCAGAGACCTGACTGTGGAGATGGCGGCTCAGAAGATAAACGAGGGGCTGGAACACCTCGCCAAAGCAGAGAAATAGTGAGTGAGAACCTTCCGGGGGCCTGTGTGTAGACGCCGGGTCCGTCT	benchmark
YY1_chr18:12376983-12377183	TGCTCGCCCGGGCCCACGCCGCCAGGCACGAGGAGCTGCTGTAGGCCGCGGGGCCAGCAGCCGCCCCGGCCCCACAGCCGCAAACAGCGGTGCGCCATGGCCGCCGCCGTGGCCCTCTCGGCCCGGGACGCTGCGCAGGCGCGGGCAGGCGACGACTGGCGGCCTCGGGAAGCGGGCTCGGCTCGGGGAAAGGCCGCCAG	benchmark
YY1_chr18:13615065-13615265	AGGAAAGGCCAGCACGTAGGGGAGTGAGGTGGGGTGCTGCTGTTGGTAGGGTAGGAAGTGACCTCGCAGGGTGGGGCCAGGGCTTCGTGGCCAGTGGGCGGCCATTTCTGTGACATTGCAATGTTCTGCGTGGATCGTTTTCTGGATTCCTGCCAAGGTGTTTACTTGGCCTGGGGAAAGAGAGGAACGCATGAGGGGCC	benchmark
YY1_chr18:74196345-74196545	AAGAAACATAAACAATCACGAAAGCAAATGCTTTCCTTCACGGTCATTACACCAAGTCAATGTAACACTCCTAACGATATAACACCGTGCTCTAAAATGGCGGCCGCCCTAACCCCGCTCGGGCCAAGAAGGTGCAGTTTCATCACCTACCACCTTGTAGGAATCTAAATGGAGTTTTCGTGGGTCCAAAACATGTAAAA	benchmark
YY1_chr19:531828-532028	cggtggcTCCCCCCCGGACGGTGCGCGGCCCGGCCCGTCTCGCGAACTCGCGGTGGTCGCGCGGCCCCGCGCTGCTCCGACCCCGGGCCCCTCCGCCGCCGCCATGGCTCGGCCGCTAGTGCCCAGCTCGCAGAAGGCGCTGCTGCTGGAGCTCAAGGGGCTGCAGGAAGAGCCGGTCGAGGGATTCCGCGTGACACTGG	benchmark
YY1_chr19:572538-572738	GCGCGCGCCCGGTCCGCGCCTCCGCCGCTTTTTATAgcggccgcgggcggcggcggcAGCGGTTGGAGGTTGTAGGACCGGCGAGGAATAGGAATCATGGCGGCTGCGCTGTTCGTGCTGCTGGGATTCGCGCTGCTGGGCACCCACGGAGCCTCCGGGGCTGGTGAGGAGCGGGTAGGGGGCGGGGGTGCGGTCCTGCA	benchmark
YY1_chr19:663023-663223	cgccgccccggcccgggccTCACCGGCAGGCGCGGGACGATCTCCACGGAGCAGCAGTGGCAGAAGTACCGTCCGGGATGCGGCGACGCCTCGGCCATGGCCGCCGCCACCTACTccgcgccgcccgccccccgcgcggcacccgccgccggccgTTTGCTGCTCCCTCGCCGGCCGACGCGCCCGCGCACGCTCACGCA	benchmark
YY1_chr19:1269535-1269735	ccggcggcgAGGGACAGCGGGAGATTGGGCCGAGTAGCGGCCAGAGGGCCTCTCCCCGCCGGTCCGGGCCGCCGGCGACCCGGTTGCCGCCGCAAAATGGCGGCCGCGAGCTCGAGGCTGTGCCCAGCGAAATGGCGGGAGCGCCGAGTTCCCGGATGGAGTGGCGCAGGGTGCGCGCGGGGCGCATGCGCACGCGGCGG	benchmark
YY1_chr19:1269570-1269770	AGCGGCCAGAGGGCCTCTCCCCGCCGGTCCGGGCCGCCGGCGACCCGGTTGCCGCCGCAAAATGGCGGCCGCGAGCTCGAGGCTGTGCCCAGCGAAATGGCGGGAGCGCCGAGTTCCCGGATGGAGTGGCGCAGGGTGCGCGCGGGGCGCATGCGCACGCGGCGGGGGCGGGGCCACGTGGCGCCCCCGGTCTCCAGGGC	benchmark
YY1_chr19:1408702-1408902	GATCTTTGCTGCGCCGAGGCGTCCCCTCCTATAGGAGCCTGACCTGCTCCGGACCCCGCGGGGCCGGGAAACCTCATTTCGCTGTGCCCCAGGGCTCGGCGCCATTCTTTGGTAGGAGCGGCTCCTGCCGCAGCGACGTCGTTTTAGAGTTGCATTCTTCCGGCAAAACAGTCTGGGTTGGGTTTCCTAGTGGTCTGGTG	benchmark
YY1_chr19:1624478-1624678	TTTTCTCCCGCGACGCGCAGTTTGGAAAACGAGGAGTTGGTGGATTCTAAGCCAAGGCTCTGCTGAGAAGCCCCTTGGCCCCACCCTCCTTCCAAGATGGCCCCGACTATCCCACGcagtcaggcttcaccactaggggctgctgtttgcaaactcgcctacaggataaaatccgtaacccggaaaccagcactcaggcg	benchmark
YY1_chr19:1856687-1856887	AAGGGCCTCAGTCTGGGGACGGGGTCTGGCTGTGGGAGCGCGGCTGGAGCAGACCACGGGATTGGGGCTCGCGCCCCTCCAGGGAACATGCCGCCGTGTCGCCATCTTGCAAGGCACAGGCGGGGAGGCGGCAGGAGGGAAGGGGGAACATCCCACGGCTGGGTGCCGGACAGTCAGTTGGTTCACTTCCCCTTTCAGGG	benchmark
YY1_chr19:2015597-2015797	ggtggcggcggcgTTGGCGCTGGGCCCGGGACTGCCCCCCGTGCCCGGGCCGACCCCGACCCCCGGCGGGCACGACGCACGCCCGCCGCTCCCACCCGCCGCCATTTTGTGGCTGCGGCGTGGGCGggggaggggaggagggaaggagggaggggaggagggaaggagggaggggaaaggaggagagtagggggaggagg	benchmark
YY1_chr19:2035766-2035966	gggggtggcgctgcctggcttctcagcaggtcagcctggcagcttctgctttgtttgcttggaaccctgcttactggagcccgagcttgggaacacagctgccatgttgtgaggaagcccaagccacacggggaggctccctgcaggcgctggccctggtgaagagctcgcagctgagCCCTgactgggtgtggtggctc	benchmark
YY1_chr19:2261878-2262078	TGGCTCCTTTCCTGGGGTGACTTCTAGGCTGGGGCATTTAATTGCTAGTGTGAGATCTTCCAGGGTCTTCCTCTCTTGGCCATAGTGACGTTCAAGATGGCAGGGGAGGTGAGCAGCGCCCCCTAGGGCCTGAGAAGCTCATGGAGCAAGAACAAGAAATAGACCTTTCCTGGTTTGCAGGTGTGTTTACaatttttttg	benchmark
YY1_chr19:2270654-2270854	TTCCCGACTGCGTCCCCCGAGGTGGGCGTCGCTCAGCCCCGGATCGGGAGGTTGGGCCGCGGTGCTGGCGGTGCCGCGGTTTGGGGGCCGTGCAAAATGGAGGCAACTTTGGGGCCTGTTTACCCTGCGCAGCAAATGGCTGCTGGCGCTGCCGGCTGCGCGATTGTGAAAATCTCCCCCGGGGCGCGAGGCCGCGTCTG	benchmark
YY1_chr19:3160310-3160510	GTCTGTCTCTCCTTTTCCACCTCCCCTGTTCTCTCTGTCTCCATCTGGGGCCTCATGATCCACAgcctcttcacatggtttgagcttactcacaatatggctgcctcagggtagacagacttcagcccaggtggaagctgcttctcatgatagcctcagaaatgtcagacgttactctgccacattctatttgtcaagca	benchmark
YY1_chr19:3253394-3253594	ctgcttccaagctggctccctctagtgactgttcaggaggcctcagtttctcaccacgtgggcttctccacagtgctgcttgagcttccttacaacatggcatcttcccccagcacacgtaaccaaagagtgatcaaggaggaagccacagtcccctttaagccctagcctcggaattacacaccatcatttccaccaca	benchmark
YY1_chr19:3360092-3360292	gggggcgcacggcgggacggcgcgtggggcgggggtcgcggcggcccccgcggggtgccccggcccgggcgagcgcggcgcgccAGCTAGCGGAAAATGGCCGCTGCGGAGAGGGGCGGAGAgcgcgccgcggccgccgccgggcgccTTGAACTTGGAgccgggcgggcggccgcgctcggcgccgcgcaggagcagcc	benchmark
YY1_chr19:3404570-3404770	CACCTTCTCCTGGTGTCCCCCCACCCCCACCCCACCCAGGAGGGCAGGGCCGGGTGCCCGAGGCCGGTGCCAGCCTGCGCCGCCCAGACCTACAAAATGGCCGCCAAGGCCGGAGAAACATCTGGAACAGGGGAAGGGAGAGGCGAGAAAATGGCCGCCAGAGGGATGATGTCATGGGCGGCGTGGCCTCCCAGAGCGTC	benchmark
YY1_chr19:3404624-3404824	TGCCCGAGGCCGGTGCCAGCCTGCGCCGCCCAGACCTACAAAATGGCCGCCAAGGCCGGAGAAACATCTGGAACAGGGGAAGGGAGAGGCGAGAAAATGGCCGCCAGAGGGATGATGTCATGGGCGGCGTGGCCTCCCAGAGCGTCCCCAGCACGGGGCGAGTCCCTACGCGCAGGCCTCCGAGCAGGGGCCCTGCGGCC	benchmark
YY1_chr19:3573204-3573404	GCTCTCCATCGCGGGGTACCCCAGTTCGCGGTCTGCCATCGGGCAGCCCGGGCGCTACTCACCTCCGCCCGCGTCCGTGTTCCAGGTCCGGCCCGGAGCGGCCATGTCCCACGGCCCCAAGCAGCCCGGCGCGGCCGCCGCGTGAGTGCACTGATCCCCTCCCCACGCCCTCGCTACTTTCCCGGCTGCAGCCCTAGCTC	benchmark
YY1_chr19:3665891-3666091	CCTCCACTGGCCAGACCCCATCCCACCGCTATCAGCCCCAGGGACACGCCTGCAGCCCTGACCCCTGCCCCTGCCCTCCCTCCACAGCCGACGCTGCTCAGCCATGTTCCCTGCATTCTCCCAGGTGGCCGCCAGGGGGCAGGCTCTCCCCAGGAATTCACCCCGCCACCCGGGCCACCCTCCACCCGCGCCACCCTCCA	benchmark
YY1_chr19:3985123-3985323	ATCCCCGCTAACAACCCAGCTCCAACCAGGTCTGGGCAAGGTTATGGCGCCCTCGGAAACGGAGAAAGGGCTCGGTGAACAGCGCGGCGCACAGACATGGCGGCGGCCGCTTCCCCAGCCCCGGGTCCTCCGGCCCCGCCGCCGCTACGTCTCCTCCTGGCACGGGGGGCCCCAGCGTCCCAGGCTAGGCAGCGTAGGCC	benchmark
YY1_chr19:4007662-4007862	CTAATTggcccgggcggcggccccgcccgcgAGTGGTGAGCGGTCACGTGACGCGACGGCTGGGGGCTCCCGGCGCGGGGGACGCTGGTGACCAAGATGGCGGCGGAGCTGGTGGAGGCCAAAGTGAGTGAGCGGTGGCGGCGCCGGCCGGGGCAAGTGGGCGAGAGGGCGGGGGCCGGGCCGCAGGTCGAGGTCTGCGC	benchmark
YY1_chr19:4061512-4061712	AACGGCCTGGGGTGGCTGCCAGCTGCCAGCCCGCCCCCTGCCCGCCTGCCCTCGCCCGCAGGCCTCCCTCTGGGCCAGACATGGAGCAAACAGGCCCTCGGCCATTTTACGTGTCCATTTATTGCCCTAAATGGGGAGGGGCTTCCTGCCTGGGCCTTAAAGGGCCAGAGGCAGGAAGGCCGTGGGGACCCAGTGGGAAG	benchmark
YY1_chr19:4256720-4256920	tggaggagccactcgcaaactggctccctctactggctgttggctgtcagcctcagttcctcgctgtgtggggagctgcttgagcaacctcacaacatggcagctgcgtaccccagagcatgtgacccaagagtgagagcaaggaggaaggcctgtgcttttacatcctagtctcagaagttacgtgccattatttctgt	benchmark
YY1_chr19:4780954-4781154	cagaagtgacactatgacttctgaggctgcgtgataagaggtgatacgatacagcttatgcctggttctctctctggatgcttgctcctgggacccagcagccatcttgtgaggaagctcaagctacatggaggtgttcctgccggcagtcccagttgaggtccttcaagatgactccaaccccagcctccttctgactt	benchmark
YY1_chr19:4916305-4916505	agactttgtctcaaaaaaaaaaaaaaccaaataaattgaaagctgagaaattcagagcacaagaagacaagcgcgccccctcttttagctgtcaacatggcggagccgtccctggtgacgcagcctccaaaggcctccctgtgccctcctgagaccgcaagagggaaagtggcagcgacagtgatcgtggtgtctttgtg	benchmark
YY1_chr19:4969197-4969397	GAGCGCGCCGCTGCTCCCGGACCGGGCCGCGCACGCCGCCTCAGGTGAGCCCACGGGGAGGCCGCCCGGCCGTGTCCGAGCGCGGACCCCGCCGCCATggccgcccccgcgtcgcggctcggggctgcgggcgcgcccgggACTCGAGGCCCAGGCCTCGGGCGCGGCCTGCTCGGGCCGGGCCTCGCGCTTTGTCCGGG	benchmark
YY1_chr19:5255065-5255265	TCAAATGCCTGGGTTTGGGCTTATTTGGGAGCGCAGGAGGCAGTCTCATTCTGAGGTAGAAGGATGGGAACATGCCTGCTTAAGCTTCCTTCCAACATGGCTGCCTGGAGGCAGGGAGCTGAGTTACTACCTCTGGGGAAAGAGGAGCTGGCCAGTGAGGTCAGGAAAATTGGGCTGCTCTCTCCACACACCCCACCCAT	benchmark
YY1_chr19:5325070-5325270	ggttattttcccctccccgacaatcactggggcccaggccccttccacctctttgatcccccattcttatctatgacacctgcctcatggtccaaaatggctgcctgagcacctgccatcatctccatattccagctgacaggtagagaggagcatgtgccacttctcttgaaaggcatttccagaaaatcctgcttatt	benchmark
YY1_chr19:5977988-5978188	CTCCCCCCAAGGGCTTGTGGCCCCTAGTCCTCCCGCCGCCCGTTCCCCGGCCGCCAGCCGGTCCCCAACGGCGCCTCCCCTACCTTCGTTCGCCAGGTCCGCCATTTTACTTCCTTAAGCCCTCCCACAAGGCCCCGCGCCGGCCCAGGCTCGCCTGCTTTCTGCCAGAAACTCCCGCGCGTGCGCACTTAACAAGCCGA	benchmark
YY1_chr19:6100581-6100781	AGGCCACTGGCACTAGAATAAGAAGAGAAGTAGGCTCATGCAGGCCCACGTAAATCGGAGGAAGGTGGAAGTTTCCTGACCGGAAGTCTAGGTGGGAGGCGCCATGTTGCGGCCCAGCCGCTGCTACTGACTCCACCATCCGGCAGTTCGTGAAATTAAATAACTGCAAATTGATGAGTCTTTTCTTTTGCATGCTGAGT	benchmark
YY1_chr19:6491868-6492068	gtatgacttctgaagttaggtcataaaaatgcaatccgtttttttttgcatttacttctgtcctgctctcttggggtgtttgctctgggggaacctggcagccatgttgtgaggaagcccaaggggactatggagagacactaaggtctttgttctccttactcctgctgagcccccagctgataattggcaccacctgg	benchmark
YY1_chr19:6517578-6517778	GAATATATGTCTCTTGTGTCCTTGTGTGTGTCTGTTGCTAGCtttttttttttttttgaggcagaatcttactctgtcatccaggctggagtacagcggcgccatcttggctcactgcaacctctgcctcccgggttcaagcgagtctcccatctcagcctccttagtagctgggactacaggcactcaccaccacgccc	benchmark
YY1_chr19:6794936-6795136	gtctgggctgggatgacttgaggctatgctcagttggggctattgactggagcacttacgtgtggtatctccaagtggcttgggcttccccacaacatggcgaccgggtttcaagaaacccggagagagagcaagtattcctcaaaaagatcaagccagaagctgcaaggcgtcttctaacctacttggaaatcacgcag	benchmark
YY1_chr19:6812042-6812242	tgatgcttatgacaaatgctcctattctattggccagaagcagtcacatgactgcatccacatgcaaggagagatgggaaatgcagtccttagctgggcagccattttccagcagcaattccatattatggaagagaaaacacgaatattggtggatctttagtggcctctgccCGAGGTAGACAGCAGGAATAGAACTA	benchmark
YY1_chr19:7171327-7171527	CCTTCTCAAGTCACTTACCAGCTCATGTTGATTAAcatgtccttttgtccctttccccatttgctgtctgttctacagatgtgaggctggggctgaggcagccatcttgtgaccatgaggagcacaaagatggaaagaaTCTGGGTCTTCCACAGACCTCCTGCCTATGAGTCAATCTTGATCTAGCTAGTTTGAGTTTC	benchmark
YY1_chr19:48330173-48330373	acctccatggtagcttactctcatagctgttggcaggaggcctcatttctttgccacatagacctctccgtgggatggcttgagcatcctcacaacatggcggctggctttccttagagctagccttggaagccacgctctgtcatttctgcaatatcctgttggttacacacgtcagccagcttgttagtagggactac	benchmark
YY1_chr2:112813072-112813272	GCGTCCCGGATTCGGACCCGCCTGCCTGGGGCGGTGCTGCACCAGGTGCGGGTGTGGCAGGCGTCTCGGAGCGCCAGGTGCAGCTTCCTGGTCAAGATGGTCGCCGCCTGCCGCTCGGTAGCCGGGCTCCTGCCACGCCGCCGCCGCTGCTTTCCCGCCCGGGCCCCGCTGCTGCGCGTCGCCCTCTGCCTCCTGTGCTG	benchmark
YY1_chr20:32031321-32031521	CAGACTCAGCAGCACCCGCTGCCATCGCTcgccgccggcccccgagcccgccccggcgcgcAGCTCCAGCAGCCCGGTGCGCGGGGCGCGCCTGCCGGACGCCATCTTCGCCTCCGAGCCCCCGGGCCGCCGCGCTCGCCCTGTCCCGCTTTGCCCAGCCCGCTCCGACCAAGCGCCCAGGGCAGAGGGCAGCGGGGGCC	benchmark
YY1_chr20:50191492-50191692	tttcatggctgtcaagttagtgctggctataggcaggaggcttcagttcctccccatgtgggcctctcctcaggaccgcttgagtgtgctaacaacatggcagctggcttctcccagagtgagtgactgaggagaaagggaagcagcagaaccagaagctgtgaccagcggtcagttttaccacatcctattccttagac	benchmark
YY1_chr21:45287854-45288054	CAAGATTGATTCTAAATTACCAATTTCAAAGCGCTGCATTTTAGGCAAGTGCATTAATCGTTCACCTTCTGACAGGCTTTCATGTAGTCATTTACAAGCGGCCATGTTTTGATTATCTTTGTCAAGCAAAGTGCAGGAGACAGGCAGTCTCATAACCTTGGGGCAGTGTCTGTGTTTAGTTTTGGAGGCGGGAAGGCCGA	benchmark
YY1_chr22:29157754-29157954	aacttctaatagagctataacactcaccgcatggcccaagattccattccttggaatccctgaggccaagaaccccaggtcagaaaacacgaggcttgccaccatcttggaagtggccggccaccatcttggaagtggcccaccaccatcttgggagctctgggagcaaggacccccggtaacaccgtcatctgtatttt	benchmark
YY1_chr22:29157776-29157976	ctcaccgcatggcccaagattccattccttggaatccctgaggccaagaaccccaggtcagaaaacacgaggcttgccaccatcttggaagtggccggccaccatcttggaagtggcccaccaccatcttgggagctctgggagcaaggacccccggtaacaccgtcatctgtattttctttgtttgtttttgagaaagg	benchmark
YY1_chr22:29157798-29157998	cattccttggaatccctgaggccaagaaccccaggtcagaaaacacgaggcttgccaccatcttggaagtggccggccaccatcttggaagtggcccaccaccatcttgggagctctgggagcaaggacccccggtaacaccgtcatctgtattttctttgtttgtttttgagaaagggtgtggctctgtcatccatgct	benchmark
YY1_chr3:45730861-45731061	GCGGCCGCTGTGCCAGGGTGACCGGTAGAGTTGTAGCCGAGGTggcggcgcggggcggggcgggcggAGAGAGAAGGAAGGAGGTGGTTGTGCAGGATGGCGACGGCGGCCTACGAGCAGCTGAAGCTGTGAGTCCCACGGGCCAGAGGCCTGAGGCGCGGCGGGCGGGGCGGCAGGTGCGGGCCCTGGCCTCGGGGAGG	benchmark
YY1_chr3:141105761-141105961	TCAGATACTGCATTTAAGGTGAGCTGTCCCTTGCCTCCTCCTTCCCCAGTGCTCGTGTGCTGCATGCAGTGCGTATCTTGCTTCTGCGAGCCTAAGATGGCAGGCAGGATTAGCCGTGCTTGTGCTGTGTGTGCATGCTGTGTCTAGAATTCATTACACGTTGCCTAGTATTTCAGATGTGAGTATGTAAATGCTCTGTA	benchmark
YY1_chr3:143001413-143001613	TTGAGTGGAATTCTAGAGAAGCCTCTCAGAGCATCAAttctgccctttctgccttcctgtctggaattgtaatggtaatggactctctggagctccagcagccattttgggcccaagaagcaaacttgaggatagaagctatataaaaagataaagaagaaagataggactgtggtggcatcatggagctctgttaacca	benchmark
YY1_chr4:124518-124718	ATCTAAGACTCTGGGACACTCCTGAAGTCGGGAAATGGTGAGTGTGCAGGGCAGGGCGTCCCAAGGCTGTGGAGGCCTCATCGGAACCGGCGGGAAATGGCGGCGGTGGGAGGAGTCTGTGAATGGAGTTCCCGCTCAGCCCTCTGTCCTCAGTCCCCTCCGGTGAGGGACCCGCGCTCTTGTCAGTCCCCGTACAGCGG	benchmark
YY1_chr5:5062038-5062238	AGAACGGAAAACCTTTTCAAAAAGTCCTCCAAGGAAGGCTGAGGCTTCCGCTGGGAACGAAGAACCAAAATGAAGGATATGGAGTGAGGCGACAAGATGGCGACCACATACGGTTTGAGTTCTAGCTGTCAACGTCCCGATGAATTCTTTCTTTTTAGAGGTGCTTTCCCCAGGCGATTCTTGGTCAGCCTCTCCGCCAA	benchmark
YY1_chr5:7801348-7801548	AAAGAGCAGGGCTTACTGATAATGTTCATGTAGAATGGATTCCCTCGCCCTGCCAGACACACAGGAAGCACCAACCATTTTTCCCTCCCCTCAGAGGTCAGCCATCTTGTTTAACAGAACTCTCCTCACCTTTCCTGGAGAAGAAAGCATTTCCCATGCTGCACTGCGTCCACAGTGGCCCCGGCTAGTCTGCCTGTGTT	benchmark
YY1_chr5:9362085-9362285	CCCTGCTGGCAAGGAAGGTTCTTATTTGGGTACCTCGTGGGAACCTAGAAAGCAGGCTTGAGGCCCCAGTTTCGTCTTCATGAGACAATGTCCACCCACAGCCATCTTCCTCTTCTCGTCTTGGGGGGTGAATCTGCGGTTCTTTTGCGTTTTCCTTTTGCAGGTAGAACAGCTCACTGTAGCTTCCGGATTCAGTTTCT	benchmark
YY1_chr5:10353914-10354114	CTGCCCGGGCCCGGCTCCCTCCTCCTCTCCCCTCCCTCTTTCCCCGCCCGGCCGCGGGAGCCTCGTGGCTGCGTCACCGCCGCCCCCCCAGACAAGATGGACACCGCGGAGGAAGGTAAGTCGGCGACGCGCGGCGCCCGAGCCCTTGCGTCGGCGCCCGGGTTCGTACCCCGGCCAGGTCCGCGGCGCTCGAGGTGGGC	benchmark
YY1_chr5:14168157-14168357	TGAAATTAGTACTCTTAAGAATGTTACTAATTTCTGGCAGGATCCCTGGAAAAGTTTCTAGAACAATTGGAAGAGAAGCCAGAATAGCTGTGAAAAATGGCGGTGTTCACAGGTGTAAATACTCACAGCCTCACACTCAAGTGTGTCATCCTGAAATCAGTGAAATGCTCTCACTGATTTCATGGACCTTATCATCCGTG	benchmark
YY1_chr5:14210430-14210630	AGGTAATTGTCCAGCGACCCCAGCCAAGAGTAGGGGTGTCCAGCTTTCCCCAGGCTCCGCACCCTCTGCTGTGATCCCCATGGGGACCTATTTGCAGCCAGCCATTTTGTGGCCTGCGTTTAGCTTCTTGCTGTCCAGGTGCCCTTTAACTTATGGGAGCATCTGTCAGAGCCCATTTAGAGGTCTCTCTTTTCCAGATC	benchmark
YY1_chr5:15702398-15702598	GGCTGTCATGGCTCATACAGGAAGTATTGCTTGAAAAGTAAAGTGAGACTTTTTGGTTTGCAAAGACCCAATGCACTCAAATGAGCTCAAATAAAAATGGCGGCATTGAAAGACAACAAAGTTCTCACACAAACATAATGGAGCCAGTATTGAGTGTCTGGGAGAACTACAGGAGCCACGCGGTATCTGCCTCTCTCTGG	benchmark
YY1_chr5:17343974-17344174	AGTTTTGTTTACTTTCACATTCATGATGACTCACAGTTTCCCCAGGGAAAATGATTTTTTCTTCACTTCACAGCCACCTCTTTGCACACTTCTAGGGGCCACCATTTTGCATTACATTGTCTGGAATTGTCCAGACAAACAGTTCAGAGTGATATCCTGAAAAGGTGCTATGTATGTGTCTGTGTGTGGGCATGCATGTG	benchmark
YY1_chr5:18733245-18733445	CTTATGGAAAGTTGCCTTACTAGTCTGTGTGAGTCCTCAtgttactgggggtccttgctcccagagctaccaagacggtaatgggacgcttccaaaatggccgcaagctgtttccaagatggtggctagcctggtggtagctgacctggggttcctggcctcacggattcaaaggaatggaatcttgggccatgcggtga	benchmark
YY1_chr5:18733267-18733467	GTCTGTGTGAGTCCTCAtgttactgggggtccttgctcccagagctaccaagacggtaatgggacgcttccaaaatggccgcaagctgtttccaagatggtggctagcctggtggtagctgacctggggttcctggcctcacggattcaaaggaatggaatcttgggccatgcggtgagtgttacagctctgttagctct	benchmark
YY1_chr5:32211013-32211213	TTGTAAATAGTGTGGGGGGTACGTGTGTGTGTGTGGACAGTACATGTACTCTTCTGTACACACACGCACATGCACACCACACATGATTACCATGGAAGCCGCCATGTCAGTGCGCCATGATTCTGCCCGTGTGCAGGTGACTGCCTCAGGGCTGTGTACTTATCCCAGCTGAGACACTCTCAATCCTTACTCTGGAGATT	benchmark
YY1_chr5:32443942-32444142	CAAGTGGGAAGAAGATGGGAGGTGGGGGCTGGACGCGCGGAGGCGGGGACTGGGGGGCCTGCCGGGCGGCGGTGGCGGCTCCGCTCGGCGGCCGCAGGAGGCCATTTTAGTTAAGGGGCCGCTGAAGGGCCCTGAGGCCTCCACGTCCCTACACCTCCGCCGTCTCTACCTCCCCCCTACTGGGGGCCGCTCCCCGCCGc	benchmark
YY1_chr5:32444300-32444500	AGGGGCGAACAGAGAGAAGGCAGGATGCCGTTACCTATATTGGgccgcagccgccgccgccgccgccCCGCTGTGGGTGAATCCAAAGTAGTTGCCGGTCGCCATTTTGGCATCTTCCCCCAGCCGGCTGGGCACTGCGGCGGGCACGAAGAGTCGGGTCCCATGGCGGGACAAGAGACACAGAGGAGCCGAGACGCCGA	benchmark
YY1_chr5:34577409-34577609	CAGAGGCCAGAGGCAGGAGTCCTcctcatgggagcatgacctgtggtagctctgggctgggcctgcagaaggcgccatgcctggtgaatgccctgctcccgccatcttgagatgagatgcttctcaagtgtggaagaatcagttctgcattttcattttgtactggaccccacagattatgtagctggtgctgGCCAGCT	benchmark
YY1_chr5:35797312-35797512	ACCTGCTGCTGGAAGATTACAGGGAGGAAAGGAACAAAGTCAGCAGCAGAGGCAGGACTGTGGAGACTGAGCAAAACATGTTGTTATGGAACAAAGATGGCTGACGGgtgtgtgtgtgtgtgtgtgtgtgtgtgtgtgtgtgtgtgtgtgtgATGTCCATATGACAGAAAAGGTGAAAGAAGTGGTGTTTTCCATCCGCC	benchmark
YY1_chr5:36739882-36740082	ataatctgcatagtaaatggactgacaatggaacgctgggtagtaccgcaggctcccagaggagggagctagaGAACAACCTAGTCAGATCCTAAAATGGCCCCTACCAGTAGGCTCTAACAAGACTTTTTGCCACATCTTCCAcccccttgctctcattctgtctcctgtgaagatggagaacagttcatcagcatctt	benchmark
YY1_chr5:37807027-37807227	aacaaaggtttattcctcaattaccacgttgtgctgtgcctgttgtgggttggcagaggggctctgtttaccatcagcacttgaagtagacagaactgccgccatcttgaatattgccagctgctgtctcagaggaaaagaaagaggctttggaggatctcataatgtccactaaacacaaggctcagaatgtcacattt	benchmark
YY1_chr5:41870355-41870555	TGGCCTTCCTCTTCCCCCGCACTTTACCTTGTACCAGGTTGCCCCAGATCCGCGGGCAGAGGCGCAGAGCCGAAGCCCGGAGGAGAGGAGTTTGAGAGCCGCCATCTTCGGGCGGTGAGGCAGGAGGAGGCTGCGGGTTGGAGCGCGCGTTTGAGCGTCGGTGCGCGACTGCGAAGGAAACCCGGGCGGGCTGGAGGCTC	benchmark
YY1_chr5:42951294-42951494	CCGCCCGGTAACTCCAGGCGCAACTGGGCGCAACTGGGGCAGCTGCGACACCGAATCCCTCACATCTGCAACCTGGGTGCTGCGGCCACTGAGAAAATGGAGGCGCAGACCAACGAGCGGTGCCGCGACCGAGAGACCTCGGCTGGCGAAATGGTGGTGCCGGGAGCCTGCGAGTGACGCCAGCCGGCGGGGTTGTCAAG	benchmark
YY1_chr5:43009584-43009784	AAACTGGAATAAATCTCAACTTGCTACGCTAAGAAATAGCTAAACCCTGACTTGGTCAGACTAAgaaatcgggagtttgagagcagcccgggcaacatggcgaaaccccgtctctacaaaaaattctgggtgtggcgatggggagcctgtaatcccagctgctggaaagactgaggcgggagaattactggaggttgcag	benchmark
YY1_chr5:43018463-43018663	GAGACGACGGTTTCTTGGTGACAGTACCGTTGGTTGCGCCGTAACGAATGTTCTCCTTGACAGCCCCACCAGCTGGCGTCACTCGCAGGCTCCAGACGCCGCCATTTCGCCAAGCCGAGGTCTCTTGGTTGCGGCACTGCTTCTGGCTCGGTGCCTGTATTTTCTCGGTGCCTACAGCGCCCAGGTCGCCGATCTGAGGG	benchmark
YY1_chr5:43039605-43039805	CCAGAGTACAGAGAACGCGGCAAAACCAACGCGAAGAATCCACTCCAGGCAGTCTGAGAAACCCGGGAGGTGGCGCCACGGCTGGAGGGCAGGAGGATGGCGGCGTTCCAAAAGGCACCCGCTGTCACAGACCTCGGTGTCCTGCTGTCTGTCCCAGGGATGGAGAGGACTGCTCCAGGGAAGCTGCTGGAGCCTGAGTC	benchmark
YY1_chr5:43066612-43066812	AGCGCCGGCGTCGCCCGGGAACCCCAGACTCTGCGCAACTGGCTGCGATTCCAAATCCCTCAGATCGGCTACCAGAGCGCTGCCGCCACCGAGAAAATGGAGGCACCGAGGAACAAGATGTGCCGCGACCAAGAGAACTCGGCTTGGCGAAATGGCGGTGCTGGGACCCTAAGAGTGACGCCAGCCGGAGGAGTTCCCAA	benchmark
YY1_chr5:43066667-43066867	TCCCTCAGATCGGCTACCAGAGCGCTGCCGCCACCGAGAAAATGGAGGCACCGAGGAACAAGATGTGCCGCGACCAAGAGAACTCGGCTTGGCGAAATGGCGGTGCTGGGACCCTAAGAGTGACGCCAGCCGGAGGAGTTCCCAAGGACAACATCCATTTTGGCGGAACCAACGGTGTTGTCACGCAGAAAATGTCGACC	benchmark
YY1_chr5:44875683-44875883	aaagaaaaagttttgttttcagatataattgaataccgaagaaaatcagaaaattcaactgaaaacctatttaaagtaaaaagaaaacttactaagatggctgcatacaaaaatcaaGAGTTTTCCTTTTATAGTAGtataacaggatgtgaaaatgaaagctttgactgaactctgaattacagtgtgctatgagtcag	benchmark
YY1_chr5:176361751-176361951	TTCAATCAAGAAAGGCCTATCAGAGTCTTCCTCTAGACTAACCTATGGTCTGAGGGAAAAAAAAATTCTTTCTTTCCATTAAAAGCTATGgctgctggcagccattttgcttgtcccttaagaagaggccatctgttgaacagagaccactggattcaaagatggagagacattatctgagctcccagatccagctcagc	benchmark
YY1_chr6:332179-332379	TGTTGTCATTCTGTCTTCAACAGAATATAATCTTGACTCAGGTTTTCTATTTTTATCTGTCCTGCCTTAGCAGCAGGTGGTCCCCAAATTGTGGTTGGGAGCCATTTTGTTCCTCTTCAGAGGATTCACAGATGGGAGGCTGCAGCTCCACACGCCCACCCCAGCGACTGTGGGCAGGGGCCAGCATGGCCAAGAGCTGC	benchmark
YY1_chr6:490314-490514	ACATGGGCTGGGTGCTTTCCATCCTGTTAGTATGTTGTACAGACAAACGATGGCTGGGAAAAGGTGTGGCTCAACAGTGAACATGGCCCACTAAAAATGGCTGCTGGTGAGCTGTGACCGACGGGAATGAAAGGCTAACTTCATTGGTTAGGAAAAAATGGAAAACGTATTTTCAGTTGCAAAGCTGACAGAATGACAGC	benchmark
YY1_chr6:787034-787234	aacaacaaaccacccttttcccaagaactattgaaacaaTCATAATAATAGTAAGGCAGGTCCCCAGGTCTACCATTGGCAAGAGCGGATTATGGGCGCAGCCATACTGCTGCCTTCTAGCGGTGGAGTGAAGTATCACACACAATTTAACAAAGATGGGGCCTCACATTTGTTGTGGCTTTTTGTTTATTTTTTTTTTT	benchmark
YY1_chr6:26241034-26241234	CACGAAGGGCTGTAACTGATGACGACTTGGGTTTCGTTTTGTAAATTTGGGATTCTAACTGAGTTAAACCGAGCCGTTTTTAGCGATCTTCCTAAGATGGCGGATGTGCTAAGGAGAAAGGGAAGGCGAAACATTAGAAACTTGTTCAGGTATTTCGATCGCAAACATTCACAGGAAAAGATGGTGGAAATGGTTTGGGA	benchmark
YY1_chr6:30615474-30615674	CTCAGCAGCCCGCCCGTCTTGCACTCGGAGAGCGGTCCTGGCAGGAAGGCCGGCCAGTGTGCACCCGGTTCGGGCCCCTGCGCCCGGGCTGGCAAGATGGCCACGCCCCCAGCAGAGACGGCGCCTCTAGGACACCATCGGGGACCGAGGTACCCGAGCGGTCCGCCCGCCTTCCCTGCAGTGAGACGATCCCCTGGGGG	benchmark
YY1_chr6:31815226-31815426	TACTTTCTTTTCATTAGCATTCTACTTTCCCATGACTTTTTTTGGGGGGGAGTGGGGTGgacagggtctcactgtgttgtccaggctgtagtgcactggagccatcttggctcactgcagcctctgcctcctgagCCACCAAGCCTGGCTGttttttttttttttttttttAATTCTTGTGTTATTTTCCAAAGACTATA	benchmark
YY1_chr6:42104519-42104719	CAAGGGCAGAGGGGATGCTGAAGATTCGACTGGAGTGGAGGGGAGGAGGGGCAGGGAGCCACAAAGTAGAGGAGGACGGAACAGAAACGGAACAGAATGGCGCCGCCCCCCCAGCCCTGCAGGTGGGACTAAGGGGGAGGAGCAGAGTGAACAGGGCCCTCGGCTTCCAAGCTAGGACTCGCCACTCAGTGTGCAGaccc	benchmark
YY1_chr6:111804711-111804911	TCCGAGGGGCTTGCGGGAGGGGGGCGCCAGTGTTCGGGGCCGTTTTGGCGGCTATGCAGGATTGGCAGGAGCTGCGATGCTCACACTTGCCTCGCCGACCGCCATTTCACATCCAGCAGAGGAGGCGGGGGCAGCCGCTGAGACGGTTTTTCACAAGGTAAGAAAATCCGCCCGCGTGAGGAGGGAGGCGAGGCGCAGAT	benchmark
YY1_chr6:159151413-159151613	cctgctaaaaaaactttttgtctaaatgctaatttttccttatagtagtaaggaacaagcattctgtttctaaataaacattttacttataacaAAAtggtggcccgtacggggatacactcctccaggggcggtctctagtcctctctcatgaggaggcgccccactgcctcgttgcggtggcctctggggtaaggaat	benchmark
YY1_chr7:131231501-131231701	aaaaaaaaaaGTCTGTTTTGACTCAAAGCCCCAAAGTGAAGGGCAGTGCCCCCTAGGGGTGAGCTGAGGAGCACCAGGCAGGAATAGGAAGGCAGGGGGCGCCATCTCAGTGGCTTCTTAGCTAAGCCCACCCTGGCCACCTTCATCTAAAACTGCGGTCTCCAACTAACCCTGCCTCCCCGCACTGAGGCCCCCAGCCT	benchmark
YY1_chr7:137988097-137988297	actgggagggagggagaagctagagtatttcccctgtgttccctctgcctcccacagtgactctggcagtggattcacttcctctgtgtctccaaaatggctgctgtggcttcagtttctgcaggatgaccccagttcctACTGTAAAAGAAAAAGTATGCACTGGACACTTGTAAAAATGGAAATACAGCccaggcaca	benchmark
YY1_chr8:30083019-30083219	ttgctgcccaggctggagtgcagtggcacgatcttggttcactgcaacctctgcctcctggtgttaccgggcttccttgctcccagagctcccaagatggtggtgggccacttccaaaatggcgtgggccacttccaagatggtggcaagcctcctgttctctgacttggggttcttagcctcacggattccaaggaatg	benchmark
YY1_chr8:30083041-30083241	gtggcacgatcttggttcactgcaacctctgcctcctggtgttaccgggcttccttgctcccagagctcccaagatggtggtgggccacttccaaaatggcgtgggccacttccaagatggtggcaagcctcctgttctctgacttggggttcttagcctcacggattccaaggaatggaatcttgggccatgcagtgag	benchmark
YY1_chr8:125432082-125432282	cagactcccttgctattggtgaccagtaacccacctctggccaatgaaaaacaagtgtaattcactgggtggaacccctaaggaagtgtattaaagatggccgactcagcaccaggccttttgactttctcccttactcctttccctgtttccttccgataatgtagctcagtgcttggagatggagcagccattttgac	benchmark
YY1_chr9:4366752-4366952	GTTGGGCACAGAGAGCAGGGACTGAATTTACCAACCACCAACTGCCATAACGGTCTTGTCACTGGAAAATGGCCAAACAGTTGAGCCAACTGCCAATGCCACCATGTTGTCAGGAGACAATGGGCCAGAGGAAAATTACAGGCTCGTGGAAGACCACTAGCTCCCTCTTGTGGTCGAGCACAATGGCTAAATTTCTGCCA	benchmark
YY1_chr9:6621025-6621225	caggcatggtggttcacacctgtggtcccagattcttgggaggctgaggtggaaggatcacatgagcctgggaggcagagattgtagtgagctaagatggcgccgctgcactcaaacctgagtgacagagtgagacccccatctcaaacaaaaacaaaagcaaaaaaaCACACCCTTATGCAGTTTCTACCAGCATTCTC	benchmark
YY1_chr9:15422781-15422981	cgctcgccggccgggcgccccAAGCAACTACAACTTCCATCACGCTCTGCGAGGCCTTGATCTGCAGGCTTTTGCAGGGGAAGGAGTGGGGCGAACATGGCTGAAGGAAGCCGAGGTGGCCCTACGTGTAGCGGGGTGGGTGGCAGGCAGGACCCAGTCTCCGGCAGTGGCGGCTGCAACTTTCCAGAGTATGAGCTTCC	benchmark
YY1_chr9:16039727-16039927	ttactcctactcatgtccctcttcttggaaatcatcactcagtcacatggccccccttgagctacgtgggtgtctgggaaataccatctccagccaggcagccatcttccttgctTCTGTGTGTGTGTGTAATGGGGTGGGGGGTGGAGGTGGAGTTGTGTTCATTCTATTGCCAGAAGGAAGGAGATTGGACCGGATAA	benchmark
YY1_chr9:19513966-19514166	CTATTGGATGGTGTTTCAATGTCTTGGAAGGCATTGTCCCACATCTGAAGACCCCAATCTGCCGAGTTGGAGAGACTTGAAAGCCAGCCTCCGACTGGCAGCCATCTTGATTTCTTGTTTTCCCAGGGGGCCTCGGGTTTGAAGTGCTTTTTACTTCTGGGTGAAGAGGAATGATGGGCATTTCCTGTTATTGCCATGCT	benchmark
YY1_chr9:21813098-21813298	GATAGAATTGGGCCATCAGTGCTTGGGTACTTCATCCCAGTTGTACTTTGCTGTGGAGCCAGCAGGTGGCGACATTGGCCACATCTTGGCCCTGCTGGCCTCCATCTTAGAGGTCCAGTTTCCTGGGATGGCGGGACTCAGTTGCTACACTTGTCCCTGTATCCCTCGCACAATGTAGGTTTCCGTAAACAACTGGACCT	benchmark
YY1_chr9:21813949-21814149	TTCTGTTGATTTGAAAGCTATAATACTGGTTACTCTTTGTTCGTTGACATAAAAGTATGTTAACCTGCTGTGGTTTTAATAATATACCTCCACAAGATGGCGCCAACATCAAAGCCTGGCTTTGCCACTTAAGGAAATTGTGGTGGACAGTCACAAATTATGTAACCATGTCATGGGAAACAGGCAGAGTTCTTCAGTAA	benchmark
YY1_chr9:22080176-22080376	CCAGCCCTGTTTATGTGTGAAAGGATTGGGTTTTCCCCAAGCTGTTTGGTAATGTTGCAAGAACAGACTTTCCCCTCCCTGGCTCCCTGGAGTAAAATGGCTGCCAAAGTATTTTGGAACAGAAACTTAGAAATGTACCGACCACTAGAAGAGAGTAACAAGGGTCCTTTGATATTTTCCGTGTTCACTATGATCAAGCT	benchmark
YY1_chr9:22447373-22447573	GGTGTGGTGTCAGCGCTCAAGGGCCACAAGCGCTTCTGCCGCTGGCGGGACTGCGCGTGTGCCAAGTGCACCCTGATCGCCGAGCGCCAGCGCGTCATGGCCGCCCAGGTGGCGCTGCGCAGGCAGCAGGCGCAGGAGGAGAGCGAAGCCCGGGGGCTACAGAGGCTCCTGTGCTCGGGGCTCTCCTGGCCCCCCGGTGG	benchmark
YY1_chr9:31519111-31519311	tggctttgctgagctgtggagggctccgcccagttggaacttccccagggctttgtttacacagtaaggggaaaacctagctactcaacctcagtaatggcggacgcccctcccccgaccaagctcaagtgtcccaggttgacttcagactgctaagctggcagcaagaatttcaagcaagtggatcttagcttgctggg	benchmark
YY1_chr9:32552243-32552443	CCCGATCACGTGATACCGCCCCCCAACTCCGGGCGGAAGAGGCCAGCGACAGCGCTGCACGAAGCGAGTGGGCGGGCGCTCGTGCCCGGCTAAAAGATGGCTGCTGGCGCCTGGCAGCCACCGCCTGGGAGGTTACTGTAAGGCCCGCAGCTCCCGCCAGCTCCCGCGGACTGCTGCCGCCTCCTTACCATGAAGCCAGT	benchmark
YY1_chr9:33817784-33817984	GAAGGCCCTGATGCTCGAGCTGAAATCCCTGCAGGAGGAACCGGTGGAGGGCTTCCGGATCACCCTGGTGGACGAGTCCGACCTCTACAACTGGGAGGTGGCCATCTTCGGACCCCCCAACACCCTCTACGAAGGCGGCTACTTCAAGGTACCCTCACCCTCCTCCCGGACCCTGCTTCCGCGGCCGAGGCCTCCGGCTC	benchmark
YY1_chr9:36037060-36037260	GGAGGTGGCAGGGGGCCTGGCTCCGGGCAGTGCGGGTGAGTAACCTCCAGAGCAACGGTTCGAAGCTGTCGGGAGCGGCCGCCACAGCGCTCCAAGATGGCGCGGGGCAGGGGGCGGGGGTGCGCGCGACCCCCAGACCCTGCCCACGTCCGGCGACCCCGGGACCCCAGGTCTCAGCGCTCCAGAGGCTGGTGCCGAGG	benchmark
YY1_chr9:36140452-36140652	cacAGATGTCATCCTTCCTTCACACACAGATGGGAAACCTGGGGCCCAGAGGGGTAGGGATGTGCCTGAGTGACAGTAGGCAGGCAGGGCTGGAAAATGGCTGCCTCCCCTTCAATTACAACCACTGTCTATGGAGAGGGACAGCCTAGGGGAGGCTGATGCTTGGGGGAAGGGGGTGCCTTGTTCCCGTAAGCAATTGA	benchmark
YY1_chr9:36450247-36450447	actCCCACTTGACtttttttttatataattatattCTCAAAAGGCTTAATAACTTTTAAACTGTAATATGCTGCCACCAGGTGGCAAGAGAGCAACATGGCTGCCCTAAATTGGGAGGAAAGGCAGGGAACCACTAGTACTTTCTCCCAAGAATTAGAAAAGTTAAAATTTCACTCACCAAAACCACCTAGGTACATAAC	benchmark
YY1_chr9:37029564-37029764	GGACTGGGATGGAATAGACTTCCTGCACTGGCTTCACCCGATGGCGCCCAGTGGGTCGGAAATAACCAGAATTCAGATCCTCGGCCCAGACTCAACATGGCGGCTTGCACACCTACTGGAGAGGCGGGAGTGCGGGACGCCCTGAGGGATGCAGCCAGTGACACCCCCACCCCCAGCCTCTCTTGCTGAGCTCAGGCCTA	benchmark
YY1_chr9:37485948-37486148	TCCGGCCCGCAGCGCGGCCTGGGCTCCCGCGTGTTTAAAAGTGCGCTTGTGGCTGCTGCTGTCTTAACTCCTGTGCTTGGCGGACAGACAGGCGAGATGGCGGCGGAGGTGTTGCCGAGTGCGAGGTGGCAGTATTGTGGGGCGCCCGACGGGAGCCAGAGAGCTGTACTGGGTAAAGACTGCGGAGCTGGAGCAGTGCT	benchmark
YY1_chr9:38170363-38170563	ctctgtcaaaaaaaacaaacaaacaaacaaaaaaaaacaacaggcttttccctcactttctgcttgctagagtgcagctgtaatgtctggagatctggcagccatcttggaccatgagttgactttggaaatggaagccatgcgtggtatagtaatgagatagaaaaaacatgggtccttgatcctgtagtatgtcatac	benchmark
YY1_chr9:38200471-38200671	TGACTTGTGCAAGGGAGAGGTCTCGTTAGTAATCAGTCAAGCAGTAGTGAGAGCAAGTGCAGGGAGCCTGCATTGATTTCTAACACATCAGACAAAATGGCGCCCAGCAGCTAGCGTTTGCAGCCTGGGAGAGGCTTGCCAAATTGGATTAGCGAACCAAATGTCTGCTCTATGGCTGAGAGACAGGCGAGGCGCTTATT	benchmark
YY1_chr9:38708016-38708216	CCACTGGGAGCAGTGGCACTAGGTCTTGAAGGGCACGTGCTCTGCTTCAAGACATGCATTCCAAAAGGGTCCAACACCACACTGGCCAAAGAAAACATGGCGTTTGGCTGGATGCAGTCAGAGGGCTACCTACCTGCCCCTCCTAGTGGATGCATTCTCTATCTGCAGGTAGAACCTATGTCTTTCTTCCTTAGCTTTTC	benchmark
YY1_chr9:136758581-136758781	CAGGTGGCAAGGGACCTGCCCCGCACGGCCGCCTACCAGGGGCGAGCCCTCCCTCCCCGGCCTTCATAAAAGCAAAATCTAGACAAAGGAGCCAAGATGGCCGACACCCACTCCGGCCAGCTCCAAAGGTCACCTTCAAGAAACGGAGTTTGCAGGAAGTCAACGGTGCCTGCAGAACAGGGGCGAGCACCCAGCCCAGC	benchmark
YY1_chrX:2526590-2526790	CAAGTCCTCACTCCCAACCCTGTCTCTGAGCTTGCGGCAGAACGTCCTTGGTCCCGCGCAGAGCGGGTATCCGCAGTGTGTCTCAAAGCCCCCCACCCCCGCCATCTTTCACCACTGAGCGCCCCCAGCTCGGACGCTCCAGAAAGGACCAGGGGCCGTGGCTGCCTGTCAAGGCCTACGCCTTTCTAAGCAGGGAGGGG	benchmark
pos_rs10753573_chr1:19834324-19834524	ACCTGTTAGCATAAACAGATCGGGAAATCTTCTTGAAACAGAGAGGTCCTTGAAATTGAACTTCCTAAAAATGATTATGGtttttttttttttttttttttttttttggagacagagtctcgctctgtcacccaggctggagtgcagtggccaatctcggctcactgcaagctccgcctcccgggttcacgccattctcc	benchmark
pos_rs6700034_chr1:20834510-20834710	TCTCCATGACGGCGGCGAGCCCCGGTGGCCGACTGTGGCGCCAAGGATAGGCCTGGTGACCCCCGACTCTCCACCTCCTTCCGACCAGGACCGCACCCCCCCGGCCTAACCTGACCGGAAACTCGAAATCAGTCGCCCAGCGATGACGCACGACGCCGGAACCGGAAGCGGGGCAAGGGGTTGTAGAGGGAACCGGAAGG	benchmark
pos_rs12769981_chr10:35356674-35356874	aaaaaaaaaaaaTTCACCATTATTGTTTATTCTATTTATATAAAGTCCAAGAAAATTCACCATTTAAGAACCACAAAAGggccggacgtggtggctcatacctgtaatcccagcactttgggaggctgaggcaggcggatcacgaggtcaggagatcgagaccatcctggttaacacggtgaaaccctgtctctactaaa	benchmark
pos_rs7905607_chr10:101996166-101996366	TTGCCTATTTAATAACATTTTTGGAATGCCTTGATAGCTCAACATGTCAAAAACCTTAGGCTCAACATGTCAAAAACCAGATCTTgccaggcgtgggtggctcatgcctgtaataccttcgggaggccaaggcaggcagatcacaaggtcaggagttcgagaccagcctggccaatatggtgaaaccccgtctcgactaa	benchmark
pos_rs2295776_chr10:102295529-102295729	GCATACTACCATTAGGAGGCGCACCCTCAGGCCTCGGCTCCGCGTTCTTTATGTCTCTGGACCGCTCTCTCTCGCAGCTCATCTCTATGGTTTCCGTTGGGTGTGTGGTTTTTTTGTTTTTTTTTTTTTGGGGTCCGGAATAGGCGGAGCTTCCGGTTCCGGTGGGGGCCGTCCCTggcggcggagatggcggcgacagc	benchmark
pos_rs113975468_chr10:126150224-126150424	CTCCTGGGAAGAAAGCTTCCGAAAAGGACACCGTTTCAGGGGCGAGTGACGCCGGGGTGCCCAGGCCGCGCCCCAGTTCCGGGTTTGCACCCGGTCTTCTTGCCCTGCCCCGCCCGCGGGACTACAGTTCCCAggcgcccctgcgcggccgcggcgccggcgccggcgTCGGTTGGGACGCGGAGCTGAGGAGCAGGGCC	benchmark
pos_rs7940895_chr11:8985919-8986119	tcaggctcaggctcaggctcaggcacaggcttgggACCCGGCTGGGGATCCTCCGCCCGCACTTCCGTCTGGACGCGAAGGCGTCACCGGGCGCGCCGGGTCAGATGCAAAAAGCATCCGCCCCGGAACCGGTTACCAGTGCGAAGGGCCGGGAGGCTGGGCAGTCCTGGTGCCCGCCTTGGCCTAGCCCCGGCCCCGGG	benchmark
pos_rs2033980_chr11:25856255-25856455	agactaaacgaggaagaagttgaatacctgaatagaccaaaaacaggctctgaatttggggcaataattaatagcctaacaaccaaaaaaagtccaggacctgatggatccacagccaaattctatcagaagtacaaggaggagttggtaccattccttctgaaactattccaatcaatagaaaaagaagacatcctccc	benchmark
pos_rs4343028_chr11:62389518-62389718	CGGCTCCGCCCTGCGTCCCGCCTTCCTCGCACTCCCCTACCAGCTCCCAGCTGGGGCTGGCAGCGCCGCCAGGGCACGCTTCCGGTCATCTGTGCACCCCCCCGCCTTGTAGACTTGATTTCCGGTCCCACCGCCAGGTTCCGGGAACCACCGGGTGGTGACGTCACATCCGGCGTGCCAAACTCGCGTGGCCGGCAGTC	benchmark
pos_rs1800201_chr12:6976585-6976785	gcggggggcagggctccgggggactgggcgggccatggcggaggacggcgaggaggcggagTTCCACTTCGCGGCGCTCTATATAAGTGGGCAGTGGCCGCGACTGCGCGCAGACACTGACCTTCAGCGCCTCGGCTCCAGCGCCATGGCGCCCTCCAGGAAGTTCTTCGTTGGGGGAAACTGGAAGATGAACGGGCGGA	benchmark
pos_rs12582100_chr12:112378809-112379009	GTTACAGAATACTAAAGGATATATAGCCACGGGTCCTTACTAACTTGTAGGGAGCTAAGAAACTAAGCGAGTTTAAAATATGGAAGAGTAggccgggcgcgttggctcatgcctgtaatcccagcactttggggggctgaggaaggcaaatcacgaggtcagaagatcgagaccatcctggccaacatggtgaaacccca	benchmark
pos_rs61482428_chr13:114203657-114203857	AGTGAGACCAGCCCTGTGCTTTCCTGTTGCAGGTGCTAGTCCTGACAGTCTCTGTGACCCGCTCTGCACTTTGCTGTTGCAGGTGTACCTCCTTATACTGAGTGTGACCACGCTCAGCCTCTTGCTCGCCCCGGTGCTGTGGAGAGCTGCAATCACGAGGTGTGTGCCCAGACCGGAGAGACGGTCCAGCCTCTGATGGC	benchmark
pos_rs10146759_chr14:24899094-24899294	GGAGGGCGCGCAGCCGGGAGGAGCTGGGCTGACTCCGCCCCAGGCCAGGAAGTGACTCAAGAAACAGTTTGCGTGCGATGTGGACAAGAGAGGTCCCCGCTGGGTGAGGAACCCGGGAAGGCCCGCCCAGATTCGGGCCCCCTGCCCTTGTCCCCTGGGCTGGGGGCGCGGGCAAAGCGGGGGCCTGGCGGGCGCTGAGA	benchmark
pos_rs28514618_chr14:104053763-104053963	CTTACCTGAATTTAACAACATTCATGTTTATATCAGAGGTAGAAGTTGCAAGACTTTATCAACttttttttttctttttttctttttttttttttttttgagacggagtttcgctctctcgcccaggctggagtgcagtggcgccatcttggctcactgcaagctccgcctcctgggttcacgccattctcctgcctcag	benchmark
pos_rs111540938_chr15:40416402-40416602	gggtgtctcaatttcggcattactgacacattgggctggggaattctttgttgtgaggggctgccctgacccttgtagaatgtttaacagaataactggcctctgcccagtagatgccagtggcactcccagttcaaccaattctgccgacaaagtttccccaaaagacaatgccCCTCCATAAAAGAAAACACAAGCAC	benchmark
pos_rs11631183_chr15:52796761-52796961	CACATCTTACAttaggaatgctttcagctacaaggaacagaaaagtctgacagaacgctgggcgaggtggctcacgtcggtaatcccagcattttgggagaccaaggcgggtggatcgcgaggtcaggagttcaagaccagatggtgaaaccctgtctctactaaaaatacaaaaattagccgggcatggtggcgggcac	benchmark
pos_rs28640237_chr15:66070862-66071062	ggttccacatcactacgataaaaccaatatcacaataaaggaagtcacatgaattttttggtttcctagtgcatataaaaagttatgttGCAggccagatgcagtggctcatgcctgtaatcccagcactttgagaggatgaggcgggcggatcacgaggtcaggagatcgagaccatcctagctaacagtgaaactccg	benchmark
pos_rs79482710_chr15:78240396-78240596	agggtgggaccaggtggagataattgaatcatgggggcagtttctcccgtgctgttctcgtgatagtgagtgagttctcacgagatctgttggttttattataggctttcccctttgctcggctctccttctctctcctgctgccctgggaagaggtgtcttctgccataattgtaagtttcctgaggcctccccggcca	benchmark
pos_rs28364709_chr16:1877075-1877275	TGGAGGCCGAGCGCCACGCCGCCCGGGTACCCGGCAGATCGCGAGGTGGAACGGGCCGTCGCTGCGGGGGACAGCGTTCCGAGGCAGTTGGTCCTCTCCGGGATGCCGTAGGCATCAGCTGACCGGCCCAGCCCACGTGACTACAGGGGCACTTGATGGGAATCATGGCAGCATCCAGGCCATTGTCCCGCTTCTGGGAG	benchmark
pos_rs8055894_chr16:21189992-21190192	ggagtctgacccttttaaaaatgtgaataaaatatttcccaggacctctcaccactatacttcaaaagacttcattgactagaactttgtcagatggccgcTGGTtgctgttctcctgattgtaggtctcacgagatctgatggttttataaagggcatttcccctgcacatgctctcttgcctgccgccatgtaagaag	benchmark
pos_rs604965_chr16:57521174-57521374	tctcaaagtgtagtccctggaccagaagcttcccatcaccttgaaacttgttagaaatgcaaattccctgccctactcagacctatgaaatcagaatttttgggggtttccagcagaaatgtgtgttttaacaggccaggtgattctgatgcacacgaatgtgtgagaaccactgCTTTAGACCATATATACAAAACAAA	benchmark
pos_rs2270845_chr16:85045003-85045203	GGGCTGGAGCGGGCCCCGCGGCTCGGCTCGGCTTGGTCCCCTGGGTCCCGCCGGGCAGGTCGGAAGGAGGCTGCAGCCAAGCAAATGCCTCAGCCCGGAGCCTTGGCTGGAGAGCGGGGCGGTGCGAGCGCCGGAAGTGAACCCGACGAGGTCAGTGACGTCACGCCGGCGCAGTTCCGGCCGCGCAGCTCTCGCGGAGA	benchmark
pos_rs112895815_chr17:6940333-6940533	TGACTAAAGCGACAAACATGGTGAGGAATTAGGAAATTCAAGGATGATGAAACCTggccgggcacggtggctcacgcctgtaatcccagcactttgggaagccgaggcgggtggatcacgaggtcaggagtttgagaccagcctggccaacatggtgaaaccccgtctctacaaaaatacaaaaattagccgggcctggt	benchmark
pos_rs8070030_chr17:33864730-33864930	GAGCGCTCTGCAGAACAAGTCCAGGAAAAATGCTGCTTTGGTATTTCTGAGAATGAAACTAGAAGGTTGCCGCCTTTTTAAAGTTTCCATTTCTCAGAATTCTCCTACTCATTTTAGGCCTGCCATTCTAGCCTCAAGGGGGGAATATGTGCTATTTCCTGTTTATCAATAGACTAAGTGGGCCAAAGACTAGTTCTGGC	benchmark
pos_rs150914256_chr17:39002504-39002704	AATGTTTCCTCTGGGAAATAAAGAAAAAGAGggccaggcgcggtggctcatgcctgtaattccaacactttgggaggccgaggtgggcggatcacttggggttgggagttcaagaccagcctggccaacatggagaaaccctgtctcttgtaaaaatacaaaattagctgggcgtggtggcacatgcctgtaatcccagc	benchmark
pos_chr17:41150464:D_chr17:41150364-41150564	ACACAATCAGCGTGGCAAAGCCTGAAGGGCGGGACAGGAAGTGAGGTCACTCCTCACCGGGGTGAAAGGTTAGCGGAAGTGTCCTTCTTTCCTTTTTGCTGGTAGGGCCGGGTGGTTGCTGCCGGTAAGTAGAAGCTTGGGTTGAATCTTTCAATCCGCTGCCATCCGCGGCTTGGGGGTCGAAGGTCCGGGCGGCGCCG	benchmark
pos_rs149812839_chr17:43684921-43685121	tatgtaggaaattctaaggaatccacaaaaccgttagaacaagtaaacaaattcagcaaagttgcaggtgtaagagtgatataaaaaaaattggcctggcgcagtggctcatgcctgtaatcccagcactttgggaggcctaggtgggtagatcatgaggtcaggagttcgagactaacctgaccaacatggtgaaaacc	benchmark
pos_rs113065267_chr17:43806963-43807163	GTGCTTGTCCGTGGACCAAGCAcaaacattctggttgcatctccatctaggtacacggtaggattgcatcctccatgcttttgaagttctgcctgcccacgtgacttgctttaacaaatgatgtgagtggaagtggtacatgtcacttccgggtggaaggttgaaaagcttgtgcctgattcaccTTTGAGGCTGATTCT	benchmark
pos_rs117188042_chr17:43838610-43838810	TTTTCTGAGCCTTGAAGAAGGCATGATGGGGAGGGGCATTCCAGGGCAGAGGCACACAAGAGGCAACGGCGTGAGGGTAGTCTGGTGAggctgggccggtggtggctcacgcctataatctcagcactttgggaggccaaggcgggtggatcacctgaggccgggagttcgagaccagcctggacaacatggcaaaaccc	benchmark
pos_rs112554467_chr17:44238471-44238671	GCAAAGTTGGTTAAAAACGTTGTTCCCAgcagggcacagtggctcacacctgtaatcccagcactttgggaggccgaggtgggctgatcacgaggtcagcagatcgagaccatcctggctaacatgatgaaaccccacctctactaaaaaaaaaaaaaaaaaaaaaaaaaaatacaaaaaattagccgggtgtggtggca	benchmark
pos_rs141388053_chr17:44294952-44295152	caaagaaatacacacagggaggctgggcgccgtggctcacgcctgtaatcccagcactttgggaggctgaggtgggcagatcacttaaggtcaggagtttgagaccagcctgggcaacaaggtgcagccctgtctctacaaaaaatacaaaatttaggctgggtgctgtggctcatgcctgtaatcccagcactttggga	benchmark
pos_rs143353433_chr17:44302652-44302852	CCCCACCCCCAGGGGCACCAGTGCCAAAGGCAGCTCCCCCAGCCCCGGACCTACCTGCACGGTTCAACCAAGCCTAGAAGTGGGGGCGGGGAATCTTCCGCCCTCCTCTGGCGCCCATTGGCCCTTCAGGGGCACATCGTGAGCGCCATTGGCTGAGCAATGGTGTCCGTCAGAGCGATGGGGCGGGACAGAAGGGGGAG	benchmark
pos_rs72833426_chr17:45883699-45883899	CATTTTCTCTTGAAATACCGCCCTGGAAgccaggcgcggtggctcatgcctgtaatcccagccatttgggaggcttaggcgggcagatcacctgaggtcgggagtttgagaccagcctgaccaacatggagaaacctcgtctctactaaaaatacaaaattagccaagcatggtggcatgcatgcctgtaatcccagctg	benchmark
pos_rs11650220_chr17:65800040-65800240	GGGAAAAAAATGACATGGGGCATGGTTAAAGGCTGGCAGCTgcgtggtggctcacacctgtaatcccagcactttgggaggcggaggcgggcggatcacgaggtcaggagatcaagaccatcctggctaacacggtgaaaccccgtctctactaaaaatacaaaaattagctgggcgtggtggcagcggcctgtaatccc	benchmark
pos_rs12450191_chr17:80407848-80408048	AATTTCTGACATTAAGTAGGGGGTTCAggctgggcgcggtggctcaggcctgtaatctcagcactttgggaggacgaggcgtgcggattgtttgagtcacggagttcaagaccagccagggcaacgtggcgaaaccccgtctccacagaaaatacataaaacagcccggtgtggtggtgtacgcctgtggtcctagttat	benchmark
pos_rs2706574_chr18:66005341-66005541	agaaagatgtaagccgagagactcagccagtatattccctccacattaatctgcctctttttatcctagccaggctagcagctgattagatggtgtccatccagattgagggtggttctccctctcccagtccagtgactcaaatgttagtctctttgccaacaccctcacagacacacccaggatcgatatgtcgcatc	benchmark
pos_rs13960_chr19:3762598-3762798	CCACGGGGCCTACACTTCCACGGGGCCTACAACTCCCAAACACCCTTGGGCCACTGACGTCTTCCGGAAACGTGCACTTGCAAGCTGCCCGCAATACGTCATGGCGACCAAACGCCTTTTCGGGGCTACCCGGACGTGGGCCGGCTGGGGGGCCTGGGAGCTCCTAAACCCCGCCACTTCCGGAAGACTCCTGGCCCGGG	benchmark
pos_rs28384491_chr19:9434772-9434972	AGCTGATGGGCCCGGGAACCCGAGGCCCCGCCCCCTAGGTGGTCCTAGCCTTTGCGCGTGCGCGGCGTGTCTGCGTGGGCGCATGCGCATAACGGCCGCCATCTTAACAGCGCGTTCCCGTTGGCGTCTGAGGTAAGTTTTTGTTTCTGGGCGGCGTTCGGTGGTGTCCCGGTGCAGCCACGCGAGAGTAGAAGGGTGGA	benchmark
pos_rs62108166_chr19:13907705-13907905	GGATGGGTTTGGGCCAAGTGTGGATGGGCAGGCTCTGATTCATGGACTGGAAAATCCCTCCTTAGTCATTTGCCAACTGTCCCTGAGGCCTGGGCTGGTCATTGCCTCTCCCACTTCCCCTAGAAACCCAGGTGGAGTAGGGGCTAAGGAGGGCCCCTTCATTGCATGTGAGACACACAGAACAATCTGAAAACCATCTC	benchmark
pos_chr19:14800905:I_chr19:14800805-14801005	GGCCACAACAGCCTGAGCCACAGCCACTTCCGTTCCCGGCGGCCCCGAGACCGGAAGCGGAAGTGCGCGCGGCGGCGGCCGACGGCGGCTGAGCTGTGCTgcgcggcgcggcgcggtgcggcacggcacggTGGGAGTGTCTCCGGCTGGCTTGCAGGTGTGGCCCGGCCCCTCgggagggcggggagggcggggagggc	benchmark
pos_rs588712_chr19:47217814-47218014	GGTGTCTGGGTCCTCAGCTTTGGGGGCCTGGGGGCAGGAAATGAAACCTAGTAGAACAGAAAGTGAAACTGCCCCGGTGGGGCCTCGGGAAGGAAGGTAAGCGGCCCTAACACACCTGGACCTGGCAGAAAAATAAAACTGGGGTGAAGCCTGAGCGGGGCAGGCTGGGGACTTGAGCACTGGACAAAGAAGTTCACCCA	benchmark
pos_rs12984859_chr19:48759073-48759273	AGGTGGTGACTTTAGGGTAGGACGGGCCAAATGGGAGAATCCCCTTAGGTCGGTTTCTCTGGTTCTCAACTTCTTTTGAAATAACGCTCGCAGAGGAGGTGGGCTTTCTGAGAACTGAGGGAAGTAAGCTCTCAGGACTTCCGGTCGCCATGATGGCTGTGGGCAGTCAATGGGGTCAGTGCAAGCATCTGGGCCATCTT	benchmark
pos_chr19:49378699:D_chr19:49378601-49378801	GTCACGCAATCCCTTGTAAGAGGCCAGGCCCCTGGGGGAGGAGGGAGCAGCTGTGGCTCACAGCAGCCCCAGGAAACCACCTCTTCCTTCAGTGAGTCAGATAGATAGAGAATCCCGTGACAGTGACAGGCAAGTGACTAGCCAGATAGAAAGCATTTTTGTGTAATAACTAATTTTTGTTTGCTTCTCTCTCTCTCTTC	benchmark
pos_rs657259_chr19:53141525-53141725	ACCTGGTAAGCGCAGACTTAATAGAAGAGCGAAACTCACCGCCACGGTGTAACTTTCACTCCACATAATCCGCTTCCGGGTTTGCGCGCATGTGCGCGCGCAGTACAGAAGCCAGGTCTGGGCGGGGCCCGCGAGGTGGGCGGGGCCTGGATGAGGTAGGGGCGGGGTGGGAAGCCGAGAGACTTTCCCCTTTAGAACCA	benchmark
pos_rs4806711_chr19:54619091-54619291	AGTAGCTTTGCCTCTATAACGGCGCGAGAGTGAGACGTCATCGGTGAGCGACTAACGCTAGAAACAGTGGTGCGCGGAGAGGAGAGGTGAGTGTGATGGAGACCACGGGGAGCGGGAGGCTGGGCTCCTGGGTCTGGGAGAAGAAGTGTGTGAGGAAAAAGGCGGGTCTTTACAGCTTGGtttttgtttttttgttgttt	benchmark
pos_rs9749442_chr19:58144419-58144619	TCGCAGCCTGGGGGAGACTACATTACCCAGAAAGCCTTGCGTCGAGCGGCAGTACTTTGATCCAATGAAAATCCAAGACAGGGGCATTTCCGTGTGGGTCTACCCCCGCCCCCCCCAGGGCGGGACTTGTGGCGTCTTCGCAGCGGTCATTTTGGCTGCCCTCCCGGAGGTCCGTTCTGTCTGTCAGCCGCTTTGGTACG	benchmark
pos_rs3213745_chr2:37458611-37458811	AGTATTATCCTCATCCTCCTCGTCCGGATCTTCTACTGCCTCCTCGGGGCGCCAAGGCCGCTTGGCATGGAACTCCAAAGGCTCCTTGACTGCGGCCATGGCGGGCAAAGCATACGCGCGTGAAACTCAGCCTATTTCCGCTCTGCCAGTGGCGTAATTCCTGTCGGGGCGTGTCTTCTCCCGGAAATGGTCTAAGCCCC	benchmark
pos_rs35635895_chr2:76444862-76445062	gttaggatgaaattacttgggaaaagaataaagaaaataggaacaagtctaGAATCATCTAGAATAAAGTGATGGCAGTAGCCTCTCTAAAGAAAGAATGGGTAGGAAGTGGATATGGAGATATTTAGCTTTCTATGTATGTTTGAATTCCTCTTTTCTCCCTTTGGGACTCTAGTCATTGATTACTTGTGTAAATAAAA	benchmark
pos_rs6729549_chr2:131079383-131079583	TTTTAATTTTTATTTTGCTAAACCAACCTTCAAAATGTTTGCTCGTGAAGTCCTTAGGAAGGTCTTTGTCAACGTGAAAATGTATCTGTATgccaggcgcggtggctcatgcctgtaatcccagcactttgggaggctgaggcgggtggatcaggagttcgagatcagcctgaccaacatggtgaaaccccgtttctact	benchmark
pos_rs4811266_chr20:51897105-51897305	GAAGATCCACTTGGTATGAATGCAACCACTTAGGTATTTTTGATTCTTCTCATCATTTAGTCAACAAGTCgtttttttgtttgtttgtttgtttgttttttgttGTTGTTGTTGTTGTGTGTGGGGGtttttttgtgtgtttttttgagatggagtctagctgtcgtccaggctggagtacagtggcgcgatctcagctc	benchmark
pos_rs6062371_chr20:61478185-61478385	aagaaaaaagaaatagctctaactatgagtcaggaaaatataccaggaagttattaagaggaagaaagcggccgggtgcagtggctcacacctgtaatcgcagcactttgggaggccgaggtgggtggatcacctgaggtcgggagttcacgaccagcctcaccaacatggagaaaccccatctctaataaaaatacaaa	benchmark
pos_rs72629024_chr20:62152419-62152619	TCTGGGCCGGGGCCCCGCGCACAAAGCGCCTTTGTTCCACCCGCTCGGCCGGTTTGGGCTGGTTGGAgccgcccgcgccccgcgcggcgAAGGCGGTGCCGGGAGCTGGGGAGCCCCGCCTCGGTAAATAACCCAGCGCGGCGGCTCCACCCGCTGGGGAGCGCCCTTCATGACGGAAGGCCGCTGACCCGAGGGGCTCC	benchmark
pos_rs1707988_chr3:39551426-39551626	ttttaaattctaggttttacttttacagtattatccattttaagttaattttttgtaatggtgtgacgtatgaattgaggttcaatttttttgtatatggtttgcatatggctcaatttttttgtaattatttcaacatcatttgttgaaaagtttctccactgaattacctttgcaatttggccaaaaatcagttgatc	benchmark
pos_rs78355788_chr3:183804614-183804814	aggagtagaacaaggaattccgtctgtaactgactatgaacaatcaactgagataactcactaccttcaggccagccAGGAAAATTATTCTTTTttctttttttttttttttttgttttgttttgagatgacgtctcactctgtcgcccaggctggagtgcagtggtgcaatctcggctcactaaaacctccgcctcccg	benchmark
pos_rs7621419_chr3:196505490-196505690	tggtacctcactgttaaccaaattctaggatttatttggattctactagttgtttcaccagtgccccttttctgttccaggatccaatccagggtgtcacgttgcgtttatggttgtgtctcctctgatctgttacagtttctcagtcttgtttttcgtgtccttgacagtttggaggaatgtagtggtcaggagttttg	benchmark
pos_rs112372623_chr4:41965450-41965650	GTCATGATTTTAACCTTTTCATGCTATAAAAAAAAATAggccgggcgcggtggctcacgcctgtaatcccagcactttgggaggccgaggcgggcggatcacgaggtcaggagatcgagaccatcccggctaaaacggtgaaaccccgtctctactaaaaatacaaaaaattagccgggcgtagtggctggcgcctgtag	benchmark
pos_rs3828485_chr4:122722268-122722468	TAATTTCTATCACTCTCATGGTTATTTTAAGTATCCTTTTCTCCTCTGCACTTTATGAGAAAAGAAACGGAACTTCACGTTCAGAAACGGCCTCCCAAAGCCGCAATGGCTTCTCGCAGCTCGCTGGCCTTCCCCAATCACGCTTTGAGTCTGCGCAGTAGCTGCAGCCCAAGCCATTTCCCATTTTTCCGCCGCCGCGC	benchmark
pos_rs2292538_chr4:156874733-156874933	CCCCAGACGCATCGCAGAGCCACGGGTGCCCACGAGCAGGGTCAGCTCTCGGGGGCCCTCTTCCGCAGCCCAGACCCGGGACAGGAAGTGAGGGAGCAGGGACAGATCCCGGGGAGGCGCGCGCTCGGTACCCGGAAGGCGGCGGCTTCACGCTCGCGGCTCCGCGGCCAGGTCGGGGTGAAGGGGGCGCGGGAGTCCGC	benchmark
pos_rs116025516_chr6:29910089-29910289	GGCCCCGAAGGCGGTGTATGGATTGGGGAGTCCCAGCCTTGGGGATTCCCCAACTCCGCAGTTTCTTTTCTCCCTCTCCCAACCTACGTAGGGTCCTTCATCCTGGATACTCACGACGCGGACCCAGTTCTCACTCCCATTGGGTGTCGGGTTTCCAGAGAAGCCAATCAGTGTCGTCGCGGTCGCTGTTCTAAAGCCCG	benchmark
pos_rs13212903_chr6:73978186-73978386	gctgctggctccggaagcctgcttttattctcttatctggccccacccacgtcctgctgattggtagggccaagtggtctgttttggacagggcgctgaatggtgcgtttacaatccctgagctagacataaaggttctccgggtccccactagattaaccagatacagagtgtggatacaaaggttctccaaggcccca	benchmark
pos_rs502383_chr6:123729205-123729405	tatggctttaaaatgtattaacaatggtacctggttttatgctggtactaatcagtacattgaaatacaatgaatgaatgcattgaaaatgcttataggaggtcctggcaaatagtaagtattcaataCCATGTGTTTAGTGCTATTTATCTTGTTCATCCCAACACTGTGCTCACAATACTTCATCATCAAAATCTCTG	benchmark
pos_rs6947016_chr7:100895969-100896169	gaacctaaaagtttttaaaaaGTACTGATCggccgggcgcggtggctcactcctgtaatcccagcattttgggaagccgaggcgggcggatcacgaggtcaagagttcgagacaagcctgaccaacatggagaaaccccgtctctactaaaaatacaaaattagccgggtgtggtggcgtatgcctgtagtcccagctac	benchmark
pos_rs2402822_chr7:126297847-126298047	GGGTGGAGTGAGTGGGGAAACCCACAGAGGAGGAGCCTCCGCTGAGTGATTTAAAGCGTGCAGGAAAGAAGGCCTGTGGCCTGTGTATGCATAGGGGGAGCTCCTCCCTAATCCTCATTATAGATTTGTGTTCTCTAAAGCCGGAAACGACAAACTAAAATTAAGTAAAGAGATGCTAACGGTTATATTAATTTTTAAAG	benchmark
pos_rs2923656_chr8:35096533-35096733	TTCCTGCCAGACTTATTTTTTCCTGATTCTTGGGTTGTGCTCTTATTTTGAGCAGCCCAGTGGCACCTTCTTAAGAGATCTTTTAAGCATCTCAGTTTTTAATAAGAGATTAATTGTTCTGACCTAGCCCTATAATGATAGCACTTGTCACCCTTTGCATACTTTTTTTGCTCTCCAGATGACCTATCGGTGGGTCTGTG	benchmark
pos_rs6987313_chr8:71570889-71571089	cttgaggtgtgacttacagaatgagcaggatgggtaaaggtacagagaaggacttgcaggtaaggggaacagcattagaaaaggcattaagtccaggcgtggtggctcacacctgtaatcccagcactttgggaggccaaggtgggaggatcacgaggtcaggagttcgagaccagtctggccaacatagtgaaacccca	benchmark
pos_rs11783772_chr8:145008343-145008543	GTCTCCCTGGCTGTGGCCCACTGTCCTAAGGCGAGTGGGAGCTTGGGTTcccccgccgggggcggggcggggAGGGGGGTTTCCTTCCCAGGCAGTGACACACCCTCGGGTGGTTCCCCTGCCACCACAGGGCCCCACCCACCTCTCAAACTCGCTGCGGAGCTGCTTCTCCCGCTCCAGGATGGCCACGTGCAGCTTGC	benchmark
pos_rs62530285_chr8:145054171-145054371	tccgtctcaaaaaaaaaaaaaaaaaaaaCCCGTCTCAgccgggcgcggtggctcacgcctgtaatcccagcactttgggaggccgaggtgggcagatcatgaggtcaggagattgagaccatcctggctaacatggtgaaaccccgtctctaataaaaatacaaaaataagctgggcgtggtggcaggcgcctgtagtcc	benchmark
pos_chr8:145653973:I_chr8:145653873-145654073	GGACGGCTCGCGGTCGGGAAGATGGCGCCGGGGGCGGGGTGCGCTCGGTCAGCGACTCGGCATTCGCCCCTCATGTCTGCGCCTGCGCGCGTCGGGGCGACCCCCCGCCCCTCCGTCCCCATCGGCAGCTCGGCGCTCAGCCCTCACGCCTGCGCCCGCGCCCGCCCGGACTTCGGGACATTCCCTCCAGCCGCGCAGCC	benchmark
pos_rs7029097_chr9:34349763-34349963	acacatgcatgatatgaaatattatgcagccataaaaaaaaataggatggtccttaCATAGAACCTTTGTACCTATTAAAATTTAAATTTAggccaggcgcggtggctcatgcctataatcccagcactttgggaggccaaggcaggtggatcacgaggtcaggagttcaagaccagcctggccaaaatggtgaaaccct	benchmark
pos_rs10820682_chr9:99241487-99241687	ctagttctgagtaacattgtgcttttaatcatttgttgcacataaaacagtcacagcattaccaacattaccttcagtaacacagttactgaaaagtTATGTCGAGGAGGGAGATGAGTAATCAAATTTGTATTTCAAAATCATTTGAAATAGTTCTCTTGATGGTTATATCACCAGTTTCATAAACATTTAGGTTACTT	benchmark
pos_rs1771220_chr9:116163545-116163745	GGTCTCCCACAGACCGCGTAAGAGCGGGGGGGGCTCACCCGGAAGCAGCTTCCCCACGGTCCGCCCCCTCCACAGTCCAGGCCACGCCCCCTGAAGGCGGTCTTCTGGGGGGCTCCTCCGCTCCAGCCGCGGCCCCGCCCACACGCAACGAGGCCTGGCCAATTGGGTGTGTCGAGGGCCTGGAGGGCCCGCCCGTCCCC	benchmark
pos_rs3933327_chr9:123633940-123634140	GGTTTGTATGtatacattaaacacattttgatacgtgtttgtcttatttccccagcatgctgaaaattttgtaagggtagaaatgggatctcttcggccgggcgcagtggctcacgcctgtaatcccagcactttgggaggccgaggcgggcggatcacaaggtcacgagttcgagaccagcctgcccaatagggtgaca	benchmark
pos_rs115231472_chr9:131038475-131038675	CGCAACCGCTGTCCCCGCCCACCTCGGGAGAGGGGCGGGGCCGGCTTTCCTTGGGTGCGCGCGCAGCTTTCTGTGCGCCAGTTCACACTCCGGGTCAGAGTTCCTGGCCCGGTGCACCTGAGAGGTCGCTCTCCGACTCCCGCGCTGGACCCTCTTGCGCCATTGAACCCCCTGATCCGGGGGCCTCGGACCCCAGGGCT	benchmark
pos_rs115850137_chr9:139619858-139620058	ggtttcaggcagttggccaggctggtctcgaactcctgacctcaggtgatccacatgcattggcctcccagagtgctgggattacaggcctgagccaccgcgccaggccTCCAGAAAGTGTATTTTGAAGTTATCTTTCTTGATACTGTCTCTTAGCAGGAGTCTGACACTggcactgctgacatttgggccacatcact	benchmark
random_1	ACAAGACTATGAGTATTTAGAACGTTTTGAATGAATGTTTGTCATTTATTATTGCACAAGTTTCTTTACATTTGTCATCACATGATTGGTTTAAATATTTGGTATGTGTGAAATGCTATGTATTCATGGGGATATTTTAGCTTTTGTGGTGTGAAAAACTCAAATATGTTAATTCTTCTAAAAGTAAGGTGCTCTTTTGT	benchmark
random_2	AATATAGTTAAATGGGAACAAAAAAAGCAAGAATTATTTGTATTTTAAAAAGAGGGAAAAAACATACATATTGTTTTTATATTTTTAAAAAATAGCATCGGTTACCTCTGGGGAAGAAAACTGGTGTCAGAGGGCAACAGTGAAAGGAAGATTTATCATATACCTCTCCTAACTTTTGAAAATTGTGAACTTCAAACAAC	benchmark
random_3	ATTTTAATTTTCTTTAGTACATGTAATTCCATGAGATAAACCACATCTACATAAACTAAATTGGTAAAAACCATAAGGTTCAGTAACTTTAATTTTTTACCAACTAACCACAGTAAGTAGAAGGTAGTGGTGAGCTATGGATGTCTTCTCGTGCATAGATAAAGCATTACCAAAGCAGATCATCCCATTTTAATATGATG	benchmark
random_4	GTTTCCAATGAAGCAGATATAGAAACAATCTGGGAAGTGAGTACCCAGGAGGAGTAAAAGTTGATATTTTGTTTTTATGTAGTACTAAGATCTAATAGCAAGTGTGTTGAATATGGGAAGGTAACAATCAGTGGAAAGGAAATGTATCATAAACTTCCAATTTAACAAGGAGAAAATAAAAAAAGAAAGGAGTGAATAAT	benchmark
random_5	CTACATATAATCTTCAATTATATATGGGAAGAAGCCAGCGGAACACACTTAACCTCAGATGGTTTCATTTATTCCAAATGCTGTTCAAACTTTTTACTGGAGAACAAACTCTGTTCCTGAAGTTCCAGAAAGATGTGAAAATTCTACTATAAAAAAAAATAGACCTAAATCTATACAGTTTGAACCCATTAGCTTTCTTG	benchmark
random_6	AAACCTAATAAAGATAGAATTTAATATTGGCTATGAGAGAAATGACACCTGGTTGATAAAATATTTTATTATTTAGAAGGTTGTAAATAAACTATCAGTACTTAGTGGGAAGCCATGGCTTTGGACTTGCCTGAGTGTGTGACTTATAACTGGACACATCGTTTGCATAGAGGCATACCTCATGTATTTGAAAAGCATGG	benchmark
random_7	TGGCATCTAATGGGTAGAGGCCAGAGATGCTGCTACATATCTCACCATGCACAACACTTATTTACACACCCACAAAAAAAACTGTCCAATCTAAATTTTCTGTAGTGCCAAGGTTGAGAAATGTTGATCTAGAGAATATAAATGTATATTCTTTGAGAGTCTATAATTAACCAGAGTGAAAAAGATGAACCAAAATATTG	benchmark
random_8	CACTTAACTTCCAATCAGTACTCAAGCTTTATCCATTCTACCTCTGTAATGTCTCTGGAATTTATCTCATACGTGAAATTTCCCTTGATATTATAGACATACCTTGGATATATTGCAGGTTTGGTTCCACACCATATCGATAAAGTGATATAATCAAGCAAGTTACACACCTTTTTTTGGTTTCCCAGTGCATATGAAAG	benchmark
random_9	AAAAGAGAAAGCCTCACTCGCCACTCTCACTCCCCCAAGGATTCTGTATCTTTGAAATGATAAGATTTAAACTTATTTTATGGTATTAGCCCAAATTTCATAAGAACACAGGCGATGTGTAGGAAGTGCTAGTAAAAATTAACAAAAATATAGGACTTACGAAGAGGAAGTTAAAAGTGTCCATGACAAAAGAGCAGCTA	benchmark
random_10	TACTTGATTGTGCATGGGAATGTACAGGAAATTTTAAAACAGCTAGAGAGTCTGATAAAATTGGCTTGGAATGGTCTGGGTAGCAACATTGTTTTATCCTCCCAAAGATTCTAATGCACAACGATAGTTGAGAATCACTGGCATAAAAGACAGAAAGAAGACTGTAAGATTCATGCTATAGTCAAAATAAAAAGAATGGG	benchmark
random_11	ATACCACTCAGCCATAAAATGTAACAAAATAATTGTATTTGAGGCAACTTGAATGGAGGTGGAGGCCATTATTCTAAGTGAAGTAACTCAGGAATGGAAAACCAAATATTGTATATTCTCACATATAATTGGGAGTTAAGCTATGAGGATGCAAAAGCATGAGTATGATATAATGGACTTTGGGGATTCAGGCGGAAGGT	benchmark
random_12	AGTTAAACTGGAAATTAATAAAAAGATAGATAGAAAAATCTTCAGATACTTAGAAATTACCAATATACTTTTGAATAAACCATGACCTAAAGAGAAAGTTTCAAGAAAAATAAAAAATAATGAAAGTGAGGCCGGGTGTGGTGGCTCACACCTGTAATCCCAGTGCTTTGGGAGGCCGAGGTGGGTGGATCACTTGAGGT	benchmark
random_13	GGCATTGATATAAAAAGTAGACACAATGGAATGAAATGAAAAACCCAAAAACAAATCCATATATTTACAACCATCTGATCTTCAACAAAGCCATCAAGAACATACACTGGGGAAAGGGCAGCCTCTTCAGTAATGGTGCTGGAATATGTGGATAACCAGATGCAGAAGAATGAAACTGGACTCCTACTTTTTACCATATA	benchmark
random_14	TCCCAAGGATTTTTGTTTGCATGTCAAGCTTCCAGTTCCCAAATCCACACTCATTTCTACCTTGTTGGGTCTGCTCTGGGTCTCTGATTCTCCATAACTAGTAAATACCCCTAAATACCTGCAATTTAGTAGGGAAAAATAGCAAAACTTCCCATTTCCTTTCCTTTAGCATTTCTTTTTCTTCTTTCATCTATTTTTAT	benchmark
random_15	TGAAATATTTTAATATATAGTTAAAGATATAATATCTAATTAAGTTTTAAATACCATGGATAATGTGTTACTGAAGACCAATGGAAAGAGATAGTTACTGAGAGCTAGGGGGATGGAAAAGTCTTCATGGAGGGCTGATGTTTGAGCTGAACTTTAAAGGAGAGGTTGGGCTGGGCACTGTGACTCCACCTGTAATCCCA	benchmark
random_16	TGCATAACCACAATTGTTATGCAGGGAAGGAAAAATAATTATAGAATACTACACGGCCCAGTTGTCAATAGCATTTACGTAGCCTAATAATGAAAACATGAATACTGTTCCAATCAAACTTGTGATACTAGGTGGAAGTAGGGAGACACAAAATGTACATGTGAGTGTGGAGAAAGTAAGGGGAAAGAGAGAGAGAAAGA	benchmark
random_17	TTAATTCATTTTGATTTGATTTTTGTTTATGGTGAGAGGTAGGGGTCTAGTTTCATTCTTCTGCATTATGGATATTCAGTTTTCCCAGCACCATTTATTGAAGAGACTGTCTTTTCCTCAGTGTACGTTCTTGGCACCTTTGTGGAAAATGACTTCACTGTAGGTGTGTGGATTTTGTTTCTGGGTTCTCTATTCTGTTC	benchmark
random_18	ATCTGCAAAGGGACATTTGTGAGCCCATTGAGCCTTATGATGAAAAACTGAATATACCCAGATAAAAACTGGAAAGAAGCTATCTGTGAAACTGCTTTATGATGTGTGGATTTAATTCACAGTGTTAAACCTTTCTTTTGATGCAGCAGCTTGCAAATACTCTTTTTTGTAGAATCTGATAAGGGACACTTAGGAGCCCT	benchmark
random_19	CCAGACAGATTCACAGCCAAATCCTACCAGATCTATAAAGAAGAGCTGGCAATACTTCTCCTAAAACTCTTCCAAAAAAATTTAGGAGGAGGGACTTTTCCCTAACTTATTTCTACGAGGCAGTATCATTCTGATACAAAAACCTAGCAGAGACACATACAAAAATCCTCAACAAAATACTAGCAAATGGAATCCAGTAG	benchmark
random_20	TTTAAAGATAATAATATTGATTATTGAAAAATATAGTAAATAATAAAATTAATCCTTTATCACAAACCCTTGTAACAAAGCACATCTCCCCATACATACAAGCATTGTACCTAGGGCGGATGTGTTCCTCGGACGGATGTGTTCCTCCGCTTACTCTCAGGAACGCCCTGCTCTGTCTATGGAGTAGCTGTTCTTTCACT	benchmark
random_21	TTTGGCTTTTGTTGCCATTGCTCTTGTTTTAGACATGAAGTCCTTGCCCATGCCTATGTCCTGAATGGTAATGCCTAGGTTTTCTCCTAGGATTTTTATGGTTTTAGGTCTAACATTTAAGTCTTTAATCCATCTTGAATTAACTTTTGTATAAGGTGTAAGGAAGGGATCCAGTTTCAGCTTTCTACATACGGCTAGCC	benchmark
random_22	AAACCAGTGTAAATTAAGTAAGTCTCCTTCCTTTAGCCCTACTTAAAGTAAGGTGCACCCCTTACTAGGCTAAGTTCTCACCCTTTGAAATCATGTATAAGAAGGCGCTGCCTATCTTGCCTAAGCTAAGAGATACCAAATTAGCAGAATTATCACAAACTAATTTATTACAGTACCTGTAGTCTCTCCAACAGGTACAA	benchmark
random_23	CATCTCTATTCTCTTTAATCCTGGGCCTTCTTTGTCTGCACCTAAATCTTAGTACATGATTCTGAGATTCTAATTTTTCCTCCTTTCCGTCACAAAATAGTTGCGTGCATTCTGAGAAAGGGCATAGGTAAAACACATAGGACGTGGCTTCTGTTTTCTCACAGCTCAAAATCTAGCCAATGAGAAGATAAAGTATAGAA	benchmark
random_24	CAGGTTGCTATGACAAATTGCTATAGACCAGATAACTTAAACAACAAACATTTTTAATTTTTACAATTTTGGATGCTGGAAGTCTGAGATCAGGGTTCCAGCATGGTTGGGATTTTGATGAGGAACTTCTTTCTAGTTTTGAAGGACCATCTTCTTCCTGTGTCCTCACAAGTTAAAAAGCGAGGAAGCTAACTGGCCTC	benchmark
random_25	TTGAAAATGCAAAAAAGATCCATTTGGGCATAAGAGTCAATTATCATTGGCTCTGCCACATGCTCATTTCTTACTTCTACTTCCTCTGCTACTTCTTTCTCCCTCCAAGCTTATACTATATTTGGCCAGTTTTCAAGTGACAAGCCCATAAGAAGAACCCAGTTCATAATCCCTGGAAGATAAATAATAGGGCCTGTGGA	benchmark
random_26	TTATCCAGTCTACCGTTGGTGGGCACCTGGGTTGATTCCATGTCTTTGCTCTTGTGATGAACGTACAGGTGCATGTGTCTTTTTGGTAGAATGATTTATTTTCCTTTGGGTATATACCCAGTAATGGGATTGCTGGATTGAATGGTAACTCTGTTTTAAGTTCTTTGAGAAATATCCTGACTGCTTTCTCTTAAAGAGAA	benchmark
random_27	CAGATGTGAGCCACTGTGCCAGGCTCCTTCATTTGTGAAGGATATCTTTGCTGGGTATAGTATTTTTGGCTTACATTTTTTTTTTCTTTTTTTTACTTGTAGTATACATCCCCTTTTCTCCTAGCCTGCAAGGTTTCTGCTGAGAAATCCCGTTAGCCTGATGGAGATTCTAAGTGACTTCATGCTTTTCTCTTGCTGTT	benchmark
random_28	AAATAAATTGATATCAATAGATGTAGAAATGTTTTAATTGTTTACTTCCTTAGAAAGACTGTTTGTGAAGTTGGTTGTTTTCCAAGATGAGTAAAAAAATGCAGATTCAGGTTGGGTACAGTGGCTCACACCCGTAATCCTAGCACTTTGGGAGGTCGAGGTGGGCAGATCACCATGTCAGGAGTTCAAGACAAGCCTGG	benchmark
random_29	ATTGTGAATAGTGCCGCAATAAACATACATGTGCATGTGTCTTTATAGTAGAATGATTTGTAATCCTTTGGGTAGCCACCATGTCTTACTATTTTCTGTTGTTTGCAGCCAAAGTGTTCACTACAGATACAGTGACCAACTGTCTGAAACCGCCATGCCACCCTCTTGCATGATTGAAATGGTGACATAGACTTAATGTC	benchmark
random_30	TGGGTAAATTCATTTCCCCGTTTCTACAAGGTTTCTGTTCTCTTCCCTACTGTGTGAAATTGTGTTCTTCCGAGTTGAGTTCTTTACCTATTCATGTGCTTTATGTTTAACTGGGACGATTCATTACTTGGTGGCCATGTGGTTTTACATGTTGATCATACTTGGACACCTACCTCAAGAAAATCTCTTTGGGGTGACTT	benchmark
random_31	GTCAGCATTTAGCTTGATCTTTCTCATTAATGACTTCCACTGTGTTTCTCCCATAATTAGTTTTATAAACTAGCCCAAAAAACAAACATACAAAATGCTGGGGGTTTTTTTTTGTTTGTTTTTGTTTTTGTTTTTCCTTTGAGACGGAGTCTCGCTCTGTCGCCCAGGCTGGAGTGCAGTGGAGCAGCTCACTGCAACCT	benchmark
random_32	AATCTCACTTAAAAAATGGCCAAAGACCCAAAGACATACAAAATGGCCAATACGTATACGAATAAATGCCCAAATTTTTTTCTTTGCTTTGCTTTCTTTCTTTCTTTTTTTTTTTTCCTTGAGACAGGGTCTTACTCTGTTGCCCAGGCTGGAATGCAGTAGCGTGAGTCCACTTGGTTGGACTCCAAAGCTCGCTGCAG	benchmark
random_33	CATGCTATATTTGTCACTCTGTGCCTGACTTATTCACTTAACATCCTCCAGGTTCATCCCCGTTGGCACAAATGACAGGATTTCCTTCTTTCTTCAGGTAGAATGGTATTCCACTGTGTTTATATACCATGTTTTCTTTATTCACTCATCCAATGATGGGCACTTAGGTTGATTCCGTATCTTGGCTTAGTGAATAACGC	benchmark
random_34	CATGCATAAAATGGCCACAGAGGTTGTGAGAAATCTCTGCAGTTTCTCTTTGTCTATACACATGAAAGTATTGAAGACCAGCACTTGGATTAGTTAAGATAATGTTTTAATTCATCACTGTCTCCTCCTCCCCTTGGTACCAGCTTTTATGTTCATTGCATTCCCCACCCTTTTAAGTACTCAGTACCTCCTGCATGGTA	benchmark
random_35	AATGCTAGAAGACGCCACAATTACTAGTTTTGTTGAAAGCACAGTGGAATATATTCCTGAAGAGTTAGACCCCACCCTCAGCTAGATATCATGAGAAAAGCAAATGCCAAATACCTGTGCCACTTTGCCTGAGGTGCCTAGTATATATCAACTCTATTGCAAGGAAATCGGTGTAAGAGAAATTAAAGCTGCAAAGGGAA	benchmark
random_36	TGAGACAGCATAGCCAAGACAACCTAAGCAAAAAGAACAAAGCTGGAGGCATCACGCTACCTGACTTCAAACTATATTACAAGACTGCAGTAACAAAAACAGCATGGTACTGGTACCAAAACAGATATATAGACCAATGGAACAGAACAGAGGCCTCAGAAATAACACCACACATCTACAACCATCTGATCTTTGACAAA	benchmark
random_37	AGGTGACTAACTTTCTGAATGTCCCTTTGGAGATTTTGATTAATGTCTTACTATGGAGGGCACAGCCTTTGAAATACCTTGTGATCTTGCATTACATGGGGTCAGGTGAGACTTCAATTTATCAGAGAGCCAAATTTCACTCTGACAATGAAAGTGACTCCTTGGGCACCTCATACTTTTCCTTTAAAAAGCCTCTGCTT	benchmark
random_38	TATTGAGCATATGCTATTGCCAGGCACCTCTAGAAACTTGGGATCAGGGAACAAAGTGAACATAGACCTTGTCCTTGAGGAAAGCAGGGCAGGGGTAAAAATGGCAAGTTAATGACATTGTATATTAGAAGGTGATAAATGCTAACGCAAAAGAGAGAACAAAATGAGGGTTAGGGAGGACCAGATTGCAATATTAAATG	benchmark
random_39	ACATAAAAGCGTCAGTAGAAAGATCTCAGAAGTCGAGTGCAAAAACTAAACAAAGCCATGAAGATGCCTGTAATTTAATTTAATGTCTTCTAATAGTTATAAAAATTATAAATTCTAGAAGACCACTGCCTGGACCTTCACTGACCATGCTGTCCCAGGGGGTACTTTTTGCTGCCACCACACCAGTGCCCTCTCTGAAG	benchmark
random_40	CATGTGCTGAAAATCATTCTACTGGGCACCTATAATGGGTGAATTTCTCTCTATGGAATTATAACTCAATAATATCAAATCATTTTTATTTATTTATTTTTTTTTTGAGACGGAGTCTCACTCTGTCACCCAGGCTGGAATGCAGTAGTGCAATCTCGGCTCACTGCAAGCTCTGCCTCCCAGGTTCACGCCATTCTCCT	benchmark
random_41	TTTTCCAGAGTGGCTGTGCCATTTTATAATCCCACCAGCAATATATGAGTGATCCAGTTTCTCCACATTTTCACCAGCACTAGATTGGAGTTGGCATACTGGACAGAATCAATATGTTATCCTTGTGCTAAAGCAACGAGGAACTTTCCAGGAAACTCATTAGAAGGTTCCTAGATGGAGAAGAAATGAATCCATCAGCT	benchmark
random_42	AGGAATCGCCACACTGTCTTCCATAATGGTTGAATTAGTTTACAGTCCCACCAACAGTGTAAGAGTGTTCCTATTTCTCCACATCCTCTCCAGCACCTGTTGTTAACTGACTTTTTAATGATCGCCATTTTAACTGGTGTGAGATAGTATCTCATTGTGGTTTTGATTTGCATTTCTCTGATGGCCAGTGATAATGAGCC	benchmark
random_43	AGTGAGAACATGAGGTGTTTAGTTTTCTGTCCTTGTGATAGTTTGCTGAGAATGATGGTTTCCAGCTTCATCCATGTCCTGGCAAAGGACATGAACTTATCCTTTTTTATGGCTGCATAGTATTCCACGGTGTATATGTGCCACATTTTCTTAATCCAGTCTATCATTGATGGACATTTGGGTTGGTTCCAAGTCTCTGC	benchmark
random_44	GACTCCTACACCCTCATTCTTTAGGCACTGAATCCAAACTGACAGAAACATCCAGTGAAGTGTGGAGGGAATATGGATAGCTCAGCTTAGGAGAGTATTCCAGATTATTGCTAATCTCCAATTCTGCTGCCATTCTGTCAGTAGCCAAAATCCTGAATCATAGAAATCTCAAACTGTTCTGATCACTCACTCTCTTTATT	benchmark
random_45	AGAAAAGAGTTTAAATCAGTATTTTTTTAAATTGTGCTCATACTATAATAAAAAGCACTACTGAGAAAGAATGAGACACAGTCCTTTTCCCTAAAAGTAGTAAAAACATGCTGGGTGTGGTGGTTCACACCTGTAATCCCAGTGACACAAGAGGCTGAGGTGAGAGGATCACTTGAGCCCAGGAGTTGGAAGCTGCAGGG	benchmark
random_46	CTGTCTACCCTATAATTGTGGTTGTGGTGGTTTCCTGTATTCTAGTTCAGTTTTGCAATGGTCTCCAGAAGAGACCCTTACACAACATTTTACTCCCGTTGTCTAGAACTGATCAAATTAGAAGAGATCAGAATCAGAATTAGAGCAAGGGCACAGAGAAGGAACATAAAAGAACCAGGACCCTGAAATTGATAGGGAAG	benchmark
random_47	CCTAGTTTGTTCAAGGAACAGCAGTGAGGCTATGCCTTGTGTGGATGAATCAAATTGAGAAAGAGACAGAGAGAGTGAGAGATGAGATCACAGATGTTGGGGAGGAAAGACTGTTCGGGGCTCTTTGGCTGTTGTAGGGATTTTAGCTTTCACTCTGATAAAAAAAGAAAACTGCAGAATAATTTTGAATCGAAGAGTTA	benchmark
random_48	CTGAGGCAAGAGAATCGCTGGAACCTCGGAGGCGGAGGTTGCAGTGAGCTGAGATCACGCCACTGCACTCCAGCCTGGGTGACAGAACAAGACTCAGTCTCAACAGAAAAAAAAAAAAAAAAAAAAAAAAAAAAAAAAAAAAAAAAAAGCTCATCAAGGAACAAACAAGAGAGTTCAGGAGAAAATGGACCTAGAGTACA	benchmark
random_49	ACAACATATTCTATTATTGATGAGATTTTTATTTTCCATCTCCTCCCAGTCCTTTCTGAAGCGATTAGGTGTGATGGGCCTGCTGTGAGCCCGTTGTACTGCATCCACAGCATCAACAAATATTTATGGAACACCTACTGTGTGCATGGCCCTGCACTAAGTTTCCTGTCTAACAGGGAAACATTGTTAAAATTCTAGCT	benchmark
random_50	GAGCTTTGGTGAAGTGTGGAGTGGTAGGGAGCACAGACTTTGGGGCTGGAGTCGTATCCCAGACTCACTGGGTATGGCTGTGTGATCTTGGGAAAGTTTTAATCTCTCTTTTCTTTAGTTTCTTTCTCTACAAAATGGAATTCATAGCTATCCTTGCCTTAGAGGATTTTGTGAAGATCAAGATAAGTGAAATACACATG	benchmark
random_51	ATTTATAGCTTCAGAACAAGACAGGGCTTTTTCATCATACATTTCCAGGTCTGCTGCGACTCTGATTCAAAGCTAACAAACGTTTCAGCATATGCTAACATTTGAATTATCAGGCCTGCCCCACCTAGACTAGATTACAGGGGACCTACATGATGTAACCCACCCACACATTTCCTTCCCGCAAAAGTTTTGGGTTTTTT	benchmark
random_52	GGAACTGTGTTTATCAAGTGTTTGGCAAAGGGATAGTGTATATGGGCGCTTTGTACATATAGGTTCAATGTTAAAAGTAAACATGGGCACATTAGGATTTTAACAAGTTTATTTGAACATTAAGCTCAGCAATTCATGTATCAGGCAGCACCCGACTGCTAGCTGTTCAGGATTCCGTCGAGGCCACGCAAGGGGAAAAC	benchmark
random_53	GGTCAGGTAGCCAAACCAGGCTCAGTTGCACCAGGTGTAAGTCATCAATGTACACATCCCTAATCCAGCTGGTCCAGAATACCCCAGCAACTTTATTACTTTATATTTAGCCTTATTATTTTTTATTTTTATTTTTTACAGGATCTTGCTGTCACCCAGGCTTCTGTGCAGTACAGTGGCATGATCACTGCTCATTGCAG	benchmark
random_54	AAAGAAGAAGAAGAAGCCAGGAGAATGGCTTGCGTTAAGAGGAAAGGTGTGGCTAATAGCATCAAATATTTTCCAAGAGGTTAAGAAAGACAAGGGCTGAAAAGATTCCACTAGATTTAGTGACCACCTAAATGACCTTGGTCACCATGATAAAAGCAGTGAGTGGCCGTGGTAAACTGGGTGTGGTGACCAGATATTAT	benchmark
random_55	CCAGTTTCAAGATCAGCATCGTTTTGAGTCACGTGGCAACCCTGGCAAAGTCTCCCGTAATGTCAGAGGAGAATCTGGAAAAAATTGTCTGAATGTTTTCTCAAAAGTAATCAGTTTTATTTCTTCAAGTGGGCATTGTTTTCACTGTAAAATAGTATCCAGCCCTGACAGGCGTTAAGTGGTGGTGGCTGCCTAATCTT	benchmark
random_56	CGCACAATTCCTGATTCATTATGAATTGTTTTTCAGCCAGTGGGTTTCCGAGACATTGCCCCCAAGGGGATTTTAAAAGCTGAGTATGCAGCCGGCTCAAAGCCAGACATTTATAACTAGACATGAAAGCATGAATCTATTCTCCGTGATGTCCTTGAGAACTAAAAATGTTTCAGATGAAAGTTAAGACCCAGGTGTGC	benchmark
random_57	AAACAAACATGTCACAGAGCCTGGTACAGAAATACAGCCATGTTTAAGGAAGGGCAGTTAAGGGCTTTCTCTCAATCCTACACTTCAACTTCCCTCTGCTTCATTGTCTCTCTGCAGACCTCTGTTCTCAGCTTCTCTGTACACAAAAAAAGATATGTATGAATCCTCACAGGTGCTAAGTTAACATGTTACAGTTCCAG	benchmark
random_58	TTCTATGAGGCCAGCATCATCCTGATACCAAAGCCTGGCAGAGACACAACAAAAAAAGAGAATTTTAGGCCAATATCCCTGATGAACATCGATGCAAAAATTCTCAATAAAATACTGGCAAACCAAATCCAGCAGCACATCAAATGCTTATCCACCACAATCAAGTCAGCTTCATCCCTGGGATACAAGGCTGGTTCAAC	benchmark
random_59	ACTGTGCCCAGCAGGGACTGTGACTTTTCAAGCCCAGTTTTTTGTTGTTGTTGTTCTGTTACTGGGTAATGAAGTCTCTGAAAGTGCTTGCACACCCATGGAAAACCACCATTATTTTTCTTGTGTTCTGTAAAGACTCATATGTGTCTAATCTCCTCTGTTTCCAGAACTGGATATTGGCAGCAAAGGAGAATGGAAAC	benchmark
random_60	TGGAAAGGTATATGAATAAAGATCATCACCACTCACCAGAAGAGAAACGTGTAAGAAAAAACTTCAGTAGCAATTAGTACTACGGTAGGAAACCTACACTGTAATTGAGGACTTGCTGAAGCCTGAGAGTGGACAAGCATGAGAGTGAAAATCTCCAGGGAGGCCAGTCTTAGTCCCTCCTTCTCACTTTTGAGGGTTTT	benchmark
random_61	CATTATATTACCATTTTTAGTCCAGGTGAAAAGGGGATCAGAGCATTTTCTCTTTTATTCCTCCCTACACCTTATCCATTTCTTTTTGCACCTAGGAGGCTCCATTGGGATTTCTTGACCCCATTACTAGACTATAAGCTCCTTGAGGACTGAGACTATGTTTCATTTACTTATGGCACAGGCTGGGCAGGGGAGAATGG	benchmark
random_62	TTATACATTCTTCTAAATTTTTTTCAAAGTTTTCAACTTCTTTGCCTTTGGTTTGAATGTCCTCCCATAGCTCAGAGTAATTTGATCGTCTGAAGCCTTCTTCTCTCAGCTCGTCAAAGTCATTCTCCATCCAGCTTTGTTCCGTTGCTGGTGAGGAACTGCATTCCTTTGGAGGAGGAGAGGCGCTCTGCGTTTTAGAG	benchmark
random_63	AGATACAGAAAGGCCAAGAAACATGGAAATGCATAATGGGCTGTGAGAACAGTGAGTAATGTTATTTTGGTTTTGTTAAAGTGTAGACTTTGTGCGTTTGTATATGAGTGTCTGCCTTTTGTGTTAATGTGTGTGTTTGTTGAAGGGGTGGTTGCTGGTGGCTGGTGACAGGAAAGAACGCCAGAAATGCATTCCGGGGA	benchmark
random_64	ATTTTGGAACTTTAAGATTTAACTGCCCTGCTGGATTTCAGATTTGCATGGGGCCTATAGCCCCTTTGGTTTGCCCAGTTTCTCCCATTTGGAATGCCTGTATTTACCCAATGCCTGTACTCTCATTGTATCTAGGAAGTAACTAACTTTCTTTTGATTTTACAGGCTCATAGGCAGAAGGGGCTTGCCTTGTCTCAGAT	benchmark
random_65	GGTGTGTGCCTGTATTCCCACCAACTCAAAAGGCTGACATGGGAGGATCACTAGAGCCCAGGAGTTTGAGGCCCACATGGGCAACTTAGCAAAAACCTGTCTCTAAAAATCAAAACAGAGAAACAGGATGAAGAATGTTCATACGGATTCTGTTATCTACTATTTAACCAGGTAAAGAGAAATGCTCCAAATAGTTTACG	benchmark
random_66	AGTGGGGAGTGTGTTGCCCTGGTAGGAAGCCTTTTAAATTGAATGACAAGGTTTTTCTTATTTGTTATATCCCAGGCCATTGTCAAATCATATAATGCCAGCCCAGGAAAGTAATTACTGAGCTGTTGTGAGGCTGTTAGCAGCTGCTTTTCATTTTTCCCCATTGTGACTGGGATGTGGTGGAGAAAAATTGGGATGAC	benchmark
random_67	CTAGATCTGCAGATCATCTAGAAACTTTACAGGAAGAGTTGGGGAATAAGTTAGTTATAGAAGAACTTGATATGTGCCATGTATACCTGGTAGTCAGAAAGGCTGCATACATGCTGGGGAGAGACCAGAGAGGATGACTACATAGACCGAACTTGTACTCACAGAAAGGCAATGCATGAGAACACTTGAACGTCAGCTAA	benchmark
random_68	AGGACCAGAAGGTACTTCTGGCCTTGTGGAACACTTGCAGGGAACTAATACAGTATTACCTGCTTTGATTTTTGTTGTTCTGTTGTGCCCCTGTTCTTAATGCAGGAAGTTGTACAAATGCCTCCACAATGAACTAGTGCTGTAACCTCTCACCATGTTTAAGGTTGCTCAGACAGACTCATATTTGACCTGAATCTTAG	benchmark
random_69	CCCCCATCTCTAAGGCAACCACCCCACCCCTCATCACTTGCTATTACACCACCCTGTTTTACTTCCTCCATGGGGTTTGCCACCACTAACAATATTTTTATTTAACTGTTTACTTATTTATTATCTTCTTTATTATCTATCTCCTCCCCCTAGGATGTTGACCTTGTGAGGGCAGAGACCTTGTCTGTTCTGTTCACTGA	benchmark
random_70	GGATATACGTGCTCAAGGATCATGTATAGGAGCATGATCTCAGGAAGGCTTCCAGTTTTCCTTGCTATTCCCTGAAAATCTGTTGCTACTTCCTCCTATGCATTGCGGATATGCCTTAGGAAGTTTCCACACTCTGGTCCTGCCATGGCTGGTAGATACAGGGAAAACAAAAAACAAACAACAACAACAAAAAAAAACCC	benchmark
random_71	TTTTGAATTTTTAGTAGAGATGGGGTTTTACCACGTTGGTCAGGCTGGTCTCAAACTCCTGCCTTAGGTGATCCACCCACCTTGGCCTCCCAAAGTGCTGGGCTGGGATTACAGGCGTGAGCCACCACACCAAGCCTAATTCTGCACATTATGTACACATAAAATGATACATGTAATAAAATTGTTTCATAAAATGTGAA	benchmark
random_72	GGTGGGATGCATTGAAGCTACATTTGACTAAGAGTTTGGCACCATCCCAGAGAAATTAGTGGTTGGAAGGGAAGGTCGTCAACTGAAGAGAGCTCTGTCTTAATGCATGTATACAGCCATGGTGTCTCAGTGCCCTACATTAATTTATGAACTTGCTATTAAGAAAACATATTTTCTGCCTGCAGCTATACCACCCTGTG	benchmark
random_73	AAATCCCTTTAACAATAAAGATTCACCAACCTCAACACATTAACTTTTTCCTCAGACCAGTGCCCCTCATGGTTTCAAGATGGCTGCTGCAGCTCCGTGTATGTGACATCCAAGCATGAGGACATTCAGCAGGTGTATTAGTCTGTTTTCACACTGCTACAAAGACGTACCTGAGACTGGGCAATTTATAAAGGAAAGAG	benchmark
random_74	TTCTCCAGGAGTCTAGGACATGGGAATAGAGGAATTTAGCTTATGCCTGGAGATGGGAAGAAGCAGTGTAGGGTATTCTAGGGGAAGAGCTTCCTGACTAACAGGATAATGACAAGTGCTTTGAACTTGTGCCAGACTGAGATTGCTTTTTTTCTTTGTTGCATCACCTTATGACATGCGTGTAACCTTCTTTACAGTGT	benchmark
random_75	ATACACTCCTTGCCTGACCCAGTGTGAAACACAGGACGCAGTGAGGTAAAGTTTGGACTTTTCCATCCTCAGAGCACACACAAATCCACTGAGGATTAAAACCACACAACCAGGAAAAAATGTTAAGTTACAGAAAGAGCTCTTTAAAGCCAAAAGTCATACAGCTCATGAGAAGAGAGAAGTCACTTTGTGCTCAGGTG	benchmark
random_76	AAGAAAATTGCCTAAATCTATAGTTGAGCTTGCACACATTACAGGTCTCTGGAAATAAGATGCTTAAACAGGTTCTATAATCTGGTTCTTGCTAGGTGAGTGTCCCCTGACATTGCTTTTTTTTTTTTTTTTCCGTGATGGAGTCTCGCTCTGCCACTCAGGCTGTAGTGCAGTGGCTCACTGTAACCTCCACCTCTTGG	benchmark
random_77	AATCTATATTGTAATGCTGTCTTATTGACACATTAATGACGTTGTGTCCATGACAATAAATGATTACGTTCACATTTCCGAGAGACTCTTGGAGACCCCCTCTGTGAGTTTGTGAATTTTCACCCAGCATTGTGATACCACCGATGAGGAGTCTCTCCTATTCTGTCTCCCCTCTGCCCTTTATCAAAGGGGCCACAGAT	benchmark
random_78	TAAGCCCTAATTCAACATGACTGATGTCCTTAATTATAAGAAGAGAAGGAAGAGAAGGACAAAGGCATGCCCAGAGGGAAGACCATATGAAGACACAGAAAGCAGAAAATGACTGTCTAGAAGCCAAGGAGAGCGGCCTCAGGAGAAATCTACCCTGCCAACATCTTGATCTCAGACTTCTAACCTCAATAATTGTGAGA	benchmark
random_79	GTCTCCACCTTTCCTGGTTATTTTCATATCAGAAATGATCCCCAAGAGAAATTGGAGCTCCATGTTCCAAAGAGGCCAGTCTTACACTGGTGCCTCCATACCTGCAGGAATCTAGGATATCTAGCACTGATGAAGACTTGGTGCAAATCAACAGAAATATCTTAGCAGAATTGCAGACATACTCACTCACAACCCCTTGA	benchmark
random_80	CCTGCTGCACTGGCAGGACTGAGGTGTTCCCAGTCTCCTGGCAACAATCCTCTGATGAGGGGTCTAGCCAAAGTACTTTCTTGGGGCAGTGGCTGTGCTTGTGTGCACATACAAGCAGCAGCCTGTTATATTTGTATTTATTTTATTTGTATTACTAACATCTACCTTAATTGTACTATGGACAGAGAATATTGTCAGTA	benchmark
random_81	GGGGCACTAAACACCTGTTTCCTTCTGGGAATTTACTATTATAGTAGATGTGGCAGGTCGTTGTGCCTACATTATGATAGAAACTTTGGACTCTGAGTCTCAAGCAAGCCTCAGTGGAAAGAAACAGTATACATGTATTACTAGATATCATTGCGAGAGGAGGGAACACAGTCCTTTCTGGTGTGAGGGAGGGAACATAG	benchmark
random_82	AATAATAGTTTAAATGCATGTCCAAAAATAACTGCATTCCCTTGCAAGTCTCTGCCAGTTTGGTATAAATACTCGAATGTTTTCAGTCTTTCATTTTCTTCTCCCTTCGAGCTTTGGGGCCTACTGTCATCTGGTACGCAGCAGCATTCTGAGGGCTCTCTTCACCCCCATCTCCATTCCGAAGGACCATGTTCACATCT	benchmark
random_83	GCTCGAGAACTCTCACGTAATATATTGGCTCCCCGTTGCCTTCTGCCATGATTGTAAGCTTCCTGAAACCTCAGCAGAAGCAGATGCCAGCACAAATGCTGCTTATACAGCCTGCAGAACTGTTAGCCAATTAAACCATTTTTCTTCATAAATTACCCAGCCTCGGATATTCCTTTAGAGTAACGCAAATGGACTAAAAC	benchmark
random_84	CAGCGTGGCTGTGGCACCAACTTGCTGACGAATTTCTGAGTGCAGCAGCAGGGCCAGTTACTTACACACTCTGCACTGGGAAAGCTGAAAGGGACACTTTCATCCTCACCACAATTATCTTTTGATAAATGAAAGAGCACTCTTTTGAATCAAAAATAAGGTATCAGCTCTCCATACTTTTCTTATAATAGAGCAGGTGG	benchmark
random_85	AGTGGATGGCTCTACGTCTCTCTAGCCTCGTGAGTGGATGGCTCTGTGTCTCTCTAGCTTCTCTAGCCTCAGGAGGGATGGCCTGCTTTTTGGTCATTATCAGTAATGATGTGAGATAATGGTCACAAAAGAGGTTTGTGAGTATGGAGGCAAGGTATGTAGATGGTATTCTTTTCTGTTGGTTTTTTAAAAAATGCTAG	benchmark
random_86	CCTCTCTTGCAGAAACAATGCATCATTGAAGGGTTTTAAGAAAGGAAGTAGCCAGTCACTGCAGAAGTGTGGTGGAAGATGGATTTGGAAGTTGAGACTAAAGGCAAGAATACCATCCATGAGAACACAGCAAAAGTCTGAAGGTCAAATTGACAAGAGCCTGAACTAAAGCAGCGTACATGGAAAAGGAGAGGAGGTGA	benchmark
random_87	TGAGTACCCTGGCAAAATCATAATTTTAGACTTTAAAAGTGGTACTATACCAAAGAAATGCCTCTCTGATGTGGTCCACTAAAGGGCTAGCTTGTCCTAGAGCATCTTCATCTCATGCTCTATAAATGCTGCATAGGTATCATGTGCTGGCCATGCGACTAGGAAGGATTGGCTTCCTTGACACACCTGGGGAGTCTTTA	benchmark
random_88	CTCGGCCTCCCAGTGTTGAGATTACAGGCGTCAGCCACCACGCCCAGCCTGATCCCATTTTATTTATTCATTTATTTAATTTATTATTATTATTATTATTATTTTGAGATGGAGTCTCACTCTGTCTCCCATGCTGGAGTGCACTGGCGTGATCTCAGCTCACTGCAACTCACTGCCTCCTGAGTTCAAGTGATTCTCAT	benchmark
random_89	AAAGCAGCATCGGATTAGAAAAAAAAAGAGTTGATGCTGCTCTCCAGTGTTATAAAAGGCTTGTCGCTTTATCATTGTTGTTCAATATGATGCCATTAAGAAGCCTCTTTACTTCCCACTTTCAGGTGAGCCCGAAACTCGGCTTAGGGAAGGGGATCCCCTCTACGCATCCAGAAGACATAAAAGCAGCCCTTTCCTAA	benchmark
random_90	ACCACCTCCTTCTTTTCCTCCTCCTTCCATTTTTTTTTGTTATCTGTAACTATCTCAAGTCTGACTGCTCGCCAGTCAGAGGCCAAAAACATGAGAAGTGAGATATGGTGAAAGGAAAGCAACTTTATTGATTGAATGCTAGCAGATGGGAGATGGCCAGGCTTCTGCCTCAAATAAGCCATCTTAGTTTTTTGGGCCGG	benchmark
random_91	AATTCTAACATAGCAAGGAAAAGCTCTGCTTTCTTTTCCCTTAACATCTCTGAACAATTCATCTCCTCTTTCTGCTCCAAGAATGAGAGCCAGGCAGGTTGTTAAGATGGTTAAGAATCCACACTCTGGAATAAGACTGTCTGGGGTAGATCCTGGATTTGTGTGACCCAGGGCAACTCCCTTTACTATCTTGGGCCTCA	benchmark
random_92	CCCAGCTCCTCTCTATATGTCTTATATACTCTCCCCTCACAGGTATTCCTGATCTTTAAATCTCTCTGTTTTAGCCCTGGATTGGTAGGCTTGAAAATGAGCTTGAGCAGCTCCTGGGGATATCTTTGACCAGGTAAGGAAGCATCTTCTACCCAACCATCTGGTTTGTTTTGATTGTTTTGACTTCTCTTTCCCCTGTC	benchmark
random_93	ATACAAACCCTGGAACCAAGCCAATGTATAAAACCCCAAGTCAAGGGCCAAATGGGGCACTTGGATCTCTCAAGTCACCCACTTGGTCCTCTTCCAAGTGTACTTTGCTTCCTTTCATTCCTGCTCTAAAATCTTTAAACTTTCACTTCTGCTCTCAAAATGTGGTTCTCTCAGCAGGAGCATCACCTGGGAAATTGTTA	benchmark
random_94	TTTACAATATTGTCTCCCATTATACCCTGGACCCTACTGAAGCTGTCACAAGGAAGTCTTAGATACTAGTGGCTAATTCCTATTGTTCTTTTCCAATCTCAGTCACCCCCTGGAAGAAGCTGTTCCTGACTCATCAGTCTGGATTAGATGCCTTTTCTGAGCTCCACATAGCTTTCAGTACTGCTCTCCAACACAGCATG	benchmark
random_95	GCCACTGTGCCCGGCCAATATTTGTTATTTTTCTATCTTTTTATTTAAAAAGATTTCAAATACATAGAACAATGAAAAAAAGAAGAGCATGCAGTTTGTGGCCCACCCTCTGGATTTGATGGGTGTTGGCGTCTGCACAGTGATCAAGCTCGTTTTAGTGGCTGGGTGGTATTGCACTAGGGCACACGTGTCTGGGCTCG	benchmark
random_96	GCCAAACTTTGGACTCACAGAGGGCTGAACTCTTATCCTAATTGTGCCATAAAATAACGTGATTTTTCTCAAGCCAGCTTACCTCTCTGAGCCAGCTTTCTCTCGCATAAAAAAGGAGAGTAATAGCCACTGTTCACTGGGTACCATGTACGTAAGACTGTGCCTCAGCGCTCCACATTGCCTTACTAAATGACATAAAG	benchmark
random_97	ACTGGTTAAGTGTATTCCAAGTTCAGTTACTTGGAATGCCACTGATTTCCAATATGACCTTGAGGAAGTTACCTAACCCTCCTGTCTAAGTTTCCCTAGACACAAAATGACAGTAATTGCAACTGCTATCCACCTGCCATGCAGGGAACAGAGTCAATTATTGGATAAGATTGCGACTGACCCTGTTGTGGACAGGGAGC	benchmark
random_98	GCTACAGAGTGTGCATGGGGCAGGGGGAGTTTATTATTCCCAAATCAATGCCCAGTTTACTCATCCTGAGTAATTGTTCTGGTATGCATCAGGAAAGAACATTATACAGAGCTGGGGGTATCATATATCCAGGTAAGGTGACATGGGGATTGAACTCGAGCTAAAGACACCAGGTTATGAGAGATAGTCCCTATAAGAGA	benchmark
random_99	TACTCCTTTCACGGTTGGGTCATGTTCCATTGCACGGTGGGGCCACAATGTATGGATTCATTCACCTGTTGGTGGACACTTCAGTTGTTGCCACCCTTTGGCTGGTGCTGTGAACAGGGGTGTACAAATAGCTGTTTGAATCAGTTTTCACATCTTTTAGGGTCCGCACTCTGTTTTTCTTTTTTTTTGTTTCTTGTTTT	benchmark
random_100	AGGAGCATGGCCTTTTTCTCCTTCTAAAGAAGTGAGGAATAGGTGAGGACCCAGAGATTGGCAGTTAAGATCTGGCTGTTGGCCCCCTCTTGGAGATATGGTGTTTCAAATGGACACCAGAGTCAGGCAGGCCATTATCAGAATTTTGCCTCTTCTACTTAATTGTTGTGTAACTTCCCTGGGATTTTATTCTATCATTC	benchmark
random_101	TCCCACAATATATCTGATCAGTATTCAAAGTGTCAGGGTCATCAAAAACAAGGCAAGTGTGAGAAACCGTCGCAGCCAAGGGGAACCGTGACGAGTTGTAAGGTGGTACCCTGGATGGGGTCTTGGGACAGAAAAGGTATGTGAGGTGAAAGCATAGCAAAACCTCACTTCAACAGGAAATACAACCCAAAAAAATAATT	benchmark
random_102	AGAGAGGGAGGAGGAAAAGAAAGTTTAAAAAAAAATCTGCCCAAAGAAATGGGCAGTGAGACAAGAAAATTCCATTTCTCAGCATTTCCAAGAAGAGTTGGGCAAGGACCCATGGCAATTTAAAGTGTAGCTGAAACTCCACCTCCTATTTCCGGCCTTTCCCAAGTTTCCCAGCACATGATGGATGACCTGTCCTTCGC	benchmark
random_103	GGGAATGAGCTATGTAGGCAAGTGGGAAAAGAGGGAGAGAGAACAGAAGGTATATATGGGTTTGTGCCCTGCTAAGTGAGCCAAGGGAGAGTAGGAGATGAGATTAAAGATTGCAAAATGCCTTGTAGGCTATTGACTTTGGTTTTACTCTGGAATGAGAAGCCGGTAGAGAGTTTGAGCAGGGTAGTGACATAATCTAG	benchmark
random_104	AAACCGCAATACTAATTACAAAGAGCAGGCAAGGAGTCAAGTGTGATGTGCTTTCAATGAAATAAAGAATCCCTTTTCTCTCCTCTCTTCTTCCTCTGTGGCACAGACCACTTCATTCCCTAAACAAGCTCACAGACCATCACAGCAGGGCATGGCCATCTTCCTTTTCATGGGAAAGGATTATTGAGTGGGAAGTGCTC	benchmark
random_105	ACCCATTGACCTGGATACTCTACATTTCCAATTCTGTACTATGAAAATGCTCACATATGAAAAGAAAGATTTGCCGGATGCAGTGGCTCATGCCTGTAATATCAGCAGTTAGGGAAACTGAGGTGGGTGGCTCACTTGAGGCCAGGAGTTCAAACAGCCTGGCCAACATGGCAAAAACCTGTCTCTACTAAAGACACAAA	benchmark
random_106	GTAACTTGCCTTGCTGAGAATTAAAAAGAAAATTTTATATCTGAGTGCTATTTCTTTTGTGGCACCGAAACTTTACATATAACAATGTGGGGGCTCATCCAGGATTACATTCCCCACCAGGGACAGTCTCTGTTTCTCTCTCGTGAGGAGGTGCACCCTGCCCTATTGTGGCAGCCTCAGGGATGAGAAATCAAGACCTA	benchmark
random_107	TTTGTGGTCATTTGTTACAGAAGACGCAGGAAACAAATATAGTGTGCAGAAGAATCCCCTGGAGCACTCGCTCAAAATGCTGATTCCCTAATAGGTGCTACCACAAATCCTCCACCCCCATCCCTCCCAAAAAAGAGTTCTAATTCAGGAGGTCTGAAGTAAGACCCAGGAATCTGCAGTTTTTAAACCAGTACCACAGA	benchmark
random_108	AAGGGAACCAGAGTGAATCTCGGAGAGCATTCTGGGGGTTATTGTAGATATCCCGGCCAGAGATGACAGTAGTTTGGGTTGTGACAAGAGCAATGAGGCTAGAGAAAAGTGGATAGATTCAAATGATTTCAAGGAAGTCAAACATAAGGGATTGGAGTGACATTGGTTGTGGGGCTGAAGGAAAAGAAAGTGTCCAGCAA	benchmark
random_109	ACAAAAAAGTGTCAGATCACCCCAGGGTGGCCAGATGTGACACATAGGATCAGGGACAAGTGAGAGACTGGCAACTTTTCCCCAAACCAATAGGTTTTCAGATAATTCAATGAGGGCTGGAGACAGAATGTTAAAAAATCCATGAAAGCAGTGACAAGCAGGCCAAGCTGGCATAAGGGGCTGAAAATGAATTGGGAATA	benchmark
random_110	TGCTCTCCCTCTCCTCAACCCCCTACAGAAAATTATAGTGTGTGTTGTGTGTTGTTCCCCATTGTGTGTTGTTCCCCTCCCTGTGTCCATGTGTTCCCATTGTTCAGCTCCCACTTATAAGTGAGAAGATGCGGAGTTTGATTTTCTGCTCCTGTATTAGCTTTGCCCTTTTTAACTGGGGTTGTTTTATGCTTGTCATT	benchmark
random_111	CCCAGTGTCCAGGGTTGCCACATCGGAAACAGACTCCCAAAAAGGTGGCAGAGTTTCCTTTTGGGTTATCGGGAGGCTTTTGTGTGATTGACTTTTGGACAGCAGAGGTGAGCATCTGGTATTTTAAATGGAGATGCTTGTCTTTTTGAATTTTTGGTTCCTCATCTCTGTTGTTAAAGACACAGAAGGCTGCATTTAGG	benchmark
random_112	ATGTGATGAAGCCTCTTTTCTCTTCGTGATCTACTTGGTTGTGGTGAGCACACTCTGGTCTGCTACTCAAGCCATACATTTTATAAATGCAGTTCTGCCCCATCCAGAGTCCACAGTTGTCCTGCATTGCCTGTGACTGAGATCAGAGAGTCTGTCTTTTTCTGGGGTCATTTGGAAGCTCATTGTTTTTCAGTTATCCA	benchmark
random_113	AGCTACCTCGCCTGGCCCTGGCTGTAATGTTACACTATAGTTTTCAAGACGTTAATCATTGTGGACAGCTGGGTAAAGGATCTTTTTTTTTTTTTTTTTTTTTTTTTTGAGACAGAGTTTCACTCTTGTTGCCCAGGCTGGAGTGCAATGGTGCGATCTCAGCTCACTGCAACCTCCGCCTCCCGGGTTCAAGTGATTCT	benchmark
random_114	CGCTGGTTTCACTTCCACCGTTATCACCCTAGTTCAAGCCACCACCTGGACTAAGATATCCTTGCCTTTTCCTCCACCCCTCTTCATAACTCATCTCTTCCCCACCCAACAGACAAAAACATTCCTTTAAGTATAAATTAGATTGCATCACTCTTCTGCTCAAACCCTCCAGTGACTCTCCATCACACTCAAAGTGAAAT	benchmark
random_115	TCCTCCCTTTCTGCCTTCTAAAATAAGCAGGCACAAGCTCCTTTGATAAGGTAGAAATGGTTTGGAAGGAACAGGTGGACTTAGCTCTGGATAAGTCAGGGGACTAGCTGAAACTAGATACGGGTGTCAAATAAAAGATTTCTGGAACTTGGGCTTAATCAGGGCCTGCCTGTGCAGCCTCAGTGAAAACAAAATAGTAG	benchmark
random_116	GTCCAACCACCTGATGACTTTTACAGCAAAATTTCTTCTTAAATCTGGTTAGAGTTTCTGACTAAGGGAGGAGTGAGTCACCCAACAGCCTTCATCTGAGCAGAACAATGAACGTGTTAAAGTCATCAGGCATGCGGGCTGGGAGTATATGATGCTGTTCCTCATCTGGTCTAGGACAGAATGTCCTTAGGAAGGTACGA	benchmark
random_117	CCTGACGCTTGCTCCTTCTCTCACCATGTGACATGCCTGCTCCCCCTTCTTCGTCCACCATGAGCAAAAGCTCCATGGGGACTTACAAGAAGCCTAGCAGATGCTGATGCCATTCTTGTACAGCCTGCAGAACCATGAGCTAAATAAACATATTTTCTTTGTAAATTACCCAACCTCATATATTCCTTTATAGCAATGCA	benchmark
random_118	GACAAGGGGCAAATCAGGTTCCACAAGCCACAGATTTGGATATTTAAAGTCGTAACTCAAGCCAACAAACTGTTAAAGAAAATATATTCTATTCTCCTACCTTGACAGAAGGCACCATCGTAATGCCCTGGAGGGCCAGACTTGAAATGAGAACTCTTACAAAACCACACCAGAGCACAGCCCACCTCCCTTCTCTTCCC	benchmark
random_119	CAGCTGCAAGAAGATGTCTGGGAACAGACACAGAAACTCTCCCTCTCAGATAAGCAAAAGAAGGCATCACAGACTAAGTCTGCCCATGTGATCCAGGAATAAAGTGAGAGCTGATAAAAAAAAAAACTCTGCTCTATAAAGATAGCACACCTGGTCCCAACTAAATCGTCAGGCCCTAGGAGGATAAGACATCCCCTCCT	benchmark
random_120	CATCTCTACTAAAAACACAAAAATTAGCCAGGCATGGTGGTGCATACCTGTAGTCCCAGCTACTCTGGAGACTGAGGAGGAAGGATCACTTGAACCTGGGAGATTGAGGCTGCAGTGAGCCAAGATCACACCACTGCACTCCAAGCCTGGGTGACAGAGCAAGACCATCGCAAAAAAAAAAAAAAAAAGAAAGAAAAAAT	benchmark
random_121	ATTTAAAAAAACTCACTCTCTGAGCCACACCCTGTGTTAAGCATGAGGACGCTGATCTTTGGGCTTGTGTTTTAATTATTTTTGTTCATGCCTCTTCTCCTCCGTCAGACCAGGGGCCCCTCAGGGTAGGAACCTCACACAGGGCCAACAACACAGTAGGAGTCAAACTATCATCTGGTATAGTTGCAAAACGCAATTTT	benchmark
random_122	TTTTACTTAATATATCCTGGAAAGCATTCCACAGCAGTTTACTGAGCTCATCTTTATTCTTTTTTTTTTTTTTTTGAGACATGGTTTCACTCTGTCACCCAGGCTGGAGTGCAGCAGCGAAATCTTGGCTCACTGCAACCTCCGCCTCCTGGGTTCAAGCGATTCTCCCACCTCAGCCTCCTGAGTAGTTGGGATTACAG	benchmark
random_123	AAACCCCATCTCTACTAAAAATACAAAAATTAGCCAGGTGTGGTGGTGGGTGCCTGTAATCCCAGCTATTTAGGAGGCTGAGGTGGGAAAACCACTTGAACCCAAGACGCAGAGGATACAGTGAGCAGAAATTGCGCCACTGCACTCCAGCCTGCTAACAAGAGCAAGACTTTGTCTCAAAATAAATACATAAATGAAGG	benchmark
random_124	TGTTGGTGCCACTAAGAGCTGTCATCAGTCAATGAACCAACGTAACATTTTGATATGAGATGGAAATACCTTGGGAATTAACACATCCTCTTCTAGCCCTCCTCCCATGAGGTAAAAGTGTCTTCAATAACTCCTGTCTAAGCATCAGGCTAACCCCAACACCTGGTGTTAGCTGCTGACTTCCCCAACCTTACTTGAGG	benchmark
random_125	GTTGCAGTGAGCTTGGGCAACACCAGGGCAACAGAGCAAGACCCTGTCTCAAAAAAAAAAAAAAAAAAAAAGTAGCTTGTGGTGGCCATTAGGAGTAAAGATCAAGTTCAAGTTCAAATCAAAAGTATGATAAGACTCACAGCAGGAGCCACAGGAAGAGCCTTTATTTAACCCCCAGCCCAGGCCAGGATGCCCAAGTG	benchmark
random_126	AACAAACAGAGCGAGGTTACTGGCTTTCTGCTTGCTCCTGGCATCCAGAGGTGTGATATTTGGAAGAAATTCTGTATCCTTCAGCTACTCCCCGATATTCAGACATAAGTTACACACATCTGGAGAAGAGTTCTGCCCTGTTGAAGCTAGAAGGGTGCTCGATGGGAAAGAGAAAGGAGCATCAATCTGCAAAAAACTGA	benchmark
random_127	GAAACAGGATAGGAACAATGTGAGTGTGAGAGGTGAAGCTGGCTGGGCTTCTGGGTTGGGTGGGGACTTGGAGAACTTTTCTGTCTACCTAAAGGATTGTAAACACACCAATCAGCATTCTGTGTCTAGCTAAAGGTTTGTAAATGCACCAATCAGCACTCTGTAAAAACCCACCAATCAGCGCTCTGTGTCTAGCTAAA	benchmark
random_128	CTAAGATATCTCTGAGTTTTATCACTATCGTGGTGTTCCAGGGACCTGAAGATCCACTAAGGGTTTTAGTTGTGCTCAGGAGGCTTGAGCTTGGCCTCCTGGTGATTGACCAATGGCTAAGTCCTCATCTGAATTATGGGCCCACAAGAAGGCCTAACAATCTCAGCAATACCAGTAGGTCATCTACACTTAATGCTCTA	benchmark
random_129	TTAGTTTGGATGCCTTATCTGTCCCTTGGCAAATGGCGTAGTTTACACGCTTGTCACTAATTGTCTCATTGGTCAAGGAGATGGTTGAAAAAAGGCATAGCACTTTAAGAAGCCACGTGTTACGAATTGGTAATGTGTGAGCCAAGCCTCTGCCCCATCAAAAATCTAGAGACTTCACATGGGGGAACCAGGCTACCACC	benchmark
random_130	ACACACACCTATACCCACACACCTATACACACACCCACACACACCACACACACCCCTATACACACGAACACACCCACCTGTACACATACCCACCTATACACACACATCTATACACACAAATACATCTATACACCCACAAACACACCCATCTATACACACACAAGCACACACCTATACACACACAAACACACCCACCTATA	benchmark
random_131	TGCAGGGGCTTGAAGAAAGCACAAGAGACAGAAATGGAGCTAGAATTAGTTTCCTTGTCACCCATTGACTCATTTTATGTAGGCCTAGACCACAATCTTCTAGGCCAGGACTGGTGCTGACATTCTGTGGGGTGAGGTTTTGAGGTCAGGTGAAAAGAGAAAGAAGGATCTTTATGTCATTGTGCTTTTCTGGCTGGGCA	benchmark
random_132	TGACATAGGCATGACAGACAACTGTGGTAGTGACAACACTAGTGTCGCTACTGAAAGAAACACATGGCATTTCAGCACCAAAAAAGGTTCATGGACAGGAAAACTGTGGGCGACCGGGAGGAGATGGTGGCGTGAAGTTGGAAAGACATGAGTGGTGAGGAGGATGACATTTAATTTCAGGACATTTTGATGGATGTGAA	benchmark
random_133	GTCAGAGAAGATACCTGATATGATTTCAGTTTTTTTTTTTTTTTTTAAGTTTTAGGAGTTACAGGGCCAGGCGTGGTGGTTCAAGCCTGTAATCCCAGCGCTTTGGGAGGCCGAGGCGGGCACATCACCTGAGGTCAGGAGTTTGAGACCAGCCTGGCCAACATGGAGAAACCCTGTCTCTACTAAAAATACAAAATTAG	benchmark
random_134	ATGCTATCCTTGAATGAATCCTCATGGACAGGGAAGTGGCATGCACAGATTAGTAGGCCATGGTTCAAATAACCAATCACTACAGCAAGGGGAATGGATTCAATCTTCCCCAGAACATATTGCTGCAGGGGCTGCAGGGGCTGCAGAGTGGTAGATAAGGGGAGGATAATGAAGCAAAATAATCTGGGTACTGTTGTTAA	benchmark
random_135	CCTACCAGGAATATGCAAGACTTGCTACAGTTACCTTCTCCGCTTCCTCATGTCCCTCTATGTAGTCTGGCCTCCACTCTCGCTTCTCTCCTCCTCAGAATGCTCTTATCCAGACCACCAAAAAGCACTGACAAATCCGACAGATAGATAGTCTTTCTCTTTTCATGATGTCTCTGAAGCATTTGGCAGTATTGATCTCT	benchmark
random_136	TCTGATAGAAAAATAGCGTCTGGGTGGGGCGTTTCTCTGAGATGTGTTTTTGGGTGCAACTAGAACAGAGCTCTTATTTAACTTCCTTTGAAGTTGGACTTTTACTATTTTTCCAAGGCTGGGGGATTATGAGTCAAGGTTTTGATTGGGAACTTGGATCTTTTGGCCCCGTTCCTTGCAGCAGTGGCCTGAGTGCCTGG	benchmark
random_137	GCATGAAACTCTGGAAACAACAGTCCATTTGTTCAAGGCTGGAACAAATTCAAGGCTGCTCACTATTAATTTAAAAACAAACAAACAAACAAACAAACTGCTGGCTGGGCCTGAAGAAGCCCCTGGGATTCACTTCCTTGTAGAGTTGTGTGGCCTGCAACCTACCATGTCTCCTCAGCCTGCTAAACTACGCTTCACCC	benchmark
random_138	GTAATCCCAAGGTTGGACTCACATGATGGCAAATGTCACTTAGTTCTAAAGCTCTAATTAGAAACAGGGCTGAAGTTTTAGCCAGCTCCTGCTACTAGAAATAAAACATGAGGCAACAGCAACCCAAGCCCTGGACACCCCCTGACAGTGAACTCTGAGGTGCTTTCTGAGTGAGTTGAGTATAAAGCTGACAGAGCCTA	benchmark
random_139	GTCCAGAGGGAGGGTGACAATGAGAGAAAGTGTAAATGAAAGACTATTCTTTCAACCTTATTAGGACATCCTCCTAGAGTGGACCATCCTGATTTGCTTAGGAGTGAGAGATTTCTTGGGATGTGGGACGTTCAGCACTAAAACCAAGAAAGTCCTGGGCAAACCCAGATGGTTGGTCACCCAAGCAACTATACCTAGAC	benchmark
random_140	AACTGTCTCAACTTGTCTTGCGACCCCCACCCAGGAATCAACTTATCAGAAGAGGACAGCATTGACTCCCTATGATTTCATCAATGACCTGACCAATCAGCACTCCCTACTTTCCATCCCCCTACACACCAAATTATCCTTTAAAACCCTGATCCCTGAGTTTTTGGAAGACTGATTTGTGTTGGGTGATGTACCAGAGC	benchmark
random_141	CCGAGGATTCCTATTTAGCTGCAGTGATGGGCATCGCTTCCTGTTTTAGTAATGTCTTTGTGGCCAGCCGATTGGAGAGTGTGGTTTATGCATCGTGGAGCCGGGTTCAGGCTGACCTCAACTGCATGAAGGATCTCTATGCAATGAGTGCAAACTGGAAGTACTTGATAAATCTTTGTGGTATGGATTTTCCCATTAAA	benchmark
random_142	TTTTAAAAATTGTTTATAGAGACAGGGTTTCACCATGTTGCCTAGGCTGGTCTTGAACTCCTGGGCTCAAGCAATCCTCCTGCCTCAGCCTCCCAAAATGCACTTGGGATTACAAGTGTGAGCCACCCTGCCTGGCCTCAACTTTTGTATAACCAGCAAAGTTTACTCCAAACATACCTCTATCACTGCAGTCTAGGATT	benchmark
random_143	GGTTTTCAGTTTACCTAGCCTTCAGTTTTCCCGACAACACCTACCAGCTTCGACACCTAGTTCTGCCTTATTCATGCTCTCATGGAATATTTGCAAGAGGCCAATAGTTTTGCTATCTCCTGCTTTGCATCAAGCCTAAAAGGGAATGGTAACCAGGCAAGAGCTGGGTAGAGGTCTTCACAGTGGCCACTTTACTGTTT	benchmark
random_144	TGGAAGGAGCCCTGATGTGTTCTAATGAGGCTCTGTTTCAGAGCTGGTAGCTTTCACCCTGAGAGTTCTTCCTGTCACCCAGCGTGTTTCAGCCTAAGTGTTAGCCAGTTGGTGAATGAGATTTTGGAAAACTTCCAAGCCATAGTTAATTATGTGCTTTCCTGAAACTTGACTGTCCTTGCCATCTTCATGGATGCCTT	benchmark
random_145	GAGATCATGTCCTTTGCAGGGACATGGATGGAGCTGGAAGCCATTAACCTCCACAAACTAACACAGGAACAGAAAACCATGTTCTTACTCATAAGAGAGAGCTGAACGATGAACACATGGACACAGGGAGGAGAATAACACATATTGGGGCCTGTCAGTGGGGCAGGTGGGTAGAAGGAGAGCATCAAGAAAAATAGTTA	benchmark
random_146	GGGATCCTGAACCGAAACTGCGAAGTTCCTTGGCCATCAGCTAAGGAGGTTTGAGTAGGAAGACAGGGGTCTGGGAGCTTGATGGCACACTATGTAGCCATCACTGAGCCCTAAACTACCTACCCTCTAATTCTTTATTGCTTGAGATAAATAAGCAATTATTTGGTTCTGCCCCCCATCAGGTTTCTGTTATAAAGCAG	benchmark
random_147	TAGCTGGGATTACTGGCACCCACGGCCATGGCCAGCTAATTTTTGTATTTTTTATAGAGACGAGGTTTCACCATGTTTGCCAGGCTGGTGTCAAACTCCTGACCCTAGGTGATCCACCTGCCTTGGCCTCCCAAAGTGCTGGTTGTTATAACTTCTATTTCTCTTATCCTTTGGCCCAGTTTACAGAAGAAGTACACATT	benchmark
random_148	AGCTGGGCTACTGAGTCTGGTGAGAACTTGGAGAACTTTTATGTCTAGCCGGAGGATTGTATATGCACCAATCAGCACTCTGTGTCTAGCTCGGGGTTTGTGGATGCACCAATCAGCACTCTGTATCTAGCTAATCTGGTGGGGACTTGGAGAACTTTTACATCTAGCTAAAGGATTGTAAATGCACCAATCAGCACTCT	benchmark
random_149	GAGTGCTGGGATTACAGGTGTGAGCCACTGTGCCTGGCCATTAAAATTTTTTTTTGTAGAGACAGGGCCTCACTTTGTTACCCCAGGTTGGTCGTGAACTCCTGGGCTCTAGTGATCCTCTTGCTTTGGCCTTCTAAAATGTTGGATTACAGGCATAAGCCACCATGCCCAGCCTCATCTTCACTTATACTTAGTAAATT	benchmark
random_150	CTGCTATACTTTTTATCTCAGTTTTCCATAGGTTTTGGTTATTGCTCTAACCCTTAGATCCCCAGTCCTGCCTTCACACCCTCATACTTGTTCACCTGCTGTAGTTCAACCACCCAACTATTGATGTTGGCTTTTTCTAGTGAGGCACCTTTGCCACCTTCAGCTTCAGCAGCTGGCTTTTAGAACCGGTCCTGCCTTCA	benchmark
random_151	GGGGTTGGGCAGGAGAGGGCAATGCCTCGATGCAGGCTTTATTTTATGTTCACTCCAGGGAGGAGGTTTTTAGAGGATGTCACGACTAGGGTTGAGTGTCAGTTAATCTACCTGTCTCTGCTCTGAAGAGTGCTTTCTGTCATGGATTGACATTATTTAATGGCCAGCATGGTAGACTTAGATGGTAGGGTTGTAATTTC	benchmark
random_152	TTCTGTGTGCTCAGTGCTCACTAATGACAACTCCATCCAAATATCCTGGAAGTTTTTAGCATTACTTCCTCCACTTTGGGAAAGAGAATGAACTTCTGAGGCTTGTAGGCAGGGCCTCTCAGGGGCAAATAATAGGTGGAAAGCAATGCAAGCTCCAAAGCTTGGAAACCTGGTGGGCTGTACTAACTGACAGGCTAGAA	benchmark
random_153	CTATTGCTGTGTAACAAAGCACTACAACACTTAGTGGCTTCAAACAAAAATGTATTATTATCTTTCATGGTTCTATAGACTGACCGAGCTTAGACCGGCAGTTCTTGCTTGTATGTCTCCCATGTGATTGTAGTCAGATAGCAGTGCAGGCTGCTGGGGCTGATGACCTGAGTGGCTACACATGGCCTCCCCATGAGGCT	benchmark
random_154	TCATATTTGCTCTGCCACCTCTACACCCAGCCCCGCTTTCTGCAACCAATTGTATTATAACCCCCTCCCAAACACTTAGTGCATCCTCCCACTCATGTAATTTGTTTACCTTGTTTTCTATTTATTTCTTTTGAGATGGGGTCTCTGTCAGCCAGGCTGGAGTGCTGTTGCATGATCTCAGGTCACTGCAACCTCTGCTT	benchmark
random_155	AATGCAACCAGGCTGAACACATTACAGAGTACAAAAACATAAGGGGGGGTGGGGGAGTGGGAGGAGTGGCATGTCAAAAGCAATGCTTGGGTAGTAAAGAGGGCCTGGCTTTTTGCCTTGCCTCTGTCCCTGTTTTTCTGTGTGATCTGTCACATTCACAAAGTCTGTCACATTTTCCTCATCTATAAACAGTAGTAGTG	benchmark
random_156	CCGGCGAAGTCAGGCTAATTTTTGTATTATTAGTAGAGATGGAGTTTCACCATGTTAGCCAGGCTGGTCTCAAACTCCTGACCTCACGTGATCCACTGACATCAGCCTCCCAAAGTGCTGGGATTACAGGCATGAGCCACTGTGCCTGGTTATAGTTCTTTTTTTCTTTTTTTAGACTGAGTTTCTCTCTGTCACCCAGG	benchmark
random_157	AGATCCATGAGACTTATTCACTATCACCAGAACAGCATGGGAAAGACCTGCCCCCATGATTCAATTATCTCCTACCAGGTATCTCCTACAACATGTGGGAATTCAAGATGAGATTTGGGTGGGGACACAGCCAAACCATATCATTCTGCCCCGGCCCCTCCCAAATCTGATGTCCTCACATTTCAAAACTAATCATGCCT	benchmark
random_158	TTTTAACAACCAGCTCTGGTGGCAACTAACAGAGTGAGAACTCATTCATTGCTGCCAGGACAGTACCAAGCCACTCATGAGAGATCCATCCTCATGACCCAAACACCTCCCACTAGGCCCCACCTTTAACACTGGGGATCAAAGTTTAACATGAGATTTGAATGGGTCAAATATCCAAACTATAGCATTCTGCCCCTGGC	benchmark
random_159	GGTTACGATGGTGATGGTGGTGGTGACAGTGGAGATGCTAATGATGATGATGGCGATGATGACGATAGTGATGGTGATGGTGGTGGTGATGATGATGATGACGATAGTGATGGTGATGGTGGTGGTGATGATGATGATGACGATAGTGATGGTGATGGTGGTGGTGATGATGATGATGACGATAGTGATGGTGATGATGA	benchmark
random_160	TTCTTTTGGCTTCAACAATGGAATTTATTTTCTCACAGTGCTGGGGACTGGAAGTCTAAGATCAAGGTGTTGGCATGGCTGCTTTCCTCTGAGGCCTCTCTCCTTGGCTTGTAGATGGCCGCCCTCTTGCTATGTCCTCACACGATCTTTCCTCTGTGTGCCTGGAATAATTTTATGTGTATGTATGTGCCATGCAGCAT	benchmark
random_161	CCATGAGGAATGTCACACTTTTCCAGGGGCTGTGAAGAAGATTCGAGGCCAGATTGTCTCCCATTGGTAGACAGGCAAGATTGCCTCTATATCATGTTTAAGGGTTCAGGATAGTTTTTACAGCCAAACTTTGGAGCAGTCACACATCTGTCGTAAAACGAAAGCAGGTGTTCATTGAGATGGGCATAGCAGGTGCTGCC	benchmark
random_162	GGGGATTACAGGCATGAGCCAACATGCCTGGCTGGCCTCCTTGAGTGGGATTTAGAAACTGGTTCTCTCTGGGGCAGACTAAACAGATTGCCCGTATGTGGAAAAGGAAGGGATAACGAGACACAAAAGAATGTCCCCCAGAATATCAGCCAAATGGCTCTTTAGAGCAAGAATCGTTTCTTTAGTTAAAATGCCCAAAG	benchmark
random_163	AACAAGAAACTCTCTCTTCCTAGAGTTCCCCCATAGGCTCAGAATTCCCTGTGATTGGGCCAACTTGAATCAGAAGTCCATTCTTGAACCAACCATTACGGCCAGGTAAGTTGGGGAATGATTGGCTCACCCTGGGTCACACACTTCATCTAGGGTCAGAGGTAGAACTTGATCTATAACACAAAGTCTGAGATTGGAGG	benchmark
random_164	TTCCCCCAAATAGAATGAGTCTCTGTGTGGGCGAGGTGCTGGGAGAACTTGATTGGCACAATCTCATTTTGTCCCCCATGAGCGGGGATCCTTAGCTCCATTGTAGAAACTGGCTCAGATGGGCAAGTTACTGAACCTGGGAAAGTGAAAAGAAAAAGAAAAATCAAAAACAAAAAAGAAGGCTGGGCGCAGTGGCTCAT	benchmark
random_165	CTGAGGCAGAAGAATTGCTTGAACCCAGGAGGTAGAGGTTGCAGTGAGCCGAGATCATGCCACTGCACTCCAGCCTGGGTGACAGAGCGAGACTCAGTCTAAGAAAAAAAAAAAAACATAAACATAAAAAAAACATACAAACGCCATTTTCAAGGCCATTGCACATCTTGCAATGACATGGCCGGTTGTGGCTCTGCCTC	benchmark
random_166	GAAGTTTACCTTCTCAAAAATAGAACCAGGCTGGGCACGATGGCTCACACCTGTAATCCCAGCACTCCTAGCACTTTGGGAGGCAGAGGTGGGTGGATCACTTTAGTTCAGGAATTTGAAACCAGCCAGGGCAACATAGTGAAACCTTGTCTCTACAAAAAATACAAAAATTAGCTAGGTGTGGTGGCATACACCTGTGG	benchmark
random_167	TCAGGAGCAGAAGAGAAAGGTAAGGGGGAGGTGCCACACACTTTTAAATAACCAGATCTCAGAAGCACTCACACACTGTTGCAAGGACAGCACTAAGCCATGAGAGATCTGTCCCCATAACCTGAACATTTCCTGCCAGGCCCACCTCAAGTATTGGGCATTACAGTTCAACATGAGATTTTTGGGGGACAAATATCCAA	benchmark
random_168	TGGATGAGACCATATAAGGTAACTTCCTGACATTGCCATGGCATTTGTAAACTGTCATGGAGCTGGTGGGAGTGTACCAGTGAGGACGACCAGAGGTCACTCTGGTGGCCATCTTCATTTTGGTGGGTTTTAGCCGGCTTCTTTACTGGAAACTGTTTTATCAGCAAGGTCTTTATGACTTGTATCTTGTGCCGACCTCA	benchmark
random_169	AATTGCAGAATGTGAGTCATCATGAAAGCACTACTATGTCTGCACTGATAATTGAGAGGCTGCATTTTTCATATGGTCAAGTTGGAGATAGTGAGTGTGGCCACCTGGAATCTTCCCAACCGAGTCCCACAAACACCTCACTGCCTCAGCCACCTGCCCCATGCATTCGCTTCCCAAGGCACAAACACAGATGATAATTT	benchmark
random_170	TTTCAAATGTGGTTTTAGAATTGAGAGTTAAAGGGCCATTGGTGTGAGATACTGCACAAAAGGCGAGGTGGGTTTTTTAGCCTTTCCTGATAGGTGCACCAGCTGGAGACATGGAGCATTATAGAAGAAGAACAGCAGTCTCTGGCCAGTACTGCGTCCACCTTCTCCAGCAACACAGGCCACTTAGGGTGCAAATAAAC	benchmark
random_171	GTCCATTTAAATTTCCCTTCATCACGTTAAGATCATAGAGGAAATTGCGTACCTCAGGAACCAATTAAAGCTTAACTCACCTTCTTCTGACCGTCCCTCAGCAGCTGTTCCCAGAGAAAGTTGGAGAGAGCTCAAAGAAAAACTGCCTTGGAACAGACTCACCTGGAACTCATAGACTCCATCCGAGTCTGCGCTGCCAG	benchmark
random_172	CGGTTTGGCTCTGTATCTCCACCTAAATCTCATCTCAAACTGTAATCCCCACGTGTCGAGGGAGGGAGGTGATGGGAGAATGAGGGTGGTTTCCCCCATGCTGTTCTTATGATAATGATGGAATTCTCATGAGACTTGATGGTTTTAAAAGTGGTAGTTTGTTCCTGCTGTCTTGTGAAGAAGGTGCCTGCTTTCCCTTC	benchmark
random_173	TCTTCAAGTGACAAAATTACAGAAATGGAGAACAGATTAGTGGTTGCCGTGGTCAAAGATGGGGTGAGATAGAAGGAGAAGAGTTTGGCTTATAAAAGGGCAGCATGAGCTGTTATGGACTGAATGCTTGTGCCCCCCACCCCCGAAATTCATATGCAGAAGCCCTAACCCCCAATATGCCTCTATTGGAGACAGGGTCT	benchmark
random_174	ACCATCACCTTGGGTGTTAGGATTTCAACATACACATTTTGAGGAGATACAAACTTTCAGACCATAGTAAGAAGTTAGAGGAAAGATGTGTTCCAGCCTATGTTAGCAGGAGACGAAAGCTCACTTCCAGCCTGCGGGGAACCGCACAAGCAGAAAGACCACTCTGTCCCTGGTTAATAAACGCTCAGTTGCCTGAAGGG	benchmark
random_175	CAAAAATTAGCCAGGCGTGGTGGTGGGCACCTGTAATCCCAGTTACTCAGGAGACTGAGGCAAGAGAATAGTTTGAACCCAGGAGGCGGAGGTTGCAGTGAGCCGAGATCGCGCCATTGCACTTCAGCCTGGGCAACAAGAACAAGACTCCATCTCAAAAGAAAAAACAAAAAATGAAACAAACAAACAAACAAAAGGAA	benchmark
random_176	CGTCTAGCTAAGGGATTGTGAATACACCAATCAGCACTCTGTGTCTAGCTCAAGGTTTGTAAATGCACCAATCCGCACCCCGTGTCTAACTCCAGGTTTGTAAATGCACGAATTAGTGCTCTGTGTCTAGCCGATCTGGTGGGGACTTGGAGAATCTTTATGTCTAGCTAAGGGATTGTAAATGCACCAATCAGCACCCT	benchmark
random_177	AGTCTCATGAGAGCATATACTACAGGCTAGAGTAGGTGGACCAGCATTTGCTTTCTGGAAGAAGAGGCATCTGAGCTTGTTTCAGGGTCAATAGCTAGCTACTGAGGAAGGAAGGAAAGGATGTTCCATGTAAAGGCACCCAATGCAAAAGGATCGAGAGCACCTGGTCTTTCTGGGATATGCAAGTAATCAAGCATGGC	benchmark
random_178	GCCTCGGCCTCCCAAAGTGCTGGGATTACAGGTGTGAGCCACTGTGCCCGGCCTTCCCAGCACCATTTATTAAATTAGGGAATCCTTTCCCCATTGCTTGTTTTTGTGGGGTTTATCGAAGATCAGATGGTTGTAGATGTGTGGTGTTATCTCTAAGGTCTCTGTTCTGTTCCATTGGTCTATATATCTGTTTTGGTACC	benchmark
random_179	TAAAAAATGATGAGTTCATGTCCTTTGTAGGGATATGGATGAAGCTGGAAACCATCATTCTCAGCAAACTATCACAAGGTCAAAAAACCAAACATTGCATGTTCTCACTCATAGGTGGGAATTGAACAATGAGAACACTTGGACACAGGAAGGGGGACATCACACACCAGGGCCTGTTGTGGGGTGGGGGGAGGGGGGAG	benchmark
random_180	GAAGTACCACATGCTTTTAAAGAAGAGATCTCATGATAGCTCACCATAATGAGAACAGCACCAAAGGGGAAATCCTCCCCCGTGATTCAATCATCTCCCACCAGGCCCCATCTTCAACATTTGTGATATGGTTGGCTCTGTGTCCCCACCCAAATCTCACCTTGAATTGTAATCCCCATAGTCCTCACAAGTCAAGGGTG	benchmark
random_181	GCAATCCTCTCTTCAGCCTCCCAAAGTGCTGGGATTACAAGTATGAGCCACTGTGCCCGGCCTGTTTGTTTGTTTTAAAGACAAGTTTGGGCCCAGTTTATAAGAAAAGAAAACAGACCATCCTTAGGGTGTCAGGATGATATTTTGACAAAGGCATTCATGCTTAGCAGGATTTCTCTCCCCCTACCCCCACCCCAAGT	benchmark
random_182	CTTTTTAAAGACTGTCTTTTAGTAAGAAAAATGAGGAAAAGAAATTTGGGCAATGGAGATATAATGGAGATTGTAAATGTAGCTATTGACAGCTGGCCCATTGGCCGGAGAGAGGGGCCGCTTGGAGAACAAGGAAGAGATGTAGATCAGTGGGTCTGGGGTGACCCCAGCATGGCATGCAGGGTGGACAGGAGTTGGCT	benchmark
random_183	TGGTCCCAGCTACTTGGGAGGCTGAGGCAGGAGGATCACTACAGCCCAGGAGTTAGAGGCTGCAGTGGGCTGAGATTGCACCACTGAACTCCAGCCTAGGTGACAGAGCAAGACCCTGTCTCTAAAAACAAAACAACAAACAAAAAACGAAGACAGGATTTACAGTAAGTACATGTCCTTACCAAGAACAGTAAATAAAG	benchmark
random_184	ATGTGGACATATCTTCTCCGGGAGCCACAGTTCCATCTACTACAGCACCAAGAAGGGACTAATGGTTAGTCTAAACCAACCACAGCGGTCAACATATCAGGCACCTGCTCAACAGGAGAGGTGTGAGACACTGTCTCTTCTCCACTGCATCCTGCCAACCAAAACTAGTGGAGGTATTTTTGAAAAAGGAAAAGCAGAAG	benchmark
random_185	TGGGGGTTGTGCATTCCAGCCTTTTTTTCTGCACTACACCCAGAGAGTGTACTCTTTGGAAACGCACATCTTTGTTCTGTGACCGAGAGAAACACGTATGCCTAGTCTCCTCTACTGTTAGAGCCCGGAGGCTTACGATGCTGTCCTTCATGGGGAAGCTGTAAAAGTTGGGGCATAAGGAAAATAACTGCCAATTGAAA	benchmark
random_186	ACACCTGTCCTAAGCCACCTCTGAGAACATGGGCCACACAACAGCAAGTGAACAGAACAGAGCCTTTATTGAGACAGGTCCGAAAGGACTGGAGCAATCAGCTTACAGGGAACATTTTTGCTTCGTAGGAATGCGGTCCTGCTTGCTGAAAACATATCCTTTGTACAGAGAACACACATAATCCTAGGTCAACTTTGCCC	benchmark
random_187	CTGTGACTTTGGCAATTACTGCAACAGCAGGTTGCATGCACAGGTAGTCTGATCAGAGTGGCTAGAGCCTTGTGACTTTTCTCTTACTTTCTGCTCTTGAGCTTCTCTGTGTCTACCTTGGAGGATGCTGTGGGATATTGCTCAGTTGTGCTGGTTCAAATACCCATGTGGAAGAGCTAGGGAGTTAAACAATGTCTGGG	benchmark
random_188	AGTGAGACCTGGCCTGCCACAGGAATGCAGATGGCCACCAGAGGCTGGAAGAGACAAGGTATCCATTCTCCCCTAGATCCTTTGGAGAGAGCATAGTCTTGCTGATATCTTAATTTTGGATTTCTTCTGCAGAACTGTGAGAGAATGCTTGTCTGTTATTTTAAGCCACCGGGTTTGTGGTAATCTGTGACAGCAGCTCT	benchmark
random_189	GTGTATTTCATCCCTTATCTCCAACCGCATAAGACAGATACTCCCAGAGCGGCCATTCATAGACCCACCCCTGGGAATGCATTCCTTCCCCAGGGTTATTCCTTGCTGGGAAAAGAATTCAGTGATATTTCTCCTACTCACTTTCTGCAAGAAGAAAAATATGGCTCTATTCTGCCTGACCGGCAGGCAGTCAGACCTTA	benchmark
random_190	CTGCCTAGAATCTCTCCAATCAGAATACTGGGTTCGCCCAAGTTTCTCTATCATTAGACTGTCTGTTGTCAGCCAGGAGTCTCTCCCATTAGAATGCCTGGGGTGGCCCAGGTATCTCTATCATTAGAATGCCTGTGGTAGGACGGGAATCTCTTCCATTAGAATGTCTTGGGACTTCCAGGTGTCAATACCATTAGACT	benchmark
random_191	CCAAAATTCTTAACAAGATATTAACAAATAGCATTCATAAACAATTAAGAAGAATTATAGGCCAGGCGCGGTGGCTCACGCCTGTAATCCCAGCACTTTGGGAGGCCGAGGCGGGCGGATCACGAGGTCAGGAGATCGAGACCATCCCGGCTAAAACGGTGAAACCCCGTCTCTACTAAAAATACAAAAAATTAGCCGGG	benchmark
random_192	TTAGGGAGGTATTTTTGGTGTTGAAACTTTGGGATGTAATCTAGTGGGTAGTGCTCAGGTGTATTGGTCAGCTAATAGGCTCTTGCTCAGTCATGTGGCTCCACTATATTTCCTCATAGTTGAAGCCATGCTCCCTCTCAATGCTCTGAAAGTGTGGGCTCCTCTCCCACTTCAGTGCTGGCTGTAGATAGTGGCATGAC	benchmark
random_193	CTTCTCTGTTTTCTTTGCTGCCTCTCTCCTTCTCAGTGTAGGAGGTCCCAGGGTCGGCCTTTGTCTCTCTTTTCTCTTCTTGCTATACTTTCTCCCTAGATGACCTCATATAGGCCAAAGTTTAAATGGATCAAATGACTCTCAAATCTGTATCATCCAACCCAAACCTCACCTCTGAGCCCCCCAGACAACTGCACCTG	benchmark
random_194	AGCCTCGCTGGCAGCTGATTAGATGGGGCCCATCCAGATTGAGGGTAGGTCTGCCTCTCCCAGTCCCCTGACTCAAATATTAATCTCCTGTGGCAGCACCCTCACAGACACACCTAGAACAATACTTTGCATCCTTCAATCCAATCAAGTTGACACTTAATATTAACCATCACCACCAGGGATTCCATTACTGCATAAAA	benchmark
random_195	AGACAGAAGGACAGCTACTATGATATAAATGCTTGCATCTCCTCTAAATTCATATGTTAAAATTCTAATCCCCAGTGTGGTAGTTGTAGGAGGTGACGCTTTTGAGGGGGGTGATTAGGTCATGAAGGTACAGCCCCAATGAATGGGATGAGTGCCCTCACAAGAGGCCCCAGAGAGCTGCCTTGCCCCTTTCCCCATAT	benchmark
random_196	GCCCCTTGTTTGCGGACACCTATTTGGAGAAATAAACCAGTGTGTTATGGGGAATCACAGACTAAGCCCATTCAAAGAGACTTCATGGAGAGACCTAGATAGAGAAGAACTGAGGCCCCCAACCGACAGCCGGCATCAACTGCAAACATATGAATGACAAGGTTTCAGATTATTTCAGTCCCCAGCCTTCATGTCAGCCA	benchmark
random_197	CCAGAAGTACAGAGACGGATCCTGAGTACTAGGACAATGCCACTCACACTAAGATTTCCTTTGTTCTGGACTCCATGATCAATAGCTGTGTTCTCATGCAAGAGGTCTTCAACGAAGAGCAAGTCCAAGAGAAAGCTGTTGAGCTCCTTAGTGCACAATATCTGGGACATGGGACACCTGGCTGGCTTTGTTACCTGTGA	benchmark
random_198	CCACAAAGATGGGGAAAAGACAGAGCAGAAAAACTGGAAACTCTAAAAAGCAGAGCGCCTCTCCTCCTCCAAAGGAACGCAGCTCCTCACCAGCAATGGAACAAAGCTGGACGGAGAATGACTTTGACGAATTGAGAGAAGAAGGCTTCAGATGATCAGACTACTCCGAGCTACAGGAGGAAATTCAAACCAAAGGCAAA	benchmark
random_199	GACAACAGACCTGGACTTCATCTCTCAACAGCGGCAGCCAGAGGGAAGGTTAGTGGTCACTGTTCGGTGTCATCCTGGACTTCCAGACATCTCAATTTACAAAAGGCTTCCAAAGCCTAACTGGTCATTAGGTTGAGGAGCTATTATTCGATATTTAAGCTCAGAAACCAAAAACAGCTACACTGACGGCACCCCAACTC	benchmark
random_200	TTATGTCTATTCTGCCCAATGCTTCGAAATTTATTTCACCTCTTGTTGCTCTTTCTCCCCAAACTTTCCCATTGTCCCCAGCCGCCACGTATTCCTGCCTCTTTTCCCCCATCTGAGCTCCCTGTCTGCTCTCCCTGTTAAAATCCCTCTTCCCTGTTAAATTCCCTTTTCCCTGTTACATCTCCTTTGTTCCCACTCTC	benchmark
random_201	AGTTAGTTATTTCCTAGGTACAATGGAGGCACAGGTATTGGATAAATAACGCCCGTTGCAAATGGGAGAAATTGGCCAAAACAGGTCACAGGCCCCATGCCAGTCTGAAATCCAGCAGGGCAGTCAAAGCTCCAAAATGATCTCTTTTGACTCCGTGTCTCACATCCAGGTCACACTTATGCAAGAGGTTGGTTCCAGTG	benchmark
random_202	GTGATTTAAGCACCTTTTATGTTTAAGCCACCCTGCTGGCCACCAGGTGATAATCCAAGAGAAACAAAACCACCCTCACTTCAGAGCTTGGGGACAAGACACATGTCCCTTACATCAGCGAACCAAGATCGGGAGGGAAATGCCGAAGGAGTGGTTCAAGCAGTTGGCAAAAATTTTACAAGAAAATGCCCCAAGGAGCT	benchmark
random_203	GATTTCCTACTCCTGTTTGTTAGCCTAAAACCATCCCCACCAGCCACAAGATCAAGTCTAAATTCCTTCACACAGCATACAAGGCCTTCCAGGGCCCTGGCCTCCACCCTCTCTTCCAGCCTTAATGGGTTTTTTTCTTTTTCTTTCTTTTTTCTTTTTTGAGAAGGGGTCTCACTCTGTCGCCCAGGCTGGAGTGCAGT	benchmark
random_204	CTTGCTCTCTTATGCCTGCTCTCTTGCCCTTCTGACTTCTCCCATGAGATGATGCAGCAAGAAGGCCCTCATCAGATGTAGCTCCTCCATCTTGGCCTTTCCATCCTCCAGAACTGTGAGCCCAATAAATTTCTTCTTCTTTTTTTTGTTTTTGACAGAGTTTCTCTCTGTTGCCCAGGCTGGAGTGCAGTGGCATGATC	benchmark
random_205	CACTTCTCTGGGTTCGCTCTGTCACTTGCTCCCTCTGATGTCACTTCCCTAATTTTATTCTCTTCTCTACAATTTGTAATAAACTTGGCTGGGTGTGGTTACTCATGTCTATAATCTCAGCACATTGGGAAGCCAAGGTAGGAGGACTGCTTGAACCCAGGAGTTCAAGACCAGCCTGGGCAACATAGGGAGACCCTGTC	benchmark
random_206	CAGACACGTGCCACCAGACCCAGCTAATTTTTGTATTTTTAGTAGAGATAGGATTTCACCATGTTGGCCAGGATGCTCTCGATCTCTTGACCTTGTGATCTGCCCGCGTCGGCCTCCCAAAGTGCTGGGATTACAGGTGTGAGCCACCGTGCCTGGCCCCTACTTTTAATTCTTTAGGATATATCCCAAGAATGAATTTT	benchmark
random_207	TTCAGAATGAGAAGGAACCTCAGAGTCAGCTAGTGCAGCTCTCCTCCCTCTTCATTCTGGGTCAGAATTTATCTGAACAGTCTCCCTGACAGGTAAACTTAGCCAGCCCTCTATTAGAACTTGCTAATTGGCAGGGTGGTCCAGAGATGGAGCAATGATGACCTCCTGAGAGCATTCATTACTGGACCACACTGCCAATT	benchmark
random_208	AAGATTCATTCCCCCATTTATCTGATTTCAGGTTTCAAGCATTTAACACAACACTGCCTTGCAGTCCTGCCTATGCCAGAGGTAGAATTTTCATTAGTGGGAGTGTCAAGAGCTGGTGGGAGACTTGTGGGGATGAGTTCAGGAGCTGCTAAGATGAATTCAGGTGCATCAGCTCAGTCCTGAACAGCCCTTGCCTCCAC	benchmark
random_209	AGTTATATACTATAGGAAACCTAGGCTCTCCTTCTGGAGAGAAAAACTGCTTGCAGAAGTCCTGGAAGATAACTCCACCTGGAAAGGGTGGTTATGTGAAGAAGAACTGAGCCAGACTCCCAGCTAAATGCAGCTGGAAGAGTGGCCCAGCCGGCAGGCACCATGTAGTGGAACCCAAATAATACCTAGTGAACACACAA	benchmark
random_210	TATAGGATATTTCTTAGAGAAATTAAGTTTTAAAACACCAATTAGGCCAGGCGCGGTGGCTCACGCTTATTATCCCAGCACTTTGGGAGGCCAAGGTGGGCAGATCACGAGGTCAGGAGATCGAGACCAGCCTGGCCAACATGGTGAAACCCCGTCTCTACTAAAAATACAAAAATTAGCTAGGTGTGGTGGCAGACACC	benchmark
random_211	AAATGCTTCAGGACATTTTTCTGGGAAAAGATTTTATGAATAAGACCTTAAAAGCACAGTCAGTAGAAGCAAAAATAAATGTGGCCCAGGAGTGGTGGCTCATGCCTGTAATCCCAGCACTTTGGGAGGCTGAGGCGGGCAGATTGCCTGAGGTCAGAGGTTCGAGACCAGTCTGGCCAACATGGTGAAACCCCATCTCT	benchmark
random_212	CTTGGCTGGCCCAGTGGGAACATCCAAGCAAATGCTGCCCATTAGAGGAAGCTCATATGAGGCAATGATCCATTAGAGGAAGCTCATATGAGGCAATGATCCATTAGAGGAAGCTCTTTTGAGGCAATGATGGCTTTGTTCTAGTATCTCTGTTATGCATGGTCATTGCCTGGGAGCAGCCCAAGGGCAATGTGGATCAT	benchmark
random_213	TGATGTAAAGTTCAAAACCAGACAACTAAATAAACCATGGTGGTAGAAGTTAGGCTAGTGGTCATCTTTGATGGAGTTAGTGACTAGGAAAGGGCAGAAGGGGCTTCTGAGGCATTCTTTTGTTTTTTGGAGACAGGATCTCGCTCTGTCACCCAGGCGGGAGTGCAGTGGTGTGATCTCAGCTCACTGCAACCTCCCTG	benchmark
random_214	AGATCAATCCAACCGTTCATCGTCAGGGGTCTCTGATGTGCTCTGAGGACATGGTTGCCTGTCGGGCAGCTGAGCCATGTAGGAATCCTAGTGTCACCTTGGGAACAATTCCTGGAGCTTCTCAATATAACATTTCCAATTGACATTGAACCTGGGCTTTGTATACCTGGCCTGAGACTAAATTCAGCTTCTTGGCTTTC	benchmark
random_215	TCAACGCCTGTGCACTGTCGCACTCTCTGAAACCTCAACAAAGTCTCCTCGTGAGATGAGTGATTACTAATGTAGTCTCTTTGGGGCCTTCAGATGGATGGAGGTTTGTAATAATACAGGTATATGTTTCGGGGCAGCCACAACTCCCTTCCTCTTGCTTGGTGGTAGACAGCTGCATTCTCCAGAGTGTTCTAATGTCC	benchmark
random_216	CCAGAAATTTCTGCATAAGTTGCTCTTTAATTTGCATATAATTAAAAGTGGTTATAACTGTGAGTGCAGAACTGCTTCTGAGCTGCTGCTCTGGGCACACTGCCTATGGGGTAGGCCTGTTTTGCAAGGAGCAGGACCTCTGCTGCTGCTGTACACTGCCGCTTCAATAAAAACTGCTGCTAACACCACCGGCTTGCCCT	benchmark
random_217	GTGCACATCAAAAGGAAAGAAAACACTCTCTGTATATCAGAGAAGCACGGGGGAAAGTACACAGGAAGGAAAATGGAACTTCAGGGTTCCTCTGGAGCAAGTCATGCCTGGGTGAATCTAAAGAAAAGGTGACTGGAGGAAGCTCAGGCAGTGTGTAAGACCCGAAGAGCTCTCCAGGCGCTCACTGTCAGAAAAGTTAG	benchmark
random_218	GAACAGGTAGGGGTAGGGAGGCAGGGTCTGGACATGGGGCAGGAGTTAAAAGGTTGAAGTGGTCCAGGTGAGAGACAGACGTGGGGATGGAGAGGAGGGAAGACATTTAAGAGAAATTTATTGGGCAGACTTAGATATTAGCCAAAGGACAAACATTTTAAAGTCTCAAATGAAAAGCCACAGACGCCTTGACTCTGGCC	benchmark
random_219	CTTATTAAAAGGTCCCAGCCCCTGTGGGAGGTCCACAGTTCCCCAAGCAAACGGGAAAAACAGGTTCACAAACTAGGTACCTTATATTCACATTATTTAAAGCTTACAGTAACCCATTTTACTGGTGGCAGGATTAAGAGCCTTAACCTAGGAATGGAGGAGCCCAGGTTCGAACCCACATGTGGGGCGCTGGGAGTGTG	benchmark
random_220	AGATCAGCCTAGCCAACATGGCGAAATCCTGTGTTTATAAAAAATACAAAAATTAGGCCAGGCACGGTGGCTCACATGTGTAATCCCAGCACTTTGGGAGGCTGAGGCGGGTGGATCACATGAAGTCAGGAGTTCGAAACCAACCTGGCCAACATGGTGAAACCCCGTCTCTACCAGAAACACAAAAATTAGGCAGGTGT	benchmark
random_221	CATACACATGCACACATGCACACTAACCTCCTCTGGCTGCATTTTCCTGACCTCAAGATTTTTTTTCTCCCCTTTCCTTCCCATTGTTTAATCAGTAGCCTGCAGAATTTATTGCATGAAGGAGCGCTGCAGGCAGGATGATACCCAGCGATGTGAACAGAGAGAGAGAGAGACAACTGCCTTTCGGGGCAGCAGTCAGT	benchmark
random_222	AATAGCAAATGGGATTTAGTTTTCAACACTGACATGCTGTCTGTGGTTGGGCCAGGCCCCGCCCACCTGAGCTGCCCATAGAGCTGTTCCCAGAGTGCAGAGATGACTGACTGCCTGAATCACATTTCTAATGCTTGTCTAACTGTTTCTCGTTTGATTCTTCTCTTATTGGAGTGTTGAGAGCTACGACGAGCCAAAGC	benchmark
random_223	TTTTTGTATTATTTGTAGGGACGGAGTTTTGCTGTGTTGTGCAGGCTGATCTCAAACTCCTGAGCTCAAGTGATCTGCCCGCCTCGGCCTCCCAAAGTGCTGGGATTATAAGCGTGAGCCACCACACCCAGCCAAGAATTGCTCTGTGACTTGATTGTGGTGGTGCTTACTGCATACACTTGTTGAAATACATTGAGCAC	benchmark
random_224	TTAAAAACTTTTGTAGAGACAGGGTCTCGCTATTTTGACTAGGCTGGTCTTGAACTCCTGGGGTCTAGCAATCCGCTCACTTCAGCCCTCCAAAGTGCTGGGATTACAGGCAAAAGCCACCAGGCCCAGCCCATCTCTTCAACTTTGAAACTGCCAGGAGTGACCACTGATCCTTCCCATTCATTGCTTTTTTTCACAGA	benchmark
random_225	TAGCCAGGCTTGGTGGTGCATGCCTGTAATACCAGCTACTCGGGAGGCTGAAGCAGGAGAACTGCTTGAACCTGGGAGGCAGAGGTTGCGGTGAGCCAAGATCGCGCCATTGCACTCCAGCCTGGGCAACAAGAGTGAAACTCCGTCTCAAAAAAAAAAGAAAAATTCTAAAACTTTAAGTGAAATTTATTATCCCTTCC	benchmark
random_226	TGGCATTAATGTGGTCAGGTTTCTCCAGAGTTGGCACATGTTTCAAGCCAACTGTCTTGTTGGGGCTTCTTAAGAGACCCCACTGAGAGAAGACCTCTTCATTAAAAGACTTCTTGATTTTAATGGATGATGGGTTCCTGGAGGGGCAGAACCAGGTGGCAGCTCTTATCCAGGAGCAAGGTGGGCACAGTTGCCGTAAT	benchmark
random_227	GTGATAAAAGCATAGAGCAAATATTTTATGGCCGGTCTCATCCTAGTGCCGTAGTGGGTACACAGAATGCCAGCCAGCTGTAAGCAAAGGGGCAGGACTTGAAAGCTTTCTCAGAGGAAGCCAAGTGTTACCTGTGGTATTTAAATGGAAAGAGGCCTGTTGAGTCAAGTGCCTTCCCAGGGAACTGGAGGGACACCAAT	benchmark
random_228	CAACAACAAAGTAAGCCTGACACTTAGGAGAGGCTGCTGTTTACCCTGAAAAGACCCCTAAGAGTGGCATTCTTGGGGAGGGGTAGAACACTACATCAAGCACAGAGCGTTATCATAGAGGTCCCCACATCTCCCTTTTATCTGGGAGCCAGAGGGATCAGACTCAGAATGTCTGAGTAAAAATTCACAAGAGGCTGCTG	benchmark
random_229	GCAGGTTTGTTACATAGGTATACTGCAAGATGTTGAGGTTTGGGGTACAAATGATCCCATCACCAAGGTACTGAGCGTGGTACTCAAAGGGCAGTTTTCAGCCCTTGTCCCCTCCCTCCATCCAGCCTCTAGTAGTCCCCAGTGTCTGTTGTTCTCATCTTTATGTCCATGTGTACTCATAGCTCCCACTTGTGAGTTAG	benchmark
random_230	ACATGTGGCTGGAAGAGAAGGGACGATGGAGCCTCCGCCTTGAACATGTCTAGTCCTCAGTTCCTGCCTGCATTCACCCATGCAAGCTTCCATCTTGCAGCCTGCTCTTTGTTAGAAAATGATTTGCGGCTGCTCTTCATCAAAAAGAAAAGCCTTACTGAGGACTCCCATACCCTTCCTATCTGCCTAAGTGATTTCTT	benchmark
random_231	ACCAAGAATCCAAACCCCACGTTCCAGAACACAAAATGTTCAAGTTCAATGCCTCTGCATACTTAAGTTACCATATGACAGAAACAATGCAGAATTTATAAAAACTAATTTAGTGGCCCGGGCGCGGTGGCTCACGCCTGTAATCCCAGCACTTTGGGAGGCCGAGACGGGCGGATCAGGAGGTCAGGAGATTGAGACCA	benchmark
random_232	CAAGACCAGCCTGGACAACATAGTGAGACTTTGTCTCTACAGAAGAATAAAATAAAAAATTAGCTGGGTGTAGTGGCATGCCCTTTTATTTCCAGCTACTTGGGAGGCTGAGGCAGGTGGACCGCTTTAGCCAAGGAGTTCGAGGTTGCAGTGACCTTTGATCATGCCATTGCACTCCAGCCTGGGCAACAGAGAACTAC	benchmark
random_233	TTAGCCAGGCATGGCAGCAGGCGCCTGTAGTCCCAGCTACTTGGGAGGCTGAGGCAGGATAATTGCTTGATCCCAGGAAGTGGAGGTTGCAGTTAGCCAAGATCGTGCCACTGCACTCCAGCCTGGGTGATGGAGCGAGACTCCGTCTCAAAAAATAAAATAAAGTAAAATAAAGCAGCAGCTGAAAAAAAAATAATGAT	benchmark
random_234	CTCAGATAGAATGGAGTGCACCAAGCCTGCGGGGTTCCTTATCTTATAGTTATAACCAATGGAAAACTTGGAGGAGGAAGAATCTTTCTTCCTTCTGCATCTTCTGTCACACCAAGCCTGCTAGGCTGGGCATGTCAGAGCAGGTTCTTTGCTAATACCTAGAGGTTCCTGATAATGCCCAGCTTGGGCTAGACTGGCTG	benchmark
random_235	GTGGGTGGGAGTTGTGATTAGAAAGGTCAATAAAAGCTTCTAAAGACCCACAGGAGAGACCCAAAGTCTTCAAGCCTAGAGTTCCTGCTTGGTTCTTCCTGAGGACTGAGCACCTTCTAGACTACATCCAGATCTGGTAAGTCACTAATTTCTGTAAGGACACTCCCATCTGACCTACAGTCAGTCGGTCTGGGGTGGTG	benchmark
random_236	AAGTAGATATTCTCATTGGCTGAGAAAATCCAATTCCAATAGCTAGCATTTGTGTACCCAGCCATCCCACTGCATGGCTAGGCCACTGTATTCTCACCACACTCCTACCTTTGCTCTGGTCCCCATCATTAGCTTTTGAAGATCTTGCCCAGCTGGTCTCCTCAGTACCTGAGAGGTGACGCAGACCCATCTTCCTAGTT	benchmark
random_237	ATGGCCAGTCAGAAATGGTAGCTCTATGGAGCTAAATGCATCACAGACCCCTGAGGGCCCAATTTCAAGGCCCTGATCTAACAGACTAGGAATTTAGTCAATGCAGGTTGATAACCTTGTCTCCCTGAGGATTCTCTCTTGTGAATGGCTTGGATGGTTGTGGCTCAGGCAGCAGGCACTAGAGGCATGAAGTTCTTTCA	benchmark
random_238	GGAGACTTCTGAGGATGTGTTGGACGGCACGTCTAGGAAGTCACTCTAAAAGAAGAGGGGAGCTCTCCCTCCCCACCCTCCTCTGGCTCATATGCAGCTGAGGACAGGAGCGCACACTCTGGACCGAGCAAGAAAAGACACAACTTATATTCACAACTTAGTTACTACATGTAATTGACTGGCCACAATTTCAAAAGTAA	benchmark
random_239	TGAGGCAGGCCATGTGTTCCTCCAGGCATTAAGGTCAGAATCACTGATAACAGTTTGGATGTCTCCATCAAACCTTATTTTGAATTGTAATCCCCAGTGTTGGAGGTGGGGTCTGGTGGGAGCTAATTGGATCATGGGGGCAGATTTCTCACGGATGGTTTAACACCATCCTCTTGGTGCTGTCCTTGTGGTAGTGAGTG	benchmark
random_240	CGTGGCCCAGTTAGATTGACACATAACATTTTACCCCTCACATAAGATGACCCCTCATGTAACATCAACCCTCATGCCCTCCTGAGTCTGCAAGCCTCTCTCCTTATTAACTTTATGGGTTTTCCCTGTCTTTCCTCCTTGCCTTCTACCCCATGCCTTCAACCACCATCTCTTGACGGGTAACCTCCAGTTCTTCACCA	benchmark
random_241	AACAGAAGGCCAACTACACTATCACTTGGGAAAGTCAAGAGAGAGACTGGAAGTGTCTGCCAGGATCAAGGTCCTGCCTGCCCCGCACCAGCGTGCTGAGGTTGCAGCTTCCTCTATATCACAACCCTCTCTAAAAGAGGCAAATCTGTACATTAGTTTTTCCTCCTCAGTTCCAAAACTTTCACCCTAGAAACAGCCAT	benchmark
random_242	TGTATCATGAGGCAAGAGAAGTAGCAAGAGAAGGGGAGGGGTGTCAGTTTCTTTTAAACAGCCAGCTCTTGCTCGAACTATATTAATAGAGCGAGAACTCACTCATTACTGTGGGAAGGGCACCAAGCTATTCATGAGGAATCTGCCCCCATGACCCAAAAACCTCCCATCAAGCCTTACTTCCAGCACTGGGGGTCACA	benchmark
random_243	CCAGCATTTTGGTAGACCAAGGCAGGAGGATCACTTGAGCTCAGCAGTTCAAGACCAGCCTAGACAACATAACAAAGACACTATCTCCACAAAAAATCCAAAAATTAGTTGGACTTGGTGGCATACACCTACAGTCCTAGTTACTCAAGAGGCTGAGGTGGGAGGATTGCTTGAGCCCAGGAGTTCAAGACCAGCCTGGG	benchmark
random_244	TTTCCTTCCAGCTTGCTTTGCTCATATTTTCCACGTTAGTCCCTGGGCTCATTGATTTAAATTCCCTCCCTTCATACAGGCATGCATAGACTCCTGGCTCTGTGCGTCTGGGGTAATTAACACGATTAGTCACTAATCGTGCTTTCCAGGCACGGGGTCCTGCCATCGTGATCTTGTAGGGGAATGTCACTCTTGGGAGT	benchmark
random_245	ATTGGTTTTGGCCAATGAAACTCAGCCCTGCAACGACAGGGCGTGGAAGTGAGTTCAGAAATGGAGCAGGTCTGCCCCCACTAAGTGGTCAGACAAAACTGCCCACAGTATCTTTGCCTACTGGCTGGTGGGCTGCAGGTCTGTGGTCTCTGGCTTATTTTTATGCTCTTTATTGAGTGCTTATGGAATGCCTTTTATTC	benchmark
random_246	GTGTCCAGAATTTATTCCTTCCAGTGGGTTCTTGGTCTCACTGACTTCAAGAATGAAGCTGTGGACCCTTGCGGTGAGTGTTACAGTTCTTAAAGATGGTGTGTCCAGAGTTTGTTCCTTCAGATGTTCACATGAGTCCAGAGTTTCTTCCTTCCGGTGGGTGTGTGGTCTCGCTGACTTCAAGAGTGAAGCCGCAGACC	benchmark
random_247	GTGGTTTCTTCTTTTGGGGGTTTGCCAAAAACAAAGTAACATTGCCTACGACCTTCCTTCCATAAAGGCAGGAGGAGGGTGAGTGTCTTTGTCTGCACAGGACACACAGCTGCAAGAACTCTGTGACTTGGTGTTCCCACTGTCTGATTATCTGTTGTGTCCTCCACAGATCCTCTTTTCTTGCCCCTGCTGGGAAGCTA	benchmark
random_248	ACAAGTTTTCACCATGTTGGCCAAGCTGGTCTCAAACTCCTGACCTCAGGTGATCCACCTGCCTTGGCCTCCCAAAGTGCTGGGATTATAGGCATGAGCCATGGCGCCCAGCCTAAGTTGCTATTACTATGCTTATTTTACACATGAGGAAACTGAGGCACAAAGAGGTCAAGGAACTTGTCCAAGATCACGAGCTTGAA	benchmark
random_249	AATAATGCTGTGGTTCTTGCAGACTTGTAGAGGTACCGCCCTGATGGTTTTGAACAAGATCTTGGAGAATTCTCTGGATTACCAGGCAGAAACCCTTGTTCTCGTCCCTTACTTTCTCCCAAACATACAGTATCTCCCCCTGTTCCGAGCCACCTAAATCTGGGTGTGGATTGACCCAAGTACCCCTGTGGTGACCACCA	benchmark
random_250	TATATATATATATGCTTTTTTTGGAAACCTTGTTTGTGTGTGAGACTCATTCTGTTGCCAGGCTGGAGTGCAGTGGCAAGATCTCGGCTCACTGCAATCTCCACCTCCCGGGTTCAAGCGATTCCCCTGCCTCAGCCTCCCGAGTAGCTGGAACTACAGGCGCGCACCACTACGCCTGGCTAATTTTTTGTATTTTAGTA	benchmark
random_251	GTAGTCCTAGCTACTTGGGAGGCTGTGGCACAAGAATTGCTTGAACCCAGGAGCAGAGGGTGCAGTGAGCTGAGATCATGCCACTGAGATCCAGCCTGGGTGACGGAGCGAGACTCGGCTTCAAAAAAAAAAAGAAAAGAAAAGAAAAGAAAAGAAAATAGCCCTGAGCAGTGGCTCATGCCTGTAATCCCAGTACTTTG	benchmark
random_252	ACCTGTCTTAGTCTGTTCTAGTTGCTCTAACAAAATACCAGAGACTGGGAAGCATCTAAACAACAGGAATTTGTTTCTTGCAGTTCCAGAGCCCAGAGATCCAAGATCAGGACACCAGCAGATTCACTATCTGGTGAGAGCCGGCTTCCTGGTTCATAGACAGGGCTTCTCCCTATGTCCTCTCACAGTGGAGGGGAGAG	benchmark
random_253	CTGGACACAGAAACCAGACCCCAGAGCACATACCGTATGAGTCCATTGGTATGAAGTTTAAAAACAGATGGCACTAGTCCAAAGGATTGGAAGTTGGAATAGTGGTTACCAGGACTGGGGGGAGGAAGGGATGGTGGATGGTGAACAAAAGGACCTTGGAGGGCTCCTGGGGTTCTAGGAATCAATCTTCCTTCTTTCCT	benchmark
random_254	AGCCAAAGAAACAACTGAAGCACACGAGCTCCAACTTGTATTGTCTGGAGTCCTCCCTACCTCTGGCCTCTCTACATTAGGTGAAATGGTAACTTTCCACCTTGTTTAAGTAGTGGTTCTCAAAGTGAGGTCCCTGGACCAGCAGCACTAGGAATGCAAATTCTGTTTTTGAGACAGCGTCTCACCCTGTGGCCCAGGCT	benchmark
random_255	TTGATTAGGTACTTACTTTATGCTAAATAAAGTACTGGTAGGGCTCTGGGTCTTAAGAAGTGGGGCCCCTGACCTCAAGACACCTACCAGGAGACAGGAGCGCACATCTAATGTGCTGGACCAGGGCACTTCAAATTTTAATTGGCACACAAACCACCTAGGGACCATGTTAAAGTGCAGGTTCCGACTCAGCTGGGCTG	benchmark
random_256	GAGAATCACTTGAACCCAGGAGGCGGAGGTTGCAGTGAGCCGAGATTGGGCCACTGCACTCCAGCCTGGGCAACAAGAACGAAGCTCCATCACACACACACACACACACAGACACACACACACACACACACACACAACCAATATTTGGGGAAAAAGGGCTAAATTTATATTTATTTCAACTGGCCCAAATGGGAGAACTA	benchmark
random_257	CACTCAGTCTGTGTGGGCACCATCCAGTTGGCTGCCAGCAAGGCTAGAAAAAGCAAGCAGAAGAAGGTGGAATGAGCTGACTTACTGAATCTTCTGGCCTTCATCTTTCTCCTACTCTTTTCATCCAGGAAGTATGCTTCCTGCCCCTGAACATCAGAATCCGGTTCTTTGGCCTTTGAACTCTTGGATTTACACCAGCG	benchmark
random_258	CAGATGATTCACCCGCCTTGGCCTCCCAAAGTGCTGGGATTACAAGCATGAGCCACCACGCCCTGCCCACATTTTAGAAAATGAATTATAAGGCACAGAGAGTTCAAGTACCTTTCCAAAGATGACACAGCTAATTAGACAGCAGACTAGGTGACCTGACCCCAGGACTTTTGCCCTTGACCTCTGCACTACCTTGTTGA	benchmark
random_259	GCTGAGACTGGAAGTCAACTCTGAAGCCCAAACCTGAGGTTCTTAACTACTATTATATCTAGTCCTAAAGGGCTGAGCATTTTACAGATGAGGAGAGTGAAATTTACAGAGAAATGAGTCTGCCCAACATCACATGGTGAGTCTGTGCCAAGTCAGGGTTGGGACTAGGACCCAGGTCTCCTGGTGCCCCACAACCCACC	benchmark
random_260	TAATTGGTGGCTATATTTATGTGGAGGCTGCTTGGAGTCTCAGAGCGAATCCAGGGAAGGCAGGAGCATTGGATGGACTGGTGCTGATCACTTCCTATCCCAGACAGGTCCTTTCAGGAACCCTGTGCCAACACATCCCCAGATCTCACTACTGTCTACAGACAATGTATCAGCTAGCTATTCCTACATAACAAACAGCC	benchmark
random_261	GCACCGCCTCTTGCTGCTCAGCTGTGGGGGCTTCCGTCAGCTTTGCCGAATCCCCCCTCTCTTCCAGGGATATAAGCAACAACAAGATTTCTACGTTAGAAGAAGGAATATTTGCTAATTTATTTAATTTAAGTGAAATGTAAGTTGTGGTTCTTTGGGTGGGGTCCTGGCTGGACCCCAGGCCCCCAGTATCCCTTCTG	benchmark
random_262	TGCAGAAGGTTCTTAAGCAACCCACCCTGCTCATGTTGAATTGTAAGTACTTCTCCAGAACTGCACACTGGAACGGGAAGAGAAATAACATGGACTTTCACACCATTAGGAAAGGAGACTTCATTATACTGAGCCCGTCTACTCCTGCACACTCCTGGGGTGGGATTGTGGGTCACAGGGAGACGTACGTGCATACTGCC	benchmark
random_263	AGGTCAAGGACAAAGCTCAGGGAATATAGTCCTCAACCCTCTTTGATTTACTGCCCCACTTCTGAAAGACCCCAAGAACACTCACAGATTGTCAGCTTCTCCAGCTTGGCAAATGTGTTGCTAAGGTCTTTCCCAATGCGCCTGCAAATGACCACTAGTCAGACTGTGGGAAAGGGCAGGACGCCTTTTCCCACATAAGC	benchmark
random_264	TTTCTTCACTCTCAAAGGGGTAGAATGAACTTGCGGCTCAAAGATCTGTGGGCAGCCCTCTCCTAACAAGGAAGGGAACTGGAACCAGGGCAGGTCAAACACAGAGATGGGAAAATATTGGTCTTTGGTGACATCGCTGAGCCACTGAATCAAAGTAACCCCAAAGCCTGCCTGACATTGGGACTTCCTAGTTACTGCAG	benchmark
random_265	ATAGCAGGTTTTCTGGGTTTGTCATTCCTCGGGCCATGTGATGACTAAAGTCACCATTTTTAATTTTATTGATTGATTGATTAACACAGGGTCTCACTCTGTCACCCAGGGTGGAGTGCAGTGGTGCAGTCATACCACACTGCAGCCTTGACCTCCTGGGTTCAATCGATCCTCCCGCCTCAGCCTCTCGAGTAGCTGAG	benchmark
random_266	TCACATTTAGCTCCCCAGTTATAGCAATACCCCAAACCAGAGCAGGTCTCCCCCATACCGTGCCCACTTCTGCCCACATTAGAGCAGGGCCTGTCTCTGGAGAAGCAAGGTTAGAATTTGCATTCTTTGCAGGTAGGCTAATAACGAGGAGGTGGTGAGTGGAACAGAGTTGAACTCACCCAGCTTATTCTTCCCAAATA	benchmark
random_267	TCCTTAGTTTCATTCACCCTGGTCCCAGTGTGAGGCAGTGTGAGTGTCACCATTTCTCATCTTCTGGGCCCCCTTCCAAGTCCACGAAGCATGAATAACTCTGAATGTGGGTGAGTGGATAGTAGTTCTCCTTAGAATTCACACTTGATTACAGACCCCAGGGATGCAGACTCACTCTCCCAGGGATGCACTCATTACAC	benchmark
random_268	CAACCCTGCATAGCTCCCTTTGGGGAAGAGCTGATGGGGCCCTGCAAGAGAACTGAAGTCATACCAAGACCTTTGTCTAATGGGGAAGAGGGACACACACACATGTGATCAACACACAGGGTTAGAGCAGAGGGACTAAGCAATGAGGTAAGTGAGAAGCAACGATGAGCATATCTGCAGGATCCTTAAGTGCTAGACTT	benchmark
random_269	GATGGCTTGAACCCAGGAGGCGGAGCTTGCAGTGAGCCGAGATAGCACCACTGCACTCCAGCCTGGGCGACAGAGCAAGACTGTGTCTCAAAAAAAAAAAAAAAAGAGTGCTCCAAATCTCCTTTGGTTACCCGGGACTTTAAAAAATTTAATGTGATAGTTAGGCCGGGTGTGGTTGCTCACGCCTGTAATCCTAGCAC	benchmark
random_270	ACTTTGGGAGGCCAGTATGGGAGGATCACTTGAGTTCAGGAGTTCGAGACCAGCCTGGACAACATAGGGAGACTCAGTCTCCACAAATAATTTAAAAAATTATATCAAGTAGAGTCCCATGGGGGAAGAAAATTAGCTGGGTGTGGTGGCATGCTTCTGTGGTTGCAGCTACTCGGGAGGCTGAGGCGGGAGGATTGCTT	benchmark
random_271	GATGCCTTGTTAACCTACGGAGAAATGCTCTACAACTGAAAGTGGGAAAAGCCAATTAAATGGTGTATTACGCAGTTTCTTTAGGAAAGCGGAGGCCACATTTAACAGTTAGAACCGTATTAAGTCCAGGCCAGGCACAGTGGCCCACGCCTGTAATCCCAGCACTTTGGGAGGCCAAGGCAGGTGGATCACCTGAGGTC	benchmark
random_272	AGGCCATGCCTCCTCCTTCCTCTTTTGGCCTTTGGTGTCTTCCAGCAGTCCTTGGCATTCCTTGGTTTGTGGCAGCATAACTACAATCTCTGCCCCTATCCTCACACGGTCTTCTTCCCTCTGTGTGTGTCTGTCTCTGTGTTTCTACATACAAATTGCCCTCTTCTTATAGGGGCACCAATCATTGGATTTGGGCCTAT	benchmark
random_273	TTTTCTTTTGTAGAGATGGGGTCTGACTATGTTGACCAGACTGGCCCTCAAACTCCTGGCCTGAAGCAATCCTCACACTTTGGCTTCCCAAAGTGCGGGGATTACAGGCGTGATTGTCCCAAATGTCAGCAGTGTGACACTGCGTTAGGCTACTATTGACCTCCTGGCAATATGTCAGAAGCAAGATCATCTGGTTCGAG	benchmark
random_274	GAGGGCTCCTCCCTTATGTGGGATTAAGGCTTCACGCAACATTTGGCAATCTTGCACTTCTGCCTTCTGCTGGGTGAAAACATAGCATTCCTTCCTTCAGAGGATGCAACAACAAGATGCCATCTTGGAAACAGACAGCAGCCCTTACCAGACAACCAAACCTGTCAGCACCTTGGTCTTTTACTTCCAAGCCTCCAGAC	benchmark
random_275	GACTCAGGGGCTACACATCCCTTCTCTTTTCCTCCCTACCTCTTTACCTCGTGTTCCCTATGCAATTCCTTTGGGTGACTTGCTGGTGATGAGATATAGCTAGAGCAATTAGTGCACAACCCCAAGGCAGAGGCCTCTTTTATGAGCAGTTTGGGTCACCTGCACAGCCAGATCACCACTGTGGACTTGTTTTTCCATCT	benchmark
random_276	GCATTTCTGTGGTGCGCTCCATCTGAGGAGCTCAAAGGGCTTAAAGAAAACCCTTTCTTTATTTGGGAAGTATTATTATCTGGGTTTTACAGAGAGAGATACCTAGAGGTGAAGTGACCTGCTTTAAGACCACACAGCACGACGTCTCTGGGCTGAGATGGAGCCCAAGCAGCTGACAGGCGCTCCTTGGCCAGACATCA	benchmark
random_277	GTAAAAATCTACTTTTTTCCATATAAAAACTTCTGTTTTACATGGTCTTGATCTCCATTCGATTATCTTCAGTCACTGTCTTCCCTACATCTCACTCCATGGGGTCTGAAGGGGGCTCACCCTACCACCTGGGGCCAGCACAGGGACACGCCTCAGGCCTGGCAACTGAATGCCATGCCTGTCCTACTGGAAAGGACTGG	benchmark
random_278	GCCATTCTTGCATTGCTATAATAAAATACCTGAGACACGGCCTGGCACAGTGGCTTGTGCCTGTAATCTCAGTACTTTGGGAGGCCAAGGAGGGCAGATTGCCTGAGTCCAGTAGTTCAAGACCAGCTGGGCAACATGGTGAAACCCTGTCTCTACAAAAAATACAAAAATTAGGCAGGTGTGGTGGCTTGTGCCTGTGG	benchmark
random_279	TCAGGTCTCCTCCAGATTTTTTTTTTTTTGAGACTCAGTCTCACGCTGTCGCCCAGACTGGAGTGCAATGGCACAATCGCGGCTCACTGCAATCTCCGCCTCCCGGGTTCAAGTGATTCTCCTACCTCAGCCTCCCAAGTAGCTGGGATTACAGGCACCTGCCACCATGCCCAGCTAATTTATTTCATATTTTTATTAGA	benchmark
random_280	GATTACAGGCGTGCGCCACCACACCCAGCAAATTTTTTGTATTTTTAGTAGAGATGGGTTTCGCCATGTTGGCCAGGCTTGTCTCTAACCCCTGGCCTCAAGTAATCTGCCCCCCTCGGCCTCCCAAAATGCTGGGATTACAGGTATGAGCCACCACACCCGGCCAAGTTAAACTTTTTAAATACATTTTGGGGAAAAGG	benchmark
random_281	AGAGGTGGGCACAGTCCCTCGGTTCTGAGCAGGCCAGGGATGTGCTCGTAGCTGTGTGCCTCCCACTTCCTCTCTGCCTGAAGAAACTGCACCTGCTCACTTCAGGGAGACCAGAGCCTCTAAGTTTATAAGGAATGCAAACTGTCAGTACTGATCAGCAGCAGTGAGCTTTCTTATTAAAAGAATAGTCTGAATTCATA	benchmark
random_282	TGAAAAGGGAAGCACCCCATTCCTGATGTCAGCAGGAAGCCCTGCAGGGCCATCCTGACTACAGGAGAAGTGGGGTGTCCTCAGGAGACCAATCAATTTTCTTTTGCCACCTCCAGTCTCTAAACAAGATGAAAACTACCAGCCCTTAGGCATGTTTCAGTTGGCTCACGCAGTGGTTTTAAAAAGTCACGTTAGTTGCC	benchmark
random_283	TCACATGGAGGCCGCAGCAAGGAGAAGTGCAGAGAGAAGAGGGGGAAAAGCCCCTTATAAAACCATCAGATCTTGTGAGAACAGCAGCATGGGGGTAACCATTCCCCTGATTCAATTACCTCCCACCAGGTCCCTCCAATGACCTGTGGGGATTATGGGAACTACAATTTAAGATGAGATTTGGGTGGGGACATAGCCAA	benchmark
random_284	CTTTTAAATTTGAACACAGGCTGGGCGCGGTGGCTCACACCTTTAATCCCAGCACTTTGGGAGGCCAAGGCAGGTGGATCACCTGATGTCAGGAGTTCAAGACCAGCCTAGCCAATATGGTGAAACCTCGTCTCTACTAAAAATACAAAAATTAGCTGGGCATGGTGGCAGGCACCTATAATCCCTACACAGGAGGCTGA	benchmark
random_285	TTTTTTTTTTTTTGTGAGACAGAGTCTTGCTCTGTTGCCCAGGCTGGAGGGCAGTGTCTCGATCTTGACTCACTGCAGCCGATGCCTCCCGGGTTCAAGCGATTCTCCTGCCTCAGCCTCCAAGCAGCTGGGATTACAGACATGAACCACCACGCCTGGCTAATTTTTGTGTTTTTAGTAGAAATGGGGTTTTGCCATGT	benchmark
random_286	TCACCTACTTTAAGAGAGGTTGTCTCCCTTCTCTACTAAAAAAAAAATCTAAAAATTAGCCAGGGGTGGTGGTGCGTGACTGTAGTCCCAGCTACTCTGAAGGCTGAGGCAGGAGAATCGCTTGAACCCAGAGGTTGCAGTGAGCCAAGATGGCACCACCACACTCCAGCCTGGCAACAGAGCCAGACTCCATCTCAAAA	benchmark
random_287	AGTACTGAATTCTTCTGGAGTACAGGGATGAGGCTGATAACTCCAGGGATGGAGGCTACTGAGATCAAGTTTGACCTCTAATTGCTGGAGGTATCATGCAGAAAAAAATGCTCAGACACAGGGCCTCAAGACAGAGGCCCTGTCCCCTACCCACTTGACACTACCCCAGCTTGCTTATGGACACCATCATCTCTTGCCTG	benchmark
random_288	CCAGACTGATAATTTATAGACATTTTAGGGGAATATGGCAAAGGGAGGAAATCTGGGTTTCCCACCTGAAAGGCTGAGCAAACTACCCCAAGGCCCTTCAGTGCCAGAAGGGCAGGGAGATGTGTGGCTCAGGTATAAGCCACAGTATTAAGAATGGTGGGTAGGACTCAGGTCCCAGCTGCTGGAGTGATGGGATTTTC	benchmark
random_289	CAACAGGGTGAAACCCTGTCTCTACTAAAAATATAAAAATTAGCCAGGTGTGGCGGTGCACGCCTGTAGTCCCAGCTACTCGGAAGGCTGAGGCAAGGAATTGCTTAAAACTGGGAGGTGGAGGCTGCAGTGAGCTGAGATTGCACCACTGCACTCTAGCCTGGGCGACAGAGCAAGACTCCATCTCAGAAAAAAAAAAA	benchmark
random_290	GGAAAGGGGCTGTTTACATTTAGTCAGAGGCACAATGGGTTCCTTCTTCCTTTCTTTCAGCAAAACCTTCATTTTAGCCCACAGTTCCCAATTTGTTGTGCACCTGAGGAATGCCCCCTGCAATCTGAGTCTTACGGTTGTTAGGAAGTCTGCTCACCTCCTCCTCAGCTGGTCCCTCTCCTCCTTCAGAAAAGCGCTGG	benchmark
random_291	TGAATCCTATATCATAAGATAGGCCTCGGAGACACAGTGGTGGACAGGACAGAACCTGCCCTTCTGGAGCCTACGTTCCTGCTCAATGCAGAGATAGTCCCAAGGTCACTGATCCACATTCATGCTTGGCCGGGCTTAGATAGGAAACCAGGCAGGTTCTACCAATGCCAAAGTCTGGGGAATTGCTTTTCCTTTTCTTG	benchmark
random_292	GAAAGGAAGGAAGAAAAGGAAGGAGGGAAGGAAGGAAGAGAAGGAAGAAGAGAAGGAAGGAGGGAAGGAAGGAAGAGAAGGAAGAAGAGAAGGAAGGAGGGAAGGAGGGAAGGAAGGAAGAGAAGGAAGAAGAGAAGGAAGGAGGGAAGGAAGGAAGGAAGGGAGGGAGGGAGGGAAGGAACTGAGCCTATTTTAACCAA	benchmark
random_293	ACCACTGTACTCTACTGAGAGGTCTTCGGAGGCCTCTGGATGAAGGTGGGGTGGGGCAATGCTGAGTGATAAATACCAGTGTTGTGTAGATGCCTCACGTTATTGGTCTCTGCATGGCAGCACATTGACAACTGCAAGCGTAAAAGGTGGAGCTCTTTGTGCACATGCATTGGTAAGGACTGGTCTGCAAAAGTGCTTGA	benchmark
random_294	AGGAGGGTCTTTCCAGGAAGGACCTGTTTGAGGGGCGCCCTCCCATGGAGCAGCCTCCTTGTGGAGTAGGAAAACATAAGCTTGAAGAAGGAAGCTTTAAAGAAAGGTTGGCTCGTTCTCGCCCGCAATTTAGAGGGGACATACATGGCAGAAATTTAAGCAATGAGGAGATGATACAGGCAGCAGATGAGCTAGAAGAG	benchmark
random_295	TTATTATCAAATGAATGATGGTTAAAGTAAGAGGATCACCCTGGGACTGGGTCCAGACTATACAAGATCACAGGCCACCACAACAACTCCCAACCTTGGGGCCGCCAGCCCACTGTACCACAGAAGTGGCGAATAGGAATGAGCTTAGATGCCCACCAGACATAAGGGGAAACCACCTAATGCCTAGGTGACCCTGGATT	benchmark
random_296	AGACTAGGGGACAGAGGAGAACATGATGAAAGGAAGAGGGCAGACTTCAACTTAACCTCGGGAAGAGAAACTGAGAGTAGTGCTATTTGTGTCAGGGTACATGTGGGAGGGCAATGGATAGGGGCCTTGAGCATGGGAGAAATTGGAGGCTGGGGTTCCTTAGTGAAGGGGGCAGCATTGGAGTAATCCGATTTAATGAG	benchmark
random_297	CTGCAGCCAGCTGTACGGTCTCGTATTACTTTCCAAGGGCTGCCATACACAGTGCCACACACTGGATGGCTTACAACAACAGAACGTATTCTGACAGTTCTGGAGGCTAGAAGTCCAACATCAAGGCGTTGGCTGCACCATACTCTCACTGAAGGTTCTAGGGAAGAGCTCTCCTTGTATCTTTCTAGCTTCTGGTGGTA	benchmark
random_298	TTTAAGAGACAAGGTCTCCTCTGTTACCCAGGCTAGAGTGCAGTTGCACAATCACAGCTCACTGCAGCCTCTAATTCCTGGGCTCAAGCAATCTTCCACCTCAGCTTCTCAAGTAGCTGGGGTTACAGGTGTGAGCCACGCCAGGAAAGAAGACCTTAAATGAGATGAAGCTTTCTCCCTGATCCCTCATTAGCCAGATG	benchmark
random_299	CCTGTGTTGCCCAAGTTGGTCTCAAACTGCTGTGCTCAAGAGATCCTCCTGCTTCGGCCTCCCAAAATGCTGGGATTACAGGCATGAGCCACCATGTGTGGCTGACTTTTACAGATTCAAGAAACCCCTCTGTAAAGACTTCAACAATAGAAACATCAAGGATGCTTGCTGGGCCATCTGGGTCACTTGCAGTTGCCCAT	benchmark
random_300	TGCTTGCAAAAGTGCTTCTTTTTAAGCAGTGGCAGCAAGTTCTATGCTCACATATGAACTGGCCAAGTGGTAGAGGGAGGCTTCAGGCACCAGTGTGCTTGTGGGGGCCCATCTGCTGAATCTCTACAATGCTTAAACAAGGTCTACCAGTGAAGAAGCTCTTGTGGTGGACACTGGGAAGCACCCCATTTGAGCATCTG	benchmark
random_301	GTTCAAGATCAGCAGGGAAACCAGCTACTCAAAAATTAGTCCAACTCCATTTTAGTTATAGATGTGTCCCTGTTGGCTTGTGCCAAATGACCCAGGTCCCCCAAGAAAGCCACCGGAGAAAGAAAATTTGCTCTCAGACAGGGACAACGTTAAGGTGAGCAGCCCTCCACAGTGGTGTGATGTCTCCTGCGCCAGGCCTC	benchmark
random_302	GCACCCTGAGAAACAGCTAGCATCCTGCCCATTGCTCCCAACCTTTCCCATCCCTCTCCCGGCGCAGGTCTCTGGGGCTGGGTCAAGCCTGAGCGGGAGGGTGGGAAAGAGGAGCATTAAATGAAAAACCAGATTGAAGTACTTAGCTGCAAATGACCAAAAATCTCAAGGATCTGCCTACGATATTGTAAGAAAGATAA	benchmark
random_303	CACCAAGAAAGGAAGCAGATGATGCCAAAATAGGGGTGGGCTTCTGGGAGGGAGGATTGGCAGGGGAGGAGGCTGGGGGACTGGAGAGCATCACAGAAGGGGAGGAACTCAGGTCAGACAGGAAATTCATGGTTGAGATCTTAGAAAGGGAATCATTGTAAACTGTGGGTTGTTTAAAACCTGAAGTCAGTGACCTGAGA	benchmark
random_304	TTTAGTAGAGACCGGGTTTCACCGTGTTAACCGGGATGGTCTCGATCTCCTGACCTTGTGATCCGCCCGCCTCAGCCTCCCAAAGTGCTGGGATTACAGGTATGAGCCACTGTGCCCAGCCAGTTGATCATTCCTAATCTGAAAATCTGAAACGCTCCAATGAGCATTTCCTTTGAACGGCATGTTGGCACTCAAAAACT	benchmark
random_305	AACCCCTGCAGACAACATCTGGTGCTATGCCTTAGAGAAGCCTGCAGGAGCCAACACTGAGACATTCACTTAGGTTTGAAACACAAAGTTGCCACCGTCCGTGCCACCAAATGCTCTGTTAGGATGCAGGACTGTCCGCTGTGACTCCCTCTGCATTTTCCCACAGGTTTTATTCTCTCCACTTGTCTTCAGTTGCTCAC	benchmark
random_306	AGGGGCTGCAGGCAGCGCAGGCATAAACACTCAGCTTAATAAAGACCAAGGCTGAGAAACAAGTAATCCAGGGGAAGAAAGGCAGAAAGATGGTGCTGCGCATCTGGTAATTGACTGTAATCTGGCATACTTCTGGGTGAGAGAAGCTAAGCAGGTGAGCACAAAATCTGGGAGTGAGATTGCCGACTCGGGACGAGAGA	benchmark
random_307	TCTTACATAGAACACAGTCAGTATGCTCACATGACATGGGTGGGTTTGAGAGTTAAAGGAGACTGCAAGGCCTCTGGGTGAAACAGGGCAGGAATCAGGTGGAGCAAGAGGGTGGGTGGGCAGGACCTGATTTTCAGGAGTGTAAATGTGAGGCACTGATGAGATTTCCAGGTGGAGACAGAGGGAGGAGTTATGTGTTC	benchmark
random_308	CTGGCTCCCAGGTTCAAGTGATTCTCCTGCCTCAGCCTCCTGACTAGCTGGGATTACAGGCATGCACCACCATGCCTGGTTAATTTTTTGTAGTTTTAGTAAAGACAGGATTTCATTATGTTGGCCAGGCTGGTCTCAAACTCCTGACCTCATGATGGGCCCACCTCAGCCTCCCAAAGTGCTGGGACCTTAAAGAGTCA	benchmark
random_309	TCCCTCCTATGGCCTTCAGGCAGTGGAACTCCAGGGGTACCAGAACCTTGAGGAAGGGATGCTACACTCTGTTGTTGAGAGGTAAGAGGGACCTCACAGTTAGAATGAGGTTTTTGTGAGCCTCTACCCATAGTCAGTGCTCTGCTGTCCCTGAGTCCAGAGCAAAAGCCAAGTTCTAAAGTTGGTGGGAGAAAATGTTG	benchmark
random_310	GCTTTTCTTCTTTTTTTTTTGAGACAGAGTCTCACTGTGGCCCAGGCTAGAGTGCAGTGGCGTGATCTTGGCTTACTACAACCTCTGCCTCCTGGGTTCACGCGATTCTCCTGCCTCAGCCTCCTAAGTAGCTGGGATTACAGGCACCCGCCACCACACCCAGCTAATTTTTGTATTTTTAGTAGAGACAGGGTTTTGCC	benchmark
random_311	AGACCAGACTGGGCAACATAGTGAGAACCCATCTCCACAAATAATTAAAAAATTAGCCAGGTGTGGTGGCACGTGCCTGTACTCCCAGCTACTTGGGAAGCTGAGGTAGGAGGATGGCTTGAGCTCAGGAGCTTGAGGTTATAGTGAGCTATGATCACACCACTGCACTCCAGCCTAGGTGACAGAGTGAGACTCTGTCT	benchmark
random_312	CTTTGGACATATGCTCCTTAAAGAGGTAATTAACATGGCCAGGTGCGGTTACCGCTCGCTCACACCTGTAATCTCAGCACTTTGAAAGGCTGAGGCAGGTGGATCACCTGAGGTCAGGAGTTCGAGACCAGCCTGGCCAACATTGTAAAACCCCATCTCTACTAAAAATACAAACAATCAGCCAGGTGTGGCGGCACACG	benchmark
random_313	CCCACAGTTCTAATGCTATCTATTCCAAGGCTCAGAGGAGAGGGTGAACTAAACTGCATGAGACAAGCAGACGGATTTTGATTTTTCTTTTTTGGGGGGCGGGGAGGGTACAGAGGGTTGGCTTGGGAGAAGGGGTGGGAGGAGTCATTGAGTGAGAGGTCGAAGAGTGTGAGCAAAAAGAGCCACGGCAGCAAAAGTTT	benchmark
random_314	CTGCTTAAATAAACAAATTAGGCTGTGTGCAATGGTGCATGCCTGTGATACCAACACTTTGAGAAGCCAAAGCAGGCAGTTCGCTTGAGCCCAGGAGTTTGAGACCAGCCTGGGCAACATGGGGAAACCCCATCCCTACAGAAAATACAAAAAATTAGCCGGGCATGGTGGCATGTGCCTGTAGTCCCAGCTACCCAGGA	benchmark
random_315	ATAAGCCAAGGAATGGCAAAGATTGCCGGTAAGCCACCAGAAACTAGGAAGGGGCAAGGAAGGATTTCCCTACAGGTTTCAGAGGGAGCATGGCCCAGCTGACACTTTGATTGCAGGCTTCCAACCTCCAGGAATGCGAGAAAATAAACTTCCGTTGCTTTACGCCACCCTGTTTGTGGTACTTTGTTATGGCGGCCTGA	benchmark
random_316	AACCTCTCCTTAAGCAGTTACACACAGCTCTGCAAATGTTAGAGTGACATTTGGACTGGGCTTGCGTACTCAGCTTGCCCGCTCTTCTGGGCTTCCCCGGGGGTCTGCCAAGCTCCAGCACATTGGTATTAGCCTTGCAGGCCTCACCTCCCAGAGCTAGCAATAACATTTACCAGCTACAGTTTTCTCCATTTTCAAAT	benchmark
random_317	CTTTCTTTCTTTCTTTTCTTTTGAGATGGAGTCTTGCTCTGTTGCCCAGGCTGGAGTGCAATGGCATGATCTCGGCTTACTGCAACCTCCGCCTCCTGGGTTCAAGCGATTCTCCTGCCTCAGCCTCCTGAGTAGCTGGGACTACAGGCACCTGCCATCATGCCTGGCTAATTTTTGTATTTTTGTAGAGACGGAGTTGA	benchmark
random_318	CCACGCCCTCCCTCAAAAAGCCTGATAAGCAGGAGACTTCTTCCAAGTCTTCCTACCTTGGTGACCCATTCCGTGTGCCCGGTGAGTGTGTTCAGGCATGTCCCAGCAGATAAAGCCCATACTTTCACAGTGAAGTCTGCAGAGCCGCTCACCAAGATATCCAGTTCATCATTGTAGTCCACGCTAAATACTAGTGCATA	benchmark
random_319	GTATGCACTTGCAGTCTCAGCTACTGGGGAGGCTGAGGTGGGAGGATCACTTGAGCCCAGGAGGTGTAGGTTGCATTGAGCTGAGGTTGCACCACCTCACTCTAGCCTGGGCAATGGAGCAAGGCCCTGTCAAAAAAAAAAAAAGGAAAGGAAGGAAGGAAGGAAAGAAGGAAGGAAAGAAGGAAGGAAAAGAAAGAGAG	benchmark
random_320	CTTTCTGGCCACAGCAGCTTACTAAATGTTTATCCACACTGTTATGCTCATCAAGTATTTCGGGAACATGCCGAGGCTTCCTGGCTTCAGGAAAGGGGATGGAGTCAAGTCTTCATGGTGGACACTGCTGTGTCTGGAGTGCAGCCAAAGTATGGCGGGGTGAGGAAGGAATTGTGTTCTTTTACTCGCCCCTCAGGATG	benchmark
random_321	ACATGATAAAACCCTGTCTCTACTAAAAATACAAAAATTAGCCGGGCATGGTGGCGGGCACCTGTAATCCCAGCTACGCAGGAGGTTGAGGCAGGAGAATCGCTTGAACCCAAGAGGCGGAGGTTGCAGTGAGCTGAGATCGCGCTGCTGCACTCCAGCCTGGGGGACAGAGTGAGACTCTGTCTTAAAAAAAAAAAAAA	benchmark
random_322	GAATATCATGCCTCCTGCAGTCATCCATGAAAATAGGAACAGGTGTAGGCTAAGTGCTGTGGCTCACACCTATAATCCCAGCACTTTGGGAGGCTGAGAGGGGGCTGATTGCTTGAGCCCAGGAGTTCAAGACCAGCCTGGGTGACATGTGAAACCCCATCTCTACAAAAAGCTACAAAAATTAGCCAGGCATGGTGGTG	benchmark
random_323	CATAGGCATGTGCTACCACGCCCAGCTAATTTTTGTATTTTTTGTAGAGATGGGGTTTTGCCATGTTGCCCAGGCTGGTCTTGAACTCCTGTGCTCAAGTGATCTGCCTGTCTCAGCCTCCCAAAGTGCTGAGATTAGAGGCGTGAGCCACTGTGCCTGGCCCAGATGCTCATATTCTTGTTAGCACTTGGTATTGCCAG	benchmark
random_324	TGCACTCCAGCCTCGGCAACAGAGTGAGACTCTGTCTCAGAGAAAAAAAAAAAAAGAAGCAACCTGATTAAAGCAACATTAAATGTGTAAGAAATGTGCCCATGGCAGGGCATGGTGGCTCTCGCCTATAATCCCAACACTTTGGGAGGCTGAGGCGGGTGGATCACCTGAGGTCAGGAGTTCGAGACCAGCCTGGCCAA	benchmark
random_325	GGAGTTTGAGACCAGCCTGGGCAACATAGCAAGACCCCATCTCTAAAAAAGCAGAAACAAATTAGCTGGGCATGGTGGCATGTGCCTGTACTTCCAGCTACTCAGGAGGCTGAGGTGGGAGGATCGCTTGAGCTCAGGAGGCTTGAGACCAGCCTGGGCAACACAGTGAGACTTCTTCTCAACAAAAAATACAAAACGTC	benchmark
random_326	AGACCAGCCTGAGCAACATGGAGAAACCCCTTCTCTACTAAAAAAAAAATACAAAAATTAGCTGGGCATGGAGGCACATGCCTGTAATCCCAGCTACTCGGGAGGCTGAGGCAGAAGAATCACTTGAACCTGGGAGGCGGAGGTTGCTGTGAGCTGAGATCGTGCCATTGCACTCCAGCCTGGGCAACAAGAGTGAAACT	benchmark
random_327	CTATCCATCCATCCACCCATCGATCCATCTATTCATCCATCCACCAGTCCATCCATCCATCCATCCATCCATCCATCCATCCATCCATCCATTCATTCATCCATCCATCCATGTACTCATCCATCCACCTGTCCATCCATCTATCCATCCAGCCAGCCAGCCAGCCAGCCACTCATCCAACCATCCATCCATTCATCCAC	benchmark
random_328	TGCATTTCCATACATTCTCTGAAATCTAGGTAGAGGCTCCCAAGTCTCAATTCTTGCATTCTGTGTGCCCACAGGCTTAACACCATGTGGAAACAGCCAAGGCTTATAGCTTGCACCCTCCAGAGCAGCAGCCCAAGGTTTACATGGGCCCCTTTTAGCCATGGCTGAAGCTAGAGCTTCTGGGACACAGGAAGCAGGGT	benchmark
random_329	ATTACCCAGTCTTAGGTGTTTCTTTATAGCAGTGCAAGATCAGACTAATACAGTCTACACATCTTTCTCAGCTCAAACAGCACTTCCAAGTGCACCTTCCTCCACACACCCATGGCTCCCTCCTCCCCTACCCAGCATCAAGGCCCCAACCACCTACTTTCCCGGCTCTCCATTCTCATCCCCATGGTACTCATGCAGCT	benchmark
random_330	TAATTTTTGTATTTTTAGTAGAGACAGGGTTTCACCTTCTTGGCCAGGCTGGTCTCGAACTCCTGACCTTGTGATCCACCCACCTCGGCCTCCCAAAGTGCTAGGATTACAAGCATGAGCCACTGCACCCGGCGAAAACCTACTTCTGAGCCTGTTCCTCCCCGGTCTAGGTTTGTAGTTGGAATCCTGCAGTGTGAGAA	benchmark
random_331	TCATGTCCTTTGCAGGGACATGGATGAAGCTGGAAACCATCATCCTCAGCATACTAGCACAGGAACAGAAACCAAACACCACATGTTCTCACTCATAAGCAGGAGCTGAACAATGAGAACACATGGACACAGGGAGTGGAACATCACACACCAGGGCCTGTCAGGGGGTTGGGGGAAAGGGGAGGCAAAGCATTAGGACA	benchmark
random_332	ACTTGTTTATTAAAATTTATTCATGGCCGGGCATGGTGGCTCACACCTGTAATCCCAGCACTTTGGGAGGCCAAGGTGGGCGGATCACCTGAGGTCAGGAGTTCGAGATCAGCCTGGCCAACATGGCGAAACCCTGTCTCTACCAAAAATATAAAAATTAGCTGGGCGTGGTGGCAGGCACCTGTAATCCCAGCTACTCA	benchmark
random_333	CAGGCCTTGTTCAGCTCCAGACCCCAATGACAACTGAAGTTTGGACATTTGAGGTGACCCTTGAGCTACTCTTCTGTCTGATCCCTCAGGTTAAGATGCCCTAAGTTGCTGGGAGCTTCACCAACTTGGCATGGTCCAATTCATGGAGACCATAGCCAAGAATGGCCTGAGAACCAGTGAAACTCCACACTGGTGGTCTG	benchmark
random_334	GTCTCCACCTCCCAGGCTCGGTTGATCCTCCTGCCTCAGCCTCCCAGGTAGCTGGCACTACAGGTACACACCACCACGCCTAGCTAATTATTTTTTATTTTTTATAGAGATGGTGTTTCATCATGTTGTCCAGGCTGGTCTCAAACTCCTAGGCTCAAGTGATCCACCCACCTCAACTTCCCAAAGTGCTGGGATGACAG	benchmark
random_335	AATCCCAGCACTTTGGGAGGCTGAGAACAGGTGGATCACGAGGTCAGGAGATTGAGACCATCCTGGCTAACACGGTGAAATTCTGTCTCTACTAAAAATACAAAAAATTAGCCGGGCATGGTGGCACACACCTGTAGTTCCAGCTACTCGGGAGGCTGAGGCAGGAGAATCACTTGAACCCAGGAGGCAGAGGTTGCAAT	benchmark
random_336	TAATCTTGTGATGACCAAGGAACACGGGCAGTGTGCATAGTTAAGAACAGGACCTCAGCCGGGTGCAGTGGCTCACGCCTGTAATCCTAGCACTTTGGGAGGCTGAGGCAGGCGGATCACTTGAGGCCAAGAGTTCAAGACCAGCCTGGTCAAGATGGTGGAACTCCGTCTCTACTAAAAATTCAAAAAAATTAGCCAGG	benchmark
random_337	ATCATTTTTTTGAGACAGAGTCTCGCTTTCTCGCCCAGGCTGGAGAGCAGTGGCACAGTCTCGGCTCATTGCTTACTCCGTGCCCCTGGGTTCAAGCAATTCTCCTGCATCAGCCTTCCGAGTAGCTGGGATTACCAGCACCCACCACCATGCCTGGCTAATTTTTGTATTTTTAGTAGAGATGGGGTTTTGCCATGTTG	benchmark
random_338	CTGCATCTCTTAATACTCTCACATTGGGGATCAAGTTTGAACATATGGGCTGGGCGTGGTGGCTCATGCCTGTAATCCCAGCACTTTGGGTGTGCTGAGGTGGGAGGATCACCTGAGGTCAGGAGTTTGAGACCAGCCTGGCCAACATGGTGAAACCCCATCTCTACTAAAAATACAAAAAATAGCTGGGCGTGGTGGCA	benchmark
random_339	CAGGAGTTTGAGACCCATCTGGGCAACATGGCAAAACCCCGTCTATATCAAAAATATAAATTAAGCCAAGAATGGTGTATATGCCTGGAGTCCCAGCTACTTGGGGGGCTGAGGCAGGAGGATTGCTTGAACCCAGGAGTTGGAGGCTGCAGTAAGCCGAGATCATGCCACTGCACTCCAGCCTGGGTGACAAAAGTAAG	benchmark
random_340	AAAAATGAAAAAAAAAGAAACTTATTCTTTCATAGTTCTGGGGACTGGAGTCTGAAATCAGGGTGTCAACAGGGCCGTGCTCCCTCTGAGACGCTAGGTGGGTCTTTCATGGCCTCTTAGCCTCTGGTGGTGGCCATCAACGCTTCGCGTTCCTTGGCCTGCAGCTGCCTCACTTCAGTCTCTGTCTCTTGTCACAAGGC	benchmark
random_341	CAGGTAGTAATGAGCAGATGAGAAGAGGGAAAACAGAGGCTTTAAGAGGTTTATAAGAAAGCAGAGAGGAGGCTGGGCGCGGTGGCTCACGCCTGTAATCCCAGCACTTCGGGAGGCTGAGGTGGGCGGATCATGAGGTCAGGAGATCAGACCATCCTGGCTAACACGGTGAAATCCCGTCTCTACTAAAAATACAAAAA	benchmark
random_342	ACGTACTGAAATCCTAACTCCCAAGGTGATGGCATTGGGGGTGAGGCCACCAGCAGGTGACTAGGTCATGAAAGGGGGGCCCTAATGAATGGCCTTAGTGGTGCCCTTATAATAGCGTCCCCAAAGAGACCTCTTGCCCTTTCTACCATATAAGGACTTTGCAGAAAGATGTCTGGCCGTCTGTGAACTAGGAAGTGAGC	benchmark
random_343	ATTCAGATTTTTTTTTTTGAGACGGAGTTTCACTCTTGTCGCCCAAGCTGGAGTGCAGTGGCACAATCTCGGCTCACTGCAACCTCTGCCTCCCGGGTTCAAGCGATTCTCCTGTCTCAGCCTCCCAAGTAGCTGGGATTACCGGCGCCCACCACCACGCCTGGCTAATTTTTTGTATTTTTAGTAGAGTCAGGGTTTCG	benchmark
random_344	GGAGCAGAGGAGTGGCTTGGGCCACGGCGCATGGTCACAAGGGCATGCCACAGTCCTACTGCTCATGACTTCACACAGATTAACTTATTCAACATGGGCAGTGACCCTCTGTAGTACTCACCTTAGTCTCCTTTTACAAATAAGGAAACTGAGGCACAGAGGGGATTGAAACGCGACTGAATCACACAGCAAGCAGGCAG	benchmark
random_345	GGGGAGAAACCTTGGACAATACCTGGCTTTCCTAGGCAGAGGTCCCTGCGGCCTTCCGCAGTGTTTGTGTCCCTGGGTACTTGAGATTAGGGAGTGGTGATGACTCTTAAGGAGCATGCTGCCTTCAAGCATCTGTTTAACAAAGCACATCTTGCACCGCCCTTGATCCATTTAACCCTGAGTTTGACACAGCGCATGTT	benchmark
random_346	TTTTTCTCATGAGCAGCTGATCAACTGTGCAAACCCAATGCGTTGTCTTATTTGGAAGAAAGAGGAGAGCAGTGGACCACTGACAGGGGCGTCCTCTCAGACACCTGTGCAGGTGAGCCCAGGCAGATCAGGTGAGCATCAGCTCTGGTCAGTAAGGGGAGTGTCCAGTTTGGAAACTGTCTTATCAGGGCAACCTATTC	benchmark
random_347	CCAACATGATGAAACCCTGTCTGTACCAAAAATAAAAAAATTAGCTGGGTGTGGTGGTGCATGCCTGCCTGTAGTCCCAGCTACTTGGGAGGCTGAGGCAGGAGAATCACTTAAACCTGGCAGGCGGCGGTTGCAGTGAGCTGAGATCCTGCCACTGCACTCCAGTTTGGGCAACAGAGGGAGAGACTGTCTCAAAAAAA	benchmark
random_348	GGCTGCTCTGTAGCTTTCCAGCCAAGGGAACACATCGTCCTGCCTGCTTTCTGCTATGGATCCAACTGGTTCTTCTTGTGCCAAAAATGACTGCATGGTGTCATATGCACGGCACTCCATTTGATCGTTTATTCACCAAGCCTGTGTTGAGAAGCTTCCCTGTGTTGGATGCTGCTCTCTGATGCCCTGGGAGACAGGAG	benchmark
random_349	TTGTTGAGGAGTTCTTGCTTTCACAGACAGAGCACATTTCCCTGACTGTCCTGGTTGCGGTGCCTTTTGCGTTTGCTGTTTCTCCTCACAGGCTTCTTTATCTCCTTTGGTTCTAACCTAGGCTGCCTCTGGCAAGGGTGAAAGGATGTCTCCAAGCCAAGCCTGGGTCACAGGGTGATCCACATCGGCACTGGATTCTA	benchmark
random_350	CTTATAACCTAAGTTTTCTTATCTTCAAAATGGCAATAATAATAATGATAATACTTTGTAGAGCCGTTAAGTATTAGTGATGACAGCTGCAGCCAGTCTGGAGCAGGGTAGGCGCGGCCAGGGATACGCGCTCTGTGGAACCAGGGGGAGCTGGGAGCAGGCAGGAGCCCTTCCCGCTTCTGAGTTGGCAGGGCAGGAGC	benchmark
random_351	TGGGTGGCAAAGGATAATTGCTTTGGGAAAGGGCAATTTTGGGTGGAAGGAAGGGGATCTCCCTGGGCCCCAGTGTTTTGTGGATTGTGTGAGGCACCTGCAAGGTCTTGGAGAAATGGTGGGCTGGACAACAACAGCGAGGCCCTGGCCTAAGCTGACACTGCTGCTTGAGTCTTTAATGCATGTATTCTTTTCTTCAC	benchmark
random_352	CATGCAGTACACTCACGGCTCACTGCAACCTTTGCCTCCCCAGGTTCAAGTGATTCTCTTGCCTCAGCCTCCTGAGTAGCTGGGATTACAGGCACCTACCACCATGTCCAGCTAATTTTTTGTATTTTTAGTAGAGATGGGGTTTCGCCATGTTGGGCAGGTTGGTCTGGAACTCTTGACCTCAGGTGATCGCCTGCCTT	benchmark
random_353	TCCAGGGGAGCCTCTGAAATGAGTGCTGCAAGGGTTCTGCATACTCATCCGCTGCCTCTCACATAGATGGGAATGAAGGCGTCCGCAAACCAGAAGAGACTGCCTATAGTCCCATAGCCTTGCACATTCCCTCCAGCAACCACTGTTGGCAAAGCCTAAATTTGCACAAAGGAGAAATGTTACCTGTCCCAGCTCCAACA	benchmark
random_354	CTCTCCTGAAATTTACCCCTCCTTTAAAAACCCTTACCTGCAAGCCATTAGGGAGTTTGGGTCTATAAGCCTGAGCTGCCCTGATTCTCCTTGCTTGATGCCCTACAGTAAATGCCTTCCTATCACGGCAGAAACCTCCGTGTGAGCGCCTGGTTTCATTGCACCGGGCGAGTGGATGCCGGATTGGTTCTGTAACACGA	benchmark
random_355	TGCATATTTGCACAGGCCATTGTTGCAGACAGGAGGGTGGCGCTTTGAGCAGGAGCCCCAGGATGATTCGGCCCAGGTGTAACACGGCCCCTCCCCAGCCAAGTGGCAGCCCCAGAGAACAGTGGAAAAGCATATTGCCGTCTTGCTCTACTGTGTTCTCCAAAGACATGAAATTTAGTCCATATGTTTAAATCTCTCTT	benchmark
random_356	CAGAGATTTGCTCTTGTTGCCTGGGCTAGAGTGCAATGGTATGATCTCAGTCACTGCAACCTCTGCCTCCCGGGTTCAAGCAATTCTCCTGCCTCAGCCACCCAAGGAGCTGGGATTACAGGCATGCACCACCATGCCCAGCTAGTTTTGTATTTTTAGTAGAGACGGGGTTTCAGCATGTGGATCAGGATGGTCTTGAA	benchmark
random_357	GGAATCACATTTCAACGTGACATCTGGAAGGGACAAACATCCACACAGGCAGTGGCTCATGCCTGTAATCCCAACACTTTGGGAGGCTGAGGCAGGTGGATCACCTGAGGTCAGCAGTTTGAGACCAGCCTGACCAACATGGTGAAACCCTGTCTCTACCAAAAATATAAAAATTAGCCAGGCGTGGCGGCACACACCTG	benchmark
random_358	GATCTGCTTGAGCCCAGGAGTTCAAGACCAGTCTGGCCAACACAGCAAGATCCCATCTCTACAAAAAATTAAAAAATTGACTAGGTGCGGTGGCTCCTGTTTGCAATCTCAGCACTCTGGGAGGCTGAGGCAGGTGGATCACCTGAGGTCAGGTGTTCAAGACCAGCCTGGCCAATGTGGTGAAACCCCGTCTCTACTAA	benchmark
random_359	GATATGAAGCTACTTATTCAAGGTGACACAGAACTCAGTGACAGCCTTCGCCCTGGAATTCAGGCAGTCTGACTTGACTCCATATGTTTTTTTTAGAGGCAGGGTCTCCCTGTGTTGCCCAGGCTGGAGTGCAGTGGCTATTGATAGGTGCAATTATGGTGCACTGCAGCCTGGAGCTCCTGGACCCAGGCAATCCTGAG	benchmark
random_360	GTCTCTACTAAAAAAAATACAAAGAATTAGCTAGGCATGGTGGCAGGCGCCTGTAATCCCAGCTACTTGGGAGGCTGAGGCAGGAGAATCGCTTGAACCTGGGAGGTGGAGGTTGCAGTGAGCTGAGATCGCACCAGGGAACTCCAGCCCGGGCGACAGTGTGAGACTCCGTCTCAAACAACAACAACAACAAAAATTAG	benchmark
random_361	ATGCTAAGTTTAAACCAGTGGAAATAAGGGTTGCTTGCTCTAAAACAGGGGTCGTCAACCCCCGGCCATGTACTGATACCAGTCTGTGGCCTGTAAGGAACCCAGCCACACAGCAGGAAGTGAGCAGCAGGCTAGTGAGCGAAGCTTCATCTGTATTTACAGCCACTTCCCATCGCTTGCATTACTGTCTGAGCTCCACC	benchmark
random_362	ACACAAAAGAATATCTTTCTACAATTATACAGAAGCAGCAACTAAACTGCAGCCTGTACAAAAGTCTCTTTGAACAGATTGTGCCTTCAGAAGCAAACTCCAGTCTCAGGAGACTAAGGGTAGTGCTGGTGCCAGGCCTCTAGTCTACTGGCCTGAGCCAGGCTGATGCTGGCACCACCGGGCCGCCACCCTGAGCTGGG	benchmark
random_363	GGTCACTGCAACCTCAAACTCCTGGGTTCAAGTGATCCTCCCATTTCAGCCACCCAAGAAGCTGGGACTGCAGGTGTGTGCCACCACACTTGGCTATTTTTTCAAACTTTCTGTAGAAACAAGTTCTGCCTATGTTGCCCAGGCTTGTCTCAAACTCCTGAGCTCAAGTGAGCCTCCTGCCTCGGCCACGCAAAATGCTA	benchmark
random_364	TGTTTCCTGAGTGCCTCCACTATACCAGCCATTGGGCCAGGCATCCAGAAGCCCTAAGGTAGACCTCATCATCCCTGTTCTACAGGAGAGGAAAACCAAGACTTGGCTACTACAGTATACAAAGGGTGTGGAAAAGTCCTCCTAGAACCCTTACCCTGCTTCCAGGAGGAGCTGGACAGTTCTTTCCAAGTCCAGGCAGA	benchmark
random_365	ACAAGGCAAAAGGAGAGAGGATAAGCGTTAATGAGGAAGTGCCACACTTTAAAACCATCAGCTCTCTGGTCGGGTGCGGTGGCTCATGCTTGTAATCCCAAACACTTTGGGAGGCCGAGGTGGGCGGATTGCCTGAGCTCAGGAGTTCGCGACCAGCCTGGGCAACACAGTGAAACCTCGTCTCTACTAAAATACAAAAA	benchmark
random_366	TGAACCCGGGAGGCGGAGCTTGCAGTGAGCCGAGATCACACCACTGCACTTGAGTGCACTCGAGCCTGGGCGACAGAGCGAGACTCTGTCTCAAAAAAAAAGAAAAAAGAAACTGAATGATGCTCAATGGGAAGAGAAGGATAGAACCACACCCTGCCTCAACCTGTAGCTGCCTGATTTTCTGACTGAAACTGGCCTTG	benchmark
random_367	CCAGAAAATTGCCACCACTGGGCCCTCTGCCAAGGTTTGAAGGAATATGTATCATGTCCTGGGGGCCAGCACGGGGAAATGAGCCACTCCATTTCCAGTTGCACGTCATGTACTGATAGCCACCGTATGTGGATTTCGCCGACGATCTTCATGTTTGTGTCTCCACTTGCCTCTGGGCAGTGAGCAGACCAGTCTAATTA	benchmark
random_368	CAAAGCTTTTGCAGAGATTCCTTCCCTCTGCTTGAGGAGAGGAGAGTGAAGAGTAAAGAGAACTTTGTCTTGCAACTCAGATACCAGCTCAGCCACAGTAGGATAGGGCACCAGGCAGCGTCATGATGCCCCCGCTTCCAGGTCCTAGCTCCTGGATGACATTTCTAAACACATTGTGGGCCAAAAGGGAACCTGCTGCC	benchmark
random_369	AGCTCCGCCTCCCGGGTTCACGCCATTCTCCTGCCTCAGCCTGCTGAGTAGCTAGGACTACAGGTATGTGCCATCATGCCTGGCTAATTTTTGTATTTTTAGTAGAGACAGAATTTTTCCATGTTGGCCAGGCTGGTCTCAAACTCATGAGCTCAAGTGATCCACCTGCCTTGGCCTCCCAAAGTGCTGCGATTACAGGG	benchmark
random_370	ACCAGGATGTGAGAGGTGGATCTGTCTGGACTTCAGGCTGTGAGAACCTCACAGCACAGATAGGATGTGAGCTTTACCCCTTGTGTTCAGGCCGCTCGCACGGAGTCAGCTTGCGGAAGCACGTTCCCAGGCCTGCTCTGCGTGTAATGGTGGAATTTTGTGTGGATGGCAGGGTATGATATTTAGAACATAAACACAGT	benchmark
random_371	CCAGGGAAATTTGCCACTCTAAATGAAAAGACATAAGCCTGGCTGTCTTGGCCACCTGCTGATTGTAGAGCCCAAGGGCCATAATTGAACACAGGTGGTAGCCAAGTAGTTGATAATGTGGGCCCTGGGCAAGACCCAGTGCTGTGCTGGCTTTAGGTCTGACCCAGTCCATTCCCAGTGGTAGTCGTTACAGGGGTTCT	benchmark
random_372	TTTTTCTTTCTTTCTACAGGGTCTCACTCTGTTCCCCAGGCCGGAGTGCAGTGGTACAATCTCGGCTCCCTTCAGTCTCAGACTCCCAGGCTCAAGCCATCCTCCTACCTCAGCCTCCCAAGTAGCTGGGACTACAGGCACACACCACCACACCCATCAAATTTTGTATTTTTAGTGGAGACAGGGTTTCGCCATGTTAC	benchmark
random_373	TTACTGATCTAGGGCTGCTCCACTTGGGGTCCAGCTATTGTGATGCTTGTGGGGAAGGCTAGAGGCTGTGGCTGTGCTGCCCTGTGAGCATGGTCTGTTCTGTGCCTCTCAATGTGTCCCATCACTCTGGATGCACGGTCACTGTACATTATTAATTTACAACAAGACTGTCCCAGCTGAAGGGTGGAAGGTACAGAGGA	benchmark
random_374	GTTCTCCCCCGAGTGCCCCAGACATTCTGTGTGAATTTGGTACATGTACCAGCATACGCCTGGAGTGGTAATGGGACACCAGCTCAGCCAGCGGTGCTCTGTGAATTTTCTGGAAAACTACAGGTGGCCACTTCCACCCAATGAGGCAGCAGCAAGGGAAATGGCAGGACAGGTGAAGGGTTTTGATTGGTACAAAATTC	benchmark
random_375	GGAGAAATTGGAATCCTCATACCTTGCTGGTAGGAATATAAAGTGTGGCCACAGGCCAGGCGCAGTGGCTCACGCCTGTAATCCCAGCACTTTGGAAGGCTGAGGTGGGCGGATCACCTGAGGTCAGGAGTTCGAGACCAGCCTGACCAACGTGGAGAAACCCTGTCTCTACTAAAAATACAAAATTAGCTGGGTGTGAT	benchmark
random_376	ATTGGCTACAATGACCTCTTTTCCTTCCCTTCCCAAACCCATCTTTCAAGAATAACACACTGTATGTCCCCTTTGATGAAGCCTCTGCTGGCTTCTTCCCCCCAGGACCCCCATCATCTCCCAAGAGCTCCCCCAAGGAACAGCCAGGCATGCCTTGGTTTGGGCACTTTTCTCCCCTACGAGACTGTGAACCTTGATGT	benchmark
random_377	TGAGTGTGAGATTTCGCCATTCTTTTGATGGCTGGGACAGAGCAGAATTCAGTGCCAGTCCTTTCGTTCTGTAATGATGATGTTTGTGAGACTTGGGGATGACACTTTTGGCTCATCCCTGGTAGGACGTGGACATGCGGTTGCTTTTCCATGAGCAGGGATGGGTTTCCCTGACCCACTGCCCTGCCCCATCCATGCTG	benchmark
random_378	GCTCACTGCAACCTCCGCCTCCTGGGTTCAAGTGATTCTCGTGCCTCAGCATCCCAAGTGGATAGGATTATAGGCACATACCACCATGTCTGGCTAATTTTTGTGTTTTTAGTAGAAAGAGGGTTTCATCATGTTGGCCAGGCTGGTCTCGAACTCCTGACCTGAAGTGATCTGCCTGCCTCGGCCTTTCGGAGTGCTGG	benchmark
random_379	GGTTCAAGCAATTCTCCTGCCTCAGCCTCCCGAGTAGCTAGGACTACAAGCATGTGCCACCACGCCTGGCTAATTTTTTTGTATTTTTAGTAGAGACGGAGTTTCTCCATTTTGGTCACACTGGTCTCAAACTCCCGACCTCAGGCGATCCTCCCGCTTTGGCTTCCCAAAGTGCTGGGATTACAGGCATGAGCCACTGC	benchmark
random_380	TAAGGAACTGGATAAACAGATCGTGGTACATCCACACAGTGGGACAGCGGTCAGCAGCCCAGAAGAGCACACAGCATGACTGACGCCGCGCCATGGATGAAGCTTTTGTACGGTTTGTTAAGTGAAGGAGGCCAGACCCAAAGGGCCACAAGCTGCATGACTCCAATTTTATGGCAGACACTTGGAGAACAGCAGTGGTT	benchmark
random_381	CACGCTTGCTGCTGTTGCCGCTGTTCTAGGATCTATCCTCCGCTCCTCCAACCCTTCCAATGACGTGTGTATGCTTCACCCCCAAGGGCTCCCTCCTCTTCTCCAAATGCCCATGTCGGGACCTGTCTTCACGCTTATCTCTAAGCCTACATATACAGGGCTGCTTTTCATGGGGGGTTTTAAATTACTTTTTCTGGTCC	benchmark
random_382	TGACTATGACAATCTAGGAACAACAGGACAAAAAACAATTCTTCAGGCCCAGAACTGGTTCCCTGACACATTCTAGACCCTGCTTAAGGACACAGAAGTCTGATTCTGGAGATGCCCTTGCTCTTGAAGACCCAACTGTGCAGTGTTCTGCGTGCCTGAGTCCCACGCCCCAGCCTACCATGGCCACCATGGCGGGTTTG	benchmark
random_383	AGGCAGGGGAATCCCTTGAACCAGGGAGTTGGAGGTTGCAGCGAGCCGAGATTGTGCCACAGCACTCTAGCCTGGTGACAAAGCGAGACTCCGTCTCAAAAAAAAAAAAAAAAAAGAGTCTGGCTCTGTCACCCAGGCTGGAGTGCAGTGGCACAATCTCAACTCACTGCAACCTCTGCCTCCTAGACTCAAGTAATCCT	benchmark
random_384	TCAGGTAGAAGGCAACACACTTCTGAGCCAGCATAGAAGGAACAGATAGAGAGGTTAGGGAGACAGGTGCTCGGCTTCAGAGTCATCTTCTGTTCCTCATTGCCAGCTGGGTGTCCTGGAGGAAACATTGGTGATCTGATGGTGGGTTGGAGGAGAGCAGAATGCAGAGGACGCCATGAGGATTTCCAGCTCATGTGACT	benchmark
random_385	CGCCTCGGCCTCCCAAAATGCTGGGATTACAAGCGTGAGCCACCATGCTCGGCCTCAGGCTTGCTTTCTTTAATCTCCAGAATAATGCAGTGCACTGGGTAATGGGTACTGGGTAAACATCTCCTTGTTGGCCACAGGTAACTGCTCCCTGCAAATGTCATCTCTGAGGAGATGTCCCAAGTGGCAAGGATTTTTGGCTC	benchmark
random_386	AGGCCTGTCTCACTTGGCCATCACCTGGGGGGCTGAGGAACCTATCAGGTCTCAGTTGCTGTCAGCCTAGGGACCAGGATCCCCACCTTTCTTCCCTAGGTGGTGCCTGGCCGCCCAAGGAATCACTCTCTGTGCTTTACTTTAACAGTGCCCTTCACTCCAAAATCTGTCAAAATGAATAGAAACCCAAGAATCATTTC	benchmark
random_387	TTGAACCTGGGAGGCAGACGTTGCGGTGAGCCAAGATCATGCCACTACACTCCATCCAGCCTGGGAGACAGAGCAAGACTACGTCTCAAAAAAAATAAAGTAAAATTTAAAAAGGCTGGGCGCGGTGGCTCACGCCTATAATCCCAGCACTTTGGGAGGTCAAGGCTGGCAGATCACGAGGTCAGGAGTTTGAGACCAGC	benchmark
random_388	CAGTTATCTGGAGAGAGAGCTCTGAAGCTGATGAAACCATTAGAGCCACTGAAGGCACCTGGTAAATGCGATGCGGGGAGTACAGAAGAGAGAATCAGAAACACACCGGCACTCTCATTCCCATGAGGCCACTTACAGTGGGTAAAACGTCGCTTGAGAAGAGCGGGTAGGTGGCTGGGGCAAGCAGGAATGTAGAATCG	benchmark
random_389	GCCATCCTGTTACAGCAGCCCGAGCTGACTAGCACAGAGCAGGACCCTCCCAATGCCAGGCACACCGACAAGCAGTCACGAGGAGGCCCCAGCTGCTCATTTTCCTGCCAATATTTTCAAGCGTCTACTAAATGTACATCACCATGCTGGGCACCGTGGAAATATATAGGCATGGTCCCTTCCCTAACGTACAATCTAAT	benchmark
random_390	TTTGCAATAAGCACCATGTGGCATCCATGCATGGCTGCATTGTCCAGTCAAATGAGACAACTTCCTATGTGTTTACAGATTTTTAAGGCCAGGCGCGGTGGCTCACGCCTGTAATCCCAGCACTGTGGGATGCCAAGGCAGGCGGATAGCTTGAGGTCAGGAGTTCAAGACCAGCCTGGCCAACATGGCAAAACCCCATC	benchmark
random_391	AAGTTTGCTGCAGGGGCATGACCTTCATGGAGAACCTCTGCTAGAGCAGTGCAAAAGGGAAATGTGGGGTCAGAACCCCCATACAGAGTTCTCACTGGAGTACCCGCCTAAAGGAGCTGTAAGAAGAGGTCCACTGTCTTCCAGACCCCAGAATGGTAGATCCACTGACAGTTTGTGCCATGAGCCTGGAAAAGCCACAG	benchmark
random_392	TAAAGTTCTACAGTTGAATGTCCCCTCGAAAACTCATGCTGAGGCCCAGTGCAGTGGCTTACACCTGTAATCCCAGCACTTTGAGAGGCCAAGGTGGGTGGATCACTTGAGCTCAGGCGTTCGAGACCAGCCTGGCCACCATGGTGAAACCCCCGTCTCTACTAAAAATACAAAATTAGCTGGGCATGATGGCACACGCC	benchmark
random_393	CCCAATTTGCTGGGTTTTAGAAAGACACCGGCTGCACTGTGGCCGACAGAGGAAAAGCCAGAGACAGGGAGATCCGCCCCCTAAATGGGAGAGGGTGGCCTGAACTAGAGTAACCGCAGGGAGGGTGGAGCGCTGATCATTTCAAGGATCTTCAGGAACTGAAATGATCAGAACTTGGGAATGACTGCATGTGCGAATAA	benchmark
random_394	GCTCGTCTGTTTGCCATCTTCGGATGTTACCCTGGAACCGCAGTGAAAGGAAGTTTCTCTAGCCTCCTGAAGGATAACTGGCTTCAGGGAGGAAAAGCAACCTGCCTTAGGCAACAGCCATCCCCAACTGCCAGGCACATGAGTGAGGCCACTTTGAATATTCCAGCCCAGGTGACCCTGAGCTGAAATAAGACTAGGCA	benchmark
random_395	TAGGGCCAGGCACAGTGGCTCATGCCTGTTATCCCAACACTTTGGGAGCTTGAGACAGGAGGATTGCTTGAGTTCAGGGGTTCAAGACAAGCCTGGGCAAAATAGTGAGACTCTGTCTCTACAAAAAATAAAAACCAGGCATGGTGGCACATGCCTGTGGGTCCAGCCACTCAGGAGTCTGAGGCGGGAGGATCGTTTGA	benchmark
random_396	TCATCATGTTGGCCAGGCTGGTCTCGAACTCCTGACCTCAAGTGATCTGCCCACCTCGGTCTCCCAAAGTGCTGGGATTACAGGCGTGAGTCGCTATGCCTAGCCCTGTCATCTCTTTTAATGGTGGCTAAGCAATACTGTTTCTGTTGCTGCCCTGAACGTCTGGAACACTGCTGTTTCTTGGCTTCTCGAACCACGTA	benchmark
random_397	TGGATCACTGCAACCTCCACTTCCTGGGCTCAAGCTTTGGCCTTCCAAAATGTTGGGATTGCAGGCATAAGCCACCATGCTTGGCCCTATTAAACTTTTTAACTTCAAGATGGCTCAGCAACAGAAGCAGGATCCAGTCCTCCACCCTGAGCTAGAGGTGAGGGCATGCAGAGCCTGTGAGCACGAAGGGAGCACAGAGT	benchmark
random_398	CCTGAATGGCTCCCCACTTCCTGCTGGCCCTGCGAGGCATGGTGCCCTCCTCTCTCTGGGATCTGTGAGTAATCAACTACTCCTGCTATTTCATGTGTTTTATTGCACACACTGTGTCTCACCTGACTGACACACCCAAACCCAACCCTCCTCATCAGGGCTGCCCTAGAGAGTGGCTGTCTTGGTAGGAATAAATTGAA	benchmark
random_399	TCTGTGGCTAAATGCTGAGCTTTGCGGGCATGCACGAGGTGGACCATGTCCAGGGAGACGTGGCATTGGGATTTGGTGTCCTCGAATCCCTTCTTGTACTCCAGCTCACTCTGCAGCTTGGACATTTGCAGTGAGTGGCTCATTTGCGAATCTCCCTGTACATCTTTTGCCCCAATGAGCTTCCCTCTGGATCTCTCATA	benchmark
random_400	GGTTAGGTCATGTTGCGCACACTGTCTGCACTTAGTCTTAGAATGTCTCCTCTGATATAACAGCCTTGGTTTTAGCGTCAATGTCTTCCCCTTCTGGAGCTCTGGGGCAAGCAGGAAGCCAGGGAAGGGGGCCAGGAAGCTGAGTTTTCATTCTGAACACCTCCTCACAACTGGCTCACTCCAGAGTCTGGGTAGGGACA	benchmark
random_401	CAAATGACATACTTTCCCTCCCTGTGATGAATTCAGGTTTCTTCTCCAATGTCCTCTCTCTCAGGAGGCCTTCCTGACCACCTGTCTAAAGTAACTCCTTGGCCAGGTGCAGTGGCTCATGCCTGGAATCCCAGCAATTTCGGAGGCTGAGGTGGGTGGATCACTAGAGGTCAGGAGTTCAAGACCAGCCTGGCCAACAT	benchmark
random_402	TAGGCATGTTGGCATGCATCTGTAGTCCCAGCTACTCGGGAGGCTGAAGACAAAGGATCAGTTGAGCCCAAGACTTTGAGGCTGCAGTGAGCTATGACCATGCCACTGCACTCCAGCCTGAGCACAGAGCCAGGCCCCACTGCTTTATAACTAAAAACAAAAACCCAACAGCCTGGCAGGCACTAGGAAAGACAGAAGAG	benchmark
random_403	TCAACCTCCCAAGTAGCTGGAACTACAGGCACCGCCACCAGGCCTGGCTAATTTTTGTATTTTTGTAGAGACGGGGTTTTGCCATGTTGTCCAGGCTGGTCTCGAACTCCTGGGCTCAAGCAGTCTGCTCACCTCAGCCTCCCAAAGTCCTGGGATTACAGGTGTGAGCCACCATGCCCAGCCTTATTTTTTTTAACCCT	benchmark
random_404	TGGCTAAGTGGTTAGTGGAGAGGGGAGGTGGTAGATGCTCCTGGATGGATATCACTGTTCCCTCTGAATGTGACTGCCAGAGATGGGGGCTTAGCTCAGCTTGCCATAACCAAATACTGTAGACTGCATGCCTTAAACAACAGAAGCCGATTTCTCACAGTTCTGGAGGCTGGGAAGTCCCTGGAGCTGGGTGCCAGCAT	benchmark
random_405	CCAGACTGGCCAACATAGCGAAACCCCATCTCTACTAAAAATACAAAAATTAGCCGGGTGTGGTGGCAAGCGCCTGTAATCCCAGCTACTTGAGAGGCTGAGGCAAGAGAATCGCTTGAATCCAGGAGGCAGAGGTTGCAGTGAGCCAAGATTGAGCCGATGGACTCCAGCTTGGGTGACAGAGTGAGACTCCGTCTCAA	benchmark
random_406	CTGAAAAAAAAAAAAGAGCTGGATCCAGGTCTTTGCACAACCTCAGGTAGGTGTTGCTAGTGTGTGCCAATCAGAGCTCAGCTGAAGACCTCTGGTGGGCCCTTTGCCGATCTCTGGAGCTCTCTCTCTGCAGTATTTTGCTCTCTGGTATGCTGTCCACCTGAATTCCCTCACTGCCTCAGTCTCCCCTGCCTCTCAGC	benchmark
random_407	CGGAGCTGTGGCCTTGAGGACACCCTTTATCTGCAGGTAGCCTAGGGTCATCTGGTGGGCTTCATCTCTGAAGGCACATCCTAGGACCTAGAGGACCTGTGACTTATTGTCATTTTTAGAGCTGAAGGCCCGGCTCAATTGGAAGCTCTTTAAAAGGGAGTGAGCTGCAAAGCCAGAGTAGGAGACACGGGTTGTGATGC	benchmark
random_408	GGAACTGACCCTGACTCCATGGCAAAAAAGGACACTGGTGAAGTAGCGGTAGCACTCCTCCACGTTGCCCAAGGGGGTTGCTGGTAGGGAAAGCAAGATGCAGCAGTGAGGCCCTCTCTGGTATCCATTCATTCACTTCACTCAACAGCTGTTTATGACCATGAGCTTCAGAAGCAGACAGATCTGGGTTTCAGCACTGG	benchmark
random_409	AGACAAAGAATTGAGGGCAGGTAGTTCATTTGGACCTAATCCCAGGAAGCACCAGTAGGGACATGGGGAAGTGAGACAGGGAAAGAGTGCAGGGTCAAGGAAGTTATACCACTGTGCCCAAGTGGGGCTCAGTCCTACTAGGGAACTGTGGGAGCCAGTGTAGAATACACACCTTGAAGTTACCCTGCCCAAGGGGTTGG	benchmark
random_410	TACAGCACCCAGCACCGGGAGGGCCTGGCTGCAGGAACCTTTCAAGAATACTGAATGAATTCATAGATGTTCAGGCTTGGGGACAGGGACGAGCAAGACACCTTCCAGGAAGTTGGGACAGGGAGTCCCTCACAAATGAGAACCATGGCTGGGGAAACGTGAACCTTGCTGGAACACAGTTCAGATAAAGAGAGTGGGGA	benchmark
random_411	GAGTTCGAGACCAGTCTGGGCAACATGGAGAGACCCTGTCTTTACAAAAATTTAAAAATTAGCCAGGCATGGTGGCACATGCCTGTGGTCCCAGCTACTCGAAGGCTGAGGTGGAAGGATTGCTTGAGACCAGGAGGTCGAGGCTGCAGTGAGCTGTGATAGCACCATGTCACTCCAGCCAGAACAACAGAGCAAGACCC	benchmark
random_412	ACCTCAGCTTCCCAAATAGCTAGGACTGCAGGTGTGTGCCACCACGCCTGGCTAAATTTTGTATTTTTTTAGATATGGGGTCTTGCCATGTTGGCCAGGCTGGTCTTGAACTCCTGAGCTCAGGCAACCTGCCTGCCTCGGCCTCTCAAAGTGCTGGGATTATAGGTGTAAGTCACCATGCCTGGCTTCTCCTTTGCCCC	benchmark
random_413	ACAGTGAGCTTATAAAGTAAAAGTCATCAGACGCTGGGCGCAGTGGCTCGCACCTGTAATCCCAGCACTTTGGGAGGCCAAGGCGGGTGGATCACGAGGTCAGGAGATCAAGACCATCCTGGTTAACACGGTGAAACCCCGTCTCTACTAAAAATACAAAAAAAGTAGCCAGGCATGGTGGTGGGCACCTGTCGTCCCAG	benchmark
random_414	AGTGTCGTGGCATGATCACAGCTCACTGCAGCCTCAACCTCCTGGACTCAAGTGACCCTCCCACCTCAGCCTCCCAAGTAGCTGAGACCACAGGCACACACCACCACGCCCAGCTAATTTTTCAATTTTTTGTAGAGACGGGGTCTCCCTTTATTGCCCAGGCTGGTCTTGAACTCCTGAGCTCAAATGATTCTCCCAAA	benchmark
random_415	GCTACTGACTAAAGACATAATCAGAGCCGGGGTGGTGACTGATGTCTGTAATCCCAGCACTCTGGGAGGCTGTGGGGGGTGGGGGTGATTGCTTGGGCCTAGGAGTTCGAGACCGGCCTGGGCAACACAGGGAGAGACCCCATTTCTATGAAAAAAAAAAAAAATTGCATGGTGGTATGTGCCTGTGGTCCTAGCTACCT	benchmark
random_416	TTTCAGATGGGAGATCATTGACCATGGTTATTTCTAGAACACAGAGCCAACAGAGGGAAAACCCAGAGGGCCACAGAGAGGATGGTAGATGCGGGGGGTGGGAATGGGATCCAGGGGCAGGTGGATAGGTCCACCTTTGGACAGAGAGGACTAGACAAAAAGGGAGAGCATTCTGTGGGTGCAGAATGTGAGGAGACAGG	benchmark
random_417	CTCTACTGCTCACTGCCAAGAGTCTTACAGACCCTGAAAGCTAAGCTATGGGGCTAAGTCAAACCCCAGGAAGGTGGTAGGAATGGCTTCTCTATGCCAGCTTGGGTTTGTGGCCAGGAGAAAACAGCCTCTCAATCAACAGTGGCCAGGATTCCATGGTGGCCTAGAAGTGGGGCAGAAGACTGGTGTTCTCAGGGCAT	benchmark
random_418	GGGTGGCAGCGTACCGAAGAAACAGGGGAAGATGACTGGGGCTCATCTGATAGGAGCAGGTGACGTGGCCAAGGTTGAAGAGGTGGGAAAAAGGGAAGGGGGATGGGAAGTGGCAGTGGATAGAGAAATAGACTGGATTCGATTGGGAAGAAAGGCTGCTGGTGAACAGAGGCAGAAAAGTCATAGGAGGAGAAAATGGG	benchmark
random_419	CGCCACAGTTGTCTTTTTGTGACTGGCTTATTTCACTTAGCACAGGGGTCCTCAACCCCTGAGCTGCGGGTCGCTACTAGTCCTTTGCCCATTAGGAGCCAGGCTCCACAGCAGGAAGTGAGTGGAGGACCAGCAAGTGCGGCATTAGATTCTCATAGAAGTACGAACCCTATTGTGAACTGTGCGTGTGAGGGATCTAG	benchmark
random_420	TAAAATGTTCTTGGGCTGGGCCGGGCATGGTGGCTCACACCTGTAATCCCAGCACTTTGTAGGGCTGAGGCAGGTGGATCACTTGAAGTTAGGGGTTTGAGACCAGCCTGGCCAACATGGTGAAACCTCGTCTCTACTAAAAAAATACAAAATCAGCTGGGCGTGGTGGCGCACGCCTGTAATCCTAGCTACTTGGGAGG	benchmark
random_421	AGACCAGTCTGGCCAACATGGTGAAACCCTGTCTCTACTAAAAATACAAAAATTAGCCGGGCATGGTGGCATGCGCTTGTAGTCCCAGCTACTCAGGAGGCTGAGACAGGAGAATCACTTGAACCCAGGAGGCAGAGTTTGCAGTAAGCCAAGATCATGCCACTGCCCTCCAGCCTGGGCGACAGAGCAAGACTGTCTCA	benchmark
random_422	GACGTGAGGAGACAAAGTCACAGGAGTAAGATCCAATATGGCGGCAGACAATCGACCAGGACTGAACGTGAACTACAGAAGCTCCTCGACAACACACCTACAGATGGTCACCAGCGATGCAGTAAAGAGGCTTTTCACCATCACTTGGGCGAGTGGAAAGAAGGGGGTGGGCAGGAAGAGAAGGATGGAAGGTGGAGACC	benchmark
random_423	GCACTACCCGTGCGCCTCCTGTGGGCACTCAGCATGGGGGGGCATGTAGTTTTTCTCACTTCCCGCAGCACGTTTTTATCTTATATTGCCTACAATTCAGAAAAGGTATTTAGCCATCAGTGGAGGCCTGGGCTTGGCGTGCATTCAATGCACAAACACAGCCTGGCTTCAAAGCCAAGCTGAGTGGCACACCTCGTGAC	benchmark
random_424	GCCTCAGCTTTTGCTGTTTTCATGGCAAGACCACGGCTATGTCTCTGCCAAGCCCAGTGGTAGGGTTGGGAGTGCAAAGTTATATTAGACTATTAAAGTGCGAGCCAAAGGAGAAACACGGGGACTGGGGGCATAGAGAAAGGGGGCCTCCCTCATCTTAGCCTGGAGTCAGAAGCTTCGGGAGAGGCTTCCCATCACAA	benchmark
random_425	GTCTTGCTCTGTTGCCCAGGCTGGAGTTCAGTGGTGCCATCTCGGCCTCCCGGGTTCAAGTGATTCTCCTGCCTCAGCCTCCCAAGTAGTTGGGATTACAGGTGCTGCCACCACGCCCAGCTAATTTTTTGTATTTTTATTGGGGACGGGGTTTCACCATGTTGGCCAGGCTGGTCTCAAACTCCTGACTTCAGATGATT	benchmark
random_426	CCATCTCATCCAGTCCTGGCTTCCTTTGCACGTGTTGCTGCTCTCTTTCTGTCTCTTCCTTTCCTTCCCCTCTCTCCACCCCCTTTGCTGCAAAGACTCCTGACTCACGCAAGAGTTCAGCCCTATCTGCAGATCTCACCTTACTCAAAGGGGCTTATCAGGCCAGTGGTGAGGGAGTGTGGTCTGTACAACCACAGGAA	benchmark
random_427	CTCCCCAGATTGGCAAAGTAGAGGATGGGAGGTGAGTACCCAGCGGTCACAATGACGCAGAGGTACAGGGCTATGCACAGAGGTGGGACCCGAACTGTGGACCCCAGCAGTGACCTGCTCCAGCCAGGAGGATAATCTTCCTTCTGAATCTACAAACATAAATACACACTTGTGCCATATGGCCAAGTTCTTGGGGGCAA	benchmark
random_428	GAGTCTAGCTCTGTTGCCCAGGCTGGAGTGCAATGGCAGGGTCTCGGCTCACTGTAACCTCCACCTCTTGGGTTCAAGTGATTCTCCTGCCTCAGCCTGCTGAGTAGCTGGGACTACAGGCGCGTGCCACCATGCCCCACTAATTTTTGTATTTTTAGTAGAGACAGGGTTTCACCATTTTGGCCAGGATGGTTTCGATC	benchmark
random_429	CGCTGTCCTTCAGAGATGTCCTAGAAAGGGGCTGTAATGCTGCAGCTGTCCACTTTTGGGTTAAGCCTGCATATCATAGAGAACCCTCTGTGAACCATACTCTAGCCTTCTCTTCCGCTGTCAACTGATCATAGGGAACTTGCCATGAGGCCACCAGTGCAGGCAGTGGGAGAGAAGGCAGGGTGACAGGAGTGGAGACC	benchmark
random_430	TGGAGTGCCATGGTGCGATCTCGGCTCACTGCAATGTCCACCTCCCAGTTTCAAGGGATTCTCCTGTTTCAGCCTCCTGAGTGGCTGGGATTACAGGTGCGTGCCACCACGCCCGGCTAATTTTTGTATTTTTAGTAGAGATGGGGTTTCACCATGTTGGTCAGGCTGGTCTTGAACTCCTGACCTCATGATCTACCCGC	benchmark
random_431	GGTTTCGCCGCTGCTCGGGAAGGCAGTCTGTGGCTTCCCCTTGGCACTGATGCTGACCTCAAATTCCCAAGGAAGAGTAGGGTTCTTTATCTGTTTCTGCCTTTGTGTGTGGCCTCCAGCTCTGTGGGATTGAGCTGGGGAAGGCCCCTGTTTTTCCCATTCCTCACGGGCAAGTCCCAATTAAATCATTCAAGTTGGCA	benchmark
random_432	ACAAAGATGAGAAGACCCACTCTGCCATTTGCAGAGGAAGCGCTGTTGGGGGTTTGGCCTCAGAGGTGGGGAAGGGAAGCAAAAGGGTGAGAAACAGGAGCAAAGGCACTGAAGCCTCAAGGCACACACATGCAGGGAAGAGCAAGGCAGTAGACTCCTAACGTGCAAAGGGATTCGTCTGCAGGGCTGCTAGAATATTC	benchmark
random_433	TGCCTAGATTCCAGTCCTGGCTCTGCCTTCAGCTTGCTGGGTGACCTCAAGCAAATCTCTCACCTTCTCTGTGTCTCAGTGTGCCAGCTGTAACATGAAGGACTTCTACAACCCTTCCTCCTGTAAAATTCTAAGATTCTGGGCTTCCAGCTCCTACCCCTGCCTACCTGGGACAGAGGGGATGGGAGGTTGGGGGAAGT	benchmark
random_434	AGCCGCTCACTTGTCCTGTGGGGCCACCCATGAGATGCAGGATTCCTGGTCAGCCCCAACACCAGGCCCACACCTCCACGCAGGCCTGGAAGGCAGGAGAGAGCAAGCTTTCTTCTCCTTTATTTGTGAATTATCAGCACCTAGAAACTTAAGCGGGCAAATGCTGAATTGCTGGAGACTGTGAAGCTGTGATACACACA	benchmark
random_435	CAGGCTGGAGTGCAGTGGCACGATCTCGGCTTAGTGCAACCTCTGCCTCCTGGGTTCAAGCAATTCCCCTGCCTCAGCCTCCCAAGTGGCTGGGATTACGGGTCCCCGCAAGCATGACTGGCTAATTTTTATATTTTTAATAGAGACAGGGTTTCACCATGTTGGCCAGGCTGCTCTCAAACTCCAGACCTCATGATCTG	benchmark
random_436	TGTGGGAAGACAGGGTGCTGGGCTGGGACTCTAGGGCCGGCTAGTTGGCCTCTAGCCTGAGCTGGAGTCTCACTCAGCCTCATGAGTAGCTGGGATTACAGGCACCTGCCACCATGCCTGGCTAATTTTTGTATTTTTTGTAGAGACAGGGTTTCACCATGTTGGCCAGGCTGGTCTCAAATTCCTGACCTCAAGTAATC	benchmark
random_437	ATGGTTTGTGCCAGCCCTTTGGTGATGAGTGAGCTCTCGCTCAGAGTTCAGACGAGATCTAGTCGTTAGAAGTGTGTGCCACCTCCCCCTCCACAGAGTCTCTTTCTTGCTTCTGCTTCGGCCATGTGATATGGCTTCTCTCCCTTTGCTGTTTGCCATGATTGGAAGCTTCCTGAGGCCTCCCCAGAAGCAGAGGCTGC	benchmark
random_438	GCTCTCCCATCTGGGTATCTTGAAAATGTGTTGCAAGCCTGAATGCTCCGGCTTCAAATCCCTGGGGCTCTGAAGCCCAAGCCTGCCTTTCCTCCACTCACTTCCCAGCTCTGCCACTTACCAGCTCAGCTATGTGTCCTTGGGTGCATTACTTTGCCTCTCCGTGCCTCCATTTCTCCATCTGTGCAATAGGGGTGCTA	benchmark
random_439	AAAATTAGTTGGACGTGTTGGCGGGCGCCTGTAATCCCAGCTACTCGGGAGGCTGAGGCAGGAGAATTGCTTGAACCCGGGAGGTGGAGTTTGCAGTGAGCCGAGATCACGCCACTGCCCTCCAGCCTGGGTGACAGAGTGAGATTCCATCTCAAAAAAAAAAAAAATTAGCTGGGCATGGTGGTGCGTGCCCATAGTCT	benchmark
random_440	TTACCCTAACATGTGGCACTTGGAGGAGTCAGATGCACAGACAGAAGGCCGGATAGGACAAGGATGGTGTGATCCCCTTACACACAGCACCTGGAGGAGTCAGATGCACAGACAGAAGGCCGGATAGGACAAGGATGGTGTGATCCCCTTACACGCAGCACCTGGAGAAGTCAGATGCACAGACAGAAGGCCGAATAGGA	benchmark
random_441	TCCCATTTATGAACACAACTGCCCCCAATACCACTAAGACTGCTATGATCATACTACCTCCATCTGGAGAGAAAACCTAAGGCTCAGGAGGGTAAGTGAACTGCCCGAAGTCACAGTAAGTGGCAGAGGTGGCCTGAAAGACCAGGCAGCAAGCCCAGGCTCCCACCCTGCCTCCATCTTGACCTGCCATGTCCTAGCCG	benchmark
random_442	CCTGGGAGAAAAGAATGATTTCCTTATCCAGTCCCATGGCCCTGCTGCTGTGTCCATCCTCAGGACACTGCTGGCTGCATACCTGAAGCTCCAGCTCCAACCATGGCTGACAGATACAAAGGTACATCTTGGGTTACTGCTTCAGAGGGTGCAAGCTGCAAGCCTTGGTGGCTTCCACATAGTGTTGAGCCAGCAGGTGC	benchmark
random_443	AGCCCAAGGATGTCAACATCAGGACAACCACACAGCCCAGCTGTTGGGAGTTGATGTCAACTAAACAGCCCAGCTATTGGGAGAGCTGAGTGGAAGAGACTGACAGATGGAGGATTGGAATGGAGTTATGCAAAAGGGAAGAAGAGGTGAGCCTGGAGCGGGGGCTACTTGCCTGTGGGTGGCTCTTGGGTCACACTTGC	benchmark
random_444	CCCAGGCTGGAGTGCAGTGGCATGATCTCGGCTCACTGCAAGCTCCACCTCCCAGGTTCACGCTATTCTCCTGCCTCACCGTCCCAAGTAGCTGGGACTACAGGTGCCCGCCACCATGCCTGGCTAATTTTTTTGTATTTTTAGTAGAGACAGGGTTTCACTGTGTTAGCCAGGATGCTCTCGATCTCCTGACCTTGTAA	benchmark
random_445	ACCTTTGAAAGATAAAATGTTCATTTGTCAAGTCCTGCCTGTACCATCAGCTTCTCCACTCTCCACCTCTGCCACTGGGGTTTTATAATTCCCAGGCCTCAGACCTGGACCAAATGCTGTGGGAATGGGGACTCAGGCTTTGGGAACGCTGGCCCTTAGCCTCTGGCTCCTCCTGCTGCTCTGCTGGCTCTGGCCTTGGT	benchmark
random_446	GTGGAAGGGGTTTTGGGGCTCCTCACTAGGCCCTTGATACCTGGGAGGGGGAGGGGCACATTGTGACTTTCACTGACACTGTGGGAGAGTGACCTTGTTTCTACTGGGTGATGGTGAAAGGATGGGGAAGGGTACCTCATTATGGCTGGTGGGAGTGAATATTCAGCCTCCTGAATGGCCTCCACTAATACTGCAGGAGA	benchmark
random_447	AAGCTCACCCGCTCTCTCCTGCGTGGTCGCTCTTGGATTCGGTGCAGGAATCACTGGGGCTTCTTGGGCGCCGGGAACCTTTCATGGTGAAAATTTCCAGGGTTCTCCAAGTCAGCCACTGCCAGTGTTTGTCTGTCTCCTGCAAAGATTTCTTCTTGGCTCCCGAATCCTTTAGTTCCTTTGAGAGAGTGGTGTCAGCC	benchmark
random_448	TGCCGTTTTTTAAGCACCTTGGAAAAGCGCCCTATTATGGTGGGAGTGACCTGATTTTCCAGGTGTCTGTCACCCCTTTCTTTGACTAGGAAAGGGAACTCCCTGAACCCTTGCACTTCCCAAGTGAGGCAATGCCTCACCCTGCTTTGGCTGGCGCAAGGTACACTGCACCCACTGTCCTGCACCCACTGTCTGGCACT	benchmark
random_449	CCTTTCAGAATCCTTGCCTGGCCTCAGAGGGGCTTGTGTCTAGGAACCTCAGCAGAACCCTGCAAGGGCTGGCTGGGACCATTGGTGAGATGAGCCATGCCCGGGAGCATGGAAGAATATATGTTCCTCTTCAGTCCTGTAAGCACATGGGCTGTGATGAGGAACGCGTTGGCAGTCTTTAGATGAACGCTGCTTCTTTG	benchmark
random_450	ATGTTGGCCAGGCTGGTCTCGAACTCCTGACCTCAGGTGATCCACCTGCCTTGGCCTCCCAAAGTGCTGGGACTACAGGCATGAGCCACCGTGCCTGGCCAGTGGTCAGGCATTTTCATCGTCCTGTATAGTCTTGCCAAAAACACTTCCTGTATGTAATCTTGCCATAGGCGGGGTAGAACCTCAGTCTGATCCAATCT	benchmark
random_451	CTGTGAGGCAGTATCACTAATTGGGTGGCTTAAAACAGCAGAAATTAGCCGGGCACGGTGGCTCATGCCTGTAATCCGAGCACTTTGGGAGGCTGAGGCAGGCGGATCACGAGGTCAGGAGATCTAGACCATCCTGGCTAACACTGCGAAACCCCGTCTCTACTAAAAATACAAAAAATTAGCCGGGCGCAGTGGCGGGC	benchmark
random_452	TAAACACTGCCTTGTGCTACCACCTGGTGGTCAAAAGCGATACACGCAACAATGGAGGTGAGCCCAGGCCAGCCAGGAGCCGGCTCCCTGGAGGATGTGAACTTGAAGCAGAAATCAGGAAAGACATTCCAGGGAGAGACAGCAGCACTCGCCAAGGCACAAAAACAGCAGTTACTGCTCCATGCATGAGGAGCAAGAGA	benchmark
random_453	CATATGAGAGTCCTTGCCAAGCACATTTGAAGGTTTTCCCAGCCAGCCCCTCCCCCAGCGGGCTACCCAGGAACTGAGAGTTAGGACGTGCCCTTGAGTTTGGGCTGTGCCCCCACTTGCTGTGTAGCTTTGGGGAGCCCCTCAACCTCTCGGAACCTTGTTTTTCTCATCCATCAAATGGAGAGAAGTAGATTTAAGGC	benchmark
random_454	AATAAGGAGGAGAACGTTAATCCCCAAGACAATGGGGAAAATGTCTCCAGGGCATGTCAGAGGTCTTCATGGCAGCCCCTCCTGTCACAAGCCCAGAGGGCTAAAAGGAAAAAAGTGGCTTCTTGGGCCCAGCCCAGGGTCCCAGTTATATGTGCAGCCTAGGAACTTGGTGTCCTGTGTCCCAGCTGCTCCAACCATGG	benchmark
random_455	GCCTTGCTCAACTTTCCCCTCTTCAGCCACCTTGGCAGCAGAGCATGGGAGAGAACCCCTGAGAGCTCCACACTCTGCCCCTCACCAGGAACACCCTGGTACATTCCCCCATCAATAAAGTCCAAGTAAAAATTCCACTGCCATCACTGCAACTGCCTTTTGCCTGCAAGCACCACCTACTGGCCAGGAGGTCAAATTGC	benchmark
random_456	CCTGTAATCCCAGCACTTTGGGAGGCTGAGGCAGGCGGATCGCTTGAGGTCAGGAGTTCCAGAACAGCCTGGCCAACATGGTGAAACCTCGTCTCTACTAAAAATACAAAAAGTAGTCGGGCGTGGTGGCACATGCCAGTAATTCCAGCTACTTGGGAGGCTGAGGCAGGAGAATCGCTTGAACCTGGGAGGCGACAGTT	benchmark
random_457	CTCAAACTCCCAACCTCAGGTGATCTGCCCTCCTCGGCCTCCCAAAGTGCTGGGATTACAAGCGTGAGCCACGGCGCCTGGCCGGAAGAAGTCTTTAAATCTGGAAGAGTCAGGCAGAGTGATGTGATGTGAGAAACACCCAACCAGATGTTGCTGGCTTTCAAGATGGTAGGGGGCATCTAGAAACTGGCAAGGGCAGA	benchmark
random_458	AAGGGCTGTGGACCGGATTGGGTCCAAACAGATCCTGAAGCGCAAGTAAGTTCCACGAGAAAGTGGCCCAAATGCCCATGGTACCCAGTCAAGAAATGAGCTAAGAAATTACACATAGCTGGGCACAGTGGCTCATGCCTGTAACCTCAGCAGTTTGTGTTGGGGAAAGCAGCCCCACACCATCCGGCGGGTACCCCGAG	benchmark
random_459	TCACTCTGTTGGCCAGGCTGGAGTGCAGTGGTGCAATCTCAACTCACGGCAATCTTGCCTTCCAGGTTCAAAAAATTCTCGTGTCTCAGGCTGGGCACGGTGGCTCACACCTGTAATCTCACCACTTTGGGAAGTCCAGGCAGGTGAATCACGAGGTCAGGAGTTCGAGACCAGCCTTGGCAACATAGTGAAACCCCGTC	benchmark
random_460	AGGTTTTTGGATAAGTGTTACTGGTACAACATACACATAAGACGCACAGAATCATAAGTCATAGCCACGTTTACAGGGGCCGCCACTCACATCCAGAAGCAGCAGGTAGCCAGCCCTCATGGACCCCTTCCTGTCCCGTGCACCCCCACCCCACCCCACCCCACTCACAAGGGTGACCACCATCTGATTTCTCACTCCGT	benchmark
random_461	ATGGGGCGGCCGGGCAGAGGCCTCCTCACCTCCCAGACGGGGCGGCCGGGCAGAGGCCTCCTCACCTCCCGGACGGGGCGGCCAGGCAGAGGCGCTGCAACGGCTTTTTGTAAGGGATACATAGAAAATAAAAATCATACAGAACATGTAAACACAAAACTCAGCAATAGCATTCCTATCATTTGATGCTAAGACAAAAT	benchmark
random_462	GCAAGAGTGACAGTGACGATAAGACAATGAGAACCAGCCTTGACAGAGTGCCCAGACCCTGCTTCACGCTGCGCTGAGCACCTTCCAAGGCTCATCCACATCACCCTCACCGAGGGCCTGGGAGGTGGATTTTGTCACTCTTCCTGTTTCACAGACAGAAAAGTCACACTCAGGGAGCTGAAATGACTTCCCCAAGGGCA	benchmark
random_463	GTGGGCTCTTGGGGCCCCAGATTGCAGGACTCGGCTCTTAGACAGCATTGTTGAACCTTCTCTGGGTCACATGGGAGTCCAGTGCCCTGAAGGGAAAGTCCCAGGCATGGCAGCATTCACCAAAAGCTGACTGAAGAGATCTTGGGCCTTGAATGAACACTGGAGGTAATGAGGATATACTCATTGTGGCCCTGGGGCAG	benchmark
random_464	CTGGCCCTTCATGGAGAGACATCATGCTACCCCAAAAGAATCGCAAATTTGTGTCTGTGAATCCCTTGTCCACAAGCTTCTGCTTCAAACATGACACAGGTTCCACAGGGGAAAATCGGAACTCAGTGAAACAGCTGAGTCCTGGGAGTAAAGGCTTGCGCAGGGGTCTGGGGGAGGCCCGTGTGTGAGTGGCCCGTGGC	benchmark
random_465	TGAGCAACATGGCGAGACCCACTCTGCACAAAAAATAAAAATAAAAATTAGCTGGGTGTGGTGTCATGCGCCTGTGGGTCCCACTACTTGGGAGGCTGAGGTGGGAGGATGACCTGGGCCTGGGGAGGTCGAGGCTGCAGTGAGCCAGATTGTGCCATTGCACTCCAGCCTGGGCAACAGAGTGAGACTCTGTCTCAAAA	benchmark
random_466	GAACTCTCAGGACCCCCCAGTTCTGCTCAGAAGAAGGAGTGAGCTGCCCATTCCTGCTCTGGAGCTGCTGGGAGGACCTGGGCATGCTGAGTCTCAGAAAACTGGGTCTGGTGAGCAAGCTCATCTTGGAAACTTGGAGAGAGCCCCAGGCTGTAAGGAAGCCTAAAAAGGGTCCCATCTTCTATATCCAACAACCCTCA	benchmark
random_467	TCCTTCCTCCTGGTGGGCTCGTGGTCTCGCCGGCTTCAGCAGTGAAGCTGCAGACCTTCGCGGTGAGTGTTACAGCTCATAAAAGCAGTGTGGACCCAAAGAGTGAGCAGTAGCAAGATTTATTGCAAAGAACGAAAAAACAAAGCTTCCACAGTGGGTAAGGGGACCCCAGCGGGTTGCCACTGCTAGCTTGGGCAGCC	benchmark
random_468	GAGACCAGCCTGGCCAACATGGTGAAACCCCCATCTCTACTAAAAAATTCAAATATTAGCCAGGCATCCTGGTGCGCACCTGTAATCCCAGCTACTCGGGAGGCTGAGGCAGGAGAATTGCTTGAACTCGGGAGGCAGAAGTTGCAGTGAGCCAAGATTGTGCCACTGCACTCCAGCCTGGGCGACAGAGCAAGGCTCTG	benchmark
random_469	TCAACCTCAGCCTCCCGAGGAGCTGGGACCACAGGTGTGTGCCACCGTGCCTGGCTGATTTTTTTATTTTTTGTAGAGACAATGTCTCACTACGTTGCCTAGGCTGGTCTTGAATTCCCTTAAGCGATCCTCCCGGCCTAGGCCCCACAGGGTGCTGGGACTATAGGTACAAGCCACCGTGCCCTGCTGAGAATCACTGT	benchmark
random_470	TTTTCCAAGCAGTGTCTCCCCAAGGGAAAGTGACAGGAGGGTTTTTTGGGGTGGTGGAAAGGGGAGAGGGTGCATCATCGCATGCAGAGGAGGGGGCTCAGAGGTGCAGACACAGTGAGTCATCATGCCAGCACAGAAGCACAGAGGTTGCATGTTATGATAATGAGGCTACAGCTCCTCCGGGGGTGGAGGCTTTAGCA	benchmark
random_471	GCCCTGGGTCAGACAGTGTGGGGACTTACCACCCAGGGCAGAGCAAGGGATAGGGTAGGAACCAGGGACCTTTACTGTAGACTAGAGCTGTGAGTGTGGCTTTCTAGGTCCTCCGTCCCTTCCTTCCGTGAGCTTTGGGTTTCTTTTCTTCAGAGGGTGGTTTCCAACTCGTTCTCCTCACACCAGCCCTATTAGAGAGG	benchmark
random_472	TAAGGAACTCAATGAATGGGGCTGGGAAGAGTACACTGAAAATTCAGCAGCAGCTATGGTTTGGGAAGGTGGAGCTGGGTGGGAGTTGCAGTGGTTGGGCAGCCATCCCCACCACTCCCCAGGGGAACCATGAACCGGCAACAATGTCAGCACATATGGCGGAATCCAATCGGAGAACCCTTCCACTGTTACCTGGCAGC	benchmark
random_473	TACATGACACTCAACACTGGGCAGATGAGATCAACGGCAGCTTACTCCCCACATATACTCACAGCCCAGGGGAGGAGTACACTGCACGCCATGCAGGGACACAAGGAACAGAGTGAACAGCCAGGGACTATGGGAGGCAGGCTTTGTAGTGTATCAGGAGGGTGGGGTGGTCCCTGGTAGTGGCAGGAGGATGTAATTGA	benchmark
random_474	TTGAGACGGAGTCTCACACTGTTGCCCGGGCTGGAGTGCAGTGGCGGGATCTCAGCACACTGCAACCTCCACCTCCTGGATTCAAGCGAGTCTCCTGCCTCAGCCTCACGAGTAGCTGGGATTACAAGCACCCACCACCACACCAAGCTAATTTTTGTGTTTTTAGTAGAGACAGAGTTTCACCATGTTGGCCAGGCTGG	benchmark
random_475	GGCAGTCTCAGAAGAGGTCTGAGGACTGACCGGACATGAGCCACAATTACCCTCTCACCCTGGAAGGAAGTCCCTGCAGGTTAGGGGCGATGTACATCAGTAGGTTAGGATGCAAAAACCCTGCACAGCTGCTGCCTACATTGGGCGGCGGGCTGAGGGAGAAGGAGGACATGTTCATTTCCAGATTACAAAACCAGCCC	benchmark
random_476	GCCCGAGAACCTAGCAGTCAGAGCAATGGCCAGAGGAATGTGGAGATGCCTAGTGCTGGCAGAGAAAGGAAAGCCCTGTTTCAGGGGCTCTAGGGAAGACAGTGGCAGCAAGTCCCTAGAGAGCACTGCTTGGCATCTCCTCTAGGTTGTTGCTCTGTGGCTCAGGCAGCCATTCAAATGCATGGGAAGGGAAGGAAAGA	benchmark
random_477	TTGCTCTGTCCCCCAGGCTAGAGTGCAGTGGCACAATCTTGGCTCACTGCAAGCTCCACCTCCTGGGTTCACACCATTCTCCTGCCTCAGCCTCCCAAGTAGCTGGGACTACAGGTGCCTGCCACCACGCCCGGCTAATTTTTTGCATTTTTATTAGAGCTGGGGTTTCACTGTGTTAGCCAGGATGGTCTCCATCTCCT	benchmark
random_478	ACCCAGATCATGAAGGTGGAGACTGCGGCCAGCAAGTGCTGCCAGCTGGCGGTCAAACAGTTCCATGACTCCGAGATCAAGTTCCCACTGCCCCATGGGGTCCTGCATGGTTAGCATAAGCCATACTTCACCACCAAGAGTCCCAACACCTTCTTCTAGGTGCAGGGCCCTCTCACCCAGGTGTGGCTTAAATTAACTCA	benchmark
random_479	GAGGCTGAGGTGGGAGGATCACTTGAGCCAGGGAAGTCGAGGCTGCAGTGAGCCAAGATCACGCCGCTGCATTCTAGAATGGGCGACAGCCTAAAAAAAGTCAGCCTTAACAATAACAAAAAAGACAATGGCTAGGGCCCCTCCCAACCTTTCATGCCCTACCCGGAGCCCCTGCGCGGCCCTTACATTTAAAAGCCCCT	benchmark
random_480	GAAGGGCAGGGGCTGGTTTGTGTCTAGTCCTCAGCATCACCCAGGGCAGACCGTGGCACAGAGCAGGTACCTGTCACTGTCTATGGGTAGATGTAGGAATTAAAGAATGAGTATGGGGCCAGGCGCGGTGGCTCACGCCTGTAATCGCAACACTTTGCAGAGGCCAAAGAGGGAAGATCCCTTGAGCTCAGGAGTTTGAG	benchmark
random_481	TCACGAGGTCAGGAGATTGAGACCATCCTGGCTAACACAGTGAAACCCCGTCTCTACTAAAAATACAAAAACAAATTAGCCGGGCGTGGTGGCACGTGCCTGTAGTCCCGGCTACTCAGGAGGCTGAGGCAGGAGAATCACTTGAAGCCAGGAGGCAGAGGTTGCAGTGAGCCGTGAGATCGCACCACTGCACTCCAGCC	benchmark
random_482	GCTCACCATAACCTCTGCCTCCCGGGTTCAAGTGATTCTCCTGCCTCAGCCTCCTGAGTAGCTGGGATTACAGGCATGTGCCACCACGCCCAGCAAATTTTGTATTTTTAGTAGAGACGGGGTTTCTCCATGTTGGTCAGGCTGGTTTTGAACTGCTGACTTCAGGTGATCCGCCCGCCTCGGCCTCCCAAAGTGCTGGG	benchmark
random_483	GGGTGATTTCCGCATTTCCATCTGAGGTACCGGGTTCATCTCACTAGGGAGTGCCAGACAGTGGGCGCAGGTCAGTGGGTGCACGCACAGTGCATGAGCTGAAAGAGGGCGAGGCATTGCCTCACTCGGGAAGTGCAAGGAGTCAGGGAGTTCCCTCTCCTAGTCAAAGAAAGTGGTGACAAATGGCACCTGGAAAATTG	benchmark
random_484	GTGTACCTGTAGTCCCAGCTACTCAGGAGGCTGAGGCGGGAGGATCACTTGAACCCGGGAGCAGAGGCAGAGGTTGCAGTGAGCCATTGCACTCCAGCTTGGGCGACAGAGTGAAACCCTGTTTTGAAAAAAAAAAAAAAACAATTTTGGCCAGGCGCGGTGGCTCACGCCTGTAATCCCAGCACTTTGGGAGGCCGAGG	benchmark
random_485	GGGGGAGAAAGGAGTTGAGGGGCTAATTTACAGGACCTCTCAGGCCGGGTGTGGCAGCTCACACCTGTCATCCCAGCACACTGGGCAGCTGAGGCAGGAGGACCCCTTGAGCCCAGGAGTTTGAGACCAGCCTGGGTAACACGGTGAGATTCTGTGTCTACAAAACATTTTTTAAAATGAGCCAGGCGTGGTGGAACTAC	benchmark
random_486	TGACGGTCTCTGTCGCAGAGGCTGGAGTGCAGTGGTGCGATCACAGCTCGCTGCAGCCTTTACTTCCCGGGCTCAAGCCATCCTTCTGCCTCAGCTTCTCGAGTAGCTGGGACTACAGGCACGTGCCACCATGCCCTGCTAATTTTGTTTACTTTTTGTAGAGACTTGGCCTCACTATGTTGCCCAGGCTGGTCTCAAAC	benchmark
random_487	TACCTGTACCAGGCTGGTTTCTCTGGGTGAGGGGAGTGGTCAGGCAGAGGCAGGCCCCGTCATGGTAAGCAGCTAGGAGACTGCTAGAGATTGACAGGGCACTCATGAGTGCCCTGGGTGGACACTGGTGAAAGGTCACTGCCTTCAGGACACACCATAGGTACAGTCACCAAGGTAACCCAGTTCAAAGTAGAGCAGGA	benchmark
random_488	CCAGCCCTAGGCCCCACTCTCTCCCCTGCACGGCCCTTCCAGTCTGGGCTGCCAAGATTCCTTGAGGCTTACCCGACCAGGATCAATGGAAACACAAAGCAACCTTTCCAAGAAGCAGAATAATGAAGGCACACCTGGTGCTCTCCCCCTCCTAAGACAGCAGCAGTGCAGCTCACCCCATTTATAAGCCTCCAGCATTC	benchmark
random_489	TGCAGTGAGCGAGATCCCACCACTGCACTCCAGCCTGGGCGACAGGGAAAGACTCCGTCTCAAAAAAAAAAAAAAAGAAAAAATTAACCAGGCGTGGTGGCAGGCGCCTGTAATCCCAGCTACTCGGGAGGCTGGGGTAGGAGAATCGCTTGAACCCAGGAGGCGGAGGTTGCAGTCAGCGAGATCGCACCACTGCACTC	benchmark
random_490	CAGGCATAGCCTCCCTCTCACTGCCTTCTGCCTTTATTTCCCTGATCTCTGTCCCTAGGAATCCAGGGGAGAGAAAGGGCCCATGAGAAGTTGTTGGGGACTTGAGGATGCCCACGTCAGAGCCTCCCGGGATGGAGCTGGGGAGAAACCCCTTCTGCCAATCTCACCTTCCTTGTTTACAAACAAGGGCTGGGGACACA	benchmark
random_491	CACACACACACAGGTGGCCTATGCAACGCGGCCCCCAGCGGGTGTCACCCTCCTCCCTCGTCGGTTGCCTTCACCCACACCGGGGCATAGGGAATGGCGGGAGGCTGAGGCAGGAGAATTGCTTGAACCCGGGAGGTAGAGGTTGCCTTATATCAAATGGTGTAGTATTTGATATAACCTATGCACATCATCCTGTAACT	benchmark
random_492	TTTGACACCTGTAGGATGGGCCGCTACCCTGCCATCCTGCTGTCACTGCTGGGGCTGATCATCTTCGGCTTTGGGACAGCCTTCATGAACAGCTTTCACCTGTATTTGTTCTTTCGCTTTGGCATCTCGCAGTCAGTGGTGGGCTACGCCATCAGCAGCATTTCTTTGGGTGAGACTGGGCCTCAATGGGGCAGGGCAGG	benchmark
random_493	TCACCATCTTGGCCAGAATGGGCTCGAACTCCTGACCTCAGGCAATCTGCCTGCCTCAGCCTCCCAAAGTGATGGGATTACAGGCGTGAGCCACCAAGCCTGGCCCACTACAAAGATTTTTAAACATTACTGCATTATGGCCGGTCGTGGTGGCTGATGCCTGTAATCCCAGCACTTTGGGAGGCTGAGGCGGGCGGATC	benchmark
random_494	TCACCATGTTGGCCAGGCTGGTCTTGATCTCCTGATCTCAGGTGATCCACCTGCCTCGGCCTCCCAAAGTGTTGCCATTACAGGGATGAGCCACCGCACCCAGCCAAAACATTCTTTTAATTAGCTAGGCATGGTGGTACACACCTGTGGTCCCAGCTACTCAGGAGGCTGAGGTAGGAGGAGCGCTTAAGCCCAGGAGG	benchmark
random_495	GTGCCCATCTCCTCCTGTCACCACCCTTTTGGCACCCATGGGATCAGGCCCTTGTTGGTCTGCCAAAGCTGTTCAGAGAGCAGCAAGCATACAGATGGGAGCAGGAATGGTCACACCCAGCCTCCCCTTCCCTATCTCCAGTCTCAGCAGAGAATGGGGTCAGCCACTCACCTCTAGGGTTTCAGCACAGCTTCGAACAA	benchmark
random_496	CCTTTCCCTCATCCCTCCCACTCAGGCGCTGAGAGCCTGAGAGCACTAAGAGCAGCCCACTTGAGGCGTCTCAACAGTACTCTACAGTGGGGATTCCTTAGATGCCACGGAGTACAGCATCAAATAATTGAGAGATGGCCTGCAAGGGACCACCTACAGAGTTGGCCCTCATTCAGCCCCCTCTCCCCACCTCCCCTATG	benchmark
random_497	AGAGAAGGGCCACATTGGCTGTGGGCAGTTCCCTCAGCAATGCCAGATGTCCTGTCTCCCTGGGTTTGCTTGATCCCCTCTTAATTTCCTACACAGCCCACCAGCTCACCCTTGGACAGGCATATGGCTGCATAAGAGGCAAGAAGGGGTAGGGTTACCACACTGCCTGCGAGCATCTCCACTCCAGCTCTTCCAAGGCC	benchmark
random_498	GTGGACACTTCTGGTTCCCCTGGTGCCTAAGAGGCCAATAAAGAGCTGAGCACTGGTCCAGCAGCCTCTCTCTTTGAGGGTCCTGGGGTGCCGGGCACTTTCCTCCTGCAGCCTTGGCAGGACCTGCAACCTGCCTGCTTTTGTATTACCAGCCCTTGGAGAAAGAGACTCTGTCCTGTTTGCCATCAACCAGACCTGAT	benchmark
random_499	GGCTAATATGGTGAAATCCCGTCTCTACTAAAAATACAAAAAATCAGCCGGGCGTGGTGGCGGGCGCCTGTAGTCCCAGCTACTCGGGAGGCTGAGGCAGGAGAATGGCGTGAACCCGGGAGGTGGAGCTTGCAGTGAGCCAACATCGCGCCACTGCACTCCAGCCTGGGTAAAAGAGCGAGACTCCGTCTCAAAAACTA	benchmark
random_500	ACCATGCCTGGCTAATTTTTGTACTTTTAGTAGAGATGGGGGGTGGAGGGGGGCGCTTGCCATGTTGGCCAGGCTGGTCTCGAACCCCTGACCTCAGGTGATCCACCCGCCTCGGCCTCCCAAAGTGCTGGGATTACAGGCGCGAGCCACCACGCCTGGCCAAGCACGTCTTAATAATGGTTTTCTCTGTAAGACAGAAT	benchmark
random_501	GCTGGAATGCAGTGGCGCAATCTTGGCTCGCTGCAACCTTCGCCTCCTGGGTTCAAGCTGTTCTCTGCCTCAACCTCCCGAGTAGCTGGGATTACAGGCGCCTGCCACCACACCTGGCTATTTTTTTTTTTTTTTTGAGATGGAGTCTCTCTCTGTCGCCCAGGCTGGAATGCAGCCGCGCGATCTCGGCTCACTGCAAG	benchmark
random_502	GACAGGAACCGAAGGCCTGACTGCTGTGAGCGAAGTGAGACCCTGGGAGGACATGGGGGCCATGGCCTCTTGTTCCATCCCTTATCCTCCCCCTGAAAGAACTGTGCTTGCTCCAGTCTAACCTGGCTGGGGGAGGGGTAGGAGTTTAAGGGCATTACCACTAACACCGGGACACATCTACGCCAGATTTCCCAACAGAA	benchmark
random_503	TCTCGGCTCACTGCAAGCTCCACCTTCCAGGTTCACGCCATTCTCCTGCCTCAGCCTCCCCAGTAGCTGGGACTACAGGCGCCCGCCACTGCGCCCAGCTAATTTTTTTGTATTTTTAGTAGAGATGGGGTTTCACCATGTTGGACAGGCTGGTCTGGAACTCCTGATCTCAGGTGATCCGCCCGCCTTGGCCTCCCAAA	benchmark
random_504	TTGGCCAGGCTGGGCCCAGGGAAGGGGGATTGATGTCTCATAGGCTCGGGTCTCGTGGAAAGGCCGAAGGGCTGTCAGCAGACATGGCCCCATGTGCACCCTGAACTCAGGGAAGGATGTTGGCTCAGTCCATATTCCTCTCTGGGCCTCTGTTCTCCAAGAGAAGGGCATGGCCATTGACTGCTTTCATTATCTTGTGC	benchmark
random_505	ACGGCAGGGAAGCCTTTGATTCTGCACCTACCCCTTGAGTCTAGAGGTCATAGGCAGCCAGTGGACATTTCTGGGTTTTGGGTCAGCTGCAGCTGCATTCCTGGGCGGGGGCTGTGTGATGTGCTGAGTGTGTCTTGGAAGGGTCGCTGGAATCCACTTACCTGGGATGCTGCTCCTAAACACCCCTTTTCCAGCTGCGG	benchmark
random_506	ATGGGGTTGGAGGGCCCAGCGGGTTTTCAGGGGTAAGGGACAGGGTCATCGTAGTCTTGAGTGCTCTTCAGTGCTGTCTTCGTGATCCCAGTCCCTTGTTTCCTGAGGTCTACTTTTTCCTTTGTCAGCCCCTCTCAGAATCAGGTCTCGAGGCCAGTGCCTCGCACAGAGCTCCCCCCTGTCCAGGCTTCTGAAGGCAT	benchmark
random_507	CTGTGAGCTGTGAGTCTGGTCCTAGCCTGGCCAGCCTGGACCAGGCCACCAGCTCCACATGGCCATCACATTGCATGGCAGCACAGTGTGATCTTGGACGAGTCACTTTCCAGTTCTGAGCATCAGCTTGTCCACCTGTAGGATGAGCTTGGTGGCAAGAACACTGCAGGAATCACCAGGGCCCTGAATCCTCCTAGGAG	benchmark
random_508	ATTTCAGGCCAGGGTCAGGGAGAGGGTAGGGGTGGGAATGGGGTCTATAGAGGTTATAGGAAAAGAAATCTGAGTGGTTGTTTAGGAGACTGAGGAGACTGAAAAGACCCTGAAACCCCACGGAGGTGATCAGGGACACTGGCCTGCCCTGAGATGCCTCTTCCAGTGTGCCTTCCTCCCCGCTGCCCTGCCCAGGCCAG	benchmark
random_509	GGCAGGCCCAGGGAATGAACTTTAAGGGAGCAGCCCTCAACCAAAGATTGCTGGGAGTTGGTGGATCAATACCGCAGCTCCCTCACCCTTCATTCTGGATCACTTAAGAGGTGAGTTCCACGTGGGCTCCCAGTAGGACGGAGCTCAGTTGCCTACAGGACAACTCACCCTTCCTTGCCCCACCTCCCCTCTCCTTCTCC	benchmark
random_510	AGAGTGTCCACTCGTTGGCTAGTGAGGGATGCTGGCCAGTGCAGGACTGACTTTCTCCATGCAGGTGTTTGCAGTGGCAGCATACGGGGGGCAGGTGTTGGGGCTACTGGCGTCTGTGGATACAGTGGTGTCTGTACAGAGGCAGGGTGCTGGTAGATGTGGGGCTGGCAATTTCTGTGTATGTGTTCATGCCAGAGCAG	benchmark
random_511	GACCAGCCTGGCCAACATGGTGAAACCCTGTGTCTACTAAAAATACAAAAATTAGCCAGGCATGGTGGTGCACCCCTGTAGTCCCAGCTATTCAGGAGGCTGGAGCAGGAGGATCACTTGGACCCAGGAGGTGGAGGTTGCAGTGAGCCATGACTGTGCCACTGCACTCCAGCCTGGGCGCCAGAGCAAGACTCCGTCTC	benchmark
random_512	GGGTCATGCCCTCTGCCTTCCTGGCTCTCCACCCCATTCTGGAGGGCAGGGCCCCCGGGTCCCTCCACACCTCTGCCAGGTCAGCCAGGTGGCCTGATGCGTGGAGCCACTGCAGAAGGAGGAGGAAATCCATTTATCTCAACAAGAGAAGCTTGGCTTTGTCTTCTGTCTGCTTGTGCCTGAACATTTCATTTCATTTC	benchmark
random_513	CCTGCTGTGAGATGGGGATGGTGGCGCCTGCCCGCAGGTTTCTTGTGAAAATCTAAGGAAGAAGCACTTAGCACAGCCCCAGACCACAGCGTCCCCAGCTGTGGATCCACAAGAAACTGTTCCCAGCGAATGCCATGAGCGCCTGCGGCCGCCTCATCTCACACAACAGCGACAGAGTCATGATCAGAGGCCTTTAGAGT	benchmark
random_514	ATAGGCACCTGATTACCTGCCGGGCACTCCCTGTCTGCCCCCTCATTGGATCCTCACACCACCTTACGAAGAGGGTCTGCCCACTTTATAGACAGGCACTGGGGCTCAGGGAGAGTCCTCAGGGCAGAGGCAATTTCTTTCCCGCAGAGGAATTCTGGCCGGCCTCTTGCTCTTTTCTCTCCTCCTTCCAACCCAAGTTG	benchmark
random_515	CTGGCAAATTGGGTAGAGTCAGGACCCATCAGTGTGCAAAGAGACCTATCTCATGTGGAAATGAGAGGTGACAATGTGCTAGCAGCCCTCGCTCACTCTCAGCACCTCCTCAGCCTCAGCGTCCATTCTGGCCACACTTGAGGAGCCCTTCAGCCAACTACTGCACTGTGGGAGACCCTCACTGGGCTGGCCAAGGCCAG	benchmark
random_516	AGTAGTGAATGTTACCTCCGTAAAAAACAAGCTAGGAACCAGAATGTAAGAGCTCACTCACTGCAGTCTAGAGAATGACTGTTTGGTGGCCCATGGTGAGAGGTAACAGCCTGCTGGCAGCCCTCGCTCGCCCTCGGTGCCTCCTCAGCCTCAGGGCCCACTCTGGCCGTGCTTGAGGAGCCCTTCAGCCTGCTGCTGCA	benchmark
random_517	GAGAGCGAGGCTCTGGCCTGGAGGGACTCGTTCACATGGCGAGCTGAGCATGTCTCTGACAGCCTGGGTACCTGGGTGCGGGGTGCACCTGCCAGGTGTCATCTCACAGGGCGTGCCGAGAATGAGCCTCTCAGATTGTGGGGGCATTGCCTGGTTCTCTAGGTTGAATGTTTTGTTTCCTCAAACTGTACCATTAGATG	benchmark
random_518	GGAAAGCCTTCAAGCCAAAGGAACCTGCAAAAGTGTCCCCCCAGCCACACTCCCTGTGTTCATAGAGTCGGTGCAGGTGGGGGGACCCAGAGAGGAGGACGACGGGGAAGGGGATATTCTAAACCTGTGCATGAACCCAGACAAAGCTGTGCACCTCTAAGCTGCACAGGTGTGGCAACAGAGCAAGGGTTTGAGGGGAG	benchmark
random_519	GTTACCTGTGTGCTCAATCCTGCCATACTCCCAGCCCAATCTGGAGACAGGAATTCTTGTTCAAGCTGCCACCGCTCTGCCCACTGTCCAAAGCAACTCACCGCCCACCCCCCATAGTCCACCCCTGGGTTGGCCACTAGTGTTCCACAGCTGCTACTTGAGTCACAGCTTCTCCACCATCCCACACCCTTTGGGGGTTC	benchmark
random_520	GTTACTGGCCCCCTCTGAGCCCCAGACAAAAGGGCCTCTCACTTGCTTACATATTTTCCCACATGTGAGCCAGCAATTGGAAACTTCCTCCCGATAACTGCAAACCTCGGAGCTGGAATTTATGAGAAGGGGCTTCGGGTGACGTCGGCGGCCTGGGCACACCCAGGCGCACAAGGCAGGCCTTTCATGAGGAGCTGCCC	benchmark
random_521	ACTAGGTCTTATATGGCAGTCGGGGCTCCTGCCCTGGGATAACCCTGGGAATGACTCACATCCAGCCCCATGGCTGTGGGTGGCTCAGTTAAGCCCAGGTGTGGTGCCGTTTGGTAACCACGGGCCTCCCTAGGCCACAGTCCCAGGCGAAGTTAGTAGCAAGCTATTTCAGTCTTCTTGAAGAGGGTGGAAGTGTGGGC	benchmark
random_522	GGTGACCTTAGGCAAGTCCCTTCCCCTCCCCGGGCCTCTTGGGTTTTCTCATTTAGCAAGTGACAGGGAGGTTGACCTCCAAAGCTTGAAGAATAGTCATGCTGATTCCAGGCCTCTCAGTGCTAAGGTTCAGTTCCTGATGCATGGGCAACCCTCTGGCTGTGGCCTCCTCCCTGCCAGGCACTGCTGGGGGAGAGGGA	benchmark
random_523	TCACAGATGCTCAATGGAGCTGGAAAACCTTTGGGACCAGGAGGCTGTGACATCTGACCCTGGCTCCGTTCTGTCCAGGCTGTGGGACCTCAGGGGAAGGTAGAGACTTCATAGGCCTCAGTTTCTCCCTGGCAAATGAAATTACTAAGCCCACCGACCCCCGTCTTCCAGACGGGGAATCCCGGGGTGGGTGGTTCCAG	benchmark
random_524	AGTGCTGCCCATCCGCTGGATGGCCTGGGAGTGCATCCTCATGGTGAGCAGCCCGAGGACAGCCAGGTTGGAGCAGGGCAGGTGGGAGAACACTGGCCGCCACTCACAGCCCTGGTCTCCATCAGTCACACACTTTCTCTGGGTTGCATTTTACAGAATCTCATCTATAATATGAGGTTCTCCTAGCCCAAGGGACTGGG	benchmark
random_525	AGAGGCCTAGGAGGATGAAATTGTTATGGGGGTCAGGGCTGGGGCCTTGCTTCCCTGTGGTATCTTGGGAGGTTGCTGCTCCAGGTTCAGCCAAGGCTCAAAGAGTCCCAGGTGCAGCTCAGGCTGCCACTCCAGAAGGTGCAAGCTGGAAGCCTTGGTAGCTTCCACATGGTGCTAAGCCCACAGGTGGGCAGAATACA	benchmark
random_526	CCCAGTGTGCAGGGCTCCTCCTCCCATCCTGAGGAGTTCTTTCTTGGAATTTTGGCTCCCCCGCCCTGCAGCTTGGTTTCCACTCCCACCTCAAGGATTAGAGTTCTGACCTGAACCTCAGAGGAGGACAAGTCCCCTGCCTGGCAGGATGTGGATTCACCAGGGCCGGGGGCACGGGATTGGATATCAACTATTCCACT	benchmark
random_527	AGCAGGAAATTTCTGGAATCAGCTGCTTTTTCCACATTTCTCTATCTAGACCCCCTCCTCCTGGCTGCCTCTCTGGTTCAGTGGTGGCGTTCCCCTGAGCTTGACCGGGCTCTGCAGATGGGCTGGCATGCATGGAAGAAGCTGGCGCTGTGAGGAGTCCTGGCTTCCCGCTCACAGCCATTGGGCCTTGGGTGAGTCAG	benchmark
random_528	GCGAACTCCTGACCTCAGGAGATCCTCCTGCTTCGGCCTCCCAAAGTGCTGGGATTACAGGTGTGAGCTACAGCGCCCAGCCCCCTCCAGCCATTTCTATTGCACCCAAACCCAAAGTTGGGGGGTCTCTTTGCCTCACAGCCTGTTTTCTCTGGGGAGGGAGCCTGGGTGGTATCAGAAGTGTGCACTGTGCATTCTGG	benchmark
random_529	AGCCTCCTCCCGGCTGCCTCTGCCTTTGGAGATGGGGATGCTGTCTCCAGTGGGGCATTTGGAGGGTGCCGCTCACAGGTGGGTCCTAGGACCTCCTTCTGGGGAGGCGGGGAAGTCGGATGGTCCTTCCTGCGCCTGACACTGCTCACATTCTTCCAGCTTATAATATTCAGTATGCCAAGGTAGCATCTTTGTGGTAG	benchmark
random_530	CTTCCGGAGTGAGGCAATGCCTTGCCCTGCTTTGGCTCGCACATGGTGCGCTGCACCCACTGTCCTGCACCCACTGTCTGGCACTCCCTAGTGAGATGAACCCGGTACCTCAGATGGAAATGCAGAAATCACCTGTCTTCTGCGCCACTCACGCTGGGAGCTGTAGACCGGAGCTGTTCCTATTCGGCCATCTTCCTACT	benchmark
random_531	TTTCTTCCTCAAGAGGCTGTGCCACCCTGTCCTTCCCTCCTGCTCTTGACCCCACGTGGAGCTCATGGATATGATTCCTCATCTCAGAGCACATATCCACTCTGCTGCTGCCTCCTCTCATCCCCACTCGCCACCCAGCCCCACCCAGTGCCCACTGGGAGCACTTCCCTCCTCCTTCCCTTTTATCTCCCTCCATCTTG	benchmark
random_532	AGGTGAGGCAGGGGATGCTTCAAAGAGGAGGTGACATTTGCTTTGCACTCTGAAAGATGAGTGGGAGTTCAGTAGACGAGGGTGGTGTGAGGGAACCCAGGCAGTGGGAAGCGTGGTCGGGGCAGAGAGAAGGTGATGGCTGGAAGCAGTAGCAGAAAGGCCAGTGTGGCTGCAGCCTGGGACTCTCATGTGGCTTGGGG	benchmark
random_533	TCCTCCCCATCCCACTGACCTTCAGGTGGCCAATCACAAAATGATGTAGCAGATGGTTCCACTTTGAGGTGCTGAAGACCGACAGGTGCCCAAAGTCATGCTGCAGCCAGCCAGCCTGGGCCTAGGTGAGAAGAGTCAACACTGAGAGCAGCCCACCAGCCCCAGTGTCGCCTTCACTGACCTCGATGCCTCCTTCAGCC	benchmark
random_534	TACCCATGGCCTTGAGCACTCTGCAGCTTCCAGAGCCTGGGCCTGCCCGCCCAGGGCCCTGGGCCAGGAGAATCAGATTAAGAAGTCCTCATCCCAATTGGGGGGCTGGGCAGCCGGTAACTGGAGATGAACTCCAGGCTGACTTCAGCTTGTAGCCTTGGAGGACTGTTGTTCTCCTGTCTCTTCTGTCCTCATCACTG	benchmark
random_535	AGACGGAGTCTTGCTGTGACGCCCAGGCTGGAGTGCAGTGGTGCGATCTCGGCTCACTGCAAGCTTCGCCCCCTGGGTTCATGCCATTCTCCTGCCTCAGCCTACCAAGTAGCTGGGACTACAGGCGCCCGCCACCACGCCCGGCTAATTTTTTGTATTTTTAGCAGAGATGGGGTTTCACCGTGTTAGCCAGGATGGTC	benchmark
random_536	GCAGTCTCAGCCTGTCCATCTGCAGCCTTGTCTCCTGGGGCTGGTCAGTAGCAGGACCAGGTGTCGGGGAGGGGTTGATAAAGGCCGTCTGTCTGTCTGTTTCGGCCCGTGTTGACCATGGCTGGACTTCAGTAGTGCCCGAATAAGGGATCTGGTCTCGAATACTCTTGAGTCTCCCTCAAGGGTGGGGCCTGCACAGT	benchmark
random_537	AGACAGAGTCTCACTCTGTCACCCAGGCTGGGGTGCAGTGGCGCGATCTCGGCTCACTGCAAGCTCCGCCTCCTGGGTTCACGCCATTCTCCTGCCTCAACCTCCCGAGTAGCTGGGACTACAGGCGCCCGCCACCACACCCGGCTAGTTTTTTTGTATTTTTAGTAGAGACGGGGTTTCACCGTGTTAGCCAGGATGAT	benchmark
random_538	AGCGGCGCAATCTCGGCTCACTGCAACCTCCTCCTCCCGGGTTCAAGCGATTCTCCTGCCTCAGCCCCCCGAGTAGCTAGGACTACAGGCGTGCGCCACCACACCAGCTAATTTTTGTATTTTTAGTAGAGGCGGGGTTTCACCATGTTAGCCAGGCTGGTCTCGAACTCCTGACTTCAAGGGATCCGCCCACCTCTGCC	benchmark
random_539	GAAGCGGGACCTGGGTCTCCCACGGACGAAAGTGCCTTCTCATCAGCCCCTGCGCTGGGCCCCCTGGACTCTGGCGACCCTAGTTCAAGGACCAGAAGAGACTCCGGCATGCTAGGGTACCCTAAGGAAGCCAGAAAGCCCATGAGGGGAAGGCGAGATTTAAGGGAGGAGAGGTGAGTCACCTGTGGCAGAAAAATATA	benchmark
random_540	GGTAGGGCTGGTCTAAATGCTCCCTCCATGGGCAGGTGTCACGTGAGTTCCACCTGGTTTCGCTTTCTGCTGTGACAGGGCAGCACTGAGTTCAAGGCAGAGTCCCACAGTTGCTGCATTCTCCCTCCCCCAGGTGCACAGATTCTCAGCACCACAGCGACCACTGCTGGGGGAGGGGGAGGGGTGATATTGGTGTTTCA	benchmark
random_541	GTTTGGTGGCAGGGTGGGTCAGGTAGAGTTTACTCAACAGCCTGGTGATAGGGGAGAACAAGTGGCCAGAGGGTATCCATCTATGTCGGGGACCAGGGGTCCCTGCTGGGCAGCAGTGTGGGAGACACAGGGATCCTGGCCACACCTCAGTCTTCTTTCCAGCCTGATTACCTGCCTCCCTCCCTTGCAGAGGTTTCGGT	benchmark
random_542	AAGCTTCTGTTCATCTTAAGCCAACAATTTTGTGGAAATTGGTTACAGGGGCCACAAGACACTGAGCCGCTCCAGGCCGGCAGCTTGCTGGTCCTGGCAGCCTCTGCGAGTGCTGTGGCTCTGATTTCATCTTGGGGCCTAGTGTTAGGCACAGCCTGGCCTGGAGGGCGGCTCACCTCACGGGCTGACGGAGCCAGACC	benchmark
random_543	GGGTGAATAGTAATTTATACAACCACCTGGGCCAAGGAGTAGAAGAGGAGGAGGAAGGCTCAGAGGATCTTCAGGCAGGCCCTTCTGCTACCTCGGCTTCCTTTCTCCGGCCAGGTGGTCCAGCCGCCAGGCAGACATGAAGGCCCTGACAGGGGCCTCTGCCCCACCACCTTCATGCCTCATAGGGGACCTCTAGCTAG	benchmark
random_544	TCTGGTCAGTTGAGTGTGGCGTCTCCCTCCTGAGGTCTGGTCAGTTGAGTGTGGCGTCTCCCTCCTGAGATCTGGTCAGTTGAGTGTGGCGTCTCCCTCCTGAGATCTGGTCAGTTGAGTGTGGCGTCTCCCTCCTGAGGTCTGGTCAGTTGAGTGTGGCGTCTCCCTCCTGAGATCTGGTCGTTGAGTGTGGCGTCTCC	benchmark
random_545	AACAGGTGGGCTCCCACAGCCCTGGGCAGCTCCACCCCTGTGGCTTTGCAGAGTACAGTCCCATCCCAGCTAGCATAGAGTGTCTGCAGCTTTTCCAGGTGCATGGTGCAAGCTGTCAGTGGATCTACCATTCTGGGGTCTGGAGGACAGTGGCCCTCTTCTCACAGCTCCACTAGGCAGTGCCCCAGTGGAGACTCTGT	benchmark
random_546	TTCACGGGCCAGGGGAACTTGCTTTGGGTAATGAGAAGGGTACCAGCTCGGACAGGTGAGAAGCAAAGGCCTTCTCTTACGGGAGCTAAGGCCCAGAGGTGGGATCCCAGAGGGACAGGACTGAAAGGAGAGGGGAGGGCAGGCCCAGGAGACCCAGATTCTACTGGGGACTCGAGCACAGAGGGATCCACTGGATGAAC	benchmark
random_547	CTCAGTGTGTAACCTGCACCCTGTGCACCACCTAATGGATTCAGTCTGGGGCACTTGGCACGGGCCTTCAGTCTGCATCAGAGGCGAGAGGTTCGGGGTGGATATTCCACCTGAGAATGCTTGGGTTGTGGCGACAGTGGGGGTCCCTGCGGGGGTAGTGTGTAGAGGAGAGAGCTGAGGACTGACTCCCAGGGAACCTA	benchmark
random_548	CCCTTGAGTGTGACACTCATCACTGCCTGGGACTCAGAAACTGTGGTTCCCCCAAGGACAGCCCCAGGTCTCGGGAGAGGAAGCGACTGTTTTAAATAGTGCCCCCAGCCGCTCCCTTTCAGGCCCTGCCTGACCCTGCACCTGCCATGGCCTCTCAACAGAGGCAGCCTCAGACCACATCTTTCTGTGGCGGGAAATCT	benchmark
random_549	AAATACACTGAGCTGTACCAGCAGGAAGAGCACGCTGGGGCGTGGGCAGCCAGGGGATTTCTCCTGGTCTGCGGAGGAAGGGAAAGCTCCTGGAGGACAGGGGATGTTGTGCTGAAGTCAAGACCTGAAGGCTGAGTAAGCGTCAGCCAGGGGAAGACAGAGAGGAAGGGCGATTCAGGCAGAGGGGGTCACCTGTAAGG	benchmark
random_550	TGCTCTTGGGGAAGGGCTTGATGACGGCCGTTTGGTTGGGGTTTTCTTTCTTGTTGATGTGGATGGACAGGCGCTGCCACAGGTGCTGCCCCCGGCTGCTCTTCTCATTCTGGGCCCACGTGACGGATTTTCCATTGGAACTGAGGAGAGAAGGGAGAGGAAAGGTGACTCAGCGAGGTGCCCAGGGGGCTTGGATGCCG	benchmark
random_551	CCCTCAAGCGAGGACAGCAAGCCTCCTGCAGTGCCCTTCTCATCCTCCTCCTCTGCCTGGGGCACATAAGGGCTGACAGTAAAGACCACAGACACTTCCTCCTTCTCCCTCCACCCCCCACTAGGACCCAGGAACTCAATCTCTGGCACAGAAGAGATCAGGCCTGTTGGCTGTGGGGTGGTTTGTGTAGGCCAGCCCAT	benchmark
random_552	GTGTCCAGTCTGCCCTTCTGCCCTCCCTCCCTACACATCTCTGTGTCCACTCTCCTTGCTGTTCTCTCTGTCACCACCCTGGCTAGCTCAAGCTGCTGTCTGTTCCATGGACTGCCATGTGGCTCTGCACAGCTGTGCTGGTCCTTACCCTGGGGCCTTTGCTGCCTCAGAGAGAGGGGTCCTCAGCAAACAGGTGGGAT	benchmark
random_553	TTGCTAGCACAGCAGTCTGAGATCAAACTGCAGGGCGGCAGCGAGGCTGGGGGAGGGGCACCCGCCATTGCTCAGGCTTGCTTAGGTAAACAAAGCAGCTGGGAAGCTGTAACTGGGTGGAGCCCACAACAACTCAAGGAGGCCTGCCTGCCTCTGTAGGCTCCACCTCTGGGGGCAGGGCACAGACAAACAAAAAGACA	benchmark
random_554	GCCACTGTCCTCCAGACCCAAAATGGTAGATCCACCAGCAGCTTGGACCCTGCACCTGGAAAAGCTGCAGTGCTCACTGCCAGCCCTGGAGAGCAACTATGGGGACTGAGCCCTGCAAAGCCACAAGGGGTGGAGCTGCCCAAGGAAGGCCTGGGGAACCAACTTCTTACACCAGTGTGCCCTGGATGTGAGACATGGTG	benchmark
random_555	GCAGAAGGGGACCTGGAAGCTTCCCTGAGGTGGGATGGGGTCACAAGGGGTGGCACTCCAGGCCCTACCCCACTTTAGTCGCTGCGGCTCTGCATTCATCTGCCTGGCTTCCAGGTGGGGCTCATAGCTCCAAGGCCTTAAAGTGCCTGGCAGTACAGGAGAGAAGCTGGCCAGGGGTAAGGCAAAAACAAGAAGTAGGA	benchmark
random_556	CTTTCTTGGGAAGCAAGATGAACAAATCCTGCCCTCCCTTTGTTCCAGTCTCTGCTCTAATGTGGCCTCTTCACCAGGGCTCCCTGACTCCCCATCTACCCCAACCCCTGCGCTCTGTTCTCCATAAACCTTCTCCCCCACCTCCTGCCTGTCCCCTCCTCCCCAACCTCGCACCAAAGCCACAGAGGCAGCAGCCCCCT	benchmark
random_557	CAGGCAGTGGTCGCAGGTTGAAAGAAGCCTCCAACTGGGTTTCATGATATAACCTTAGGTGCGGATGAACTCCCTTGGCCAGGGCCAGGGTGGAGGAGAGTGAAAAGTGGGCTGCAGCCATGAGTGCAGGAGCTGCCAGTGCAGGAACTGGGTGCCTGGCTTTGCAGTGGACAGGGAGGGGCTTGGCCTGAAAGCCGTGA	benchmark
random_558	CTTCAGTGGACAAAACAGGGAAATCTTTTGTCCTGGGCCTCCCCAGAGTGTGAGGGAGGGAAGTAACAGCACTCGGTGCTGCTGCCCACCTGCCCCTGCTGCATGCCGGGCCCCCTGTGTTACTTATTCCTTCCCACAGCCCTGGCAGGGGAGCCCTGTGTCACCTCCCTGTTAGAGATTAGGTAACCTGGGCTTGGGGA	benchmark
random_559	TCACTTCTGTGATTCAGTTACACAGGACCGGGGCTCTGTCTCCTCCACTCTCTCTTGCTGGTGCTCCCTCCTGCGCCTCCCTTGCTCTCGCTGACAGAGTCAGCTGCCACCCTGTGAGACGCTCTATGGACACGTGGCAAAGGGCTGAGTGAGGGGAGGCTCTGCCAACAGCTCATAAGGGACTGAGGCCTCAGCCCAAA	benchmark
random_560	GGAAGACGCAGGGGCACTGGGCTCACCTTCCCACACAGGCTGACCACCTGAGGCCAAGGAGCAGCTGGCTGCTTTGGACAGGGCACAGGCTCTCCAGCCAGCCACAGCCCCTGCTGTGCCCTGTGGCCACTTGACTCTGCAAACCCACATTGGATCCCACCAACAAATGAAGACACTAAGCTGAAAGCAATCAGAGGGAT	benchmark
random_561	ACACATGTGTGTGCACACACTCGCACGTGTACATTCACACGCGTACACATGCACACACACACTCTCATATGTACCTCCCCTCCCCCACCCCACACACGGGCAGATTCAAGGCTGCCTACCCTCCCTTTTCCCCAGGATTGCAGTAGCTGCCTCCTCTGCCCCCATATTGTGCCCCTTTGCCGGCACTCCCGGGCTCGTGG	benchmark
random_562	GCCCCCTCATTCATCCCCACTGGGCTCCCTTTCCCTCAAATGCTCTGGGGCTCTCCGCGCTTTCCTGAGTCCGGGCTCCGAGGACCCTTAGGTAGTCCCGGTCTCTTTTAAAGCTCCCCGGCTTCCAAAGGGTTGCCACGTCCCTAAACCCTGTCTCCAGCTCGCATACACACACGCACAGACACGCACGTTTTCTGTTC	benchmark
random_563	CTCCTGCCTCAGCCTCCCGAGTGGCTGGGACTACAGGCGCCCACTACCATGCCCAGCTAATTTTTTGTATTTTTAGTAGAGACGGGGTTTCACTGTGTTAGCCAGGATGGTCTCCATCTCCTGACCTCGTGATCCGCCCGCCTCGGTCTCCCAAAGTGCTGGGATTACAGGCGTGAGCCACTGCGCCCGGCCCATGGCTG	benchmark
random_564	AGCCAACCTTGTCCATGGGCTTACTCACGCATGGGGAGACTAAAGCCCAGACGGGGAAGCCAGGTCTGCCCGAGGGGTTGGAGTTGACCACGGGTTACCAGGTCACATCCAGGACACGTGGTAGCTGAACACAGCTGAGGGCTCAGAGGGCTGTCCCTGTCACAGGAGGTATGTGAGCAGAGTGTGAAGGGCCACTGAAC	benchmark
random_565	CTCACATGGGTGCTTGCAGGGATGTGGAGGTGGGAATGTGAGAGGGTGGGGAGGGGTGTGGAGTGGCCAGGATCCAGGGGAGAATGCCCCACGGAGACAGAGACCCTTGGCTTGGTATGAAGGGAGCACAAGAAGGAGTAAATCCAGGACACGGCTAGACTGTGGCACCCCTGTGGGAGTGCCCGCACTTAGGGACACAT	benchmark
random_566	AGCGGTCTCCAGGACCCAGAGACCGCCTGGGAAAGGGCATCTTTCACCTTCGCTGCACCTGTTCCCAGCTGAAAGCAGCTTGAGGGGCTTGTCCCCAGACTCAGCCCTGCTGGAGCCTCCAGGGGCCCCACTGTCACTGGGCCCCAGAAAACCTGGGCCAAGACTTCCATTTCAAACATCCATCGAGCAAGTGCAGTCAA	benchmark
random_567	CCTTTTGTGCACTGCACAGGAGGCAGCCTTTGTAATATCAACCAGGCAATAGACGGGGTGACGGGACATGACCATACCATGAGGCCCCCCAGCAGGGACTCCCAGCCCAAGGGTCCCGAGCTCCCAGGACAAGCCAGAGAAGCAGAAGCAGCCCCGGGCAGCGTGTGGTCTTCACTATGTCTCCTGAAGCATCCCATCCC	benchmark
random_568	AAGCTACGAGGGAGGCTGAGGCGGGAGGATCGCTTGAGCCTGGGAGGTAGAAGCTGCAGTGAGCAGAGGCCGCGCCACTCCACTCCCGCCTGGCCACAGCATTAGACCCAATCTCAAAAATGAAGAAAACAGTTCCGAGCGTATTACGGAACGGAGTACACCTCGGAGTACGGGCTCCAGACGAGGGAACGCACCGGCGT	benchmark
random_569	CCTCTTAGACCACCAGGGTCCCCCGTCACGTCCCAGGACCAATCTGGTGACCCCTCTGCTTCAAGACATACATTCTGCCTCAGTGGGGGCACATGGGGACTCTAAGTTACCCCCATCCATTCTGTCCAGGCCCCTCCCACAGGAGTTAGGAGGGGCTGTCTTGGTGGCTGGTGACCTGATGAGTGGGTGTCTCCGTGGGC	benchmark
random_570	CCCAGGACGAACCTGCCCTCGAGCCAGCCAAACTGCTGCATGCCTTCTTCCAAGTGGGAGAGGTCTCTGAACATCCGAGCAGCTGATACACCCAGTGGAGTCGGCTATGTGCCCACACTCAGAACCTGAGAAACAGCCCTGCACCCTCACATCCTCCCCTAACCCCACCACAAACACACCCCTGGGCCTTCCCACTGGCC	benchmark
random_571	CCCTGCCCTCACCAAGCCCCCTACCAGTGAAGAGGTCCGCGGTCGGGGGCTTCAGGCTGGTGCTGGCCCGCCACACCTGCTCCATCTCCAGCTTCTGCATCCGTACCCACTTATCTTGATAATCAAGGCGCCCAAAGAAGAAGCCGTCGAAGCCCATCTGGGGATGAGGGAGGAAAAGGCAGTGTGAATTAGTGCCCAGC	benchmark
random_572	CTCCCACTGACACTCATGAGAGTGCCGGGCACACAGTGGAGGAGGGAATGGTGGGAGGGGGTTGTGGTAGCACCTGTTGACCAGGCTGCCTGGGCAGCATCAGGGAGCCCAGAAGAGAAAGGGAGGGGGCTCCCTGAAGGTAGGCAATGGGGGCTACAGAGGAAAGCAACTAGAAGGGCAGACATAGCAGGGGGACATTG	benchmark
random_573	TCAACACCTCTCTGTGGCAGACTCCTGCCACGTGGTGAAGGATGCTGGAACCCTCTCTGGAGCCCCTGACTTCTGAGATGCACGCCCCTGGGGACACCCCTGATGTCCACTTGCCTGCCTCTGGTACTGGAGGCAAGTAGTACTGGAAACCTTGGCCGGAGTCCTGGGAGGGAAGGTGGCAGTGACGGTGTCTGCTTTCC	benchmark
random_574	CCAGGGTTGTTCGGATGCCACGTTCACCTTTTCCTCCGGGGACATCAAAGTTTCCAGCTTCCCCTTTAAGAATGACTTCCCAAGGCCCAGGTGCCATCTGGGGCTGCAGGGCAGCTGGCTGCCTGCTGCCCTGGCTTCTTCCATGTTGTGCTGGTCACTACCCACCAAGGGGGTCAGATGCAGGCACCGTGCAGGGCGGT	benchmark
random_575	CTGAGCCCTGACAATGGAATCCAAGTGGTGCAGGGTATCCTTGGGTGCAGTGAGGGAAAAGGCATGCAGGCCGACTCTCGTGAAGCCTGCAGTCCATGCAGGGAAGCTGAGCTGCCACCCCCAAGACAAGCCTGGCTGGTGGTGGCAGGCAGTGTGTGGAGATGAGATGGTGCTGGGGAAGAGGCAGCCAGGCAGGGTAC	benchmark
random_576	GGGGCTGGGCTGGCCTGGCATCAGGGTCCATTGGGGTAGGCCTGCAACCTGTGTCTGTCTGCAGGCCTGGACTGGAATGGTCCCGGAGCATGAGCCTATGGGTATTGGCCTGTATCCTGGGTCCATGATAGTGGGCCTGGATCTTAGGCCCATGGAGATGAGGGTGAATCCTGAGTCTGTGTGGCCAGTGTGCCACTGGG	benchmark
random_577	CAACCTGGCTATTCCTCCAGCACTGCCCACCCCTAGCACTGCCCACACCCCTCCAGCACTCCCCACCCTCTTGGCACCACCCACACCCTTCCAGCACCTCCCACATCCCTCCAGAACTTCTCACCCTCTTGGCACTACCCACATCCCTCCAGCACCTCCCACATCTCTCTAATACTTCCTACTGTCTTGGCACCGCCCAC	benchmark
random_578	CCGCTCCCTGCTCCCCCGCGGGCCCGGGAAGCTTGCACTACCGGGCTCAGCGCAGCCAGCCCCACCGCCTCCGGACTCGACCCCACCATAGCCCCGCCGTCCGAATCGTCTCTGAACCAAACTACTTCTGCCTGCCTTTCTTTGGATCTGTCTTTCTCTGTCATCTGAGTCACTTTCTCTCTCGCCTCTCTTTTCTTTCT	benchmark
random_579	GGGGGCTGCCTGTTCTGGTTCTTCCTCAGGGCGTCATCCCTCTGGGGGGCTGCCTGGTGGAGCCCAAGGAAGAGCCTAGCATGCCCTATGCCATGAAGATCTCCCACCAGGACTTCCATGTGAGTAAAGCTCTTCCCTCAGCCTGGGCTCCGCAGGAGCAGACCAGCCTCTCAGGCCTCTTCAGGACACACATCCCATGT	benchmark
random_580	AGCAGGAAGGGGGATCACCCTGACAAGACTGGTGGCAGCTGGGACAAGAGTCGTGGCTGAGGAGGAGGGAAGGAGGTCAGCTTCCCGATGTGTCTGTGGGCCGGCAGGACTCACCGCCGCAGGCAGCAGGCTCAGGCACCTTTGGTAACTAGGCCCACAACAGATCCTGAACTCCCTGTACGTCGCATGCACATCTACAG	benchmark
random_581	TACGGGCCAAAAGGAAGGGGCATTTCCCTCCAGGTCCTCTGGAGTCCCCTGACAAAGGGCCCTCCAGGCCTCATCCCTGACTCACTGGGGCTTCCAAAGTCTCCTCCGGCTCAGGGAGTATCTATCCCTGGCCCCAGCCCCCAGCCCAGTTCCACCCCACCCCCAATCAGGCAAGGAGGTCTTTCAAAAGCTCCTCTGAT	benchmark
random_582	GAAAGCACGCGGAGCATGGTCAGCAGAGCGAGAAGGTGGAGGAGAGAGGTCCAGGGAAACCAGGTGGAAGCTTCCAGAGCTGCTCCCCACAGAGTCCCAGGAGGGGACACACATCAGGCTGTGACCACGCATGTCATCCAACAGGAAGCTTGTGAGAGACATGGTGCCCAGGGTCGTGCTGGGCTCTGCCCACAGAGGCA	benchmark
random_583	CGCGTGTGAGTCAGCCAAGGAGAATCTGCCCCCGCCCCCTCCAGTTCCTAGTTCCTTGGGAGGGTGGGGGAGGTAATCCCCCAGCAGGCAACCCTCCCCCTCTGTGGGAAGCCAAGGTAGTAGGAGGCAGGGGAAAGGCCTACTTCATCCAAAGGAAGCCATCAGTTGGCAGGAACGCACAGGAGTCCTCGCTGGGTTTC	benchmark
random_584	CAGAGGGCACTGCAGGTACTGGAGCAGGGGGAACCCGATGGAGCAAATGGTGGGGTGTGGGAAGGAGTCAAGGATTATCTCTCAGTCCTTTGCCCCCTCTTCTAGGCCTCAGTGTCTCCACCATCCCCCAGCCCTAACCAGAGTTACCAGGGCAGCAGCGGCTACAACTTCCGGCCCACAGATGCCCGCTGCCTGCCCAG	benchmark
random_585	GTCCTCTGGGCCTGTACAAGGGGCAGGACCTGGGCCCTGGGATCAGGCCAACCTGAGTCACACTCAGCTGTGTCCTGAAGGCCCCCTTGAGCTACAGCAAAATCTCTCAAACACACCAGCCCTGGGTCCTCACCTGTCCGTCAGGACCACGGCAAGGGACGAGAACGCCAAGGACACTCCAGGTATGCGCACAGGCCTCA	benchmark
random_586	AAGCAGCTGGACGTGGAGAGGAACACATCGCAGAAGACACAAGCAGCTGGACAGCGAGAGGATGTGGATGGGAGCACGCCAGAGGAAGAGCACACGACAGATCCCAGCATGCCGACAGGCCACGACTGGCGGAAGGAGGAACAGTTGGCGGAGTTTGGCCGGGGCAATCAGAGGAGAGCCCAGGCAGTCTAGCGGCCCAA	benchmark
random_587	CCACCTTGGCCCCCTCCAGACTTTGGGCGCCAAGGAGCACAGGAAGGAGGCAGCAGGTGGAGATGGGCTGAGGGCAGCTGGGTGCAGGCCTGCAGGTGCCATTTGGTGCAAACAGCCTGGGCTATGGAAGGCATGATGACAGTGGGAGGCTGACTAGGTTCCTGGATGGAAAGGTGTAGGTCCCCAGTGAAACCCCACCT	benchmark
random_588	CTGGAAATGCAGAAGCCCACTTCCCTGGGCCCAGAGCCATGTGGAACACCAGGGGTCCTGGAGATGGTCTCCAGAGCTTTTAGCCTCATGCTGGAAACAGCCAGAGGCAGTGCAGAAAAGGAATGCATGGCTGGAGGTGTCGGAGACCCAGGTTGGCATCCAGCTGCACCCTTGACTCGGGGCCCGGGGCCAGACCCTCC	benchmark
random_589	TCCCTGGCCCTGGGCTGCCCCCAGCGTCTCCCCCAACACTTCCCCAACTTGCCACGTTCGCTTCTTTTACTTATTCGCCATCGGAACGGTGGAACATTTGCGCCTCCGGCCTGGCTTCTGCTCAACCGGCCAGGAGCTCGGTCCCTGCGGATCATTTTCCCCAGGGGCATATTATTCCGGAAACGGGCTAAGCGGTCCCG	benchmark
random_590	CTTTACTCCCATCCTCTGTCCCCCTGGTCTCTCCATCCCAGGTCAGCTCCAGGCTGCCTGTGGCCCTGGGGTCACGTCCCAGCCCTGGTAGGAAGGACGCAGGGAAGGGGAAGTGCCTCACCTCTGCAGTTGTGAAAGCAGGTCCCAAGTCTCCTCCAGGCCTCTCGGGCACTCTCTACAAGCTGGAAATCAGACCGGGT	benchmark
random_591	TGGACTAGCCATAAAACTCTGCGCTGGATTTCCTCCGAGTTTGGGACTTTTAAATTCTCGAATAGTTACGTCAGCAGGGCCGAGCGCACTTCGGGGATCCGGCGCAACACGTGACCCGCCCGAGCGTCCCCTCCGCGTCCTTGGCTCCCGCCGCAGAGTGCGCCTCTGCCTCGGGGTGTCCTCGAAATCCAGTGTCGGGG	benchmark
random_592	TCCATGACCCCTTAGCACCTCTAGATTCTTGTAGAGCTGCACTTTGTCCCCGACCACGGCCACGTACAGCTTATTCTTGAAGCCACGAAGCTCCAGGCTGCCAGCGCGGTCAGGCTGCTCTGAGCCTGGAACTCCCAGCAGATAAGCGCTAGAGAGCCGGGCCCGGGCACGCTGCTCAGCCATGGCCTGCTGCAGGGCCT	benchmark
random_593	ACAAGGGGTTCTGGCCTCACATACCAACACCCCCCACTTAGTGCCAGTGAAGCAGGGGTCCAGCAGCAGCCACTGGAGCTGAGGCCTGGAGAGTACAGGGTGCTGTTGTGTGTGGACATTGGCGAGACCCGGGGGTGAGTGAGGTGGGGAGAAACGAGGGAGATGATCAGAGGAGGCTGGGGGGTAGGCACTGCCCTGCT	benchmark
random_594	GACCAGAAACCACCCCTGACCTGTTCGGCTGGGCAGGAACAGGGACAGAGCAGGCGGAAAAGCTCTCAGCCCAGGATAGCCGGGGGAGAGGGGCGTGGGAAGACCCCTGTCCAGATGCAGTTCGTGGCCACCCACCCTGATGGTGTCTGCTGAGGTCCAGATCGTAGTTTTAGGAGGGGGTTCGTGGCTGTTCTGCCCAA	benchmark
random_595	AGTCCCATTTTTTACCGGAGGACACCACTGAGGCCGAGCCAGCATAGAACCCAGGCCTCTCTGATCCACAGCCCACGGGGTCTAGGTACCCCGCTCCCCTGACCCTTTTGGAGTTGGGGCCCTGAGAGCATGCTCACCAGCCGGGGCTTGGTCTTATGGTCACTTCGGCGGGCTGCATTTCTCCTGCCTCTGGGGCAAGC	benchmark
random_596	GTGTAGAGGCCGGGAGGTGCTCCAGGGCACGAAGTGTGGGAAAGTGGGACAGAAAGCGTGATGTCAAGTTGGAGGCGGAGCGCTGCTGGGGCGTGAAGAGTCTCGAGTCCAAGTGAGGGAGTTAGGAACTTGGGAGGGTTTGTTGTTGGGTCGGGGACCTGGGGTCAGCCAGGTGGTGACCTGGGATGGGGTGGGGACAG	benchmark
random_597	CTGGGAGAGCATCCTGGAAGGATGGCACTGCTGGCTGGATTTTAATCTGGTGTGGGGGGGGGCGGGGTGTCTGTTTGCCTCAGCTGCCTTCCTCCCAGAGCAGGTCCCTGAGCCCAGGGAGCAGGGAAGACACTGAGGAGGAAGGAGGGAAGGGGGATGGTAGGGTAGGGGATAAGGGCATGTCTGAGATCCCAGAGGGC	benchmark
random_598	ACTGGGGCTGCCTCAGTGACAACACCACTGCTCAGTGCCCGGACGCCCGGACCTCCTCATGTTTGTGTGTGTGCTGGCGGGGCAAGGCCCCTACCCTGAATGCATGTCTAGCTTCTCTCCAGCTCAGCTGAAATGGGGAAAGGACAGACCAGGTGTGCCTGCAAGCCCCGGCAGGGTAGGTGTGTCGTGGGCTGTGCTGT	benchmark
random_599	GAAGTGAGCCTTCTTCCAGGCACCGCAGCACCGTGGATTATGGGAGGTTGGGGAGACAGAAGGCTGGACATGGCAGCAGAGCCAGATACACACTCAGAACAAAAGGGGAGCCCCTGAAGTGGCTGCAAGTCGGGGGGCCATGGCTGGGTGTGAGTTGTGAGTGCCTGCTCTGGTGGCCCCCGGCCACAGTGGGTGAGGGA	benchmark
random_600	TCCCTCCCTTTCCCTCCCTTTCCCTTCCCTCCCCTCCCCTCCCCTTCCCTTTTCTACCCTTCCCCTCTCTTCTCTTCCCTTCCCTTCCCTTCCTCTCCCTTCCCCCTTCCCTTCCCTTCCCTTCCACCTTCTCCTCTCTCCTCTCCTCTCCTCCCCTCCCCTTCCCTTCTCCCCTTCCCTTCCCTTCTCCCCTCCACTCC	benchmark
random_601	TTCCAGGAGCTCCCTGGCCCATCCACAGGTGGGTGAGCTCCCACCCAGGTCCAGCAAGTCAGTGACTACAACAGAGGACACAGCCTTCCAGTGGACACGAGGACCTCAGAGGCCACCTGGCCAGGCCCCATCCACGGATGTGTCCCTGCCCAGGTGCCAGCAAGGACTGACTAATACCTGACCCAGGGCCAAGCTATCCT	benchmark
random_602	CAGCGGAGGCTGAGAAGGAACGCGAGCAGCTCTAAGCCGACTCCGAGAGCTGGGCCAGCCCAAGGCAAAGTGGCTTCCACCTCCAGCTTGGCCCTCCTCCCACGAGGCCTGCTCAGGGTCAGTAGCGATTTTGGAGCCCGAAAGCTCCTGAGAGGGCATCCGGTGCCGCTCTCTCATTTACAACCCAGCACGAGAAAGGG	benchmark
random_603	TCACTTTTCTCACTTTATCTCCCCAAACCGGGACAGTCAAGAACCACAGAGGACCGAAGTGCACAGTGGACGGAGCGGTCGTTCTGCCCCTCCTTGGCTCGTGGAAACCACCCGCCCTCACCTGGGCGGTCTCCTGCCCACGACCCCGAGCTGTGGGAAAAAGGGGGACCAGCCGCACACCCCCCTTTACCCAGGTGCTC	benchmark
random_604	TGGGTCAGGGGTGGGACACAGGCCTATCGAGCGATCAGGTGTCCTGGTACCTCACGGGGTCTGCTCTTTCCCCCCTCCTTCCGTCCCACAGCAAGGGAACTTTGAAGAGAGCCAGGAGACCATGAAGCGGCAACTCGGGCGACTGCTGCTGCTCCTGAGGGTGCTGGACCCCCTGCTCTGCGACTTCCTGGGTATGTCTC	benchmark
random_605	TGGGGCCACTGCTGTGGGGTTGGCTGCAGGTTGTGTGGGGAAGGCGGCTGTCACACCGAGGCAGACCGGAGTCCTTGGGACAGACTGGTTGGCAAAGCTGAAGATAGAGACCTTTGGCCCTTTTGGGACACAGTTTCCAGCCCCTGGTCTGGTGGGACCCTGGATCTGGGTCAGAGCCTTCCTCACTCAGGGCCGCCGAG	benchmark
random_606	AGGGCTCCTCTGTCACTCAGAATTGAGCCAAAGTCCTTAAAAGGCTCTCAGGCCTTGACCTCTGTACCCTCCCCAACGTCGCCTCCCCACAATGATCTCCACCTGCTTGGCTGCAGCCAGGCGGGCCTTAAGCACGTCAGGCCTCCCCACACTGGCCGCCTGAGCCCCGTCCTCCCCACCTTGTGCTGCTCCCCTCAGAG	benchmark
random_607	AGAGCCCCGTGGAATATCCACAGGCAAAGACACTTCACACAAACTGAATACCAGGGGATCCCAGCCCGAAGGGTGAAAGGCCAAACAGCGGCCCCTCCTGGAAGGAAACGAGGGACGCTGCACGGCTCTGCCGCGGCCAAGGTTTCTTTCACGGGCCACACGTGCGCTCCCTGAAGGAAGGGAGCACCGCTGCACCGCCC	benchmark
random_608	AGTGGGGTTGGGAGGTGCAGAGCTGGGACGTAGCGGGCCTGGAGACGTCTGGTGAGCTCAGGACACCCTATGCATCCTGTCAAATGCTCCACCCTGCCTGACCCCACCTCTCCTCTTTTCAGGACAGGTTGAAGGGCGGCTTGGCCCATCCACTGTGGTCCTGGACCACACAGGCGGCTTTGAGGGGCTTCTCCTGGTGG	benchmark
random_609	CAAAAGTTGCCCCAACTCCAACTCCAGCATGAAAAAACCCCAGCCGGGAGGGGAGGCGTGGCTGCTCTCCCCCCATCTCCTGGCACCCACCCAGTCCTCCCCATCTCTTGCCAACCCTGCCCCCTCAGTTTCTCTCCTCTCCTTTTCCTCTGCCTCTGCCCAGCTTGGCGTTTCCCAGCTCGCCTCCCTGCCCACCTCCT	benchmark
random_610	TATTCAGGAGTGAAGAGAAGAACCCAGTCCCACAGTGTCCACCTCGGCTGGACGTCCAAACCATCCAGCCCGTGCTCTGGAGCCGCATGCCCAACAGCTTCCTGAAGGTGGAGACCGAGCGTGTGAGCGAGCGCCACGGCTGGGTGGTGCAGTGCCTGGAGCCCCTGCAGATGATGGCGCTCCACATCCCCGAGGAGAAC	benchmark
random_611	TCTCTCCCTGTGCTCCCGCTGCTGCTGATCCTGAAAGTTGAACACGGGGCTGGGGTTGCACACGGTATCCAGGGAAGGTAACGATGATAACAGTCCTGAGTCAGGCCAGGTCACTGCTCATGGCCCAGGCATGGACCACGGGCAGTGCAGACTCAGCAGGGGTGAGTGCAAGGGCCAGGGCGGGGCCTCTGCACCCCACC	benchmark
random_612	CTTGGCCTGTGGGAGAAGGTGTATCTGTCAGTTCTAGGGGCAGCAGGGGGTGAAATCCCTGCCGGCAGCCTCATCACCTTTTCAAGGGTAGGGCTTGCAAGCTCTCATGCCCACAGCCAAGCCAGCCAGGTGGGGACAGCCCAGGGCGGACCCTTGGGGCTCCAGCTGACAGAAGCACTCGCAAGACAGGCCGGTGTGGG	benchmark
random_613	AGGTCCAGGCGGAAGGGAGAGAGGAAGAAGAGAGGGTGCTGGGCAGAGGGAAATAGCACTGGCCTTGATTGGCAGCCTCTCCCTGGAGCCTGCCTTGCTCTGAAGCCTCGCATAGCTCCCTGCTGCCCAAGGGTCACCGACAGGAGAAGTCCAACTCTAAGGTCCCCATGGGCCCCTGGTGGCCTCTCCACCCCCAGGAC	benchmark
random_614	AGCAGCTGCTGGATAGGTCTGTAGACGACCTCAGAGCAGGAGGAGCTACCCTCTAGCCTGTGTGGCCTGTGAGTCACCAGCGCCAGCCTCAGCAGCACTGGTCCTGCCCGTGCGGGTCCCTGCGTGAGCCCCTCTCAACCTGGGCCGAGGACTCGACTTCATTCACAGGAGGGCCAGTGACCTGGCACAGATGCAGAGAA	benchmark
random_615	AGGGGCTCTACGGAGGGGTGAGGATGGGTGCAGGATGCCACAGTGACAAGGGACATGGGGTGCGGGCCCAGCAGCACAGGCTGAAGTTAGCTGACGCATGCTTTTGGCTTTTATCCCACGGGCGGGTAGTGGCCGGACCCCTGGCTGTGGCCTGTCCCAAGTGAGACTGCAACTGTCCCCTTCCTCCTCACGTCCGCCTT	benchmark
random_616	CCGTGTCTGCACAGGGCTGTCCATGCAGCGGGTTCTGTCATCCACAACCCCCAGGCACTCTGGACAGACTGCCCCCAAGGTTTTCTCCTGACCTTGGAGTCTCTTAGAATGCCAGCAGGGGGAAGAGGAGAGGTGGGCACAGCTACCCAACCGTGTGTGTGCACTCGGGTCTCCTGGCTCCCGTGGGCAGGCTGGGGTCC	benchmark
random_617	GGGGCTTTTCCGGTCCCTACACTTTTCCTGCTTCTAGCACCAAGTCCCTTGTGACCCTCCCCAGGCACCCTCCCAGGCACTGTGCAGTCCCAAGCAGGCCGCGGTGCCCCGAGGGAAGTCTGGGCTGCTGCTCCTGTACTTGGAGAAAGGGGCAGGGTGTGTGTGTTAAGGCCACCCATGGGGTGTGGGCATACCTGGTC	benchmark
random_618	TGGCTCTGCAGGACTCAGGTCACTCCTTTTTGGCCCCTCCCCTGTTCTCCCCTGGCCTTCTGGGGTGCAGAGCCACCCTGAGGTGGGGTCCTGCCCTCTCCCACCATCCTTTCATCCCTTCTCTAGCCCTGGGGCTGCTGTGTCCCCAGCTGTCTCTTCTCTCGCTGACACCTCCACTGTCCCATCTCCTCCCACAGAGC	benchmark
random_619	CAGGCACAGAGCAGTGAGGGGTGGGTGTGAGCGAGCATGGGGTCTGGCCACTCTGCAGTCAGACATGCCAGCTGCTGCCACGGGCAGACAGATTCAGGTGCCAGGATGGGCACCAGCTCTCTATGTGGCTGCAGCTGGACTAGGCACACTGCAAGCAGCTTCCCCGGCTGGCACCAGGGAATGTGGTGGTGCCCAGAAGC	benchmark
random_620	CAGCCAGCTGGTGGGGCTGCCAGGGTACACGCCCCTGAGGATGCCATTCTGTGGGCAGAAACAGGCGCCCTTATGGAGCCGGAAGGCGGGAGGTTAGCCTGCCTGTGAAGTCTTGGGAACTGGCTCCTGGTCTTGGCCTGGAAGGCTTTCTCTCCTGATGCCCTGCTGTGCTCCTTCCTCCGCCACACCCACAGCTCCCT	benchmark
random_621	AGGTGCTTTGGAGATCCCTGGCTGTGGAGGGGGAAGGGGAGACCAAGGCAGGAGGGTACCCCTGGTCCGGATGCGGATGTGGACGGGGAAGGGGAGACCAAGTCAGGAAGGCGCCCCGGGTCCAGATGCAGACTTGAGATTGCACCTGGGGACAGGGGGCTTGTTTGTGGCCCTTTAGCTGCCAAGCCCGTCTTGATGCC	benchmark
random_622	AGTCGGAGAGGCTGGAATGTAGGAGCACAGGGCAGACTGCTCTCGGAGGAGGCCCTGGCTGGTATCCTCCTGGGTACCTTGGCCCCACAAGCCACCAAGTTCCAGAGGCCACAGGCAGCTGGAGTGCCAGCTGCCTCCCCTGAGTTGACCAGAGCCAGGCACCATAGCCAAAGGGAGACTGGGGCGGGGGGTTGGAGAAA	benchmark
random_623	GGGAGCCAGAGACGGAAGAGGACCGGAGCCGCTGTCGGGGCTGGGTCCGCAGGAGCCCAAGCCAGGTCTTTTGGGGAGGTGCCTCAGGACCCGACAGAGCCCGCAGCTCACATCTCGCCCAGCCGGTCTTTCTTCCCCTCCTGCACTGAAAAACCCTCTGAGAGGTCCCTGCCAAAAGCACAGACACTCAAACCACTGCA	benchmark
random_624	GAGAGGAGGAGGTGCCTGAGTGATTCCCGCCCGCCAAGCAGGTCCTCCCAAGCTGGCCTCTGGCTGTGCTCCCAGCTCCCAGGCACACAAGCTCCGGTCAGGCCAGCCTCCCATCCTCCCTGCCCTCTGCCCTAACCTCACTCATACTCCCACAGCACCAGGTCAGCTCCTCTGGGAGCTGGAAGGAACTGAGATGAACA	benchmark
random_625	AGCCTGCAGAGGAAGGGTGCGGGAGACTGAGCCGGCAGTGGCTTGCTTGGAGGGGCTAGGGTACCCGCCTGGTCTCGGCTGGCTCCAGCTGCCCTGCAGGTGCCCCTGGGCTCAGGTAGTTAGTTGTTCAGCCACTAATGCCTTTTATCCCCCATATGGGCGCTGAGCTGTGGCTGTTCCTGGACACTGTGCTGTCCCCG	benchmark
random_626	AGCTGGAGCCCACAGCAGGACTCCAGCCTCAGCAGAGGAACTGGAGAGCAAACCAGGAAAGGCAGACAGAGCTGACTCACGTGCGAGGGTGGGAGAGGTCGCACGGCCTGCCCGGACCCTGATGAGCTGAGCACAGTGAAAACAATGCCAGGCCTCACCTGCCCGTGCTTACCGGCTGGTGGCAGGGGGGCTGAGCAGGT	benchmark
random_627	CACCCTCCCCGAGAAAGGCAGAGAGGACGGCCTCTTCAGCTCTGCTCATGCCCAGCCCCAAACCCTGTCCAGAGTCACAGCCTCCTGTGGCTGGGGGTAGGGAGCCTCTGGGGTCATGCAGTCTCACCCTCTGCCAGTGCAAGAAACCTCTCTGCAGCGGCCTGGCCTGGTGCCCAGCCATGGCTTGCATGCACTACACC	benchmark
random_628	CACAGAGGTCAGGGAGTTTGCCATTGTTCCCCTGCATGCGGCCCCGGGGGACGCAGTAGCCGAGATCGACGCTCTCTATGACGTCTACCTGGATGTCCAAGAGAAATGGGGCTTGGAGGTGAGGCCCTCCCAGGGGCAGTGGGCACCAGCGGCCTCCGCATGTCCCAGGGCCACAGGCAGCGTTTCCTGGTAGGACGTCA	benchmark
random_629	TGTCCAGCCTGCCCCAGCGGCACAGGGCTACCCCTGGTGGGATTTTGTCAAAGGGGAAGACCCACCAAGTAGAGCCCCTGAGCCCCTCCTCTTCCCAGGTGGCCGTCTCTCCTTGATCCACACCAGCGGCAGTTTGTGCAGCTTCACCAGAGCTTCTAGCGGGACCATGCCGCCACGAGGGCCACTGGGAGCAGAGTCCC	benchmark
random_630	GGTGGCATGTTTCTTTGTCCTGGCCTGCTTTCTGGGTACAGCCTACACTCCACAGGCTTCCCCAGCCCCTGAGGTCCTACAGTGGGGTCTGGGGACAATGTGGCCTGCCTTGGCCCTGGCCCTAAAACACAGCCGGGGACCCCGTGCCTCTCAGGCTTGGCCTCTGCAGCCTCAGCTCTCCTCACCTCCCCCACGCCGTA	benchmark
random_631	GCCCGTCCGCTGGCTGCCTGGGTCCCTCTCTGCTGCAGCAGGGGAGGTGGAGTTCTGCCTGGGCAACAGAGCTGGAGGCCGGGCAGACCTCTGCTGCCTCCCAGTAGACAGAGGTGTCCCTGCCTCACGCTGGCTCCCTCTGGCCTGGCCTGTGCCAGAAAATTCCCCCCGATTAGAGACGTTTCTTTGGGTTAAGGACT	benchmark
random_632	CCCCTCCTGCAGCTGTGGGCTCCGGCCCATAGCCTGCCACCCTGCCTCTCAGCAGTACCAGCTGCCCAGGTGACTGAGCCGCCCTGCCGCTCAGGCCATGTGACCACAGGTCACGGCCTTCCCAGCAGGAAGCATGTGACGGAGACAGCCTATCAGAGCACTCCATCACCCCAGCTGGTGATTGGCTCATGAGGATCACA	benchmark
random_633	GGGCAGGAACCCCCAGCTGGCCCACCAGGTGTCTCTGCCTTGGAGCCAGGTGGTATGAGCACAGGGATTCTCACCATGTGCCCTCCCTGCAGCCCATGGAGCCGTGGTTGGGTGGCACTGCCCACTCCTGTCCTGGTGGGAGAAGGGGCACCAGGTGACTGTCCAAGAGCAACAGGGAGGGTAACTGGGGGCCTTTCGAG	benchmark
random_634	GGTTCTGGCCCCAAGCCCCAGGTGGGAGGGCCGGAGGGGATATGTGGCTGCCCTGGGCACCCTCCCCAGCTGATCATGCTGCCAGATGACCTCTAGGATCTACGAGAAAGGTTGCTGCTGCCAGAGGGCCCAGAGAGGAGGTAGCACAAGCGCCTGACCCAGAGGCAGCCTGGATGCTGAAACTCAGGCGCTGGTGTGCG	benchmark
random_635	GGCTGAGTCAAGTCCACGCAGATGGTCTCTGCCAGGCGACTGTGTCAGAGATGGAGAGACAGGGAGAGACAGGCAAGGTTTGCCTTCCTGCCCAGCTTCTGTGACCCAGGGGGCAGCTGGACGGCTGGGCAGGGGTCTGGGGACCAAGGGGTGCAGGGCAGTGGCCGTGGCCCTGCCGGCCCCTCCACAGCAGTAATTAA	benchmark
random_636	AGAAGCCCCCAGAAACTCCGCGGTCGGCGACCCAGCCCGAGCCGCCTGAGGTCCCAAGGGGAAGCTGAACGCCTGGTGGGCTCCCGGGATGGTTCTTCCCGTTCTTTGTGCCGCCTTCACCCAGTGAAGGAGCCTGTATCCACCCTGCTCAGTCGCTTTTGGGCTGCTGCGGAGCTTCCGCTGCCATCTTCGGATCCTGT	benchmark
random_637	AAAGCACCAGGCTGCTCCTGACACGTGCTGCAAGAGGGTCCCCGACCCGGGGGTCCAGACCCTGCACGCATGATGGGGAAGGTGGAGGCTTCCCCCTCAGCTCCGCGGAGAGAAGCTGACACTGCCAGGCTGGAACCTTCCATTCCGGCCCAGCCTCTTCCTCCCTCGCTGTGCCGAGGAGGGATCTAGAAGGGACTTTC	benchmark
random_638	TGCCCCTAGCCCCCTGCTCTAGGTACATCTGGCATCTGCTGACAGACCCCCCCAGGGAGCTCCTTCCTGGCACTGCCCTGTCCATAGTCTGCCCATTAGAGTGGGGGTGGCTTCTCGCCTCCCAAGCTGTCTCCCCTCCCTGTCCATCTACCTCAAGGCAGCAGCCCCCATCTGCTCTGAGCCCACTGGGGCACCCCCTC	benchmark
random_639	GAGCACATCAAGGCGCTGGCAGTGGCGCCGCCGTAGGTCCAGGCTGAGGATGGCTGGGAAGACAAGCATCACGGCTACAAAGGTGCAGCCAACCACTATGGCCGCCTGGGGGACGGACAGGAGGGGAATGAAGGCTGGATGAAGCTTGGCCTCAGCCCCACACCCACCCTGAGCTGCCCCGTGTGAGAGGCCTCACCTGT	benchmark
random_640	CTGGGGCAGGGAGGAGGCGATTTTGGCTCATGAGAGGAGCCTCCGCTGGGTACTCTCCTCTACACTATCCCGGGACCACCCCAGGTTCTGGGCCGCCTCCCAGAGCTGTCTGGGGAAGCTTCGTGGGCCTTGACCTCAGAGCAGGAGCTAGACCTGCTGTCCTGGGGATGGGGCATTGGGAGGCAAGCCCCCAGACAACC	benchmark
random_641	CTGAGTCTCCAGGTCTCCTGCCTGCTCTCCACCCATTTCTTTCCACCTTTCTCCCTCTGGATGCTATGAGCTTGCCAGGTGCCCTGGCCCTTCGGCCCTGATTGCTGGGCCTTGGGGTCATCCCAGGGTGCCTGGCTCTCCTCCCGCTGGCAGCCTGGGTACCCCCCCTGACTGCCTCTCTGCTCTCTTCCGGGGGCTGA	benchmark
random_642	GACTCCTGGCCAGTGTTCCCAACAGTGTCTGAGTGCTGGCCTCAGTCCCTGGCCATGGATTTTGGGGAACCCCGCTCTGAGGGGCCGTTGCTTCCCTTTCCTCTCCAGGTCCCCTCCCAGTTTCCTCGGAGAGCGGGGATGGGGCTGTTGGGAGGCGGAAGGGAGGGTTGGGGTGCAGAGGTGTGGCTTGGGGGAGGGAA	benchmark
random_643	CGTGTTCCACACTGGCCTTTGATCAGAGCACTTGGGGGGCTCTCCCGCATGCCACATCAGGGCCCAGCAGTGCTCCCCCGGAGTCCCTCTGGGTTCCCAGGAAGGAGCACCCCTCCCCACTTCACTCACCCACATCCTAACCTCCTCTCCATCAGTGGACGGCTGCTCTCCCAGGGCCTGAGGGAGGGGCTGTCTTCGGG	benchmark
random_644	AGGAACAGACCAGCTACATGGTGGTGCAGACGAGCGAGGAGGGGCTGGCGGCTGACGCCGAGCTCCCGGGACCGCTCCTGATGCTGGCCCAGAACTGCGCAGTCATGCACAACCTGCTGGGCCCTGCCTGCATTTTCCTGCGCAAGGGCTTCGCTGAGAACAGGCAGCCTGTACGTAAGTTGGCCCAGTGGAGCCCGCTG	benchmark
random_645	AGGGAGCATGGGGTGGGAGAGGGTCGGAGAATCTGGAGGCTGACTGGTGTCTGGCTTGCAGGTGGGGAAGCACTACCTGCAGTTGGCCGGCGACACGGATGAAGAACTCAACAGCTGCACCGCTGTGGACTGGCTGGTCCTCGCCGCGAAGCAGGGCCGTCGCGAGGCTGTGAAGCTGCTTCGCCGGTGCTTGGCGGACA	benchmark
random_646	AGGGAGGGCCTAAAGACTGGGGGCCAGGCTGCCAGTCCCACCACTGGAGTGGGGACTCATGGTGCCTCTTCCGGGTGCCCATGGCTGCCCATGGACCAATCAGCCGGCCCTTCCTCCCCTCTGAGGTCCATAAAGCCCTGGGCTCAGCCAGAGCAGGGTAGAGGATGGCCAGAGGAGGAAGAGGACAGAGAGAGGGTGGG	benchmark
random_647	ACTTCCCGCAGGTCTGGGCCTAGGCGGGCTTCCTCAGGGCCCCGCAGAGCTAACGGGGGCCACCGATCATTCAGAGGGGCTTTAGTTCAATGAGCCACGTAGAGGAGGGCGGGGCGGCCTGGCCAGGGATGCCATCAGCTCTGATCTCAGGACTCTGTGAGCTCGCTTGGCCTAGGCAGGACCCAGGCCCCATTCTGCAG	benchmark
random_648	CCTCACATCCCAGGGAGAGCCTCACGTGGCTGGGACTGATTCTAGAGCCCCTAACTCAGCTCCGTGCCAGGGAAGACCGATCACCACAGGCCGAATTCCGGGGTCACGGCAGCTTGGCACCCAGCCTGGCAGTGTGGGGCTTGGGGCCACCAGAGCCTCCAGGGACAGGAGGGCACAGCAGTGCAGCCCCTGCTAACCTT	benchmark
random_649	GGAGCACCTGAGGATTTGGATTTGGACAAGCCTCCCAGCTGCCTGCAGGTCCTGCTCTTCCATGGGAGGTGTCAGGAGAGTGAAGCCGGGCCCCCATGCCCCGGCCAACACAACCAGCTCACCCTGCCTGCCTGCAGCCTTGCGCCCCTGCCCCCTGGAACTCTCCCAGCAGCCCCAAGAGAGATGGGGCTGCCATTTGC	benchmark
random_650	GCGCCCGGTCCCACCCTTTCCACAGCATTTACGAGGGAGGGTTTCAGGGCCAATTGGAAGCTGGGTTGCCTCAGGGTGGCATTCGCCCGTGGCCAGGAAGAGGCGGGGACGCCCCTAGAACCCTGGTTGTGGGAGGCTGGGGAGGTGGTTGGGATTCTGGGATGCTCGGAGCGCTTTGGGTGGAGTTGGCGGCGCAGCCT	benchmark
random_651	TGACGTCACAAAGCCAGCCACGCGCCTGCGCGGCCCACAGGCCCCGCCCCTGGACACGCCCTTGCCACCTTTCTTTTTGGCAGGTAAGACGCGCATGCGCGGGAGAGGAGGCGTGGGGGTCGAGGCTGATGCGCTGTCTCCGTCCGCCCCCTACTGGTGAGTCTGAAAATGAAGACAAAGGGAGGCGATGGACGGTAGCG	benchmark
random_652	TGTTGGACCAGAACAACCTGCTCAGAGAAGAGGCAAGGTCCCTGCCTGGGCCTCTGAGGTGTTGGAGGTGGGGCCAGCCCACCCCCAGGCCGTGAGGCCTGGCTGCTGGAAGGAGGCAGGACCCAGAAGGTTGCTGCCATCCTGGGGTGTCTGAGTCCCCATGTGGCCCAGCTGTGTTCCTGCTGGCCCGGCATCCACAC	benchmark
random_653	AGGCCCAACACACAAGACCTGAGCCTGCTCTGCCTCAGTTTCCCTACTCTGTGAACTGCGGCTGCTGCTCTCTCGGGGCCCTTCTAGCCCTGGCCAAGGGGTGGGGGCTTTGTTCCCTCGGGCGTCCTGTCCCTGGGGACTGGCCACACACACACCACACACTGCCCTCCCACCTGGACTCTGTCCCAGCGGCACCAGGG	benchmark
random_654	GTCTGACATCCCCTCAGCCTAGAGGGTGCCCTCCTGGTCCCCTCATGTCTGACATCCCCTCAGCCTAGAGGGCGCCCTCCTGATCCCCTCATGTCTGACATCCCCTCAGCCTGGAGGGCGCCCTCCTGGTCCCCTCGTATCTGACATCCCCTCAGCCTGGAGGGCGCCCTCCTGGTCCCCTCCTGTCTGACATCCCCTCA	benchmark
random_655	CGTGGAGTAAATGCAGTGCTCGGGGCTTCAGAGACAGGCACAGTGGGCTGGAACCGGGATCCGCCCCGCCCTCCAAGCTCGGCCCCCAGTAGGGTCTCTGAGGAGCAGCGGTGGCTGCTCGGGCCCTGCTTGGGAGGGTACAGAATTGCTGACTGCTCCGGGCAGCAGTGGGGATGAGCTGAGCATCACCCGGGTGAAGA	benchmark
random_656	CTGGAGCCTGGGACCCAAGGTGGAGGTTCCTGACAGCTGACCCCCCCACCTCCCTCTCCCCCTCTCTCTTCCACAGGTGAGTCCTGGGTCCTGCTGCCAGGTAGCGGACTCAAGGGGAAGGTGTGGGGGATTAAGCTGCCCCCCACTCGGACCCAGGTACAGCCACACACCCTCCATCCCCACAGCCTCCATCGTGGGGC	benchmark
random_657	ACCTGGGTCTCTGACCACTTGGTCAACGCCTTCTGCATCCTCCCCTGCAGCACAGGCACACCAGTCTTGGGCTGTGGTCAGGGGCCCTCGCTGACGCCCACTGGATGACCCCAGGGAGGGGCGGGCCCCCACCCTCCTCTATTACCTCCAGCCCACCCAAGTGAAGCCCAGGGGACACCAGTGCCCATCCCCCTGAAGAG	benchmark
random_658	TCTTACCGAGGGAGGAAACACGCGCCCCAGGTGTTGGTTCTCCTCCTTCCCATAGCCAAAGGCCTGGTCTCAGAGTCTCGGTGTCCTCCCCTCCAGCAGTGGCCCGGGCCCACCCACCTCCAAGAGGGCCACTCCCCAGCACTCCATCACCGCGGGGCTGCCAAAGCGCTTCCCCACCCAACCCTGCCACCTTCCTGCAC	benchmark
random_659	AACGTCATCCCCTTCCCGGTGGTCTGAAGAGGAGGAGGAGACCAGGGAGGGGTCCTTGGCCAGCCCCTGGCGGCCAAGGGGTGGGTCCTTCTGCTCTATAGAAGGCAGGAAGCCCGCCAGCTAACCGCCCGGGTCAGAGGGAGCAGGCCTGATCTCTCCCAAGCCTGTGACCGAGGTCCTGCCTGATGTCCAAGGGGCCC	benchmark
random_660	GGTGCCACCCCAGGCCTGCACTGACCTCCAGGCACCCCCCCATCTGACTCTGCCTGGGTCACACTGCTGGGGTGGCAAGAAAACTCCTGCTGTCTCAGGTGCCTGCCCGGCGACACGTCGTCTGCCTCCCTTTCTCCCCCGGGCACCTGCCACATCTGGGCACAGCTTGTTGCCTCCACCCAAGGGTGCCCCTGAGCATT	benchmark
random_661	AGAGGTGCCCTCCTTTGAGCTGCTGCCGTCCTCCTGTGAACGAAGGCAGGTGGCGTGAGGGGGGCTGGGCCACGAGCCATGGCAGAACCACCTGCCCTCTACCCTGGGCCTTTAGTCCCTCCCTGGATTGACCCCCTCAAGCCACTCCAGTCCCTCAGAGAACAGGAGCCACAGACCCCTGGGGCTGGGGGACAGGGAGG	benchmark
random_662	AGCTCCTCCCCTCCTCAGAACCTTCTGGGGCTGGAGGTGTGGCATGTGCAGGGAAGGCAGCCTGGAGAAGGCGGTGCCCTTGGGCTGGGCCTGCAGTGGGCAGCCATGCAGGACTCCATGGGAGGAGAAACCACAGCTCTCGGCTGTGCTGGGGTGGGGTGAACAGTGGCGGGGAACCTTGGGGAGCTGTGGATGGCCCA	benchmark
random_663	TGGGAAGTGAGGAGCGTCTCTGCCTGGCCGCCCATCGTCTGGGACGTGAGGAGCCCCTCTGCCTGGCTGCCCAGTCTGGAAAGTGAGGAGCGCCTCTTCCTGGCCGCCATCCCGTCTAGGAAGTGAGGAGCGTCTCTGCCCGGCCGCCATCCCATCTAGGAAGTGAGGAGCGCCTCTTCCCGGCCGTCATCCCATCTAGG	benchmark
random_664	GCAGCAGCTCCGCTCTGGATGGAGTTCAGGGTTTGGTTGGAAGAAGCTGGAGCCAAGAGATGACACTGGGAAGGGGGCTCCTGGGAGGGGCCGATGAGAGGGAGAGAAGCGGGAGGACATGTATCGCTGGGGTCCAGGAGCAGGGTCCTCACGGGACGCGGGCAGCCAGGAGCAGGAGGTGGGGTGGCGGCTGAGGGGTG	benchmark
random_665	CCAGGTGTGAGGAGGAGAGGTGTGTTTGGGGTGGCCACTGGCTCCCTTCCTGCGTGACGTAGGCTGGCGTGGGCTCTTCCCCCAGCCCCTTGCCGGTGCTGCCACGTGAGAAGGGCCCGGGTGCCGGTCCCGCTATTCCGGAATTGTGGGTTCACCTGAAGTTTGAGGCCAAACCCCCAGCGGTCAGTGGGACGCCAGTC	benchmark
random_666	CCTCCCTCAGCTCCTTGGCCACCTCCTTGAGCTCGCGAAGGATGCCCTCAAGCTGCCCGATGACCATCTTCATGCGCTGTCGAATCCGCTCCCGCTCACCACCACTGCTGGGGTCGTCACTGGGCTGCCCGAGGTCCGGGGCGCCCCGAATGTTCATCGTTTACCACGTGGCCGCAGGCCTGCCCATACTCCCCCCAGCT	benchmark
random_667	CTCTCCACCTCCCAGGGCACAGGGCTGCCCACAGGGAGCCCAGCTCAGACGAGTGTATCCCAGAGGAAGCCAGCGTGGCACCAGGATGGGGCAGAGGCCACACCCCTGCCCACCAGGTGGGGGACCTCAGGCAGGTCACACACCCATGACGCTGGGCTTCCTCATGCATCAGGTGATGACAGCGCCTGCTTCACAGGGGT	benchmark
random_668	CCCTAACCCGCGGCCTTCCTGCAGGAGAGGTTGGGAAGGGGTGGGGGACGGGGCTCGGGGGAGGTCTCCGAGGGACTCTAGTAAGCGGGGAAGGGCGCCGGGAAAGTTTCAGATCCACGGCTGCGCGGGCCACGAGCCCACCCGAACGCCGACCACTGCTTTCCGTCGACTTCTATTTCCTGGGAACGCGCGAAAGCAAA	benchmark
random_669	TCGGCCGCTTCCTGCTTCAAGGTGAGGCAGGGGCTGCAGGGCATGTGGGTGGGGGATGACGCAGCCACTGTGGCTCTCTGACATGGCTACTGTGGCTCTGCCCCAGCCCGAGACGCCCGAGGGGCTGTGCACGTGGTTGTCGCTGAGACCGACTACCAGAGTTTCGCTGTCCTGTACCTGGAGCGGGCGGGGCAGCTGTC	benchmark
random_670	GACCAGGCCCACACCGCCCTCCGCCCTCCCAGGACCAGGTAGGACTGAGGCTCTGTGGGTCTGACCCACAGCGTCTGGGAGGTTTTGTCTCAAGGGCTGGTGGCTTCTGATGAGCCGAAAGCCCCCGCACCCACGGCCCCACAAAGCTTTTCTTCCGGGACCAGCCCCTCCCCAGTCGCCTGGCCAAGGCCCAGCCCTTA	benchmark
random_671	CAGGAGCAGGCACTTCTGAGCCTGCAGCAGGGGGCGGCGGTTGCTTCCCGGTCCCAGAGAGTGTAGAGATGTCTGGGTCTGCAGCCCTGGCTAGACAGCGGTGCTCAGGAGGGTGGGGCTCCTGCCCCTCCCACTTGGAAGGGGGCATGGCTTCTTCCTGTTCCCAGCTCCCGCTGGCTCCGTGGGGCATACAGCCCCAT	benchmark
random_672	CAGCCTCTGCCCGGCCGCCACCCCGTCTGGGAAGTGAGGAGCGTCTCCGCCTGACCGCCCATCGTCTGGGATGTGAGGAGCCCCTCTGCCTGGCTGCCCAGTCTGGAAAGTGAGGAGCGTCTCTGCCCGGCCGCCATCCCATCTAGGAAGTGAGGAGCGCCTCTTCCCAGCCGCCATCACATCTGGGAAGTGAGGAGCAT	benchmark
random_673	CACCTCGGAGCCCCTGGTCATCGAGGTAAATGGGGGTGTGGGGAGAGAGGGCGAGTGGGCAGCTCGTGGTCCCCAAGAGGCTGCCAAGCTCTGTACATGGGGGGTTGAGTGGCTCTGGGCTTGAGGCTGGCAGGGGGCTGTGAGGCTGCGGAGGGTGTGGGAGTGCTCCCCAGCAGCAGACCCCAACAAGGACTCTCCCG	benchmark
random_674	CATCTCATCCCAGGACTGTTCACCGAGGACTCCTGCCCTCTGGGCCTCTGATGCCCTCCACCAGCTCCCACCCCACTGGGCTATTGAAACACCTGTCACCTTCCAGGCCCGCACGTGAGCACCTCCAGCCCGGGGAGCCTTCCTGCCCCAGGTGGCCCCCACGGGTCAGGCCACCTCCCCTTGACCCCCACGACTCTCAC	benchmark
random_675	TCTTGGGCTCCAGGCCTGGCCCCAGGGCCACGGAGTTTTGTTCGGAGGAAGCCGGGCCTGAGAAGTGAGCTGTCCAGTCCTGCTGGGTTGGTCCCCGAGGCCTGACTACAGCAGGTGCCTCCGTTGCTGGCTTCCCGCTGGCTGCCCCCTCCCTCCTCCCAGAGCCTCTGGCTACAGCAGGCAGACAGTGGACAGGGCCA	benchmark
random_676	GAGAACCCCGCTGGGTTTGCTACGAAGGTTGCGGTGGAGGCGCCCAGTGCACCAGGCGCCAAGGCCCGGTATGTGACCTCACTAACCTCCGCCAGCGCGCACCCTGTCCTGCCCCTTCTCGGGCCAACAACCCCACACGACGCAGCGGTGTGAGAACCAGCAACCGGAACCGCAAAAGCACGGCTTTCCCGGAGCCCGGG	benchmark
random_677	AACACCACACCCCATGTGCCCCCACCACCCCAGCACATGACCAAGGAACACCACACCCCATGACCCACCCCCACACCACACCCCATGTCCCCCTCACACCATACCCCATGTCCCCCCGACACCACACCCCGTGTCCCCCCCGACACCACACCCCGTGTCCCCCCCACACCACACCCCATGTCCCCCCACCATCCCAGCAC	benchmark
random_678	GCATGTGCAGTTGGAGGGAGCGGGTCAAAGCCTGGCAGGACGCGCTCCCAATCCCGCCATTCTCTGCACCACTCGCGATAGGACCAAGAGGATCCTGCGCAGGCGCAGAGCGGAGGCCGAGGTGGCGGTGACGCAGGGCCCAGCGCTCCCTGAAGGGTCAAAGCTCAATCCGAGCGCAGGCGCAGAGCGGAGGCCGAGGT	benchmark
random_679	GGTGGAGGCCCAGTACATCCAGGCCCAGGCCAGGGAGCCCCCGTGTCCCCCAGACACCCTGGGAGGGGCGGAAGCAGGCCCTAAGGGACTGGACTCCAGCTCCCTACAGTCCGGCACCTACTTCCCTGTGGCCTCAGAGGGCAGCGAGCCGGCCCTACTGCACAGCTGGGCCTCAGCTGAGAAGCCCTACCTGAAGGAAA	benchmark
random_680	CCCACGGCCAGGTGTGAGCCTGGACCAGCACCCACGGCCAGGTGTGAGCCTGGACCAGCACCCACGGCCAGGTGTGAGCCTGGACCACCACCCAGGGCCAGGTGTGAGCCTGGACCAGCACCCAGAGCCAAGGTATGAGCCTGAACCACCACTCACGGCCAGCTGTGGGTCTAGACCACCACCCATGGCCAGGTGTGAGC	benchmark
random_681	GCAGAGGTCAGAGATCAGGGGCTGAACGCAGGACAGCGCCCCTCTTTGCTGCCTTCTGGAAGCCAAGAGCCAAGCCCAGGGCTGGGGACTGGGGACTGGGGACAGGGGCCCAGTGGCTCTCCTCCCATCCAGACCCAGGCTGCAGGGGACGGGGAAGGGGAAGGACAGCCAAGTCCCTCCTTCCCCACCTCAGCCTGCCC	benchmark
random_682	GCAACAGTTGGCCGCTGCTAAGAAGACAGTGCGACCCGGAGGGGACCCGGCCGGACACCGCCGCCAGCTTCGCTGGGAGGGACGCAGGGCACCCGCCGAACGCTGCCTCCCCAGCGCTCCGAGAGGGGCTTTCACAAATACCCCCATACACCCCCCATCCCACCCCACCGGCGCCAAAATCCGGTGAACTTTCTCACAGG	benchmark
random_683	TTGGGCTCGTTTCCCTTCTATGGCCACGTTCCCCCACCCAGCTCTGCCCGGCCCCCTCCTCGGACCGTCTCGGGGACCTTCAGCCTCTGCTGCAGTCCTCGAAAATCCCCAGTTCCCTTCAAGGCATCGTCCGGTCCCCTGTTAGGCTCTTGGCCCCCGGAGGGGTGGCCGGGGGCCCTCCCTGTAGCATCTGGGCGTGG	benchmark
random_684	GCGGGGACAGACCTCAGCCCGTGAGCCTTGAGCTCCACGCGGGGACAGACCTCAGCCCGTGAGCCTTGAGCTCCACGCGGGGACAGACCTCAGCCCGTGAGCCTTGAGCTCCACGCGGGGACAGACCTCAGCCCGTGAGCCTTGAGCCCAGAAGGAGTGGCAGCCTCAGGACGTTTGCCAGGTGGCCTGGAATGTGAGGG	benchmark
random_685	TCATCCTAAGTTAGCCTGGGCTCCCCAGGGTGGCCTGGGCCCCGGGGAAACACGGGCACTCCATCAGGCGGGACATTCCCAGGGCTCATGGCTCAGGCCCAGACCGTCCCTGGGCGCGTGCAGGTGTGAGCGATTGCCCGGCGCTGTGTGGCCCCCGGGGCTTTGCTGCCCTTCTGTGGGCATCATCTCCTTCACACGTG	benchmark
random_686	TGGATGTGGCTGACAGACTGCAGATGGGTGCTCGGCCCCACCAGGAAGCGCTGCTGCCACAGGCCCTTAGCAAGCAGGAGCGCGTGCCTGGTGTCAGCTCCTGGGGGCTCACAGCTGCTGGGCTCCCCAGGATCAACTCGGGGCCCATGGTGCCCACCCACTCAGACCTCACTTGCCGGCGGAGTGGGAGAGCTGCTGGG	benchmark
random_687	GACCAACGGCCTGGCCTAGCCCGCCTGCCCAGCCCAGTACTCCATTCCCTGCCACCTCAGGTATCCCGAGTGGACGGCACTGTGGACACGCCCCCCTGCCTGCGCCTGACCCACCGCACCTGGGGCTCCCAGAACAGCCTGGTGGAGATGCTTTTCCTGCGGCTGAGCCTCCCAGTCCAGTTCCACCAGCACTTCCGCTG	benchmark
random_688	TATTGACACTCCCCGGCTCTGTGTTTGGCTTCTGATAGCGGCCCAGGAGGGCGTGGCTGGAGGGGCCCTTTCTCAAGAAAAGCCCAGAGAAGTGGTGTCCAGCCCCCTGCCCTGCCCACCTCGCCGCCCCCCACACCATCCCAGCCCACACCTGGACTGGGGGCAGGGGGGACCCAGGAAGCCCAGCTGGAGCACGGGGA	benchmark
random_689	CCCATCTCCTCAGCTGAGATGACCTTCCGGAGGCCCGCCCAGGCCTTCCCGGTCAGCTACTCCTCTTCCGGTGCCCGCCGGCCCTCGCTGGACTCCATGGAGAACCAGGTCTCCGTGGATGCCTTCAAGATCCTGGTGAGGGTCCCTGCGGGGCAGGGAAGATCCCCTGCCCTCCCCAGCTGCCTTCCAGGGAGGGAGGC	benchmark
random_690	CTGAGGACCTGTCCCCAGCACAAGGTGAGCCAGGTGGGGGCCTGAGTCCGGGGCTTGAGTCCGGGGACCTGGTCAGCAGGGAGCAAAGTGGGCCTCGCTGAGGTCCCGCAGGTCGAGCCCCACGACCTCGGGCGGGCTGGCACAGGTGATGTTGTTGTAGGTGTACGCGGGCGGCTGGCAATCGTCCCCCTCACAGATGG	benchmark
random_691	GGCGCGCGAGGGAAGGGCACACAGGGGGGCCGAAGGGGGCGCGCGAGGGAAGGCAGACGACCCTGGCAGAGGTTCCGCTTCAGAGCGGAAGGTTGCTTGGCTTGGCTGGGCTGAGCTGAGCTGCACATCGTGGTAACTACGGCATGTCTGCACACAGGGAAGCCAGTGGGGTGGGAGAGAGGGAGGCGGCAGGAGGGAGC	benchmark
random_692	CCCCACCAGACTTAGGAGCCCACCTGGCTTCACCTAGTGGATCCCCCACCGGGGCTGCAGGTGAAGCTGCCTGCCAGTCCTGCGCCTTGCGCTCGCATTCCTCAGCCCTTGGGTGGTCGATGGGACTGGGCGCCGTGGAGCAGAGGATGGTGCTCGTCGGGGAGGCTGGGGCCGCACAAGAGCCCATGGAGTGGGTGGGA	benchmark
random_693	CCTCCCACTCCAGAAGTCCAAGGTCATCCAGCCGGCCTTCCTCCCTCTCCGCCTGGTGCCAGCTCCACCGCCTCCGCATGCCCAGCCCCCACTCCCTGGCCCTGGTCCAGCCCGCTGGCCACGGTCTACAGAGAGATGACTGCGTGGGGGTGACGGAGCCTGCCTGCTGTGCTGAAGTGTGCGAGTGGGCATGGGCTCAC	benchmark
random_694	ATGGGGTTGTAACAGTCCAGGGCGCTGGAGTCGGTGTTGCCGTCGGGCGAGTTGTTCCTGCCGCCCACGGCGTACAACAGCCCGCCCACCACGCAGCCGGCCAGGCCGCTCCGCGGCACCTGCAGGTCCGCCAACCGGAGCCAGGTGCCGTCACTGGGGTTGTAAGCCTCCAGGTAGCTGAGCGACTGTCGGAAGTAGCC	benchmark
random_695	TCATAGCCAGGTGGTTCCTTCTTCAGCAGAGAAGTGGGGGTCCCAAAGAGGGGCTGCAGTGGGTGCTCCAGGTCCATCTGGGCAGAGGGGGCAGGCGCTGGAGAGCCAGGCTGGGACGAGGGCTGGACAGGAGAGCAGGGAGAGGACCAGTGGCCAGGGGGCTGGGGGTGCAGACCTGCCTTGTAGGGGGCGGGGGGCGG	benchmark
random_696	CTCTGACCCGGTGGACTTGCTCCCAACCTGGACGGGCCTGGGGCCTCAGCTCAGCTTGGCGGGGCGGGGCACGGCGGGCGGCAGAAAGCAGTTAGTTCAGTCGAGGCAGGGCCTGAGATAGCAGGTGACAGAGCCGGCGGAAGCGGGTGGGGGTCGCGACCTGGAGCACCGAGTGTTCCTCCTCCTCCTCCTCCTCCACA	benchmark
random_697	CAGGCTCACAGTGGCACCGTCCTACAGGCACCAGCCACTCGCCATCAGGGCTGCAGTGCATGCGGGGTGCACCTGAGGGCCTGGGGCTGGCCCGCGCGTGGGGCAAGCAGGTCCCCGCCACTTCCACCAACCCAGCGGGGCCAGGCAGAGTGTCTGGGAATTGGGCCAAGCCATTCAGGGTCTCAGGACAGCGCTGGTAG	benchmark
random_698	AGCCAGGCTGTGGATGCTGTCAAGGGGCGCAGCTGCAATGGCAGTGCCGGGCACTCAGCATGTGCAGGCGGCAGCCACGGGCCCCGTGATGGCCAGCACTGACCACCGCTTCCAGAGGAGGGCCCGGGAGTACCTCGGGTGCACTGCAGGCCATAGGTGGGGATGCTGAGCCGGGAGGCCAGGCTGTGGAACACGGTGGT	benchmark
random_699	CACCGACGGCTCCAGGCCCATCAGAGCTAGGGGTTCCTGCAGGGTCTCGTCCCGAGGAGCTGACCTCTGTCCTGGCTGAGAGCCGGGCCCTGGGGAAGGGGATCTCCAATGACCTGCGCTTGTCACCCTCTTCCTCTCGGCGGCCCCGGTCCTCCTCGGCCAGTGTGTCGGACACCAGCTTGAGGGCCCGCTCTGCGTGG	benchmark
random_700	GTTTCCCCCTCCACACGGGGGTCTCGGGTTTCCCCCTCCACAGGGGGGTCTCGGGTTTCCCCCTCCACACGGGGGTCTCTGGTTTCCCCCTCCACACGGGGTTTCCCCTCCACACGGGGGTCTCGGGTTTCCCCCTGCACATGGGGGTCTCGGGTTTTCCCCTCCACACTGGGGTCTCGGGTTTCCCCCTCCACACGGGG	benchmark
random_701	CAGGCCGGCCCTGGGGGCCCTTCCACTCCACGCCTGCAGCAAGTGCACCCTCAGGCAGCCGGGGCTCCCCTTGTCCTGTTTTTGGGACCCAGCGTGCAGGTCTCCCCTCAGAGGAATGGCTGCTCACCCACCCATCCATCCGTGGCGTCACTGAGGCCTGCCCTGCTGGGCCCAGCCTGTGTGTCTGCAGCCTCGGCCTC	benchmark
random_702	AGGTGCTCCTCACCTCCCAGACGGGGTGGCCGGGCGGAGGCGCTCCTCAAATCCCAGACGGGGTGGCTGGGCGGAGGGTCTCCTCACTTCCCAGATGACGTGGCGGCCAGGCAGAGGCACTCTTCACCTCCCAGACGGGGCAGCCAGGCAGAGGCACTCCTCACTTCCCAGACAGGGCAGCCGGGCAGAGGCACTCCTCA	benchmark
random_703	CACAAGCTGCAGCCCTTGGGGGGGTCGGCGTGGGGGGGTTGGTCGGCACAACACAACACAAGCTGCAGCCTCCAGGGGGGTCGGCGGAGGGGGCCGGCACAACGCAAACACAAGCTGCAGCCCTCGAGGGGGGCGGCACCTGCAGCCTCACTCCTGTCAGCACTGCCACCCACATCCAGACGCACCAGACAGGTGTCCCC	benchmark
random_704	AACGGGACATCACTAGATTCTCCCCCTCCCCCCGCCAACTCCATCGGACTCCAGGGCCCTGCCAGGCCTGAGGGACCCCAGATTAGCCTTACCGCCGTGCCCCAACTCAATCAACAGGCCTCCGGTACTTGCACAGCCCCACTCCATTCCCCCGCCCTGCCCCCAGCTCCATCAGCCCCCGGGCCCTGCGCCCGCCCGCC	benchmark
random_705	AAGGATCGGCTCATCGCCCCCTTTCGGGCTGGAGGATCTTGCGCAGGCGCGAGAAAACCCCGAGAGAGGCCAGTGCCTCTGTGCATGCGTCAGTGGCGAGCGCACCGCCCCCACCCGCACCCCGGCTTGGCTTTCCCCCGTGGGCGCTTTTCGGCGCATGCTCAGAGCGCCGGGAGGGCTGTTCTGCCCCTACAGAGGCC	benchmark
random_706	AGATGGGGTGGCCGGGCAGAGACGCTCCTCACCTCCCAGACGGGGTCGCGGCCGGGCAGAGGCGCTCCTCACATCCCAGACGAGGCGGAGGGGCAGAGGCGCTCCCCACATCTCAGACGATGGGCAGCAGGGCAGAGACGCTCCTCACTTCCTAGACAGGATGGCGGCCGGGAAGAGGCGCTCCTCACTTCCCAGACTGG	benchmark
random_707	GGCGGGGTACAGTGGGAGGGGCCCTGCTGACCCCCCCCGCACCCCCAGATTGACAGGTATGCCCAGCAAGACCTGAAGAAAGGCTTGCACCTGTACGGCACGCAGGGCAACGTGGGCCTCACCAACGCCTGGAGCATCATCCAGACCGACGTGAGGCGTGGGCAGGTGGGCGGGGTCGGCGGGTGCCCCCTCCCCTCCTG	benchmark
random_708	CAAGGCGTCCAGCCCAGAGGCCCCCAGAGCTTCCTCGATCCGTGGCAGGAGGGGCAGGGAGATGCAGGCGACGGCCGAGGAGCGGTCCCAGGGCTGGGGAAGGTCACCGGGCACAGAAGGGGCCTCCTTGTCTCGGGGGAGGAGGGGCACCACCAGCCCCCCACAGGCAGAGCAGGCACCATTGATTTCTAGAGGGGTGG	benchmark
random_709	CTGGGCCACCGTCTGGGCTGTGCTGTTGTCCGTGCAGCTCCACCCACGCCAGCCTGCGGTCACAAAACCCCGACGCGGAGGCTGGGGGCACTGCTGAACCTCAGGGCCCACCCCTCACCCAGGACCCTGCAGAGAAGCCCCTTCCTCACCCAGGAGCAAGCAGGGTAGGCACGGCGGGCGGGGTCCAAGGTCAGGAGGCA	benchmark
random_710	ATCCCTGTCCCCCACGGGGCAAGCTGGGTCCCTGGAGCCCTGGAGTGGAGCGGCGAGTCCCGGGGCGGTGCCTGTCTCAGAAGGAGCGGCCCTTGGCCAGCCACCCTCCAGCGACACTTTGCAACTCCTGGAGCACCCGCCAGGATCAAAGCCATCACCAGGTGCAGGTGGGCGCCAGGCCCTCTGTGGGTGGGCACTGG	benchmark
random_711	GCCCTGGGCCTGGAGGGCCGCCGCCCCGGACCCCCGACGCGGGGAGGCGCGGCGAGGACCGGGGGCTGGCCGGGGGCCTCGGAAGAGCGGCCGTGGGAAGTGAACTTGGGCAGGGGAAAAATGATTGCTGGAGAAGGTGCGTGCGGAGGAGCCCAAGACTCTGTCTCGCTGTCCAATGAGGGAAGGCGGAAAGGCTTTTT	benchmark
random_712	TTCCCGGCCCCTCGCAGGCCCCACCCATGCCCTTGGCCTCAGGGTCCAACAACTGGGGGAGCTACCAGGGCTCTGCCTTCAGGAGCCCACAGCTGGGCACCCCCCTTGCCCCGCAGGAGACCGGGGCGCAGGCGGGGCACCGGCCTCACCTGGTTCTCCAACACCGCTGCCTGCGGTCTGTTTTGCTTTTGTCCTCCCCA	benchmark
random_713	GGCGATGTCAGCGGATGTCACGAGCTCGTTAGCTGCGTTCGGGGAAGGTTGGGGCGTCAGGGAGCTCTCGGATCACAGCAGCCCCCGCCCTCTCCTAGGCCTGGCCCGGCAGAGCCCCCAGAGTGGACCCCCCAGCGACTGGGGTCTTCTCCCCACTCCTCCCTCCTTCTGGTCTGATGCGGCAGCGCGGGGGCTGCGGG	benchmark
random_714	ACGCACACTGCCAGCGCAGCCCCGTGGGGACCTTGGTGGTAGTCCCTGCATCCTCCTCTGTGCCCTACTGCCCCCACCCTCGGACCCGTCCCTCCCTACGTGGCCCCTGCCCCACGGGGTGTGTCAGGGCAGCTGAGCACTGAGGGTCTTCACATGCCCAGCCCTCTCTGGGCCTGGGGATGGCGGCCAGGGGAGGGTGT	benchmark
random_715	CTGCTGAGCGTGTACATGGAGATCTCCGTGGACGGCAGGGTGTTGAAGCCCTTGATGCCCACGGGGGAGGCGTCCCTGGAGTGTGAGGGCTCCGTGGAGCGCGAGCTGGAGCGGCTGCGGCGCTGGTAGCGGTAGCGGTAGCTGGGGATGCGGGTGATGGCAGAGGCCTGGAGGTAGTCCGTGGCGCGGGCCGTGGCCCG	benchmark
random_716	TCAGCCGAATGAGAGGATGTCTAGGCGGCCGCCCCCCGCGCGCCGGCCCGGGAGCCCGGGTTCCATCTGCCCGCGGCCCGGAGGTGCGCCCCTGCCCGCTTCGCCCCGGGGACCCTCGGAACCCGCGGCTCTGCCCTCCACACAATCTGGGCTGCCGCTCCCTTGGGCTTTTCGTGAAAGCTTCCTTTTAAATTCGCTGT	benchmark
random_717	CCGTGTTCAGCCCTGGTCTGGCCTCGGCCTCTAGAGGAGGCTGCCTGCGCTCCAGCAGGCCCAACCCAGAACGTGGGCGAGCTCCCTTCAGCATCCCTGGGCGGAAAGAGGGATGGGGGCTCTGCTGCAGAGGCAGAATCCGCGCCGCTCCCTCCTTCCTTCCCCCGACCAGCCTGTGACAACCCCGGCCAGGGGCGGGG	benchmark
random_718	CACCCCCAGATCACAGACAGCGAGAGGCTGGGGCTGGGCGGGGGCCGTCCCGCCAGCCTTGAGAGCCCTTTCGGAGCTCAAGATGCTCCTGAGGGGCCAAGCAGCCCTGCTGCCCCACAGGTCTGTGCTGGGGCAGACCCCAGGTCCTGCGGGGTGGGGATGGGACCTGGGAGGCAGGAGTGCCCAGAGAAGGCGGTGGT	benchmark
random_719	CCCTGACGCTGCTGCCCCCACCCGAGGATTTCTCCCCAGCCATGGACTTGGGGCTGAGGGATTCCTGTACCCTCCCGGCCACCTGGACAGGGTCCCCGCCGTGGCCCGGCCTAGGGCGTTGGCTCAGACCACACCTGCCCAAGGATGGAGCCTGACACCCAGGAAGCAGCTCCTTGCAGCGCCCTGGGCCTCCGTGGGGC	benchmark
random_720	AAGAGAGGCGACGATGGAGCAGCGCACCCGGCCAAAAAAGCCTCCGTGCGCCTACTCTACGGTGCACCGCGTCCCCTCTGCACCAGAAGGGCCCTGTCCTCCCACATCCACCGCGCCCTCCTCCGGGCCCCCGAGGGCACTGGGGCGCTTCCTCTGCCAGACCTCCCCTGCGACTCACTCTTCCGGCTCCAGAGCCCCCC	benchmark
random_721	AGCGCCAGGCTTCCCCGCGGTGCTGCTGGAGATGCGGGATGCCCGGGCTCGGGCTCTGCTGGGTCCCCTGGCGCTGCGAACCCTGTCACCTTCTATCGCGGCCACCATGCTGCCCGCTGGTCAGCCCTGGTCTTCAGACTTCCTGGGACCCCTCCGGCACCAAGGAGGCATCACTCACAGCCGCTTGCGACACCGGGGCC	benchmark
random_722	TGAGCGGAGAGACCTGCACCGGTGGCACCATCTTGTCCCTGACCTCCGCACCGGAAGCACAACCTGCAGACGGAGCAGGATGCCGCACAAGCCAGCAAAGCCTTGGAGGCAAAGGCGGAGCTGGGCGCACGCATGCGCCGTCAGCGGCGAGAGAGCGGGGGGCCGCGCCCCCTGGCGACCGAAGGGTGACTGCGCGCCCC	benchmark
random_723	CTACAGCCTGCCAGGTGCGTCTGCTCGCAGAGCAGGTCTGCGCAGCACCGAGCGGTCAGCAGGGGCAATGCTGGGCACTGGCCAGCCGCGCCAGGACCATCCCTGCTGACCTCGGCGGGGTGGGGCGGAGCGTGCAGGGTCTGGCCCGGAAAGCCAGGGCAGGCTTTAGAGAAGGGCCACCGGACGGATGGTCCGAGGAC	benchmark
random_724	GCTTGCAGGGAGGTGTGGAGGGAGAGATGCAGGCAGGAACCGGGGCTGTGCACTGCGATTGCGGGCCAGGGCGAGCTCCCGGTGGGCATGAGCTCAGTGGGCCCACACTTGGAATGGCCTGCCAGCACCGCTGGCTCTGGGGAAGTGAGGGGCTTAGCACCCGGGCCAGGAGGTGCGGAGGGGGTGCCGGGTCCCCCAGC	benchmark
random_725	CGGCTTCCGCCTGGCCTGGCCACCCCTGCTGACCGCAGACTCGGGCTACTATGTGCTGGAGCTGGTGCCCAGCGCCCAGCCGGGGGCTGCAAGACGCCAGCAGCTGCCAGGGAACGCCACGGACTGGATCTGGGCCGGCCTCGACCCGGACACGGACTACGACGTGGCGCTAGTGCCTGAGTCCAACGTGCGCCTCCTGA	benchmark
random_726	GGGGCCTGCGGCGGGCGCCCAGCACCTACGGGCGAGCACCCTTCCCACCCCATCCCAGGCCGCAGGGGACGGGGGGCTCCCACGTGCGGGTAAATTCCAGACGCCCCCGCCCCGCCCCGTCTGTTGAGTTCACTTTACCTTTAGGCACCTTCGTGGAGCGCAAGGAAGGACGCAGCTCCGGACACGGGAGACCACGCCCA	benchmark
random_727	CGCGTGAGGGCTGGTGGCCCCAGGGTCGCGCACTCCGTTCTCCCTCCCCGCTTCCTTCTCAGAGAGGAAAGGGTGTGTGTCCAGGTCCCGCCCCCGTCCAGCTTGCTCCCTGTCGAGCTTGCTGGTTTGCGGGGTAACCCGCTTCCCCGCCTTTGGGGTCCCTCCCCGGGACGCGAGCCGTGCCAGCTCGCCCGAGGCCT	benchmark
random_728	TTTGGGGAGTGCAAGGGCTGGAGAGAGAAGGGCTTCCCCGGCTCCCTCCACTCACCACCAGGATGAGGGTCCCCAGGCACTCGGCCAGCGCCTGTCGGAGCAGCCGGTAGCGGATGTGGAGCATCTCCCCGCAGCGGGACACCAGCTCCTTCTGTCGACCCATGGCGGGGCAGGCGGCGGCGCTGTCGGGCGGGCAGGGG	benchmark
random_729	CCGGCGCCGCGCCTCCCGGAGGGGGTCGGGCCCTGCACGTGGGCGCAGCGCGGGTCGGGGTGGGGCTGCCACAGCCCTGCGGAGCTGCTTTCCGGGGTCCCTTTCCCTGGACCAGATTTTCGCGGGAAGCCGGATCCTCTCCGTTCCCTTGGAGTGAGCAAGCGGGACAGTTCTGCGGAAAGTTTCCGCCCCCAATCCCC	benchmark
random_730	AACGCGTTTACTGCAGGCAAGGCGGCGGGCGCGGGGCGGCTCACCAGGCGAAGAGGGGCTTGCCGTCCTCCTTGGAGAGCTCGCACAGGCAGTTGAGCAGCAGCAGCGAGTCGCCCAGGAACTTGGGGGGCACCACGTCGATGACCAGCTTGCGCAGCGCGGCCGGGCTGCTGTGCAGGGGGTTGGCGCGCAGGTCGGGC	benchmark
random_731	GCAGGTAGAGACCCCTGGAAATGGCCTCGACGCCGCAGGAGCGAGGCGGCCACCACCCCGCTAATCCGGGCACGTCTCTCCAGGCCGAGGCCTGCGGTGGAAAAGCCGGGGTTCCATTTGTGCTGAGTCGGGGCGGCCGAATGGAGCCAGGCCTCGGGACGCGGGACGGACGGGCTCTGGCCGCGCACCTTCGCGGGCTC	benchmark
random_732	AGCCGCCCCGCCACGCGGGCATCCAGGATTGCATTTACCGGGGCTGGAGCCGCCCCGCCACGCGGGCATCCAGGATTGCATTTACCGGGGCTGGAGCCGCCCCGCCACGCGGGCATCCAGGATTGCATTTACCGGGGCTGGAGCCGCCCCTGCCACGCGGGCATCCAGGATTGCATTTACCGGGGCTGGAGCCGCCCCGC	benchmark
random_733	CACACCCACGCAGCTCACCTCCCTGGTGGCGCTCAGCCTGTCAGGCAGGTTGGCTGCAGGTCTCTGGGCCTGAGGGGGGGGCCAAGGCGGGGTGGGCCTGAAGCTCGGCCCCCGGCCTCCTGGCCTCTGCTGCCGCCTCCTCACAGCGGCGGGCAGCCTGGGTCCCTGAGAGATGATTGCTCCTGAGCAGTGGCCTCTCC	benchmark
random_734	CGCGACGTGTGGAGGCAGGAGAGCGATGATTGCCGCAGGAGAAGTGCGGGCGCCCTTCACCTGGGGCCCCTCCCGAACCGCCCCCGGGCCCATGCCCCTCCAGGGCCCAGGAGCGAGCCAGCGGGAGGGCGAGGGCGAGCGCTCCTGGCGAGGACAGATTAAGGCGAACCCCCAGTCAGCGGACATTTGAGCGGCTCCTC	benchmark
random_735	CGCTCCCTGGGCCCCAGGGCCCGGATCCAGCCTGGGTGGGGGGGTCTCCGGGCGGGCCGCAGCGCCCTCCGTGCCCCGGGGATGCTGGCGCACAGTGCGGAGCGGAGTTGCGCGTCTCTCGTCCCTTTGTTGACAATTCCCTGAACCAACTTGAGTTTGGCCGGCTCGGCCGCGGCCCTGACGTCACGCACGGTCACGTG	benchmark
random_736	CATTCCCTGTGGGGAGCCCAGCCTGGGCGCAGGCCTGCCCGTGGGACCTGTGGGACCCGTTTTGTTCCTGGGGCTTGAGGGCGGGCCACAGTGGTGCTCAGGGCCAAGGTGCCCAGCCCAGGGCTGGTGGGGGGGCTGGCCTTGCAGGGGGGCTGGCTGGTCCTAAGCCCCTGTCTCCAGGCTGAGGGTTGGGGCCTCCC	benchmark
random_737	CCCACTCCCACCGCCACCCCTGGGGCGCTCGGCCGTCGAAGGCTAAGTGAAGAAGGCCGAGGGGGCAGGCAGAAGGCGCACACGGGCGCCACGCCCTCCTCGCCCCGCACCCCTGTTCCAGGCAGGTGACGGGGAAAGGAAAGGGACCCTGACTCTACCGTAAACAGGCGGCGCCGCCGCGTGGGGGGAATCGAGCGCGC	benchmark
random_738	ATCGTGCGGCGTGAGTGTGACGGCCAAGAGCGGATGCAGCCCGGGATCGCCCGCACCTTCCCGCGGGCGGAAGCGCAGGAGCCGGCTGGGGAGGGGGCGCCCTAGAGGAGCGGATAGAAAGCTGAGACGGGGAACTGAGGTCATCCTGGGGGGGGACAAGACAACGAGAGCCGGGCGCCTCGGGGGCGGCGCGGGAGCCT	benchmark
random_739	CACATTACGGCGAGGCAGGTGCGCGCGCGGCCCCAAGGAAGACGGGAGTGGTGTCGGGTTGTGGGGTGGCAAAGGCGCCTCATCCAGGCGGGACCTGGGGCAGGGGCTTGCAGAACACCCTGGGGTGAGGGCACGGGTGTGCTCTTGGCGCTGCCGGCCCCAGTGTGCGGCACTCGTTGCCCCCCAGCCCAGCCCCCGAC	benchmark
random_740	CCACTGCGACCCCCACCCTTGCTGCGCCCTCCGCCTCAGCACGGCCCTCCCGGAGCTATGTGCCCTCCCTGACTTCCTCTTCGCCCCTCCCCTGCCTGGCTCTCCCACTGCCAGTCACCCCAACCCCGCCCCAGCAGCAGCCTCGAGTTCCCTCTCCCCTCGAAGGCCTCGCGGCGGACTCGGAGCGGGGCAGGGAGGAG	benchmark
random_741	CAGAACCGCGGAATCGGAACGCGGGCCTCCATGTTGCGACTCGGGGGTCTGAGGCCCGAGTTCCCCTGGCGCAGCTCAGCCCTGGGTCCCCTTGGCCTCAGGGTGGGTCTGGGCGGCAGTCGGGACCCCAGGCGTCCTGTCGTCCCTGCTCGGCGACTGGGACCCCTGCCCCGGAGCTCTCTCTGGGGAGCTCTGCGCCC	benchmark
random_742	CACGAGGCCCGGGGGACCGCCCCAGCAGTGGTCTGGAAAGGAGAGGGCGCGGCGAGGGGCGCACCTCGCGCCCAGGGCCCACGCCGCCCAGGCCCCGTGCCTGCCTCCCCGTCACCCTAACTCCGCACCCGGGACTGCTGGTGGTTCCCTTCTCTTTCCGCCGTTCTCGCCGGGCTGCCTAGTCTCTTTAGGGCCACAGA	benchmark
random_743	CTGCGACTCCGACCACCTCGGCCGCAGGCACCACGTCGCTGCTGTCGGGGCCGGAGTCGCCGCCCTCCTGGTTACCAGCTCCGGCCGCCTCGGCCTGTGCTCCCTCCTGGCTTACCGGGGCCTCCTGGTCCCCTTGGGTCGGGTGTCGGTCCCCTGTGGCAGACATGACACCAGCAGCGCCTCAACTGGGGTGGCGAGCG	benchmark
random_744	TTCACTGTAGTATAAAAGTTAAAATGTAAAAGTATTAGGCGGCCCGGGCGCGGGGCAGCTGCTGCGGGGAGGCGGGGAGGCGGGGGGCCTGGCCGGACACCCCTGCGCCCCCTCCCCGCACCCGGGCGGAGGGCGGCCTCTTCCCCCTCCCCCTCCCCCACCACCCCCGGCAGCCGCCTCCCCCAGGACGCAGGAGGCGG	benchmark
random_745	GGAAGCACGGGGGCAGCCGCCAGGGCGACCAGAGGCAGGCCTCAGAGCAGCAGCCATACGGGAGGGCCCCGGTGGTTTTGACCTCCCGCAAACTTCCCTTTTCCCGCTCAGCCGAACCCCTCCCCTGCACGCCGGCAGCCCCTTGGGGCTTCACTCCGCCTCCGCCCGCTACTCGCGAAGCCCAGCCCGGCCCCGCCCCC	benchmark
random_746	GGATGAGAAAACCCGAAGCCCGGAAAGCCGAGCGGCCGCCTGCAGTCACCCCGGGGGGGGCAGGGGCGGGCCGGGCTATGCAGAAACACCGGGGCCCGCGGGACACAGGACGCTGCCCCACTGCCGCAGAGCTGAATCTGGACCCCCGGGCTTTGCTTTCCTGGGGCCTGTGCTCCTCCCTCCCCGGGGCGGGGTTCGCC	benchmark
random_747	GGGGTCGGTGGAGAAAAGGCCGCCGACGTGGAGACCCAGCGCGGGGTCCGTGGAGAAAAGGCCGCCGACGTGGACACCCAGCGCGGGGTCGGTGGAGAAAAGGCCGCCGACGTGGGGACCCAGCGCGGGGTCGGTGGAGAAAAGGCCGCCGACGTGGGGACCCAGCGCGGGGTCGGTGGAGAAAAGGCCGCCGACGTGGG	benchmark
random_748	GAGTCCTGCGGGTGCCTGGGCTGCCAATCTGCAGCGACCCGTCCGCAGCCCCCGGGGGCAGGAACACCAACCCCGGGACAGGAGGACGTCCTCGGCCCGCTGACTAGGGATCCGCCAGCGGGTGCCGCTGAGCCACATCCCCGCAGTTGGCGCCAGCATCCAGGTACCGCGCGCCACAGCACCTGCCTGGGCGTTCCCGC	benchmark
random_749	CACCGCGGTGGGCGCGGTGAAAAGCGCGAGCGCCGAGAAGTGGGGGCTCCGCGCCCTTCTCCCCGCGCCGCGGCCTCGCATCCCCAGCTTCGATCCTCTCTGCCCCACAGGGGGACTCGAGACCCCCAAGCCCACCCAGGGCACCCAGCGCGAAGGCGGCTACCACAGACAGAGGCGGTTGCCCGTCGCCTACCTCGGTC	benchmark
random_750	AGAGCCGGGCGCAGTCGGGGGCACAGCCCTGAGGCGGGGCTGAGGGCCAGGCCGCCACGTCCCTGGACCCTGAAAACGGGCTCGGACCCCCGCTGCAGCGTGGACTCCGGTGTGGCCGCGGGGCGTGCAACCCGGACCCTGGCCAGCTCCGTGTCCTCCAGACCTTTACTCATGTCCCCGCATCGCCAGGCCGAGCTGCA	benchmark
random_751	CCTTCCGTCAGCCGCAGTGAAACGGCAACAGTGCGACCAGCTTGGCGGGGAGGGGGCGAGGGACGAAGCAAGAAGAGCCGGGCGGAGGTTAGAGGTCAGGGGTCGAGAGCGCTTCGGTGTCAGCGGGCTGCGGTGGGAGGAGCTGCGGGCCCGGGGGAGGCGCGGAGCAGGGCTGAGGGGGGCGGGAGGGGTTGCCGGCG	benchmark
random_752	TGCCCGGCCGCCCATCGTCTGAGATGTGGGGAGCGCCTCTACCCCGCCGCCCCGTCTGGGATGTGAGGAGCACCTCGGCCCGGCCGCGACCCCGTCTGGGAGGTGAGGAGCGTCTCTGCCCGGCCGCCCCGTCTGAGAAGTGAGGAGACCCTCTGCCCGGCTGCCACCCCGTCTGGGAAGTGAGGAGCGTCTCCGCCCGG	benchmark
random_753	GAGGCCAGAGCCGGCTCCCTCAGCTCGTGGAGAGGTGCAAGCGGGAGCCGGGGCTGCGCCCGGGGCTTGCGGGCTGGCGGGGGTTCCAGGTGTGCGTGGGTTCCGCGGGCCCCGCACTTGGCACAGCTGGCTGGCACCTGCTGGGCTTGATTGGGGGATGAGCTCCCTCTGGGCTGCCGGAGTGCCCGGGCTAGGTGCTG	benchmark
random_754	GCTGTCTGCAGCCGTGCGCCCCGCCCCACCACCCGGGTCTGGAGCAGCTGCCACCCTCCCTGAACGGCCTCTGCCCGTTCCCCGGGATCCGGCTGCGTTGGGGGCCTGCGGGCGCTGAGGTCGCGTCCCCTCCGCACGAGATCTACGCACACGGCCTGGTGGCGGTGGACCTCAGCTTCCAGGGCCTAGCGGGGGGCAGA	benchmark
random_755	GGGCGGCTGCCGGGCGGAGGGGCTCCTCACTTCTCAGACAGGGCGGCCCGGCAGAGACGCCCCTCACCTCCCAGACGGGGTGGCGGTCGGGCAGAGACACTCCTCAGTTCCCAGACGGGGTCGCCGCCGGACAGAGGCGCTCCGCACATCCCAGACGGGGCGGCGGGGCAGAGGCGCTCCCCACATCTCAGACGATGGGC	benchmark
random_756	CTCAGCGCCGCGCACGCGACGCGTCCACGGTGGTGCGGGGTGCCGGGCGCCGTGCGGGGGAGGGGGCGCGCGCTCCCGCCTCCTGCCGCGAGTCGCGCACGCGCGCCCGGGACTGCCTGCCCCTCTCTGTGACTTGCCTGTGTGTGTGCGTGTGTGTATGTGTGTGTGTGTGTGTGTGTGCGCGCGCGCGTGAGTGAGAG	benchmark
random_757	TGCGCCCGCACTCCGCAGCCCTTGGGTGGTCGATGGGACTGGGCTCCGTGGAGCAGGGGGCGGCGCTCATCGGGGAGGCTCGGGCCGCACAGGAGCCCACGGAGGGGGTGGGAGGCTCAGGCATGGCGGTCTGCAGGTCCCGAGCCCTGCCCCGCGGGAAGGCAGCTAAGGCCCGGCGAGAAATAGAGCGCAGCGCCGGT	benchmark
random_758	TGGGGACTAGCAGGAGCTCTAATCTCGCGCTGCGTCAGGGCGGGAACTGCAAGAGGCCGCCCCCGGCAGGCCGCGCATGCGCACTCCCGCGCGCACGCTCACCCGCGCTGACCCGGCTACGCTGGACCCAGGTGCGGGGACCCAGGTGCGCTGGACCCAGGCGTGCGCCACCGCCACCTCCTGCGCCTACACCCCGAGAG	benchmark
random_759	GGCCCTAGAGTGGCGCCGAGTCCTGCTTGGCCCGCGGGGGCGGCCCGCGGCTGTGTCTGCTGCTGGCCCGCGTGCTGTGGCTGTCCAGTGAGTAGTAAGTCCTGCTGTCGGCCGCCGGGCACAGTGGCGGCGAGTCCGAGCGCAGCGCGTCGTGCGCCCCACGCAGGCCCAGGAAAGGTGTGCTCTCGGCCGCCAGCGCC	benchmark
random_760	CGATGGGTTGCTGACGTAGGTCCGCCCCACCCGCAGGGTGCGCTCGCCAGGCCTGGGGCGTGGTGTTGTCTGCGCAGGCGCCGTGTGCCCAGGCGCCTGGCGTCCGCGTCGGCGATCCGGGGTCTGGGCGCGGCGAGGTGGGCGCTGTTGCCTGTGGGGGCTACCTGTCTGCTGGTGCTGTGCGGGCTTGTGCGGGGCTG	benchmark
random_761	CCTGCGGCTCCCGGGGAGGGGTGGTGCTGGCGGCGGTTAGTTTCCTCGTTGGCAAAAGGCAGGTGGGGTCCGACCCGCCCCTTGGGCGCAGACCCCGGCCGCTCGCCTCGCCCGGTGCGCCCTCGTCTTGCCTATCCAAGAGTGCCCCCCACCTCCCGGGGACCCCAGCTCCCTCCTGGGCGCCCGCGCCGAAAGCCCCA	benchmark
random_762	CCTGCTCAATGCCAAGTGCGCCTACCGGCCGCCGCCGAGCGAGCGCAGCCGCGGGGCGCCGCGCCTCAGCAGCATCCAGGAGGAGGACGAGGAGGAGGAGGAGGACGACGCGGAGGAGCAAGAGGGAGGAGTCCCCCAGCGCGAGCGGCCGGAGGTGCTCAGCCTGGCCCGGGAGCTGAGGACGTGCAGCCTGCGGGGCG	benchmark
random_763	GCGCGTGCCCGCAGACAAAGGCCGGCGCCGAGCCCGCAGCAGCGCCAGCGCCGGCGCCGGCGGAATGGACTACAACTCCCAGGAGTCTCCCCGCGAGCCCGCCCGCCGGGCCGTGGGTCTCGGCGGCCCCGGCTTCCCAAGAGCTCTGTGGGAAATGTAGTTCTCTGGCGCGCCCTGCGCTCGGGCCCCGCAGGTCCCTA	benchmark
random_764	AGGGAATGCCAAAGCCCTGCCGCGGCCTCCGACGCGCGCCCCCCGCCCCTCGCCTCTCCCCCGCCCCCGACTGAGGCCGGGCTCCCCGCCGGACTGATGTCGCGCGCTTGCGTGTTGTGGCCGAACCGCCGAACTCAGAGGCCGGCCCCAGAAAACCCGAGCGAGTAGGGGGCGGCGCGCAGGAGGGAGGAGAACTGGGG	benchmark
random_765	TGCGTCCGCCCCTCCCGTGCCTCAGAGACTTGCGCTCCCCAGGCCCGAGCCCCTGTCGGCCCATCCTCGAGCCCGTGTGGCTCGCGAACCTCTAACTCCAGCCGCTGCAGCCCCCTCCCAGGCCCGGCGTCCCCGAGCCCCGCGGGCGCCGCGCCTGCCCTTCTTTGGCTACGCTGCAGCCGCGGTGTCGGCGAGTCCTC	benchmark
random_766	CGTCACCTGCGCTTCCGCTGGGGTCCCGGGGGTCCCGGGGGTCCCGAGTGGGGGCGGGGCGGTGGCGAGCCTTCCCAGGGGTGAGGTAGAACGGCGCCGCGTGTCACCCGCATCGAGTACTCGGCGCCCGGCCGAGCCCAGCTCGCGAGGGCGCCGGGAAGAGGGAGGAGTGGAGCCCTAGACCCGCGTTCCCATTCCGG	benchmark
random_767	TGGGTGGGGGCGCGCGACGCACCTGCCTGCTTCCTGCACGGGTGGTCCCCAAGCACTGCGGGGCCCCAGCCCAAAGCGGACCTTGACTACCGCCCAGCCCCGCGCTCCCAGGACCTCCCGCCCGCGGAGCCCACTCGGATTGCTCTCCGCCCGGGTCGGCGGAGGCCCCGTCTCCTGTACCCGGCGCTGGGACTGCTCCG	benchmark
random_768	CCTGCCCCCCGAAGCCTCTCCCCAGCTCCTGCCCCCAATGTCCTCCAACACCTGCCCCGAGCCCCGAGCCCTCCGTCCCGGAAGACCTCCCGGCACCGCGTCCCCCAACCCTGCCCACGCCCTCCCCTGATCGGCCGGGACCCCGTCCCCGCGAAGGTGAGGAAGGCTGCCCGCTGCCCTTGCCCGAAGCGGCCGGGGCA	benchmark
random_769	TTGCCCCATCTCACCGAAGACCGAGTGCCCGGGAGCCCCCCTAGGAGGGTCAGAACCTGCCCGGGAGCCCCCTAGGAGGGTCAGAACCTGCCCGGGAGCCCCCCTAGGAGGGCCGGCACCTGCCTGCCCGGGAGCCCCCCTAGGAGGGCCGGCACCTGCCTGCCCGGGAGCCCCCCTAGGAGGGCCGGCACCTGCCTGCC	benchmark
random_770	AACCACCCCGTCTGAGAAGTGAGGAGCCCCTCCGCCCGGCAGCTGCCCCGTCTGAGAAGTGAGGAGCCTCTCCGCCCGGCAGCCACCCCATCTGGGAAGTGAGGAGCGTCTCCGCCCGGCAGCCACCCCGTCCGGGAGGGAGGTGGGGGGGGGTCAGCCCCCCGCCCGGCCAGCCGCCCCATCCGGGAGGGAGGTGGGGG	benchmark
random_771	TTGGTGAAGGCCACAGTCACTGCCGCCCCGCCTCCCCCAGCACCCGCCAGGCGATCGCTGCCCCACATCGTCCCGGAGCGTCGCTCTGGGTTCGCCCACCCTAGCGCCGCAAAGGACCCGGGACCCGGCAGGCCGAGGACGTCGGAGCCGGAGGAGATCGATCGGCCCCGCCCCCTGCGGCCCCGCCCCCTCTCCCCGCT	benchmark
random_772	CAGCCCTCGATGTTCAAGGTCAAGGCAGCCAGCGCACGGGGTTGGGGGAAGGGTGGGGGAGGTCGCCCCGGCCCCTTTGTGCGACGCCGCGGGCGCTCGCCCTCCGCCTCCTCCACCAGGCCCGGGAGGAGGGGGAGGGGAGCGCCTCGCTCGCCTGCGGGGAGGGAGGGCGGGAGCGGCCGAGTGCCTGTCACTTGGAG	benchmark
random_773	CACAGCCCCTCTGGGCTCAGGCCGCGGGCGCCTCCGGACAGCAGCTGGGGTCGGGGCGCATCGTCTCCGGCTCCTCGCCACTCCTCTTCTGCCTCCGCCTTCCCCGCCGCCGCCTCCCCGGTCTCCGCCTTCCCTTCCCCTCCCCTCCCCGGCCTCGCGAGCTCCGGGCGACGCCGACTTCGGCTGGTCCCCGGAAGAGG	benchmark
random_774	CGACGACGGGCTGGAAGAGAAGGACAGCGACGCAGGTTGCGATAGCCCCGCGGGGCCGCCGGAGCTGCGCCTGGACGAGGCGGACGAGGTGCCCCCGGCGGCACCCCATCACGGACAGCCTCAGCCGCCCCACCAGCAGCCCCTGACATTGCCCAAGGAGGCGGCCGGAGCCGGGGCCGGACCGGGGGGCGACGTGGGCG	benchmark
random_775	AGCCCCTGGGCGGCCGCTGCCCCCAGGCCGCCTGCCACAGCGCCCTCCGGCCCCAGGGGCAGTGCTGTGACCTCTGTGGTAAGCGCCCCCGCCGGGCCCTGCTTGCTGGGAAGGCCTGGAGGACCAGGTTCGTCCCCCGCCTCAGTTTCCTGCCGGGCCCGGATCCACGGCGCTGACCCCTGCCCTCCCGCCGCAGGAGC	benchmark
random_776	GTGGGGCCTGCGGACCGAGGGGGCGGAGCCGGCCGCCCCGGGGTCCTCAGTCCGCTCCGGGAGAGTTAGGGCTCCGAGCCGAGCGCGCGGAGCAGCTGGGGCCGGGGCGCGGATGCTGGAAGTTCACATCCCGTCGGTGGGGCCCGAGGCCGAGGGGCCCAGGCAGAGCCCGGAGAAAAGCCACATGGTGAGCGCGGCCC	benchmark
random_777	GTGGCCGGGCCCCACCAGACCGGCCTGCGCCGCCTCGGCGAAGAGCACCTCGGCCTCCTCGCGCGAGCAGTAGGCCACAAACACGGGCGCGTCGAGCTGGCGCAGCAGGCGCTGCGTGCGCGCGCGCGGCCCTCCCGGGCCCAGCTCCAGCGTGACCACGTCCAGCAGCCGCCAACTCACGTGGCTGGCGTCGGCGACGG	benchmark
random_778	GGCTCGGTTCCGGCTTCCAGCAGCGGCCCGAAGGCGCCGGAGCACGCTCCCCGCTCCCCAGAACGCAGCTTCCGCGGCTGCAGCCCAGGCAGCTCTTCGGGAAGCGTCCGCCCGTGGTCTCGCCAGGGGGTTTCCGACCTCCCCGCCCGACAGCGCAGGGGCGGGGGCCGCGGCCGGAGAGCTCGCCCGAGAGCACCCCC	benchmark
random_779	CCCTCCCACTCCGAGCACGGCTCGGGACCCGCACTGGCTCCTGCCGGGCCGCGGCGCTTCACGCGCCGTCACCGGGGCCCGTGCACTCCGCTTTCCGGGCTGGCGACGGGGCGGGAAGGGGGCAAGCGGGAGCCTGCGGGGGGGTGCTGGGGACTTCGGCTTGGCTGGGCCGCCTTTGAGTCGCCTGTCGGCCGGGCGGT	benchmark
random_780	CCCGCCTCGCCCTACCCCAGGAGCCTGCCTCCCCAGCTGGGGATGAGGCTAGGAGGCGGCCGCGTGGGGCCCAGCACAAAGACCTGTCCCCAGGGGCCGCCGCCTCCGCCGCTGCTGCTGCCGCCAGCCTAGAGCCGCCCGCCGAAGCAGAGCCGGCGCCGGGGTCCTCATCCCCACCGGTCCCGAGGGGCGGCTGCTGC	benchmark
random_781	GCACAGGGCGGGGCGGGGCCGATCCGACCCGACCCGACCTGACCCGGGGGCCCGCTAGGCCGCTACGCCCGACACACAGCGCCAGACTTGAGGTCCGCGCCGCCGTCACGCGGCGCCGGGGCGGGCGGCCCGAAGCCCTCGTGGCCGTAGCAGCGCAGCGCCGCCTCCTCGTAGGCCTCCAGGATAGTCTGGCGCTCCTC	benchmark
random_782	AGGCGGAGGTGCCGCCACCGCCCACCGCGCCGGCCGCCGCCTCGGCCTCCGCGTCCCCGAGGCCCTCCTGCGTCTCCACCTCCTGCAGCAGGAAACGCTCGGGCCCGGCGCGCTGCAGCACGTCCCGGAGCCTGGCCTCCGACAGCTCCACGTGGCCGCGCAGGTCCTTCAGGAACATGCGGCCGCCGTGGGCGCACAGC	benchmark
random_783	CGCCTGTGCGCCGGGGCCGGGGGCCGGCGGGGGAGGTTCCCGCGAGGTGGTTCTCGGGCTCCTCCTCGGCGCCTCAGGTTTCCTCTCCCCGCCAGCAGGCTGCTGGCTGCGGCGCCGCCTCTCTCTACTCCCTCCTCCCACCGCCCCCCTTCCCCGCGGTTGGGCCCACTCTGCGGCCTCTGCCCGCCTCGCCCTCGCCC	benchmark
random_784	GCGGCCAAGGGCGCTGCCACGGGGGCGGCGCGGGGGGAGCAGCGGGGCCCCAGCGCGTCGACGCCGGCCGCGGAGACGCGTCGAGCCCCCGCCCCCGCCCCCGCCCCTCACCTTCTCCTCCTCTTCCTCCTCCTCCTCCTCCCCGGCAGAGCTGTAGGCCTCACAGTGGTGACGCGGGGTCATCCGGGGGCCCGTTACCA	benchmark
random_785	GCGGGGCCGCGGGCGCTCAGAGCTCGGCGGGGGCTGCCGGGATTGGGGCGCCGCAGCTAGCGCTGGTCTCGGTGGCAGCTCCTCCGCGCCGCAGGACTCGGCTCTACGGGACATGTCCGTGCCGCGCTCGCCGCGCGCCCGGGCCTGCTAGCTCCTCTGTGCTCCCTGAACGCGCGGCGCCGCACCTGGCAGCGGCCTCG	benchmark
random_786	CCTGTCCCCGATCTTGCGCCCCCGGCTCCCGCGGGGCTCCGGTCCGGGGTCCCGCCCAGGTCTCCGCGGTCCCCACTCGGAGGGGCACAGAGACAAAGGCGGCAGAGCAGCCCGCCCGTCCCCGAGGGTCACCCACCGGCGCTGCGCTCGTTGCTCCGAGGCCGAGGGGCGCCGCGGGGTCCAAGGCCCTGCTCCGCCTG	benchmark
random_787	CCCAGCCCGGATAAGCCACCGAGGGCGCTGGGGAGACCTGCACCAGGTCCCTGGCCTAGGAGGCGGCGGCCTCCCCCCGCCTCTCCGCCCGGGCGCCCCGGACTGCGAGCTGTGCGGTGTGGGGCGCGGGGGTCTGGCTCACCTGGAGGTGACGAGCACCGCCGGGGACTGCATGACGGCGGCGGGGACTCCGGGCGGGG	benchmark
random_788	CGCCTTTGTCCGCGGCGCAGAAGGGCCCCAGCTGCGGACAGAGCCGGCGCCCTGCAGGCCGCGGGGAGGAGCGCGGCGGGCGCAGGCGGTGGCGGCCCGTGGGCGCGGGGCCCCTGCAGGGACGGGGACAGACGCGCACGGAGCGGGAGCCCGGCAGCTCCGGGTCTACGGGATCCATCCTCCCAAGGGTGCCCGAGAAC	benchmark
random_789	CAGGAAGCGTATTCTGGGCACGGGGCGCCGGGCGGGCCGGCTGCGCCGAGCGGCAGTGGTGGGATACCACCCAAGGCCTCGCGCGGCGCCGCCCGTCGAGGGGCGGGCGGCGGCGTAGCCACTGGGCCGTCGAAGAGCGCAGGAGGCCGGTGGGCCGGGCCGGGCCGCGCGGCGCAGCCATGCCTGGCTTTACGTGCTGC	benchmark
random_790	AGGAAGTAGGATGTCCCCCGCGGTGCGTCGGAGCCCAGAGCCCGGGTCTCAGCACCCTGCCCGCTGCGCCGAGGGCGCGCCCCTCCCGTGCCGGGACGCCCGGTGCATCCCCGGACGGCGCTGGCCAGGCTGGGTTTCCTCTTCAGGGACACCGGCGCGGGCCGGGCCCGTCCCCAAGCCCCTCGGCGGCCCGCAGGGGC	benchmark
random_791	CCACATCAAGGCAGCGGGGGGAATCGAGCGCTTCCGGGCACGCGGCGGGCTCCGCCCCCTACTCGCGCTGCTACGGCGAGCGGCTGCAGCGGGTTCCGCCCCGTCCCAGGCAGGCCCCGGCTCCGCCCCCTCGTCGGCCGCGTCGGGAGCTTCTAGCCCCGCCCCCGCGTCGGGCCCCGCCCCCTCCGCTGTGTCGTCGT	benchmark
random_792	CCGCCCGGCAGCCACCCGGTCTGGGAAGTGAGGAGCGTCTCCGCCCGGCAGCCACCCTGTCCGGGAGGGAGGTGGGGGGGTCAGCCCCCCGCTCGGCCAGCCGCCCCGTCCAGGAGGTGAGGGGCGCCTCTGCCCGGCCGCCCTACTGGGAAGTGAGGAGCCCCTCTGCCCGGCCAGCCGCCCCGTCCGGGAGGGAGGTG	benchmark
random_793	TGGCCGGGCGGGGGCTGCCCCCCACCTCCCGGATGGGGCGGCTGGCCGGGCGGGGTCTGCCCCCCACCTCCCGGATGGACTGGGCGGCTGGCCGGGCGGGGTCTGCCCCCCACCTCCCGGACGGGGCGGCTGCCGGGCGGAGATGCTCCTCACTTCCCAGACGGGGCGGCTGCTGGGCGGAGGGCCTCCTCACTTCTCAG	benchmark
random_794	GCACCCAACACCTCCCGCGCCCCTCGCCGCGCTCCCCCAGCACGCACCAGGCCCCGCCCACTCCGCCGCGTGCCCAGCCCGCGTCACCGCCGTCCTCCCCAGGCTCCAGCGCGCCTTGCGGGGCCGCGCACGCTAGCGGAACCGCCGGGAAGAGCGCCGTGCCGTCAATGGCGGAGGCGCGCACGTCTGCAGGGCCGCGC	benchmark
random_795	GGTCCAGGTCCCGCGGGACGTCGAGGGTCTGAAGGGAGGTCCCAAGGGGCGAGGGGAGGGGAAGGGGCGCCCGGCCGGACCTGCACACGCGCCGCGGTTCCTCGTGGGCCGGGCCGAGAGCTCCGGTGCCGCCGCCGCGTACACCCGCAGCCGGCTCCGGACGGGCGAGGGGGGCGCGCACAGCTCAGCCCGGCGGCCGC	benchmark
random_796	CGGGCCCCGCGCCCCGCGCCCCGCGCCCCACCAGTGGCCCGCGCGACTGTCACTTAGGGGCGCCGCCACGCAGCCTGCGGAGCGTTCGGGAGGCTGGCCCGGCTCATCGGTGTCACGGCGAGGTCCGGAGCGGAGCCGCGGTCTCGGGTCCCAGCTCTGGGCGCCGGCCTGCTCCCCGCCGCCCCGCTGCCACATCTGGC	benchmark
random_797	CCCCCGCTCACCTCGGGCCGGGACTTGCGGGCTCCGTACGTCCCAGCCGCTGCGGCGGGGTAGAGCGGGCACCGTGCAGCTGCGACCGCCGCCGGAGGGGCCGAGGGAGGGCCGCGGAGTCTCCTCCTCCCTCCCGGGGGGAGGGGAAGCAGGGGGAGCGGCGGGGCCCCCGAAGCGGTCGCAGGCTGCGGCCCCGCTGT	benchmark
random_798	CTCCAGTCCCGCCGCACAGAGGCGGAGGCTTGCGGACGAGTCTGGATCCAATATGGCGGCCTGGCCCCCCGGCCCCGGCACACGCGCGCGCACACGCCCTCCACTCCCCGCCCCCGCCCTGCCCGAGCCTCAGCCCCAGCCGGCGGCCAAGCCGGGCGGGGTCCGGCCGGCGCGCCCAGCGGAGGCCCCCAAGGGGGCGC	benchmark
random_799	GCGAGGTTGGCCACGGGATTGGGCTAGGTGAGGCCGACCGGGAGGGGGCGAATCTGGGGGCGGGGCGAGATGAGGGTAGTCCGAGGACTGAGCGAGCCCGGGCGGGCCCGTAGGCGAGGCGAGATGAGGCTGGCCAGGGGGCGGGGCGGGCCCGGGCGGGAGGGGCGGGGCGGGGCGGGCCCGGGCGGGAGGGGCGGGGC	benchmark
random_800	GCCCCCACCGGCCAGCCGCCCCGTCCAGGAGGGAGGTGGGGGGGTCAGCCCGCCCGGCCAGCCGCCCCGTCCAGGAGGGAGGTGGGGGGATCAGCCCCCACTGGCCAGCCGCCCCGTCCGGGAGGTGAGGGGCGCCTCTGCCCGGCCGCCCCTACTGGGAAGTGAGGACCCCTCTGCCCGGCCAGCCGCCCCGTCCGGGA	benchmark
random_801	CCTCCCTCCCGGACGGGGCGGCTGGCTGGGCAGAGGGGCTCCTCACTTCCCAGTAGGGGCGGCCGGGCAGAGGCGCCCCTCACCTCCCGGACGGGGAGGCTGGCCGGGCGGGGGCTGACCCCCCCACCTCCCTCCCGGACGGGGCGGCTGGTCGGGCGGGGGCTGATCCCCCCCACCTCCCTCCCGGACGGGGCGGCTGG	benchmark
random_802	CCCGGCCAGCCGCCCCGTCCGGGAGGGAGGTGGGGGGGTCAGCCCCCTGCCCGGCCAGCCGCCCCGTCCGGGAGGTGAGGGGCGCCTCTGCCTGGCCACCCCTACTGGGAAGTGGGGAGCCCCTCTGCCCGGCCAGCCGCCCCGTCCGGGAGGGAGGTGGGGGGGTCAGCCCCCTGCCCGGCCAGCCGCCCCGTCCGGGA	benchmark
random_803	CGCGCGAGGCCCGCCCGGGCGCTGGTGGTGGTGGCGGCGGCGGTCGGGCTCGGGGGGCCGCGGCGACGAGCCTGCAAGACAGAGCAGCGGGGGTCATGGCCCGGCCGGCGCTCGGGCAGCCGCGCGCCTCCCGCGGTCCCGCCCCGCTCCTAGAGGGCGGCGCTGACGGCAGCCGCCGGGCCGCGGGCGCCAGGATTGCA	benchmark
random_804	CCGCCGCCCAGATCCCCAGGTCCCCGGCCAGCGCCCGGCACTGCGGGACTCACCGCGGGCCTGCGGAGCGGCCGCCCGGACGCACTCACCCCGCTCGGCGCGGCCGCGGGCTCTGTCCTCTTCGGGGCCCCGGCTGGGCCGCCGCCACCTCACGCCGCCTCACGGGGAGCGCCCGCCCCGCGGCCCCGGCCCGGCCGGCT	benchmark
random_805	GGCGGCCGGGCAGAGGCGCCCCTCACCTCCCGGACGGGGCGGCTGGCCAGGCGGGGGGCTGATCCCCCCACCTCCCTCCCGGACGGGGCGGCTGGCCGGGCGGGGGGCTGACCCCCCCCACCTCCCTCCTGGACGGGGCGGCTGGCCGGGCGGGGGGCTGACCCCCCCACCTCCCTCCCGGACGGGGCGGCTGGCCGGGC	benchmark
random_806	TCGCCGCCGCCGCGGCCCTTCCCCGCAGCTAGCGGCCCCGACGCCCACCCGGAGAAGATGAGCCCCCGCTGCCCCCCGCAGCCCAGTCAGACGCGGAGCCGCCGCGCCCGGGGCCGGCTCCCCCGCTAGCGCCCGCGTCCCGCGCCCCGCCGCCGCCGCCGCCGCCGCCGGGTCGCCCCTGGCCCGGCGCGCCCGTCCCC	benchmark
Smirnov_C2	AGCTGGAAAGACACAGTGCAGGTCTCACAGCGAATTCACTGAGGGGCCAGGATTGGGAACCAGGAAATCTGCCACCAAAAGCCGTGTTCTTAAGCACTAGGTGGACAACACTGCCTCCCATCGACCGTTAGTAGCAATTCAATCTTTTTACCTGCTGGAGTCACTTGTTAATCACTTACCTTTCTCTTAACAAATCATTT	benchmark
Smirnov_C3	GCCTGCCCAAGGGAGAAGCAGAAACTTGCTTTCTCAGAGTCGGCTCCCATGTAGGGCACAGGCATGTGACCAAAGTCCAGCCAGTTACCAAGCCCAGGTGGGGGCAGTGCAGCATAGCTGTGACGTTAGGCCCGGAGGCCACTCTAGGGAGCTGGCAGCACACAGCCAGCTGCCAGGGCGGCAGAGAGAGGTGCCGAGGG	benchmark
Smirnov_C4	ACCAGGTCCCAAGGGTATAGGTCACAGAGATAAAGGCTGTAAAGCACCCCACACTTTCTCATTGTGCTACCTGCCATCCTCCTCAGATTCTGCCTGCCACCTCCTGGGCAGATAAGGCTACTACCCGCCTGCAAACCCTGGCAGGTCCAAGCACCACTCAGGCTGCTGTGCCTCTGTGATCCACACCCAGACACTGGAAA	benchmark
Smirnov_C6a	TTTATTAATAGCAGGGGCCCCATCACTTACCTGTGGGTTATCAATTTATTACCTCTCAGTTCCATTTGTCATCTGGTGCCAGGTTAGGCTTTGTCAATAGAGGGCGCTGGAGAGCCACTGAGGAGCCAGGGCCCCTCTGCCTCACTCCAGGGCTTTGTGTTCTTCCTACTGCGCTGTGACCAGCAGGTGGCTGCTATGCT	benchmark
Smirnov_C8	AAATAAATAAATAAATAAATAAATAAATAAATAAAATCCAAGTGATACCATTCACCTCCCAGACTTTGTAGATTTGCTTTTTTACCACAGCTTCCCAGGAGATGGCAGTAAAGTGTCATGTTCTAATGTCAGTATCTTGCATGATTTTCTGACAGATGGTTTGGGGAGGGAGCATCTATTTCTAATTCTCCCAAAGGGCC	benchmark
cHS4	gagctcacggggacagcccccccccaaagcccccagggctgtaattgcgttcctctcccgctagggggcagcagcgagccgcccagggctccgctccggcccgacgctccccccgcatccccgagccggagcccgcagcgtgcggggacagcccggcacggggaaggtggcacgggatcgctttcctctgaacgcttctcgctgctctttgagcctgcagacacctggggggatacggggaaaaagctt	benchmark
REST_chr4:153469213-153469413_nm	AAAAAAAAAAAAAAAAAAAAAAAAAAAACCACAACCAGAGCAGGTCTGTTGATTCCACTTTTGTTTCTCAGGCTCTCTCAGTGGACTCTCAGGCTCTCTCAGTGGACAGCTCTCAGGCTCTCTCAGTGGACAGCACTAGGGAACACACACACACTCACATACACATTTACCTCTATACATGACAACATTGACGTTGATGT	WG_REST
REST_chr19:16869820-16870020_nm	AAAAAAAAAAAAAAAAAAAAAATCGGAAAAGGTCTTCCTTGGTGGGTATTGCCCTAACCGTGCTTGGTACCTTGTGGGCGCTGTCCAAATGCTGATCCCAGGTGATGTGCTGGACACCGCGCGGGTGGCTGTATCCCTCCCTCTCTTGGATTCTGCATCCTCCAAATGCAGAAGACATGAGATGTGCCTCAAAGCCCCAC	WG_REST
REST_chr1:150132665-150132865_nm	AAAAAAAAAAAAAAAAAAATCCAACCTTGAGTGGATGAGACTAGTTTCATTATTTGATTCAGGGCCCTAGCACAGGGGAACTAGAGACAGACCCCACAGAAGAACTGAACTAAGAATGAAACTGGTGTGTGATGCAAGCTGGGTAGGATGAAGGGGAAAACCAAACATCTGTCCAAGTTCCTCTTTCAGCCATGCTGAGG	WG_REST
REST_chr7:143196310-143196510_nm	AAAAAAAAAAAAAAAAGTGGTTGCAATGGAAGAAGGCAAAGGTCTCTTTATGCTCTGGCATTGTGGAATTCCACACAGAGGTTTGCAAAAGCAGAAGCAGTGTCTTTCTGCTGTCAAGATCTTTTCCATGACTGAATTAAGCAAAATGACGTGTCTTAATACTCAAAAGGAGCAGAGAAAAGAGTTCTGGCTGGGTGTTT	WG_REST
19:13526663:G:A:A:wP91	AAAAAAAAAAAAAAAGTAGATGGGGCCTCAGAATTCACTGAGGCCAATTTCCTGATTTAACAATGAAGAGAAAACTCCAGAGGGACTGAGAGAGCTGTCCAAGGTCACCTAGCAAGTGAGGGACAGATCTGGGATCAGAAGACCAGTCTCTCACCAGCTGGCCTGTGTCTTCTACTGCACTGTGCTGGTCCCCACAGGCC	WG_REST
19:13526689:T:G:A:wP117	AAAAAAAAAAAAAAAGTAGATGGGGCCTCAGAATTCACTGAGGCCAATTTCCTGATTTAACAATGAAGAGAAAACTCCAGAGGGACTGAGGGAGCTGTCCAAGGTCACCTAGCAAGGGAGGGACAGATCTGGGATCAGAAGACCAGTCTCTCACCAGCTGGCCTGTGTCTTCTACTGCACTGTGCTGGTCCCCACAGGCC	WG_REST
(REST_chr19:13526572-13526772_Ref;19:13526663:G:A:R:wP91;19:13526689:T:G:R:wP117)	AAAAAAAAAAAAAAAGTAGATGGGGCCTCAGAATTCACTGAGGCCAATTTCCTGATTTAACAATGAAGAGAAAACTCCAGAGGGACTGAGGGAGCTGTCCAAGGTCACCTAGCAAGTGAGGGACAGATCTGGGATCAGAAGACCAGTCTCTCACCAGCTGGCCTGTGTCTTCTACTGCACTGTGCTGGTCCCCACAGGCC	WG_REST
REST_chr19:13526572-13526772_Scr	AAAAAAAAAAAAAAAGTAGATGGGGCCTCAGAATTCACTGAGGCCAATTTCCTGATTTAACAATGAAGAGAAAACTCCAGAGGGACTGAGTATGTGACGGCTCGAGCAGCACCAAGTGAGGGACAGATCTGGGATCAGAAGACCAGTCTCTCACCAGCTGGCCTGTGTCTTCTACTGCACTGTGCTGGTCCCCACAGGCC	WG_REST
19:1259169:G:A:A:wP87	AAAAAAAAAAAACCTACACGAGCACCGTGATTTCAAGTAATAAACAGAAAATGAAACACACATTGACTCCCGCCTGCTCGCCTAGTAGGGGGATCTGGCCTTGGTTGGGAGGGTTCCTGGGGTGGGATGTCAGCTCAGGGAGTCAGAGGGACTGACCTGGGTCCCAAGGCCCCGAAGAGGGGGTGGGGCAGGGGTCAGGG	WG_REST
REST_chr19:1259082-1259282_Scr	AAAAAAAAAAAACCTACACGAGCACCGTGATTTCAAGTAATAAACAGAAAATGAAACACACATTGACTCCCGCCTGCTCGCCTAGTGGGGGAGGGGTGTGTTTCCGGGCTAGGTTCCTGGGGTGGGATGTCAGCTCAGGGAGTCAGAGGGACTGACCTGGGTCCCAAGGCCCCGAAGAGGGGGTGGGGCAGGGGTCAGGG	WG_REST
(REST_chr19:1259082-1259282_Ref;19:1259169:G:A:R:wP87)	AAAAAAAAAAAACCTACACGAGCACCGTGATTTCAAGTAATAAACAGAAAATGAAACACACATTGACTCCCGCCTGCTCGCCTAGTGGGGGGATCTGGCCTTGGTTGGGAGGGTTCCTGGGGTGGGATGTCAGCTCAGGGAGTCAGAGGGACTGACCTGGGTCCCAAGGCCCCGAAGAGGGGGTGGGGCAGGGGTCAGGG	WG_REST
REST_chr13:51467806-51468006_nm	AAAAAAAAAAAAGTATGCATGCTGTGAAGACATGGAGACAGGGTTTCATTTTCTTTTTCAGGAAACCACACTTACAGGCATTGAAATTCAGTTAGGCCACAGCCATGCTCCCTGTTTACATGCAAAGTAGATGCATTAAGGTTTTCAAGGTTTTAAAGTAGATGCATTAAGGTAGAGTTTTTGCAGATGGCACAGCTACT	WG_REST
chr10:35356774:A:G:R:wC:Pos	AAAAAAAAAAAATTCACCATTATTGTTTATTCTATTTATATAAAGTCCAAGAAAATTCACCATTTAAGAACCACAAAAGGGCCGGACGTGGTGGCTCATACCTGTAATCCCAGCACTTTGGGAGGCTGAGGCAGGCGGATCACGAGGTCAGGAGATCGAGACCATCCTGGTTAACACGGTGAAACCCTGTCTCTACTAAA	WG_REST
REST_chr7:66505831-66506031_nm	AAAAAAAAAAGAAAAAGAATTTAAAAACTTTGTTTATAGTGGGTGAAGAGTTTGGGATAATTTGTGGGTATGTAATTTTCTTTGCTTTTTCATCTTATGGCCATTAGAGGGCACTGGAGAAAACACTAATGAAGATTTCAGACATCCATGTACATTATTTTTTTGAAATGAAATGATTTTGGGCTTTATGAGCTTTAAGC	WG_REST
REST_chr1:23903833-23904033_Scr	AAAAAAAAAAGCTATTAAAAGAAAGTAAAAGTTTCAAAACCAAATCCTAGGCAAACAACCCTGAAAACAATACACACACATACATATACAGCACGGTAAACCGGTCCATACTAGAACAGGATATGAAACCTTGCAGGCCGGCACTAAGAAATGATTCACAGGCCTTTGAGATGCTTCTATTTCAAGACACAGTCCACCCA	WG_REST
REST_chr1:23903833-23904033_Ref	AAAAAAAAAAGCTATTAAAAGAAAGTAAAAGTTTCAAAACCAAATCCTAGGCAAACAACCCTGAAAACAATACACACACATACATATACATACAGCACCCAAGGTAGCTCTGAGAACAGGATATGAAACCTTGCAGGCCGGCACTAAGAAATGATTCACAGGCCTTTGAGATGCTTCTATTTCAAGACACAGTCCACCCA	WG_REST
REST_chr8:139640788-139640988_Scr	AAAAAAAAATTACTTCTATTTTGTAACTACCAGTGCTCACTGGGCAAACAAAACTTCCAGTATATTCTGGTTTGATGGTTATGGTAAAGTCAATATCCCTCTCGCACGGAAGAGTGCTACCATAGCTTGAGGAGTGGTCCCATGACAGAATCAAAGTCTTATTTAGTACAGTTTAATTCCAAGAATGTGGTAGTTTTATA	WG_REST
REST_chr8:139640788-139640988_Ref	AAAAAAAAATTACTTCTATTTTGTAACTACCAGTGCTCACTGGGCAAACAAAACTTCCAGTATATTCTGGTTTGATGGTTATGGTAAAGTTTCAGCACCACGGACAGCTTCAAGTGCTACCATAGCTTGAGGAGTGGTCCCATGACAGAATCAAAGTCTTATTTAGTACAGTTTAATTCCAAGAATGTGGTAGTTTTATA	WG_REST
15:52077729:G:A:A:wP107	AAAAAAAAGATGAATGGATGAAGAAAATGTGGTATATATATGCACACTGAAATATTATTCAGCCATAAAAAAGAATGAAATCCTGTCATTTTCAGCACCATGGATGAGACTGGAGGTCATTGTGTTAAGTGAAACAAGCCAAGCAAAAAAAAATAAATATAGCATGTTCTCACTTACATGTAGGAGCTAAAAAAAAAGTG	WG_REST
(REST_chr15:52077622-52077822_Ref;15:52077729:G:A:R:wP107)	AAAAAAAAGATGAATGGATGAAGAAAATGTGGTATATATATGCACACTGAAATATTATTCAGCCATAAAAAAGAATGAAATCCTGTCATTTTCAGCACCATGGATGGGACTGGAGGTCATTGTGTTAAGTGAAACAAGCCAAGCAAAAAAAAATAAATATAGCATGTTCTCACTTACATGTAGGAGCTAAAAAAAAAGTG	WG_REST
[truncated: 24,975 more rows]
