# Supplementary material for: Whole-genome functional characterization of RE1 silencers using a modified massively parallel reporter assay
Source: Cell Genom. 2022 Dec 16;3(1):100234. doi: 10.1016/j.xgen.2022.100234 (PMC9903721; doi:10.1016/j.xgen.2022.100234)
Supplement: Table S3. Summary of enhancers, related to Figure 1B [file mmc4.xlsx]

## Sheet: Sup_table_03
ID	seq	hg19_UCSC	hg38_UCSC	Direction	log2FC_run1	log2FC_run2	annotation	cluster
En01	TATCTCTAGAAGAAATTAGGTGGCTTGAGAGGCTCTTTTAGGTCTGAATAATTTCAGTGCCAAAGACCAAAACCTCTTCATAAACTGCAGTTAGACTCTCCCTGATTGCCATGCCTGGCTTTCTGTTGGAGAAAATCCTAGAGGAAAACA	chr12:27,250,760-27,250,909	chr12:27,097,827-27,097,976	pos	-0.486628	-0.0267747	intergenic	nega
En02	CACCAAGGGGCGAGCTCCACCCATCTCACTTGTAATCAGTAGCATCGCCATTGTCTGAGAAATATTTATTCTGTCCAGTTTAAGCTTAATTTTCACAAACACTAAAAAGTAGTAAAATAGACTATAGCTTTTCCTTTAACTATATTTATA	chr11:49,909,454-49,909,603	chr11:49,887,902-49,888,051	pos	-0.379684	-0.133382	intergenic	nega
En03	ACCAGGCTTGGGACTTTCCCTGCCCACCAACCTAGGGAGATCAACTTAACACTGGCTTTATTTGCCTGGGGGAGAAGCTTATAGGGTACCTGGTATGATTTAAATTTCCTTTCAATATTGATCAAGTCCTCACTGTGTCTGAGCTTTCTA	chr11:78,043,357-78,043,506	chr11:78,332,311-78,332,460	neg	0.457976	1.10444	intron	1
En04	ACCACGTGCAGTGGCCGGGAATTGAACCCGGGTCTCCCGCATGGGAGGCGAGAATTCTACCACTAAACCACCAACGCCTCTCTGGAACTACCCCCTGGAGGATAACAGAAAAGAGTAACCACAAAGATTTAGAAACTGTTCTAAGCGGTT	chr1:17,004,760-17,004,909	chr1:16,678,265-16,678,414	neg	0.813531	1.00456	tRNA	others
En05	GGAGCTGTCCCCCCGGTTCGCGCCACCCCGGATGGCTCCGCACTCCGCCGCCACCTGTCGCCCCAGCGGGGACTCCCAGGACTCAGTTAGGGGCCAGGAGTCACGTGGGCCCGGGCATTCAGCCGCGATCCAGGTCCTAGTGGGCTGACG	chr3:139,396,376-139,396,525	chr3:139,677,534-139,677,683	neg	1.21764	1.49777	intron	others
En06	AGTGCAGAATCAAAGGGCACTTTTCTGCTTTTGTGTGCAGAAGCCGAGGGTGACCTTGTCATCAGAAGGGGAAGCGGGGCCTCAGAGGCGTGCTGCTGGCTCCAATCCCCAAAGCCTCCTGGGCAGGAAGTGGAAGGGCCCCATCCCCAC	chr2:241,566,355-241,566,504	chr2:240,626,938-240,627,087	pos	0.986566	1.86704	promoter/intron	others
En07	AGCTAAATGCATAAATGGACAGGGGAGAAGGGAGTGCCATCATCCATGCAACCTAGCTTACAAATCCCCTAGTGGCAAAGGGGGATTTGTACAAATTTCCCCTAGTGTCAAAATCCCCTGGGAAGGGCAAGATTTTTTTTTTAAACATTA	chr1:185,375,892-185,376,041	chr1:185,406,760-185,406,909	neg	0.926086	2.24174	intergenic	1
En08	GGACTCTGGTCGCCATAACAACTCATCACGCCTGTGCTGCGCGCGCGCGTCGCCTTAGTGCCGCAGCCCTATTACGTGAGGTAGGGAAGGCGCGCCAGACTCGACGGCCAATCAGGGACCCGAGGGCGATGTTGCCATGACGACCACGTT	chr19:58,912,714-58,912,863	chr19:58,401,347-58,401,496	pos	1.16758	2.15768	promoter	21
En09	TAGATAAACCGGAAATACGTGACGAGAGGATTGTGGGATGGTGGACGACGTTTGGGCGCCCACAGCTAGGAAGTCGAGTCGGTTTCTGCGCATGCTCATTGGCTGCCCGCATGTCCTCTACGTCGCAGAATTTGGAAGCAGCTTTTGGCG	chr15:44,116,912-44,117,061	chr15:43,824,714-43,824,863	pos	1.49777	2.43333	promoter	15
En10	GGGCCAATCACGAGCTGGGAGGGCGGGGCCACACTCAGAAGGGGAAGGTTCCAGCGGTCAGGAGACCTGGAGAACTTTGGCTGGCGGGACCTGGAGCCCAGAAAAGGGGGAGCGCGCGGAAGCGCCGCCAAATGCGGGGACTGGCTCCGA	chr6:29,716,885-29,717,034	chr6:29,749,108-29,749,257	pos	1.42974	2.36508	promoter	16
En11	GCTCCTGAAGCGGAGGTTTGCCCAAAAAAAAGAGTAGTCAGCGATAGTCCTCTCTGAATCATAATTTGATAATGCATTGCTCATCCAGATGGCTGTTTACAATTTAAGAAAAAATATTACCAGGCCCTCCTCCTAACCTGCCCGGCCATG	chr7:134,854,541-134,854,690	chr7:135,169,789-135,169,938	neg	1.56624	1.90735	inton/prom	3
En12	AAAACGGCACGAAGACCGGTGGGAGGAGCCTGCAGAAAGGTCCAATGAGAAAAAAAGCCGGGCGGTGGGGAGGGACTCAGGAACCCGGAATAGGCGGGACATGGTGACGACGGCCCCAGAAGGGGAAGGGCCAGGGAGCCGTTAACCCCC	chr19:36235854-36236003	chr19:35,744,953-35,745,102	neg	1.59304	2.55615	intron	others
En13	CAGTTCCTTCTGTGTGCCTTCCGGGGCCACTCGGGTCAGGGCACACCTGGGGTTTGTGATTCAGACACAAGCGGTGGTTTTTCCACCATCGAAAGTGCTGAGTCATGGCAAACAGCAGATGTTGGCAAGCGCCCTGGAGACAGGCAGTTC	chr4:8,230,382-8,230,531	chr4:8,228,655-8,228,804	pos	1.97687	2.49611	intron	9
En14	GGAGTCTAAGCCACCACATTTCCCAGCACGCCTTTCGGCCCTTCAAACACCGCAGGCCCCAGCACGCCCCGCGGCACTCGCTTCAACCCCAAGACCCGCCAGTAACGGCCGCTGGCAGAGCACATGCGCCGTACGTCCATATGCAGGGAC	chr19:5,790,637-5,790,786	chr19:5790621-5790810	neg	2.16614	2.95986	intron	16
En15	CTCTTCACTCTTACCCTGGGGACCCAAGCCTGCTTTGAGGTGTGAGTCACAGCCCTGATGTGTGCCTTGCATTATTCTTTCCCCAGGTGTGCCCGGAGACTCAAGCTTGCTCATTTCTGTCCTGACACATCTCTCTGGTCCTGTGGTGGT	chr11:49,878,952-49,879,101	chr11:49,857,400-49,857,549	pos	2.72998	2.67598	intergenic	1
En16	CTGCTCTCCAGGTGGCCGCTGCAGCTGCCCGAGAGCGCAGGCGCAGAGGCAGACCACGTGAGAGCCTGGCCAGGCCTTCCGGCCTAGCCTCACTGTGGCCCCGCCCCTCTCGAACGCCTTCGCGCGATCGCCCTGGAAACGCATTCTCTG	chr5:68,462,727-68,462,876	chr5:69,166,900-69,167,049	neg	2.67028	3.19941	promoter	21
En17	GGGCAGGCTCTGATTCATGGACTGGAAAATCCCTCCTTAGTCATTTGCCAACTGTCCCTGAGGCCTGGGCTGGTCATTGCCTCTCCCACTTCCCCTAGAAACCCAGGTGGAGTAGGGGCTAAGGAGGGCCCCTTCATTGCATGTGAGACA	chr19:13907731-13907880	chr19:13,796,917-13,797,066	pos	3.2327	3.87654	intron	9
En18	GTTCATCAGTCAGCACGACCCGACCTCAGTGGCGTCCTCACAACACAGACCGGACCTTGGGTCTTACCCCGGCACCTGAGAACCACTTCCGGTGAGTAGCTTCTACTTCCGGAGACGATGACTCCCCCGCGTCCCAGACCGGAAGAAGCC	chr11:8,710,437-8,710,586	chr11:8,688,890-8,689,039	neg	3.5216	3.94432	3'UTR	15
En19	TAGAAGCCCATTTCCGCACTCGGGCTAGGCCTTCGGAGCCGCGGCAGCATAGTGGGAGGAGTCGGGCTCAGCTCCCCCCCACCACAACCGGGATTATTTTTATCGGTTGAGTCATCGCACTACCTTTCATCCTTGTGGCTTTGGGCAAGT	chr1:22,352,334-22,352,483	chr1:22025841-22025990	pos	4.03697	4.57542	intron	others
En20	TCGTTTCAGGGAAGGCATTCCAGCTTCTTGCACTAGGCATTTCAAGAAAGAAAAGCATTCCTGGAAATCCCCAATCGGTCACAGGCATGTTTCTCCAACCAATAGGAATAGAGAATGAGGCAGCATCACTTGTCTCCAGCAGATACATCT	chr6:32,577,639-32,577,788	chr6:32577639-32577788	neg	4.5905	4.5905	intergenic	3
En21	AAACTTCCGCTGGGCGGAGAGCGCTGCGCGCGCATCCTGAATCTGAGGCGCCCGCGCAGGCGCCGCTGACTTCCTGACGGCCCCTGGGCTTCGCCTGCCTGGGAACTCCGTTTCCCAGATGCCTCCGCGGCAGGCCCGCCCTCTGATTCC	chr19:50,528,622-50,528,771	chr19:50025365-50025514	pos	4.57542	4.70302	prom/5'UTR	others
