# Supplementary material for: Whole-genome functional characterization of RE1 silencers using a modified massively parallel reporter assay
Source: Cell Genom. 2022 Dec 16;3(1):100234. doi: 10.1016/j.xgen.2022.100234 (PMC9903721; doi:10.1016/j.xgen.2022.100234)
Supplement: Table S4. Results of benchmarking libraries for run 1 and run 2, related to STAR Methods [file mmc5.xlsx]

## Sheet: Run1
id	library	enhancer	silencer	chromosome	start	end	project	cDNA_01	cDNA_02	cDNA_03	cDNA_04	plmd_01	plmd_02	plmd_03	plmd_04	plmean	PlasmidsBCsum	log2FoldChange	lfcSE
En19	E	En19	NA					9619	7125	4152	4573	42598	122348	83799	59346	77022.8	275	4.08674	0.114353
En10	E	En10	NA					116549	84120	50683	57007	103713	279746	188156	136303	176980	405	1.55077	0.0988793
En21	E	En21	NA					7966	5839	3598	4330	41082	127012	86728	64065	79721.8	283	4.59948	0.127137
En18	E	En18	NA					1097	671	726	654	3751	10169	7595	5510	6756.25	113	3.57681	0.208537
En03	E	En03	NA					32110	22819	13315	15538	14309	37080	24620	24631	25160	254	0.611181	0.123564
En13	E	En13	NA					21489	16564	11112	11671	28916	75914	66081	41662	53143.2	316	2.23691	0.156173
En14	E	En14	NA					2703	2208	1241	1372	3727	12236	10204	5827	7998.5	142	2.56517	0.199448
En12	E	En12	NA					133612	99190	58520	66293	131148	346317	238844	177002	223328	782	1.70694	0.101524
En04	E	En04	NA					43080	31357	17785	20524	32515	68379	39253	33242	43347.2	500	0.960838	0.0674811
En06	E	En06	NA					40838	30313	18172	20752	28280	86515	50789	33787	49842.8	301	1.11851	0.107523
En08	E	En08	NA					24406	17340	9484	11650	18948	53492	35344	23214	32749.5	259	1.40085	0.111629
En09	E	En09	NA					125528	95005	54783	62195	110573	329885	230134	167017	209402	501	1.68991	0.126354
En05	E	En05	NA					5372	4254	2483	2817	5259	12079	7816	5666	7705	165	1.38906	0.0899755
En15	E	En15	NA					2222	2062	1282	1186	6665	12617	8074	6764	8530	137	2.84692	0.134289
En02	E	En02	NA					55976	42294	24637	27919	14517	50665	20921	16905	25752	269	-0.224678	0.124743
En17	E	En17	NA					8745	5849	3576	3609	25311	55029	41481	31365	38296.5	248	3.43754	0.112187
En11	E	En11	NA					7251	4801	2860	3481	7261	19148	12587	10879	12468.8	185	1.88129	0.108783
En16	E	En16	NA					4721	3073	2003	2287	8453	25046	15968	10845	15078	178	2.78157	0.119814
En01	E	En01	NA					87445	64893	37599	41980	20838	57723	37122	28344	36006.8	319	-0.269842	0.093578
En20	E	En20	NA					19060	14683	8265	9099	99501	316297	222187	152824	197702	348	4.6715	0.140137
En07	E	En07	NA					57854	39708	23947	26119	33349	82037	59597	53856	57209.8	167	0.99042	0.122417
cHS4	S	NA	cHS4				cHS4	11740	8740	5438	5748	4419	14906	4828	4193	7086.5	461	0.106984	0.175892
CTCF_chr1:14052425-14052625	S	NA	CTCF_chr1:14052425-14052625	1	14052425	14052625	CTCF	2688	2007	1156	1438	755	2309	5513	2874	2862.75	100	1.04946	0.433663
CTCF_chr1:151043597-151043797	S	NA	CTCF_chr1:151043597-151043797	1	151043597	151043797	CTCF	5624	3966	2424	2735	3605	5076	2920	1305	3226.5	187	0.659597	0.371682
CTCF_chr1:154990041-154990241	S	NA	CTCF_chr1:154990041-154990241	1	154990041	154990241	CTCF	6372	5080	2705	3115	7061	4238	2354	6565	5054.5	226	0.807796	0.483964
CTCF_chr1:156066479-156066679	S	NA	CTCF_chr1:156066479-156066679	1	156066479	156066679	CTCF	975	847	562	603	382	978	813	486	664.75	58	0.163978	0.210177
CTCF_chr1:201451275-201451475	S	NA	CTCF_chr1:201451275-201451475	1	201451275	201451475	CTCF	632	607	252	316	107	507	539	554	426.75	34	0.323065	0.42178
CTCF_chr1:235267577-235267777	S	NA	CTCF_chr1:235267577-235267777	1	235267577	235267777	CTCF	1935	1464	1168	1146	702	743	809	929	795.75	69	-0.312004	0.285996
CTCF_chr1:2479533-2479733	S	NA	CTCF_chr1:2479533-2479733	1	2479533	2479733	CTCF	3497	1989	1319	1454	1076	2544	2008	2323	1987.75	141	0.371761	0.230274
CTCF_chr1:249200614-249200814	S	NA	CTCF_chr1:249200614-249200814	1	249200614	249200814	CTCF	14514	8966	5637	6562	5836	17152	10305	11138	11107.8	598	0.651788	0.148414
CTCF_chr1:33592866-33593066	S	NA	CTCF_chr1:33592866-33593066	1	33592866	33593066	CTCF	2443	1730	1063	1220	2710	4618	2921	2016	3066.25	157	1.30984	0.162159
CTCF_chr1:45197036-45197236	S	NA	CTCF_chr1:45197036-45197236	1	45197036	45197236	CTCF	924	659	397	402	441	1071	2549	301	1090.5	46	1.22283	0.511484
CTCF_chr1:53018361-53018561	S	NA	CTCF_chr1:53018361-53018561	1	53018361	53018561	CTCF	519	393	177	231	147	286	100	60	148.25	13	-0.677048	0.367144
CTCF_chr11:67381713-67381913	S	NA	CTCF_chr11:67381713-67381913	11	67381713	67381913	CTCF	1152	695	490	469	190	621	916	594	580.25	50	0.168936	0.378698
CTCF_chr11:9634795-9634995	S	NA	CTCF_chr11:9634795-9634995	11	9634795	9634995	CTCF	744	556	395	315	481	586	484	291	460.5	41	0.29532	0.278595
CTCF_chr12:111834803-111835003	S	NA	CTCF_chr12:111834803-111835003	12	111834803	111835003	CTCF	2672	2266	1251	1449	1594	1530	786	625	1133.75	87	-0.225761	0.335453
CTCF_chr12:6647116-6647316	S	NA	CTCF_chr12:6647116-6647316	12	6647116	6647316	CTCF	1973	1237	758	1032	676	942	811	658	771.75	65	-0.175229	0.200433
CTCF_chr13:76270041-76270241	S	NA	CTCF_chr13:76270041-76270241	13	76270041	76270241	CTCF	1943	1191	522	663	477	1872	812	792	988.25	75	0.235738	0.228573
CTCF_chr13:92001228-92001428	S	NA	CTCF_chr13:92001228-92001428	13	92001228	92001428	CTCF	380	307	129	207	101	295	249	374	254.75	22	0.423565	0.394144
CTCF_chr14:105947270-105947470	S	NA	CTCF_chr14:105947270-105947470	14	105947270	105947470	CTCF	352	192	132	132	238	630	220	28	279	20	0.678443	0.57561
CTCF_chr14:23026149-23026349	S	NA	CTCF_chr14:23026149-23026349	14	23026149	23026349	CTCF	798	877	544	557	397	1786	692	794	917.25	58	1.06759	0.409414
CTCF_chr14:64977872-64978072	S	NA	CTCF_chr14:64977872-64978072	14	64977872	64978072	CTCF	3290	2781	1361	2032	2688	5143	1296	1332	2614.75	114	0.429306	0.306557
CTCF_chr14:91790008-91790208	S	NA	CTCF_chr14:91790008-91790208	14	91790008	91790208	CTCF	404	169	159	71	0	71	387	18	119	14	-0.219757	1.14188
CTCF_chr15:64445824-64446024	S	NA	CTCF_chr15:64445824-64446024	15	64445824	64446024	CTCF	397	387	171	206	192	311	364	231	274.5	26	0.352237	0.288732
CTCF_chr15:74257157-74257357	S	NA	CTCF_chr15:74257157-74257357	15	74257157	74257357	CTCF	1932	1519	707	1012	407	1067	536	520	632.5	60	-0.564247	0.140846
CTCF_chr16:11349604-11349804	S	NA	CTCF_chr16:11349604-11349804	16	11349604	11349804	CTCF	1310	970	553	738	596	1297	646	544	770.75	64	0.151267	0.144103
CTCF_chr16:12667727-12667927	S	NA	CTCF_chr16:12667727-12667927	16	12667727	12667927	CTCF	2852	1873	1217	1440	626	1642	848	628	936	84	-0.556068	0.129212
CTCF_chr16:84759720-84759920	S	NA	CTCF_chr16:84759720-84759920	16	84759720	84759920	CTCF	944	732	499	526	297	1053	334	322	501.5	38	-0.156527	0.228155
CTCF_chr17:33416384-33416584	S	NA	CTCF_chr17:33416384-33416584	17	33416384	33416584	CTCF	322	147	75	147	191	3021	173	89	868.5	21	2.37044	0.715075
CTCF_chr17:33866479-33866679	S	NA	CTCF_chr17:33866479-33866679	17	33866479	33866679	CTCF	1965	1183	670	701	425	645	481	494	511.25	48	0.450904	0.495734
CTCF_chr17:38347946-38348146	S	NA	CTCF_chr17:38347946-38348146	17	38347946	38348146	CTCF	2600	1803	1377	1334	689	1160	1359	1232	1110	103	-0.184648	0.259759
CTCF_chr17:40177008-40177208	S	NA	CTCF_chr17:40177008-40177208	17	40177008	40177208	CTCF	400	347	240	260	210	202	163	132	176.75	20	-0.310279	0.332954
CTCF_chr17:63096740-63096940	S	NA	CTCF_chr17:63096740-63096940	17	63096740	63096940	CTCF	385	254	136	183	94	277	423	195	247.25	23	0.445388	0.402941
CTCF_chr17:79995180-79995380	S	NA	CTCF_chr17:79995180-79995380	17	79995180	79995380	CTCF	693	431	323	450	395	1079	540	669	670.75	56	0.796334	0.213606
CTCF_chr19:13973143-13973343	S	NA	CTCF_chr19:13973143-13973343	19	13973143	13973343	CTCF	4187	3401	1975	2255	1381	2573	5121	4103	3294.5	174	0.597575	0.360036
CTCF_chr19:36207904-36208104	S	NA	CTCF_chr19:36207904-36208104	19	36207904	36208104	CTCF	276	370	199	183	114	199	105	313	182.75	17	-0.0216851	0.457305
CTCF_chr19:36618690-36618890	S	NA	CTCF_chr19:36618690-36618890	19	36618690	36618890	CTCF	482	441	148	328	351	820	339	305	453.75	31	0.666924	0.264882
CTCF_chr19:40926618-40926818	S	NA	CTCF_chr19:40926618-40926818	19	40926618	40926818	CTCF	1839	1567	1035	1152	1388	3794	1460	1275	1979.25	115	0.716026	0.178418
CTCF_chr19:44270703-44270903	S	NA	CTCF_chr19:44270703-44270903	19	44270703	44270903	CTCF	162	175	90	118	78	106	55	99	84.5	10	-0.205523	0.406129
CTCF_chr19:45942786-45942986	S	NA	CTCF_chr19:45942786-45942986	19	45942786	45942986	CTCF	244	217	88	162	175	241	311	21	187	14	0.456687	0.61508
CTCF_chr19:46386674-46386874	S	NA	CTCF_chr19:46386674-46386874	19	46386674	46386874	CTCF	1504	733	675	898	1211	1307	394	294	801.5	49	0.354209	0.458819
CTCF_chr19:6516963-6517163	S	NA	CTCF_chr19:6516963-6517163	19	6516963	6517163	CTCF	1871	1477	870	1003	874	2897	1018	639	1357	84	0.272729	0.236852
CTCF_chr19:6863666-6863866	S	NA	CTCF_chr19:6863666-6863866	19	6863666	6863866	CTCF	1396	792	527	553	400	737	348	228	428.25	45	-0.453971	0.250225
CTCF_chr2:131130127-131130327	S	NA	CTCF_chr2:131130127-131130327	2	131130127	131130327	CTCF	588	420	321	287	292	805	1264	343	676	50	1.04555	0.39725
CTCF_chr2:231852015-231852215	S	NA	CTCF_chr2:231852015-231852215	2	231852015	231852215	CTCF	712	455	419	408	535	639	144	193	377.75	27	-0.00138854	0.446698
CTCF_chr2:232347521-232347721	S	NA	CTCF_chr2:232347521-232347721	2	232347521	232347721	CTCF	961	741	338	445	184	1127	1361	238	727.5	40	0.514342	0.479793
CTCF_chr2:85154214-85154414	S	NA	CTCF_chr2:85154214-85154414	2	85154214	85154414	CTCF	1289	1069	614	597	570	510	299	723	525.5	50	-0.162755	0.369034
CTCF_chr20:32450513-32450713	S	NA	CTCF_chr20:32450513-32450713	20	32450513	32450713	CTCF	2241	1360	1001	905	345	1964	1007	604	980	81	-0.189758	0.275523
CTCF_chr20:51774675-51774875	S	NA	CTCF_chr20:51774675-51774875	20	51774675	51774875	CTCF	687	415	395	374	407	596	443	382	457	38	0.332678	0.239171
CTCF_chr21:34733626-34733826	S	NA	CTCF_chr21:34733626-34733826	21	34733626	34733826	CTCF	2189	2032	1436	1611	1172	1136	1189	1197	1173.5	85	-0.134692	0.280039
CTCF_chr21:40760577-40760777	S	NA	CTCF_chr21:40760577-40760777	21	40760577	40760777	CTCF	2512	1793	1067	1276	451	1409	912	540	828	72	-0.578827	0.172849
CTCF_chr21:45359006-45359206	S	NA	CTCF_chr21:45359006-45359206	21	45359006	45359206	CTCF	932	669	513	648	818	1403	387	574	795.5	63	0.487982	0.30774
CTCF_chr21:45567100-45567300	S	NA	CTCF_chr21:45567100-45567300	21	45567100	45567300	CTCF	498	256	168	117	62	214	201	148	156.25	22	-0.221775	0.390417
CTCF_chr22:17652758-17652958	S	NA	CTCF_chr22:17652758-17652958	22	17652758	17652958	CTCF	5154	4249	2518	2924	2454	5904	4443	3516	4079.25	277	0.470548	0.137159
CTCF_chr22:23197950-23198150	S	NA	CTCF_chr22:23197950-23198150	22	23197950	23198150	CTCF	3868	2584	1950	2013	1011	4442	1760	2012	2306.25	164	0.0943374	0.209848
CTCF_chr22:23285014-23285214	S	NA	CTCF_chr22:23285014-23285214	22	23285014	23285214	CTCF	166	147	58	96	102	378	33	114	156.75	11	0.607926	0.540834
CTCF_chr22:30279428-30279628	S	NA	CTCF_chr22:30279428-30279628	22	30279428	30279628	CTCF	6575	4193	2808	3274	3092	7884	3751	9050	5944.25	291	0.936439	0.281637
CTCF_chr22:37595567-37595767	S	NA	CTCF_chr22:37595567-37595767	22	37595567	37595767	CTCF	1356	1040	630	845	202	1017	559	502	570	52	0.200591	0.464629
CTCF_chr22:42840490-42840690	S	NA	CTCF_chr22:42840490-42840690	22	42840490	42840690	CTCF	3442	2047	1266	1593	637	1463	1285	1030	1103.75	111	-0.407647	0.195158
CTCF_chr3:126701393-126701593	S	NA	CTCF_chr3:126701393-126701593	3	126701393	126701593	CTCF	1191	790	510	614	489	1729	684	831	933.25	78	0.53491	0.189726
CTCF_chr3:128336595-128336795	S	NA	CTCF_chr3:128336595-128336795	3	128336595	128336795	CTCF	1044	507	411	300	775	3099	1456	1357	1671.75	80	1.96707	0.246161
CTCF_chr3:128399617-128399817	S	NA	CTCF_chr3:128399617-128399817	3	128399617	128399817	CTCF	677	407	207	236	163	571	540	571	461.25	39	0.710548	0.359225
CTCF_chr3:13036541-13036741	S	NA	CTCF_chr3:13036541-13036741	3	13036541	13036741	CTCF	5633	3493	2506	2837	2591	6738	5025	3432	4446.5	309	0.610438	0.146572
CTCF_chr3:196255707-196255907	S	NA	CTCF_chr3:196255707-196255907	3	196255707	196255907	CTCF	218	251	124	135	294	534	297	421	386.5	24	1.47493	0.27287
CTCF_chr3:34148366-34148566	S	NA	CTCF_chr3:34148366-34148566	3	34148366	34148566	CTCF	675	267	120	337	403	432	459	226	380	31	0.624547	0.395748
CTCF_chr4:129784724-129784924	S	NA	CTCF_chr4:129784724-129784924	4	129784724	129784924	CTCF	2334	2004	1051	1257	785	1418	690	637	882.5	79	-0.446475	0.174396
CTCF_chr4:140216903-140217103	S	NA	CTCF_chr4:140216903-140217103	4	140216903	140217103	CTCF	837	689	424	382	278	1208	611	426	630.75	50	0.352467	0.234728
CTCF_chr4:185185379-185185579	S	NA	CTCF_chr4:185185379-185185579	4	185185379	185185579	CTCF	1922	1371	827	789	566	1839	828	548	945.25	80	0.120675	0.240047
CTCF_chr4:3108409-3108609	S	NA	CTCF_chr4:3108409-3108609	4	3108409	3108609	CTCF	551	425	141	226	245	1301	562	717	706.25	45	1.41512	0.326847
CTCF_chr4:48129869-48130069	S	NA	CTCF_chr4:48129869-48130069	4	48129869	48130069	CTCF	658	661	255	374	294	3634	301	288	1129.25	30	1.10652	0.557157
CTCF_chr4:56212702-56212902	S	NA	CTCF_chr4:56212702-56212902	4	56212702	56212902	CTCF	386	274	94	187	240	604	260	355	364.75	26	1.009	0.274826
CTCF_chr4:56733232-56733432	S	NA	CTCF_chr4:56733232-56733432	4	56733232	56733432	CTCF	2990	1935	1303	1440	646	1209	2084	723	1165.5	91	-0.23433	0.331944
CTCF_chr5:106907795-106907995	S	NA	CTCF_chr5:106907795-106907995	5	106907795	106907995	CTCF	2274	1769	1171	1148	750	2452	769	2505	1619	72	0.377574	0.360739
CTCF_chr5:133476246-133476446	S	NA	CTCF_chr5:133476246-133476446	5	133476246	133476446	CTCF	246	261	166	134	98	329	71	90	147	15	-0.21222	0.383888
CTCF_chr5:150505771-150505971	S	NA	CTCF_chr5:150505771-150505971	5	150505771	150505971	CTCF	2758	1976	1182	1060	696	1598	1067	777	1034.5	85	-0.294236	0.153812
CTCF_chr5:159866217-159866417	S	NA	CTCF_chr5:159866217-159866417	5	159866217	159866417	CTCF	713	735	253	340	299	470	578	195	385.5	39	0.0723416	0.344072
CTCF_chr6:114180187-114180387	S	NA	CTCF_chr6:114180187-114180387	6	114180187	114180387	CTCF	158	136	46	161	117	264	83	83	136.75	16	0.388984	0.452039
CTCF_chr6:137487255-137487455	S	NA	CTCF_chr6:137487255-137487455	6	137487255	137487455	CTCF	2134	1873	1015	1205	913	1322	1073	838	1036.5	89	-0.115103	0.186173
CTCF_chr6:1555357-1555557	S	NA	CTCF_chr6:1555357-1555557	6	1555357	1555557	CTCF	255	202	102	60	252	266	311	73	225.5	16	1.01852	0.496326
CTCF_chr6:26026578-26026778	S	NA	CTCF_chr6:26026578-26026778	6	26026578	26026778	CTCF	1804	1292	751	900	1166	6824	1522	1210	2680.5	106	1.25602	0.315591
CTCF_chr6:2989303-2989503	S	NA	CTCF_chr6:2989303-2989503	6	2989303	2989503	CTCF	423	334	150	257	125	1382	32	117	414	17	0.402867	0.703818
CTCF_chr6:44205732-44205932	S	NA	CTCF_chr6:44205732-44205932	6	44205732	44205932	CTCF	1885	1169	765	967	853	3456	1043	490	1460.5	80	0.43273	0.319321
CTCF_chr7:101331678-101331878	S	NA	CTCF_chr7:101331678-101331878	7	101331678	101331878	CTCF	2123	1552	837	1045	785	1570	1085	753	1048.25	106	0.0174904	0.137549
CTCF_chr8:10190307-10190507	S	NA	CTCF_chr8:10190307-10190507	8	10190307	10190507	CTCF	1650	1036	739	787	630	1626	1546	569	1092.75	86	0.37903	0.265159
CTCF_chr8:124172746-124172946	S	NA	CTCF_chr8:124172746-124172946	8	124172746	124172946	CTCF	1521	969	615	955	457	667	517	734	593.75	47	-0.236569	0.269878
CTCF_chr8:26428833-26429033	S	NA	CTCF_chr8:26428833-26429033	8	26428833	26429033	CTCF	328	486	158	226	77	162	52	122	103.25	11	-1.00538	0.400761
CTCF_chr8:38625892-38626092	S	NA	CTCF_chr8:38625892-38626092	8	38625892	38626092	CTCF	4382	3294	1906	2419	2062	5273	3060	1729	3031	192	0.451512	0.198272
CTCF_chr8:41685942-41686142	S	NA	CTCF_chr8:41685942-41686142	8	41685942	41686142	CTCF	914	528	419	511	644	736	609	622	652.75	52	0.56199	0.258842
CTCF_chr8:41686390-41686590	S	NA	CTCF_chr8:41686390-41686590	8	41686390	41686590	CTCF	272	189	77	173	33	200	103	188	131	15	-0.024452	0.497882
CTCF_chr8:90996427-90996627	S	NA	CTCF_chr8:90996427-90996627	8	90996427	90996627	CTCF	7591	5314	3041	3661	3169	7602	9775	3857	6100.75	334	0.664663	0.260254
CTCF_chr9:100797089-100797289	S	NA	CTCF_chr9:100797089-100797289	9	100797089	100797289	CTCF	492	213	103	128	9	291	36	88	106	10	-0.825457	0.690592
CTCF_chr9:132499935-132500135	S	NA	CTCF_chr9:132499935-132500135	9	132499935	132500135	CTCF	562	252	142	180	105	225	218	173	180.25	17	-0.104031	0.323616
CTCF_chr9:139118035-139118235	S	NA	CTCF_chr9:139118035-139118235	9	139118035	139118235	CTCF	371	446	182	361	54	719	126	129	257	17	-0.335989	0.508289
CTCF_chrX:130937147-130937347	S	NA	CTCF_chrX:130937147-130937347	X	130937147	130937347	CTCF	2676	1600	1404	1519	773	1704	776	744	999.25	85	-0.449718	0.177907
CTCF_TAD_chr1:152025117-152025317	S	NA	CTCF_TAD_chr1:152025117-152025317	1	152025117	152025317	CTCF_TAD	2741	2309	1332	1433	781	2272	1157	1597	1451.75	112	-0.0352359	0.201981
CTCF_TAD_chr1:156355472-156355672	S	NA	CTCF_TAD_chr1:156355472-156355672	1	156355472	156355672	CTCF_TAD	567	362	130	163	95	356	80	43	143.5	13	-0.691376	0.471611
CTCF_TAD_chr1:168148083-168148283	S	NA	CTCF_TAD_chr1:168148083-168148283	1	168148083	168148283	CTCF_TAD	4661	3541	1671	2482	6616	18932	11821	8206	11393.8	354	2.35386	0.12601
CTCF_TAD_chr1:175124088-175124288	S	NA	CTCF_TAD_chr1:175124088-175124288	1	175124088	175124288	CTCF_TAD	2641	2592	1412	1621	1521	1717	1039	912	1297.25	109	-0.175744	0.262384
CTCF_TAD_chr1:17828891-17829091	S	NA	CTCF_TAD_chr1:17828891-17829091	1	17828891	17829091	CTCF_TAD	1932	1203	721	1104	852	1354	1045	836	1021.75	73	0.16169	0.184425
CTCF_TAD_chr1:20088775-20088975	S	NA	CTCF_TAD_chr1:20088775-20088975	1	20088775	20088975	CTCF_TAD	1393	866	608	755	178	271	557	405	352.75	39	-0.757654	0.378853
CTCF_TAD_chr1:221376892-221377092	S	NA	CTCF_TAD_chr1:221376892-221377092	1	221376892	221377092	CTCF_TAD	275	151	70	107	54	189	28	78	87.25	11	-0.372432	0.49055
CTCF_TAD_chr1:23963997-23964197	S	NA	CTCF_TAD_chr1:23963997-23964197	1	23963997	23964197	CTCF_TAD	1210	989	580	586	516	677	455	386	508.5	44	-0.232621	0.225702
CTCF_TAD_chr1:240114912-240115112	S	NA	CTCF_TAD_chr1:240114912-240115112	1	240114912	240115112	CTCF_TAD	1298	1595	677	929	268	1265	265	671	617.25	54	-0.527845	0.352401
CTCF_TAD_chr1:24868556-24868756	S	NA	CTCF_TAD_chr1:24868556-24868756	1	24868556	24868756	CTCF_TAD	354	258	130	133	123	105	59	77	91	11	-0.597978	0.425776
CTCF_TAD_chr1:26690394-26690594	S	NA	CTCF_TAD_chr1:26690394-26690594	1	26690394	26690594	CTCF_TAD	963	795	563	476	307	906	552	649	603.5	46	0.142619	0.235691
CTCF_TAD_chr1:3641055-3641255	S	NA	CTCF_TAD_chr1:3641055-3641255	1	3641055	3641255	CTCF_TAD	258	229	152	221	35	290	67	0	98	11	-1.08625	0.935781
CTCF_TAD_chr1:8409130-8409330	S	NA	CTCF_TAD_chr1:8409130-8409330	1	8409130	8409330	CTCF_TAD	3296	2289	1434	2058	1161	1407	1424	776	1192	86	0.320288	0.399905
CTCF_TAD_chr1:9687150-9687350	S	NA	CTCF_TAD_chr1:9687150-9687350	1	9687150	9687350	CTCF_TAD	946	385	268	264	345	655	447	302	437.25	40	0.368343	0.264012
CTCF_TAD_chr10:116063778-116063978	S	NA	CTCF_TAD_chr10:116063778-116063978	10	116063778	116063978	CTCF_TAD	1945	1320	670	873	507	1486	652	414	764.75	63	-0.269118	0.201442
CTCF_TAD_chr10:125727273-125727473	S	NA	CTCF_TAD_chr10:125727273-125727473	10	125727273	125727473	CTCF_TAD	641	511	309	396	185	144	204	133	166.5	22	-0.847803	0.349251
CTCF_TAD_chr10:15476154-15476354	S	NA	CTCF_TAD_chr10:15476154-15476354	10	15476154	15476354	CTCF_TAD	976	792	510	522	1127	4792	1801	1119	2209.75	130	1.92448	0.239204
CTCF_TAD_chr10:24906778-24906978	S	NA	CTCF_TAD_chr10:24906778-24906978	10	24906778	24906978	CTCF_TAD	3358	2203	1262	1590	658	2424	1053	1504	1409.75	114	0.508258	0.447751
CTCF_TAD_chr10:4857538-4857738	S	NA	CTCF_TAD_chr10:4857538-4857738	10	4857538	4857738	CTCF_TAD	417	255	152	200	119	78	247	205	162.25	18	-0.0258678	0.487955
CTCF_TAD_chr10:71876040-71876240	S	NA	CTCF_TAD_chr10:71876040-71876240	10	71876040	71876240	CTCF_TAD	581	470	281	251	29	444	323	491	321.75	26	0.0855029	0.573537
CTCF_TAD_chr10:81928925-81929125	S	NA	CTCF_TAD_chr10:81928925-81929125	10	81928925	81929125	CTCF_TAD	1147	1125	760	776	483	755	432	236	476.5	41	-0.571	0.280164
CTCF_TAD_chr10:91020191-91020391	S	NA	CTCF_TAD_chr10:91020191-91020391	10	91020191	91020391	CTCF_TAD	2261	1590	908	1158	702	2105	849	1023	1169.75	77	0.0172348	0.15743
CTCF_TAD_chr10:99436507-99436707	S	NA	CTCF_TAD_chr10:99436507-99436707	10	99436507	99436707	CTCF_TAD	756	440	266	321	218	442	159	56	218.75	21	-0.5851	0.419685
CTCF_TAD_chr11:14270978-14271178	S	NA	CTCF_TAD_chr11:14270978-14271178	11	14270978	14271178	CTCF_TAD	923	764	520	666	424	688	559	346	504.25	45	-0.1102	0.220578
CTCF_TAD_chr11:18797313-18797513	S	NA	CTCF_TAD_chr11:18797313-18797513	11	18797313	18797513	CTCF_TAD	1170	1006	487	661	290	1000	1141	419	712.5	67	0.142712	0.328649
CTCF_TAD_chr11:33829865-33830065	S	NA	CTCF_TAD_chr11:33829865-33830065	11	33829865	33830065	CTCF_TAD	318	211	142	168	34	213	258	26	132.75	14	-0.329241	0.616049
CTCF_TAD_chr11:46330177-46330377	S	NA	CTCF_TAD_chr11:46330177-46330377	11	46330177	46330377	CTCF_TAD	700	640	501	511	277	580	320	268	361.25	35	-0.33968	0.214497
CTCF_TAD_chr11:46389225-46389425	S	NA	CTCF_TAD_chr11:46389225-46389425	11	46389225	46389425	CTCF_TAD	2227	1547	1012	1181	335	922	490	468	553.75	52	-0.955114	0.126357
CTCF_TAD_chr11:65183901-65184101	S	NA	CTCF_TAD_chr11:65183901-65184101	11	65183901	65184101	CTCF_TAD	810	856	318	365	118	1236	251	421	506.5	39	-0.00452751	0.427979
CTCF_TAD_chr11:66197550-66197750	S	NA	CTCF_TAD_chr11:66197550-66197750	11	66197550	66197750	CTCF_TAD	2121	1684	948	1049	627	1272	723	930	888	78	-0.243871	0.175671
CTCF_TAD_chr11:72125293-72125493	S	NA	CTCF_TAD_chr11:72125293-72125493	11	72125293	72125493	CTCF_TAD	1503	1114	605	844	359	1326	471	797	738.25	58	-0.100051	0.249317
CTCF_TAD_chr11:72145206-72145406	S	NA	CTCF_TAD_chr11:72145206-72145406	11	72145206	72145406	CTCF_TAD	1017	835	330	318	257	474	373	256	340	28	-0.327391	0.258048
CTCF_TAD_chr11:72145260-72145460	S	NA	CTCF_TAD_chr11:72145260-72145460	11	72145260	72145460	CTCF_TAD	1730	1007	663	812	746	2061	720	452	994.75	80	0.200828	0.256247
CTCF_TAD_chr11:72145260-72145460,CTCF_TAD_chr11:72145206-72145406	S	NA	CTCF_TAD_chr11:72145260-72145460,CTCF_TAD_chr11:72145206-72145406	11	72145260	72145460,CTCF_TAD_chr11:72145206-72145406	CTCF_TAD	3590	2654	1338	1692	845	1542	1008	1205	1150	132	NA	NA
CTCF_TAD_chr11:73372060-73372260	S	NA	CTCF_TAD_chr11:73372060-73372260	11	73372060	73372260	CTCF_TAD	1108	951	570	718	136	2676	238	773	955.75	34	0.966644	0.911509
CTCF_TAD_chr11:76518533-76518733	S	NA	CTCF_TAD_chr11:76518533-76518733	11	76518533	76518733	CTCF_TAD	1106	937	630	900	360	1277	458	933	757	59	0.0548397	0.304604
CTCF_TAD_chr12:108384178-108384378	S	NA	CTCF_TAD_chr12:108384178-108384378	12	108384178	108384378	CTCF_TAD	414	243	203	235	231	204	157	11	150.75	12	-0.344968	0.667307
CTCF_TAD_chr12:54793160-54793360	S	NA	CTCF_TAD_chr12:54793160-54793360	12	54793160	54793360	CTCF_TAD	2160	1267	892	1049	997	721	709	799	806.5	63	-0.126774	0.32056
CTCF_TAD_chr13:31377105-31377305	S	NA	CTCF_TAD_chr13:31377105-31377305	13	31377105	31377305	CTCF_TAD	1052	653	332	469	125	502	255	205	271.75	34	-0.75173	0.229592
CTCF_TAD_chr14:24032019-24032219	S	NA	CTCF_TAD_chr14:24032019-24032219	14	24032019	24032219	CTCF_TAD	2735	2286	1291	1603	902	1864	1407	4497	2167.5	108	0.596984	0.443442
CTCF_TAD_chr14:70540755-70540955	S	NA	CTCF_TAD_chr14:70540755-70540955	14	70540755	70540955	CTCF_TAD	2175	1380	965	993	512	994	675	494	668.75	72	-0.547452	0.148015
CTCF_TAD_chr15:72036349-72036549	S	NA	CTCF_TAD_chr15:72036349-72036549	15	72036349	72036549	CTCF_TAD	410	423	230	292	70	329	240	178	204.25	14	-0.375026	0.329379
CTCF_TAD_chr15:75092576-75092776	S	NA	CTCF_TAD_chr15:75092576-75092776	15	75092576	75092776	CTCF_TAD	830	599	205	270	139	264	256	1074	433.25	25	0.507706	0.603498
CTCF_TAD_chr15:79476808-79477008	S	NA	CTCF_TAD_chr15:79476808-79477008	15	79476808	79477008	CTCF_TAD	2269	1852	973	1200	1316	2845	1056	1282	1624.75	89	0.378348	0.182268
CTCF_TAD_chr15:98964920-98965120	S	NA	CTCF_TAD_chr15:98964920-98965120	15	98964920	98965120	CTCF_TAD	2498	1824	947	1090	1440	2625	2162	1523	1937.5	109	0.682266	0.16331
CTCF_TAD_chr16:10275491-10275691	S	NA	CTCF_TAD_chr16:10275491-10275691	16	10275491	10275691	CTCF_TAD	309	281	123	113	0	255	181	19	113.75	11	-0.607957	1.00155
CTCF_TAD_chr16:66981160-66981360	S	NA	CTCF_TAD_chr16:66981160-66981360	16	66981160	66981360	CTCF_TAD	1285	1122	619	776	622	2759	1600	909	1472.5	114	0.845563	0.234802
CTCF_TAD_chr16:66988069-66988269	S	NA	CTCF_TAD_chr16:66988069-66988269	16	66988069	66988269	CTCF_TAD	2686	1758	1274	1344	967	2704	1645	1675	1747.75	120	0.467495	0.237178
CTCF_TAD_chr16:84310927-84311127	S	NA	CTCF_TAD_chr16:84310927-84311127	16	84310927	84311127	CTCF_TAD	858	807	505	537	293	650	419	208	392.5	31	-0.21232	0.285101
CTCF_TAD_chr17:16267168-16267368	S	NA	CTCF_TAD_chr17:16267168-16267368	17	16267168	16267368	CTCF_TAD	2083	1454	1032	935	1135	1662	1391	781	1242.25	69	0.256187	0.219584
CTCF_TAD_chr17:2256420-2256620	S	NA	CTCF_TAD_chr17:2256420-2256620	17	2256420	2256620	CTCF_TAD	2906	2065	1396	1519	835	1536	1076	508	988.75	82	-0.537075	0.217547
CTCF_TAD_chr17:40669555-40669755	S	NA	CTCF_TAD_chr17:40669555-40669755	17	40669555	40669755	CTCF_TAD	437	335	201	331	244	543	128	113	257	24	-0.062748	0.385849
CTCF_TAD_chr17:74519254-74519454	S	NA	CTCF_TAD_chr17:74519254-74519454	17	74519254	74519454	CTCF_TAD	1014	603	244	421	168	588	614	363	433.25	37	0.069267	0.336102
CTCF_TAD_chr18:10560533-10560733	S	NA	CTCF_TAD_chr18:10560533-10560733	18	10560533	10560733	CTCF_TAD	1351	1081	696	690	431	1666	413	712	805.5	58	0.0240889	0.264523
CTCF_TAD_chr18:44238331-44238531	S	NA	CTCF_TAD_chr18:44238331-44238531	18	44238331	44238531	CTCF_TAD	1517	998	601	686	366	826	547	584	580.75	59	-0.241581	0.17458
CTCF_TAD_chr18:56448873-56449073	S	NA	CTCF_TAD_chr18:56448873-56449073	18	56448873	56449073	CTCF_TAD	2028	1697	981	1303	212	753	703	989	664.25	54	-0.653993	0.370566
CTCF_TAD_chr18:839419-839619	S	NA	CTCF_TAD_chr18:839419-839619	18	839419	839619	CTCF_TAD	1495	1123	458	684	438	640	576	738	598	57	-0.0824756	0.277548
CTCF_TAD_chr19:11236856-11237056	S	NA	CTCF_TAD_chr19:11236856-11237056	19	11236856	11237056	CTCF_TAD	1470	902	591	670	202	954	697	757	652.5	46	-0.0655893	0.322252
CTCF_TAD_chr19:1223172-1223372	S	NA	CTCF_TAD_chr19:1223172-1223372	19	1223172	1223372	CTCF_TAD	441	299	250	125	37	140	128	319	156	17	-0.281574	0.591553
CTCF_TAD_chr19:1826196-1826396	S	NA	CTCF_TAD_chr19:1826196-1826396	19	1826196	1826396	CTCF_TAD	2068	1606	989	1137	747	1272	883	618	880	68	-0.270241	0.162181
CTCF_TAD_chr19:47750731-47750931	S	NA	CTCF_TAD_chr19:47750731-47750931	19	47750731	47750931	CTCF_TAD	5638	4714	2317	2628	924	4361	2314	3896	2873.75	150	0.0504408	0.315182
CTCF_TAD_chr2:121857019-121857219	S	NA	CTCF_TAD_chr2:121857019-121857219	2	121857019	121857219	CTCF_TAD	1294	1130	421	536	84	506	399	227	304	32	-0.97418	0.359945
CTCF_TAD_chr2:95980900-95981100	S	NA	CTCF_TAD_chr2:95980900-95981100	2	95980900	95981100	CTCF_TAD	1192	779	534	637	145	732	558	2262	924.25	38	0.708105	0.771986
CTCF_TAD_chr2:97616990-97617190	S	NA	CTCF_TAD_chr2:97616990-97617190	2	97616990	97617190	CTCF_TAD	1047	580	419	494	184	349	117	281	232.75	22	-0.896116	0.316623
CTCF_TAD_chr20:4065973-4066173	S	NA	CTCF_TAD_chr20:4065973-4066173	20	4065973	4066173	CTCF_TAD	1077	906	479	744	3883	645	559	907	1498.5	53	1.62931	0.830709
CTCF_TAD_chr20:48001133-48001333	S	NA	CTCF_TAD_chr20:48001133-48001333	20	48001133	48001333	CTCF_TAD	794	493	474	343	153	209	387	592	335.25	27	-0.100894	0.478695
CTCF_TAD_chr20:648145-648345	S	NA	CTCF_TAD_chr20:648145-648345	20	648145	648345	CTCF_TAD	4056	3129	1878	2262	1932	4518	2872	1828	2787.5	185	0.297012	0.128025
CTCF_TAD_chr22:37473915-37474115	S	NA	CTCF_TAD_chr22:37473915-37474115	22	37473915	37474115	CTCF_TAD	1360	889	644	697	1127	1102	527	712	867	72	0.40097	0.318962
CTCF_TAD_chr22:38213705-38213905	S	NA	CTCF_TAD_chr22:38213705-38213905	22	38213705	38213905	CTCF_TAD	159	99	74	63	201	251	100	156	177	17	NA	NA
CTCF_TAD_chr22:41922802-41923002	S	NA	CTCF_TAD_chr22:41922802-41923002	22	41922802	41923002	CTCF_TAD	3062	2164	1227	1903	893	3725	1087	1197	1725.5	118	-0.0186786	0.22821
CTCF_TAD_chr3:10780650-10780850	S	NA	CTCF_TAD_chr3:10780650-10780850	3	10780650	10780850	CTCF_TAD	443	194	156	101	60	232	82	57	107.75	11	-0.631463	0.400316
CTCF_TAD_chr3:13689837-13690037	S	NA	CTCF_TAD_chr3:13689837-13690037	3	13689837	13690037	CTCF_TAD	3096	2635	1627	2043	1193	1937	1122	1317	1392.25	111	-0.299435	0.18324
CTCF_TAD_chr3:16288893-16289093	S	NA	CTCF_TAD_chr3:16288893-16289093	3	16288893	16289093	CTCF_TAD	388	221	136	98	103	378	55	105	160.25	15	-0.072795	0.454886
CTCF_TAD_chr3:184258964-184259164	S	NA	CTCF_TAD_chr3:184258964-184259164	3	184258964	184259164	CTCF_TAD	2570	2028	1123	1352	521	1077	677	670	736.25	73	-0.753025	0.130437
CTCF_TAD_chr3:191134873-191135073	S	NA	CTCF_TAD_chr3:191134873-191135073	3	191134873	191135073	CTCF_TAD	1349	1063	482	596	249	973	961	662	711.25	53	0.1276	0.31141
CTCF_TAD_chr3:197237092-197237292	S	NA	CTCF_TAD_chr3:197237092-197237292	3	197237092	197237292	CTCF_TAD	9674	6520	4123	5101	2614	6767	4622	4511	4628.5	361	0.012751	0.172173
CTCF_TAD_chr3:24722067-24722267	S	NA	CTCF_TAD_chr3:24722067-24722267	3	24722067	24722267	CTCF_TAD	701	740	332	260	415	571	188	300	368.5	40	0.0137504	0.358022
CTCF_TAD_chr3:42271430-42271630	S	NA	CTCF_TAD_chr3:42271430-42271630	3	42271430	42271630	CTCF_TAD	1601	1025	600	656	640	762	500	185	521.75	47	-0.353645	0.360403
CTCF_TAD_chr3:47412750-47412950	S	NA	CTCF_TAD_chr3:47412750-47412950	3	47412750	47412950	CTCF_TAD	1125	1296	632	553	212	597	266	274	337.25	38	-0.96006	0.223999
CTCF_TAD_chr3:57023009-57023209	S	NA	CTCF_TAD_chr3:57023009-57023209	3	57023009	57023209	CTCF_TAD	2914	2300	1330	1556	600	1792	878	979	1062.25	96	-0.169723	0.249434
CTCF_TAD_chr3:99251206-99251406	S	NA	CTCF_TAD_chr3:99251206-99251406	3	99251206	99251406	CTCF_TAD	2556	1505	1035	1243	475	1390	528	871	816	78	-0.50582	0.220369
CTCF_TAD_chr4:55549872-55550072	S	NA	CTCF_TAD_chr4:55549872-55550072	4	55549872	55550072	CTCF_TAD	1898	1564	699	1203	823	2960	1061	1666	1627.5	89	0.558079	0.239686
CTCF_TAD_chr4:7196234-7196434	S	NA	CTCF_TAD_chr4:7196234-7196434	4	7196234	7196434	CTCF_TAD	2312	1155	669	830	491	4498	659	449	1524.25	67	0.356469	0.454702
CTCF_TAD_chr5:118771246-118771446	S	NA	CTCF_TAD_chr5:118771246-118771446	5	118771246	118771446	CTCF_TAD	2512	1409	1096	1327	646	1439	1182	925	1048	92	-0.159215	0.187396
CTCF_TAD_chr5:134793245-134793445	S	NA	CTCF_TAD_chr5:134793245-134793445	5	134793245	134793445	CTCF_TAD	296	149	150	133	17	238	99	97	112.75	11	-0.426893	0.526117
CTCF_TAD_chr5:140420861-140421061	S	NA	CTCF_TAD_chr5:140420861-140421061	5	140420861	140421061	CTCF_TAD	2523	1730	840	1061	625	2315	1312	1065	1329.25	82	0.158759	0.190886
CTCF_TAD_chr5:149815716-149815916	S	NA	CTCF_TAD_chr5:149815716-149815916	5	149815716	149815916	CTCF_TAD	2139	1207	667	906	430	848	529	637	611	59	-0.442329	0.20183
CTCF_TAD_chr5:179517531-179517731	S	NA	CTCF_TAD_chr5:179517531-179517731	5	179517531	179517731	CTCF_TAD	1132	804	512	543	468	1381	733	1832	1103.5	68	0.951308	0.367652
CTCF_TAD_chr5:66541977-66542177	S	NA	CTCF_TAD_chr5:66541977-66542177	5	66541977	66542177	CTCF_TAD	1897	1340	819	1012	635	1545	770	521	867.75	69	-0.167004	0.159365
CTCF_TAD_chr6:133144192-133144392	S	NA	CTCF_TAD_chr6:133144192-133144392	6	133144192	133144392	CTCF_TAD	1630	1217	775	942	555	1803	1119	876	1088.25	76	0.243548	0.168885
CTCF_TAD_chr6:147178663-147178863	S	NA	CTCF_TAD_chr6:147178663-147178863	6	147178663	147178863	CTCF_TAD	1262	817	364	578	2750	620	729	335	1108.5	54	1.30114	0.797553
CTCF_TAD_chr6:148880977-148881177	S	NA	CTCF_TAD_chr6:148880977-148881177	6	148880977	148881177	CTCF_TAD	861	441	311	272	260	646	184	564	413.5	37	0.250876	0.372266
CTCF_TAD_chr6:151227019-151227219	S	NA	CTCF_TAD_chr6:151227019-151227219	6	151227019	151227219	CTCF_TAD	3122	2265	1449	1596	992	3470	1175	1210	1711.75	119	-0.0112909	0.180217
CTCF_TAD_chr6:31566431-31566631	S	NA	CTCF_TAD_chr6:31566431-31566631	6	31566431	31566631	CTCF_TAD	1874	1338	708	1075	379	1242	584	720	731.25	64	-0.35325	0.196334
CTCF_TAD_chr7:100933776-100933976	S	NA	CTCF_TAD_chr7:100933776-100933976	7	100933776	100933976	CTCF_TAD	272	272	184	198	78	358	49	94	144.75	17	-0.481497	0.443144
CTCF_TAD_chr7:13316721-13316921	S	NA	CTCF_TAD_chr7:13316721-13316921	7	13316721	13316921	CTCF_TAD	4415	3158	1954	2328	840	4112	1327	1064	1835.75	159	-0.415907	0.233373
CTCF_TAD_chr7:1452508-1452708	S	NA	CTCF_TAD_chr7:1452508-1452708	7	1452508	1452708	CTCF_TAD	403	188	170	168	504	532	256	141	358.25	22	1.03739	0.430811
CTCF_TAD_chr7:150595645-150595845	S	NA	CTCF_TAD_chr7:150595645-150595845	7	150595645	150595845	CTCF_TAD	3926	2724	1472	2144	1437	4730	2830	2055	2763	171	0.401846	0.157115
CTCF_TAD_chr7:18705841-18706041	S	NA	CTCF_TAD_chr7:18705841-18706041	7	18705841	18706041	CTCF_TAD	1726	1547	830	845	676	868	652	7064	2315	72	1.50713	0.928404
CTCF_TAD_chr7:23586696-23586896	S	NA	CTCF_TAD_chr7:23586696-23586896	7	23586696	23586896	CTCF_TAD	4411	2719	1923	1893	1444	2979	1850	1748	2005.25	135	-0.0153019	0.130934
CTCF_TAD_chr7:30780146-30780346	S	NA	CTCF_TAD_chr7:30780146-30780346	7	30780146	30780346	CTCF_TAD	1180	829	348	607	1414	724	124	550	703	33	0.546817	0.588172
CTCF_TAD_chr7:37238549-37238749	S	NA	CTCF_TAD_chr7:37238549-37238749	7	37238549	37238749	CTCF_TAD	447	524	142	227	98	206	72	198	143.5	15	-0.640629	0.418997
CTCF_TAD_chr7:38385265-38385465	S	NA	CTCF_TAD_chr7:38385265-38385465	7	38385265	38385465	CTCF_TAD	805	451	250	285	420	760	313	399	473	38	0.503909	0.247074
CTCF_TAD_chr7:38393956-38394156	S	NA	CTCF_TAD_chr7:38393956-38394156	7	38393956	38394156	CTCF_TAD	318	312	237	371	47	318	141	412	229.5	22	-0.116089	0.5518
CTCF_TAD_chr7:38398744-38398944	S	NA	CTCF_TAD_chr7:38398744-38398944	7	38398744	38398944	CTCF_TAD	359	389	202	236	570	482	135	66	313.25	19	0.498661	0.591336
CTCF_TAD_chr7:38403100-38403300	S	NA	CTCF_TAD_chr7:38403100-38403300	7	38403100	38403300	CTCF_TAD	466	248	121	180	168	139	290	93	172.5	16	0.0511858	0.453216
CTCF_TAD_chr7:44025562-44025762	S	NA	CTCF_TAD_chr7:44025562-44025762	7	44025562	44025762	CTCF_TAD	1778	1656	972	985	1245	2978	2189	1794	2051.5	124	1.02096	0.159555
CTCF_TAD_chr7:48149841-48150041	S	NA	CTCF_TAD_chr7:48149841-48150041	7	48149841	48150041	CTCF_TAD	374	385	128	241	172	147	127	113	139.75	18	-0.400003	0.385434
CTCF_TAD_chr7:98910610-98910810	S	NA	CTCF_TAD_chr7:98910610-98910810	7	98910610	98910810	CTCF_TAD	1375	1349	767	931	308	1173	441	675	649.25	55	-0.415735	0.248396
CTCF_TAD_chr8:10834748-10834948	S	NA	CTCF_TAD_chr8:10834748-10834948	8	10834748	10834948	CTCF_TAD	952	846	380	587	118	518	270	368	318.5	32	-0.665177	0.303751
CTCF_TAD_chr8:123745884-123746084	S	NA	CTCF_TAD_chr8:123745884-123746084	8	123745884	123746084	CTCF_TAD	1594	1215	643	869	353	759	492	681	571.25	51	-0.408432	0.226932
CTCF_TAD_chr8:131814929-131815129	S	NA	CTCF_TAD_chr8:131814929-131815129	8	131814929	131815129	CTCF_TAD	329	242	196	244	146	228	1807	368	637.25	27	1.83368	0.660439
CTCF_TAD_chr8:142441647-142441847	S	NA	CTCF_TAD_chr8:142441647-142441847	8	142441647	142441847	CTCF_TAD	1415	1229	599	542	701	760	489	429	594.75	60	-0.121014	0.290444
CTCF_TAD_chr8:26548290-26548490	S	NA	CTCF_TAD_chr8:26548290-26548490	8	26548290	26548490	CTCF_TAD	1105	952	730	590	219	576	430	1514	684.75	39	0.172041	0.515384
CTCF_TAD_chr8:95604615-95604815	S	NA	CTCF_TAD_chr8:95604615-95604815	8	95604615	95604815	CTCF_TAD	2541	1974	1106	1623	547	1063	590	1435	908.75	81	-0.455015	0.331684
CTCF_TAD_chr9:129261543-129261743	S	NA	CTCF_TAD_chr9:129261543-129261743	9	129261543	129261743	CTCF_TAD	1968	1648	849	964	3200	826	490	943	1364.75	70	0.676426	0.745964
CTCF_TAD_chr9:129263242-129263442	S	NA	CTCF_TAD_chr9:129263242-129263442	9	129263242	129263442	CTCF_TAD	943	555	442	573	1238	944	447	319	737	40	0.663506	0.442109
CTCF_TAD_chr9:14428856-14429056	S	NA	CTCF_TAD_chr9:14428856-14429056	9	14428856	14429056	CTCF_TAD	2349	1448	842	1188	705	2174	1069	4582	2132.5	84	1.01457	0.481073
CTCF_TAD_chr9:18255152-18255352	S	NA	CTCF_TAD_chr9:18255152-18255352	9	18255152	18255352	CTCF_TAD	4733	3366	1969	2164	980	3313	2260	1757	2077.5	163	-0.155522	0.180859
CTCF_TAD_chr9:33722149-33722349	S	NA	CTCF_TAD_chr9:33722149-33722349	9	33722149	33722349	CTCF_TAD	1832	1396	771	1174	1269	2942	4798	804	2453.25	115	1.22564	0.410487
CTCF_TAD_chr9:35882325-35882525	S	NA	CTCF_TAD_chr9:35882325-35882525	9	35882325	35882525	CTCF_TAD	4200	3044	1814	2183	1196	1684	874	1657	1352.75	129	-0.489129	0.258483
CTCF_TAD_chr9:36728996-36729196	S	NA	CTCF_TAD_chr9:36728996-36729196	9	36728996	36729196	CTCF_TAD	422	330	215	193	1268	177	98	230	443.25	18	1.36081	0.939596
CTCF_TAD_chr9:74639991-74640191	S	NA	CTCF_TAD_chr9:74639991-74640191	9	74639991	74640191	CTCF_TAD	1914	1184	687	1009	1077	2456	1517	1280	1582.5	103	0.744986	0.13218
CTCF_TAD_chr9:98098678-98098878	S	NA	CTCF_TAD_chr9:98098678-98098878	9	98098678	98098878	CTCF_TAD	1753	1380	810	911	134	609	334	384	365.25	47	-1.29119	0.263546
CTCF_TAD_chrX:129213853-129214053	S	NA	CTCF_TAD_chrX:129213853-129214053	X	129213853	129214053	CTCF_TAD	2838	2217	1462	1639	912	4063	1140	1003	1779.5	95	0.00143176	0.246428
CTCF_TAD_chrX:153279145-153279345	S	NA	CTCF_TAD_chrX:153279145-153279345	X	153279145	153279345	CTCF_TAD	1271	1130	546	887	219	867	655	700	610.25	57	-0.244525	0.305977
CTCF_TAD_chrX:7909786-7909986	S	NA	CTCF_TAD_chrX:7909786-7909986	X	7909786	7909986	CTCF_TAD	938	741	397	451	350	881	649	281	540.25	31	0.138046	0.235944
CTCF_TAD_chrX:8711266-8711466	S	NA	CTCF_TAD_chrX:8711266-8711466	X	8711266	8711466	CTCF_TAD	645	644	361	381	79	508	97	313	249.25	24	-0.683812	0.434897
GFI1_chr1:108672744-108672944	S	NA	GFI1_chr1:108672744-108672944	1	108672744	108672944	GFI1	1718	1499	953	1406	2570	3153	1758	1076	2139.25	123	1.09044	0.295233
GFI1_chr1:116901763-116901963	S	NA	GFI1_chr1:116901763-116901963	1	116901763	116901963	GFI1	1760	1394	860	961	852	1592	475	1846	1191.25	79	0.347478	0.371615
GFI1_chr1:116963188-116963388	S	NA	GFI1_chr1:116963188-116963388	1	116963188	116963388	GFI1	2557	1705	945	1101	1044	1804	920	1732	1375	85	0.269711	0.254437
GFI1_chr1:12057647-12057847	S	NA	GFI1_chr1:12057647-12057847	1	12057647	12057847	GFI1	3314	2938	1446	1870	1146	2426	2100	1996	1917	151	0.119633	0.200317
GFI1_chr1:120930316-120930516	S	NA	GFI1_chr1:120930316-120930516	1	120930316	120930516	GFI1	339	156	222	230	293	106	45	115	139.75	12	-0.146784	0.645407
GFI1_chr1:154958481-154958681	S	NA	GFI1_chr1:154958481-154958681	1	154958481	154958681	GFI1	3315	2324	1317	1663	833	4654	788	818	1773.25	106	-0.104438	0.339178
GFI1_chr1:154958549-154958749	S	NA	GFI1_chr1:154958549-154958749	1	154958549	154958749	GFI1	4238	3384	2052	2066	1456	2450	2135	1242	1820.75	140	-0.229871	0.182534
GFI1_chr1:15650549-15650749	S	NA	GFI1_chr1:15650549-15650749	1	15650549	15650749	GFI1	1173	933	503	605	349	858	273	393	468.25	40	-0.365648	0.219607
GFI1_chr1:167416805-167417005	S	NA	GFI1_chr1:167416805-167417005	1	167416805	167417005	GFI1	2689	1986	999	1248	5303	8604	5215	4380	5875.5	205	2.30148	0.15349
GFI1_chr1:167772712-167772912	S	NA	GFI1_chr1:167772712-167772912	1	167772712	167772912	GFI1	2993	1584	1176	1027	1773	1266	2645	825	1627.25	90	0.477917	0.386739
GFI1_chr1:169162799-169162999	S	NA	GFI1_chr1:169162799-169162999	1	169162799	169162999	GFI1	1730	1518	735	1173	334	1053	744	589	680	70	-0.492462	0.209183
GFI1_chr1:16939125-16939325	S	NA	GFI1_chr1:16939125-16939325	1	16939125	16939325	GFI1	994	818	410	938	337	759	456	513	516.25	43	-0.228453	0.260887
GFI1_chr1:17888987-17889187	S	NA	GFI1_chr1:17888987-17889187	1	17888987	17889187	GFI1	4256	3170	1936	2287	1128	5670	1494	1205	2374.25	163	-0.0957828	0.266644
GFI1_chr1:181121116-181121316	S	NA	GFI1_chr1:181121116-181121316	1	181121116	181121316	GFI1	2474	1748	1067	1064	1098	3057	1555	1538	1812	123	0.510545	0.128984
GFI1_chr1:186081511-186081711	S	NA	GFI1_chr1:186081511-186081711	1	186081511	186081711	GFI1	1259	1048	754	679	541	690	379	390	500	49	-0.416538	0.257819
GFI1_chr1:193080815-193081015	S	NA	GFI1_chr1:193080815-193081015	1	193080815	193081015	GFI1	1447	1130	760	841	692	495	1012	555	688.5	69	-0.0507728	0.350435
GFI1_chr1:202522893-202523093	S	NA	GFI1_chr1:202522893-202523093	1	202522893	202523093	GFI1	558	344	266	285	234	265	507	307	328.25	29	0.316636	0.359082
GFI1_chr1:204430944-204431144	S	NA	GFI1_chr1:204430944-204431144	1	204430944	204431144	GFI1	594	571	212	329	171	629	266	244	327.5	26	1.14823	0.61829
GFI1_chr1:206274308-206274508	S	NA	GFI1_chr1:206274308-206274508	1	206274308	206274508	GFI1	588	586	239	428	333	357	132	101	230.75	22	-0.47472	0.435143
GFI1_chr1:211813401-211813601	S	NA	GFI1_chr1:211813401-211813601	1	211813401	211813601	GFI1	2944	2570	1502	1533	834	1810	1388	1604	1409	111	-0.143826	0.213849
GFI1_chr1:211813427-211813627	S	NA	GFI1_chr1:211813427-211813627	1	211813427	211813627	GFI1	2515	2223	1060	1483	990	2199	1097	1063	1337.25	111	-0.0472862	0.136995
GFI1_chr1:221272369-221272569	S	NA	GFI1_chr1:221272369-221272569	1	221272369	221272569	GFI1	906	437	283	403	279	822	189	441	432.75	36	0.146699	0.326382
GFI1_chr1:245498223-245498423	S	NA	GFI1_chr1:245498223-245498423	1	245498223	245498423	GFI1	5164	3168	1995	2525	2108	2238	1120	2745	2052.75	132	-0.0755118	0.322748
GFI1_chr1:26087486-26087686	S	NA	GFI1_chr1:26087486-26087686	1	26087486	26087686	GFI1	2684	1657	945	1022	1970	897	537	553	989.25	71	0.0185773	0.479517
GFI1_chr1:27936455-27936655	S	NA	GFI1_chr1:27936455-27936655	1	27936455	27936655	GFI1	2335	1754	1125	1139	874	2324	1209	949	1339	91	0.0937821	0.121322
GFI1_chr1:28439342-28439542	S	NA	GFI1_chr1:28439342-28439542	1	28439342	28439542	GFI1	1705	1163	686	851	1020	1571	1306	676	1143.25	86	0.444691	0.216222
GFI1_chr1:31183362-31183562	S	NA	GFI1_chr1:31183362-31183562	1	31183362	31183562	GFI1	2406	1493	1138	963	867	2749	714	1939	1567.25	101	0.387187	0.314541
GFI1_chr1:32260827-32261027	S	NA	GFI1_chr1:32260827-32261027	1	32260827	32261027	GFI1	643	265	271	387	154	364	270	132	230	21	-0.366956	0.310013
GFI1_chr1:36359953-36360153	S	NA	GFI1_chr1:36359953-36360153	1	36359953	36360153	GFI1	3016	2470	1511	1673	2274	3374	6113	2339	3525	161	1.15247	0.298963
GFI1_chr1:36542695-36542895	S	NA	GFI1_chr1:36542695-36542895	1	36542695	36542895	GFI1	592	435	218	354	81	770	224	255	332.5	29	-0.057953	0.389466
GFI1_chr1:40515052-40515252	S	NA	GFI1_chr1:40515052-40515252	1	40515052	40515252	GFI1	526	293	344	243	125	504	134	139	225.5	24	-0.400571	0.345155
GFI1_chr1:47007599-47007799	S	NA	GFI1_chr1:47007599-47007799	1	47007599	47007799	GFI1	2585	1771	890	1248	2561	1114	1085	443	1300.75	80	0.304223	0.49428
GFI1_chr1:47646936-47647136	S	NA	GFI1_chr1:47646936-47647136	1	47646936	47647136	GFI1	2257	1486	991	1015	678	1333	958	690	914.75	79	-0.186458	0.133283
GFI1_chr1:52728797-52728997	S	NA	GFI1_chr1:52728797-52728997	1	52728797	52728997	GFI1	3649	2183	1601	1765	1230	4049	1324	958	1890.25	117	-0.0122911	0.230084
GFI1_chr1:52996322-52996522	S	NA	GFI1_chr1:52996322-52996522	1	52996322	52996522	GFI1	1632	1076	895	870	497	1008	580	374	614.75	47	-0.453256	0.195768
GFI1_chr1:53017890-53018090	S	NA	GFI1_chr1:53017890-53018090	1	53017890	53018090	GFI1	2136	1275	785	974	1069	2310	1032	563	1243.5	76	0.27528	0.24716
GFI1_chr1:53833699-53833899	S	NA	GFI1_chr1:53833699-53833899	1	53833699	53833899	GFI1	855	562	386	532	256	263	650	428	399.25	43	-0.0150423	0.397268
GFI1_chr1:60144629-60144829	S	NA	GFI1_chr1:60144629-60144829	1	60144629	60144829	GFI1	105	102	42	106	120	745	404	1772	760.25	18	NA	NA
GFI1_chr1:89450886-89451086	S	NA	GFI1_chr1:89450886-89451086	1	89450886	89451086	GFI1	3313	2664	1439	1608	1722	3840	2232	2961	2688.75	162	0.618069	0.180324
GFI1_chr1:89450901-89451101	S	NA	GFI1_chr1:89450901-89451101	1	89450901	89451101	GFI1	3115	2044	1193	1429	1479	7032	3538	1487	3384	121	0.998659	0.267148
GFI1_chr1:90289201-90289401	S	NA	GFI1_chr1:90289201-90289401	1	90289201	90289401	GFI1	2124	1642	940	1249	357	1028	788	724	724.25	70	-0.571745	0.209983
GFI1_chr1:93262981-93263181	S	NA	GFI1_chr1:93262981-93263181	1	93262981	93263181	GFI1	2394	1501	808	886	1297	2695	1293	1393	1669.5	95	0.637068	0.165507
GFI1_chr1:93317229-93317429	S	NA	GFI1_chr1:93317229-93317429	1	93317229	93317429	GFI1	855	601	403	504	65	504	182	283	258.5	29	0.970636	1.02026
GFI1_chr10:121631657-121631857	S	NA	GFI1_chr10:121631657-121631857	10	121631657	121631857	GFI1	1008	311	389	453	345	389	616	274	406	33	0.0966648	0.382889
GFI1_chr10:121631671-121631871	S	NA	GFI1_chr10:121631671-121631871	10	121631671	121631871	GFI1	517	334	172	299	93	474	50	110	181.75	15	-0.599714	0.463873
GFI1_chr10:13755100-13755300	S	NA	GFI1_chr10:13755100-13755300	10	13755100	13755300	GFI1	719	526	294	346	918	1128	924	993	990.75	61	1.5589	0.232181
GFI1_chr10:17045240-17045440	S	NA	GFI1_chr10:17045240-17045440	10	17045240	17045440	GFI1	400	234	114	221	183	2432	285	255	788.75	27	1.74419	0.534149
GFI1_chr10:17203852-17204052	S	NA	GFI1_chr10:17203852-17204052	10	17203852	17204052	GFI1	2680	1570	786	1114	2712	3294	1678	2231	2478.75	123	1.16332	0.26015
GFI1_chr10:3797366-3797566	S	NA	GFI1_chr10:3797366-3797566	10	3797366	3797566	GFI1	3518	3358	1763	1990	3845	3432	2011	1354	2660.5	147	0.447843	0.339669
GFI1_chr10:43911046-43911246	S	NA	GFI1_chr10:43911046-43911246	10	43911046	43911246	GFI1	2143	1389	917	802	584	1091	1911	994	1145	74	0.266651	0.331502
GFI1_chr10:71171383-71171583	S	NA	GFI1_chr10:71171383-71171583	10	71171383	71171583	GFI1	191	191	119	72	23	168	159	43	98.25	10	-0.245451	0.569102
GFI1_chr10:71621429-71621629	S	NA	GFI1_chr10:71621429-71621629	10	71621429	71621629	GFI1	3316	2259	1796	1899	1877	4171	4249	1995	3073	204	0.711274	0.227687
GFI1_chr10:72081860-72082060	S	NA	GFI1_chr10:72081860-72082060	10	72081860	72082060	GFI1	2167	1531	794	1001	484	2210	594	818	1026.5	85	-0.115723	0.249696
GFI1_chr10:80899245-80899445	S	NA	GFI1_chr10:80899245-80899445	10	80899245	80899445	GFI1	3076	2301	1385	1686	1224	3192	2101	1414	1982.75	157	0.23821	0.128856
GFI1_chr10:86053489-86053689	S	NA	GFI1_chr10:86053489-86053689	10	86053489	86053689	GFI1	152	155	69	72	0	370	93	57	130	10	0.214273	0.993518
GFI1_chr11:35842298-35842498	S	NA	GFI1_chr11:35842298-35842498	11	35842298	35842498	GFI1	624	605	207	237	49	466	245	269	257.25	26	-0.296519	0.446029
GFI1_chr11:3941360-3941560	S	NA	GFI1_chr11:3941360-3941560	11	3941360	3941560	GFI1	351	184	140	132	453	500	706	150	452.25	29	1.6652	0.431887
GFI1_chr11:57211833-57212033	S	NA	GFI1_chr11:57211833-57212033	11	57211833	57212033	GFI1	1010	897	549	631	730	1491	484	982	921.75	71	0.568528	0.264369
GFI1_chr11:59544037-59544237	S	NA	GFI1_chr11:59544037-59544237	11	59544037	59544237	GFI1	3823	2756	1612	1855	6025	16018	7491	5912	8861.5	289	2.2282	0.105896
GFI1_chr11:76076108-76076308	S	NA	GFI1_chr11:76076108-76076308	11	76076108	76076308	GFI1	1835	1685	1030	1136	677	1538	733	886	958.5	81	-0.18147	0.16366
GFI1_chr11:85922756-85922956	S	NA	GFI1_chr11:85922756-85922956	11	85922756	85922956	GFI1	2463	1699	949	1172	939	2414	2134	1043	1632.5	116	0.403668	0.210966
GFI1_chr12:107501177-107501377	S	NA	GFI1_chr12:107501177-107501377	12	107501177	107501377	GFI1	2347	1498	786	864	442	841	836	672	697.75	75	-0.402822	0.22501
GFI1_chr12:109217613-109217813	S	NA	GFI1_chr12:109217613-109217813	12	109217613	109217813	GFI1	1885	1620	956	1110	898	912	1343	764	979.25	77	-0.00775149	0.283248
GFI1_chr12:110792161-110792361	S	NA	GFI1_chr12:110792161-110792361	12	110792161	110792361	GFI1	1762	1218	642	799	811	1489	1090	636	1006.5	67	0.270661	0.181912
GFI1_chr12:110858976-110859176	S	NA	GFI1_chr12:110858976-110859176	12	110858976	110859176	GFI1	2724	1576	991	1059	1948	1932	1282	995	1539.25	101	0.448597	0.291754
GFI1_chr12:114651039-114651239	S	NA	GFI1_chr12:114651039-114651239	12	114651039	114651239	GFI1	1025	1010	583	599	242	852	384	346	456	42	-0.467547	0.19722
GFI1_chr12:120680206-120680406	S	NA	GFI1_chr12:120680206-120680406	12	120680206	120680406	GFI1	331	205	149	160	56	120	160	57	98.25	14	-0.60111	0.394968
GFI1_chr12:122104833-122105033	S	NA	GFI1_chr12:122104833-122105033	12	122104833	122105033	GFI1	471	209	248	201	212	410	74	251	236.75	22	0.119099	0.44078
GFI1_chr12:122219889-122220089	S	NA	GFI1_chr12:122219889-122220089	12	122219889	122220089	GFI1	1250	844	471	526	327	764	409	428	482	44	-0.228742	0.15318
GFI1_chr12:123002459-123002659	S	NA	GFI1_chr12:123002459-123002659	12	123002459	123002659	GFI1	279	272	117	145	49	253	87	81	117.5	14	-0.463391	0.348252
GFI1_chr12:129318040-129318240	S	NA	GFI1_chr12:129318040-129318240	12	129318040	129318240	GFI1	733	447	208	351	105	460	167	208	235	28	-0.47527	0.284535
GFI1_chr12:129318060-129318260	S	NA	GFI1_chr12:129318060-129318260	12	129318060	129318260	GFI1	185	311	99	177	29	216	103	40	97	10	-0.738587	0.508551
GFI1_chr12:133712365-133712565	S	NA	GFI1_chr12:133712365-133712565	12	133712365	133712565	GFI1	657	493	283	381	168	204	187	190	187.25	19	-0.692165	0.270185
GFI1_chr12:2445538-2445738	S	NA	GFI1_chr12:2445538-2445738	12	2445538	2445738	GFI1	1915	1409	732	1024	2498	4296	3518	2969	3320.25	155	1.90638	0.158415
GFI1_chr12:31890791-31890991	S	NA	GFI1_chr12:31890791-31890991	12	31890791	31890991	GFI1	394	505	158	281	159	195	100	62	129	17	-0.829094	0.408851
GFI1_chr12:49520937-49521137	S	NA	GFI1_chr12:49520937-49521137	12	49520937	49521137	GFI1	1877	1257	649	825	462	777	521	1165	731.25	55	-0.0889624	0.339292
GFI1_chr12:7394118-7394318	S	NA	GFI1_chr12:7394118-7394318	12	7394118	7394318	GFI1	3108	2398	1382	1762	2465	3615	1715	2095	2472.5	149	0.57209	0.208293
GFI1_chr12:76536132-76536332	S	NA	GFI1_chr12:76536132-76536332	12	76536132	76536332	GFI1	1469	1091	500	739	689	1284	671	648	823	57	0.209476	0.17144
GFI1_chr12:76536175-76536375	S	NA	GFI1_chr12:76536175-76536375	12	76536175	76536375	GFI1	2462	2544	1187	1385	1226	3036	2016	1461	1934.75	118	0.353655	0.158956
GFI1_chr12:794672-794872	S	NA	GFI1_chr12:794672-794872	12	794672	794872	GFI1	2777	1907	1283	1381	2014	2802	1670	1713	2049.75	135	0.555098	0.195023
GFI1_chr12:794700-794900	S	NA	GFI1_chr12:794700-794900	12	794700	794900	GFI1	3220	2672	1628	1896	884	1673	1280	1058	1223.75	108	-0.472081	0.148048
GFI1_chr12:92797646-92797846	S	NA	GFI1_chr12:92797646-92797846	12	92797646	92797846	GFI1	3749	2294	1600	1501	1288	2339	1857	1582	1766.5	135	0.0814712	0.168722
GFI1_chr12:93571522-93571722	S	NA	GFI1_chr12:93571522-93571722	12	93571522	93571722	GFI1	985	599	337	396	238	396	360	356	337.5	32	-0.233347	0.243972
GFI1_chr12:96765292-96765492	S	NA	GFI1_chr12:96765292-96765492	12	96765292	96765492	GFI1	2278	1369	978	909	477	4430	1064	1174	1786.25	84	0.48083	0.352122
GFI1_chr14:102990804-102991004	S	NA	GFI1_chr14:102990804-102991004	14	102990804	102991004	GFI1	182	186	174	182	172	186	260	78	174	17	0.261437	0.45881
GFI1_chr14:103884051-103884251	S	NA	GFI1_chr14:103884051-103884251	14	103884051	103884251	GFI1	1679	1241	603	971	1470	2966	1049	702	1546.75	76	0.760917	0.281721
GFI1_chr14:23466144-23466344	S	NA	GFI1_chr14:23466144-23466344	14	23466144	23466344	GFI1	2668	1385	1179	1158	742	1587	1014	1250	1148.25	93	-0.0268055	0.210065
GFI1_chr14:37638008-37638208	S	NA	GFI1_chr14:37638008-37638208	14	37638008	37638208	GFI1	396	202	82	222	168	374	251	109	225.5	19	0.375612	0.366853
GFI1_chr14:50528522-50528722	S	NA	GFI1_chr14:50528522-50528722	14	50528522	50528722	GFI1	851	499	232	433	469	2241	1269	649	1157	73	1.48446	0.288007
GFI1_chr14:59777482-59777682	S	NA	GFI1_chr14:59777482-59777682	14	59777482	59777682	GFI1	369	281	251	165	147	226	194	66	158.25	19	-0.331176	0.384737
GFI1_chr14:65950485-65950685	S	NA	GFI1_chr14:65950485-65950685	14	65950485	65950685	GFI1	1092	592	378	436	1260	2169	763	788	1245	69	2.04851	0.451439
GFI1_chr14:69452983-69453183	S	NA	GFI1_chr14:69452983-69453183	14	69452983	69453183	GFI1	954	545	510	473	184	563	174	403	331	36	-0.491953	0.323006
GFI1_chr15:34901805-34902005	S	NA	GFI1_chr15:34901805-34902005	15	34901805	34902005	GFI1	2888	2553	1451	1595	934	1655	589	1262	1110	103	-0.442487	0.266118
GFI1_chr15:43577804-43578004	S	NA	GFI1_chr15:43577804-43578004	15	43577804	43578004	GFI1	3015	2287	1144	1815	868	2296	1578	1996	1684.5	128	0.129406	0.234361
GFI1_chr15:50548752-50548952	S	NA	GFI1_chr15:50548752-50548952	15	50548752	50548952	GFI1	3102	2288	1184	1400	1121	2769	1678	1138	1676.5	111	0.137861	0.132096
GFI1_chr15:58762300-58762500	S	NA	GFI1_chr15:58762300-58762500	15	58762300	58762500	GFI1	2112	1442	1173	1186	3653	1426	1228	1159	1866.5	96	0.883241	0.462083
GFI1_chr15:81271121-81271321	S	NA	GFI1_chr15:81271121-81271321	15	81271121	81271321	GFI1	1972	1307	944	762	2716	5152	2526	1765	3039.75	116	1.66668	0.211442
GFI1_chr15:81271150-81271350	S	NA	GFI1_chr15:81271150-81271350	15	81271150	81271350	GFI1	1540	1239	563	758	1046	1807	978	949	1195	95	0.605353	0.174655
GFI1_chr16:11707737-11707937	S	NA	GFI1_chr16:11707737-11707937	16	11707737	11707937	GFI1	762	469	426	479	378	920	530	1271	774.75	43	0.902947	0.376633
GFI1_chr16:12239827-12240027	S	NA	GFI1_chr16:12239827-12240027	16	12239827	12240027	GFI1	731	1019	454	501	355	1588	5817	452	2053	63	2.0353	0.864731
GFI1_chr16:14595582-14595782	S	NA	GFI1_chr16:14595582-14595782	16	14595582	14595782	GFI1	186	155	141	224	0	290	0	139	107.25	10	-0.658328	1.80295
GFI1_chr16:15667243-15667443	S	NA	GFI1_chr16:15667243-15667443	16	15667243	15667443	GFI1	1947	1508	915	906	1046	2977	1395	1575	1748.25	103	0.702706	0.148154
GFI1_chr16:16084892-16085092	S	NA	GFI1_chr16:16084892-16085092	16	16084892	16085092	GFI1	2915	2086	1189	1593	1132	2406	1013	766	1329.25	90	-0.160949	0.197055
GFI1_chr16:21623480-21623680	S	NA	GFI1_chr16:21623480-21623680	16	21623480	21623680	GFI1	6203	4527	2676	3644	1997	3605	2471	1585	2414.5	204	-0.35262	0.153138
GFI1_chr16:30560783-30560983	S	NA	GFI1_chr16:30560783-30560983	16	30560783	30560983	GFI1	5407	4155	2405	2497	1814	4709	4612	2763	3474.5	232	0.309673	0.207508
GFI1_chr16:4021257-4021457	S	NA	GFI1_chr16:4021257-4021457	16	4021257	4021457	GFI1	1519	831	604	767	1710	3159	1292	1035	1799	90	1.28867	0.237282
GFI1_chr16:66524645-66524845	S	NA	GFI1_chr16:66524645-66524845	16	66524645	66524845	GFI1	1912	2030	1270	1103	1978	1975	933	862	1437	107	0.276643	0.342651
GFI1_chr16:69380695-69380895	S	NA	GFI1_chr16:69380695-69380895	16	69380695	69380895	GFI1	799	544	460	478	469	1057	741	597	716	42	0.615167	0.18401
GFI1_chr16:69893568-69893768	S	NA	GFI1_chr16:69893568-69893768	16	69893568	69893768	GFI1	380	436	358	348	404	524	261	373	390.5	33	0.350343	0.33473
GFI1_chr17:26793790-26793990	S	NA	GFI1_chr17:26793790-26793990	17	26793790	26793990	GFI1	1650	1881	783	799	325	1076	703	879	745.75	63	-0.317381	0.286076
GFI1_chr17:27239545-27239745	S	NA	GFI1_chr17:27239545-27239745	17	27239545	27239745	GFI1	3404	2662	1470	2000	1648	6926	1853	2950	3344.25	153	0.688478	0.236921
GFI1_chr17:29752311-29752511	S	NA	GFI1_chr17:29752311-29752511	17	29752311	29752511	GFI1	3051	2194	1624	1663	1602	4771	1415	1426	2303.5	138	0.317678	0.216453
GFI1_chr17:29854735-29854935	S	NA	GFI1_chr17:29854735-29854935	17	29854735	29854935	GFI1	1822	1341	685	911	737	1984	1148	1830	1424.75	93	0.637335	0.254732
GFI1_chr17:31994060-31994260	S	NA	GFI1_chr17:31994060-31994260	17	31994060	31994260	GFI1	2818	1906	1131	1362	2558	12933	3896	2465	5463	160	1.84436	0.265029
GFI1_chr17:35208143-35208343	S	NA	GFI1_chr17:35208143-35208343	17	35208143	35208343	GFI1	3920	2759	1671	1939	1393	4218	4307	3340	3314.5	188	0.718311	0.253763
GFI1_chr17:37050566-37050766	S	NA	GFI1_chr17:37050566-37050766	17	37050566	37050766	GFI1	2311	1800	1108	1434	752	2214	1224	839	1257.25	106	-0.0767408	0.148336
GFI1_chr17:38482554-38482754	S	NA	GFI1_chr17:38482554-38482754	17	38482554	38482754	GFI1	5165	3915	1883	2854	1544	3763	3082	1249	2409.5	162	0.0443345	0.172958
GFI1_chr17:40920106-40920306	S	NA	GFI1_chr17:40920106-40920306	17	40920106	40920306	GFI1	3194	2092	1339	1457	1730	2981	1306	1290	1826.75	123	0.343961	0.166127
GFI1_chr17:56736405-56736605	S	NA	GFI1_chr17:56736405-56736605	17	56736405	56736605	GFI1	603	502	285	457	210	154	1006	246	404	24	0.284301	0.571404
GFI1_chr17:74249082-74249282	S	NA	GFI1_chr17:74249082-74249282	17	74249082	74249282	GFI1	1716	1527	867	986	800	1798	1452	801	1212.75	88	0.266849	0.184132
GFI1_chr17:74252528-74252728	S	NA	GFI1_chr17:74252528-74252728	17	74252528	74252728	GFI1	406	349	129	208	123	189	549	123	246	15	0.328286	0.512896
GFI1_chr17:80497035-80497235	S	NA	GFI1_chr17:80497035-80497235	17	80497035	80497235	GFI1	1508	1410	756	1223	434	2502	932	1274	1285.5	65	0.273292	0.299117
GFI1_chr17:80497080-80497280	S	NA	GFI1_chr17:80497080-80497280	17	80497080	80497280	GFI1	1748	1137	574	614	418	661	594	427	525	56	-0.380241	0.219593
GFI1_chr18:3639451-3639651	S	NA	GFI1_chr18:3639451-3639651	18	3639451	3639651	GFI1	2983	1809	1399	1816	1206	2236	1673	1340	1613.75	126	0.0850672	0.170776
GFI1_chr18:3639476-3639676	S	NA	GFI1_chr18:3639476-3639676	18	3639476	3639676	GFI1	3154	2581	1721	1574	1385	3128	2108	1444	2016.25	124	0.180897	0.145372
GFI1_chr18:9410600-9410800	S	NA	GFI1_chr18:9410600-9410800	18	9410600	9410800	GFI1	838	524	388	472	135	392	231	211	242.25	24	-0.74876	0.194588
GFI1_chr18:9410639-9410839	S	NA	GFI1_chr18:9410639-9410839	18	9410639	9410839	GFI1	233	253	212	204	100	391	202	134	206.75	19	0.051268	0.328844
GFI1_chr18:9620138-9620338	S	NA	GFI1_chr18:9620138-9620338	18	9620138	9620338	GFI1	633	428	210	289	130	205	111	241	171.75	19	-0.579856	0.348435
GFI1_chr18:9620154-9620354	S	NA	GFI1_chr18:9620154-9620354	18	9620154	9620354	GFI1	259	237	131	131	53	148	297	75	143.25	12	0.0146249	0.513288
GFI1_chr18:9701656-9701856	S	NA	GFI1_chr18:9701656-9701856	18	9701656	9701856	GFI1	2480	1457	1023	1381	1325	2449	1497	2508	1944.75	118	0.686418	0.249545
GFI1_chr19:11684191-11684391	S	NA	GFI1_chr19:11684191-11684391	19	11684191	11684391	GFI1	1177	745	464	641	256	499	401	716	468	46	-0.161785	0.338254
GFI1_chr19:13693912-13694112	S	NA	GFI1_chr19:13693912-13694112	19	13693912	13694112	GFI1	1079	651	449	522	222	623	162	215	305.5	31	-0.735501	0.263291
GFI1_chr19:35865986-35866186	S	NA	GFI1_chr19:35865986-35866186	19	35865986	35866186	GFI1	1805	1176	787	1011	447	1596	1348	695	1021.5	69	0.110589	0.25004
GFI1_chr19:3952982-3953182	S	NA	GFI1_chr19:3952982-3953182	19	3952982	3953182	GFI1	1163	843	434	633	719	815	209	171	478.5	35	-0.188281	0.45813
GFI1_chr19:39794135-39794335	S	NA	GFI1_chr19:39794135-39794335	19	39794135	39794335	GFI1	979	733	576	536	1237	494	324	359	603.5	38	0.346577	0.50995
GFI1_chr19:39838047-39838247	S	NA	GFI1_chr19:39838047-39838247	19	39838047	39838247	GFI1	3894	3044	1560	2013	1785	5153	2842	2692	3118	189	0.575992	0.125925
GFI1_chr19:40354867-40355067	S	NA	GFI1_chr19:40354867-40355067	19	40354867	40355067	GFI1	1681	1128	605	836	962	4830	1301	714	1951.75	77	0.994993	0.323019
GFI1_chr19:40931331-40931531	S	NA	GFI1_chr19:40931331-40931531	19	40931331	40931531	GFI1	259	237	143	183	157	249	179	54	159.75	18	-0.000426255	0.402146
GFI1_chr19:45657928-45658128	S	NA	GFI1_chr19:45657928-45658128	19	45657928	45658128	GFI1	193	158	166	93	91	127	160	20	99.5	10	-0.243343	0.591119
GFI1_chr19:46265652-46265852	S	NA	GFI1_chr19:46265652-46265852	19	46265652	46265852	GFI1	2362	1763	1228	1254	857	1267	3678	5242	2761	86	1.21173	0.660442
GFI1_chr19:49073212-49073412	S	NA	GFI1_chr19:49073212-49073412	19	49073212	49073412	GFI1	2845	1862	1115	1328	1738	2168	1000	1102	1502	100	0.21062	0.260571
GFI1_chr19:51096320-51096520	S	NA	GFI1_chr19:51096320-51096520	19	51096320	51096520	GFI1	370	268	79	132	78	201	145	244	167	14	0.19954	0.432143
GFI1_chr2:101842692-101842892	S	NA	GFI1_chr2:101842692-101842892	2	101842692	101842892	GFI1	85	84	50	46	115	136	30	169	112.5	14	NA	NA
GFI1_chr2:102369587-102369787	S	NA	GFI1_chr2:102369587-102369787	2	102369587	102369787	GFI1	4580	2994	1830	2227	1429	3671	1711	1752	2140.75	160	-0.0554983	0.110069
GFI1_chr2:121049710-121049910	S	NA	GFI1_chr2:121049710-121049910	2	121049710	121049910	GFI1	584	696	241	447	171	343	133	197	211	25	-0.731585	0.296035
GFI1_chr2:127402328-127402528	S	NA	GFI1_chr2:127402328-127402528	2	127402328	127402528	GFI1	626	438	331	269	404	867	913	405	647.25	52	0.977158	0.274413
GFI1_chr2:191132092-191132292	S	NA	GFI1_chr2:191132092-191132292	2	191132092	191132292	GFI1	2504	1327	748	889	3667	6833	4162	3640	4575.5	159	2.30613	0.165377
GFI1_chr2:191471925-191472125	S	NA	GFI1_chr2:191471925-191472125	2	191471925	191472125	GFI1	5093	3957	2152	2296	1715	10953	4139	2001	4702	198	0.608708	0.293627
GFI1_chr2:205889758-205889958	S	NA	GFI1_chr2:205889758-205889958	2	205889758	205889958	GFI1	1893	1174	862	887	948	1156	489	544	784.25	67	-0.130654	0.292423
GFI1_chr2:36934313-36934513	S	NA	GFI1_chr2:36934313-36934513	2	36934313	36934513	GFI1	2334	1399	840	1148	2206	2571	1428	1357	1890.5	137	0.857765	0.258851
GFI1_chr2:47432691-47432891	S	NA	GFI1_chr2:47432691-47432891	2	47432691	47432891	GFI1	1486	938	751	650	272	968	600	330	542.5	41	-0.448013	0.230989
GFI1_chr2:48373191-48373391	S	NA	GFI1_chr2:48373191-48373391	2	48373191	48373391	GFI1	924	723	433	475	2007	3761	2147	1956	2467.75	87	2.43174	0.133937
GFI1_chr2:48731915-48732115	S	NA	GFI1_chr2:48731915-48732115	2	48731915	48732115	GFI1	797	616	397	483	144	938	238	397	429.25	36	-0.171453	0.337701
GFI1_chr2:54192502-54192702	S	NA	GFI1_chr2:54192502-54192702	2	54192502	54192702	GFI1	1302	827	466	565	269	404	523	523	429.75	47	-0.290059	0.306257
GFI1_chr2:65648014-65648214	S	NA	GFI1_chr2:65648014-65648214	2	65648014	65648214	GFI1	226	88	101	112	94	229	190	101	153.5	14	0.535791	0.359793
GFI1_chr2:85713029-85713229	S	NA	GFI1_chr2:85713029-85713229	2	85713029	85713229	GFI1	528	597	224	242	162	497	285	210	288.5	34	-0.0790619	0.256856
GFI1_chr20:22788342-22788542	S	NA	GFI1_chr20:22788342-22788542	20	22788342	22788542	GFI1	6492	4661	2457	3664	5031	12315	6918	5899	7540.75	331	1.10852	0.0925667
GFI1_chr20:22788342-22788542,GFI1_chr20:22788390-22788590,GFI1_chr20:22788366-22788566	S	NA	GFI1_chr20:22788342-22788542,GFI1_chr20:22788390-22788590,GFI1_chr20:22788366-22788566	20	22788342	22788542,GFI1_chr20:22788390-22788590,GFI1_chr20:22788366-22788566	GFI1	107	111	114	64	227	288	141	97	188.25	10	NA	NA
GFI1_chr20:22788366-22788566	S	NA	GFI1_chr20:22788366-22788566	20	22788366	22788566	GFI1	5108	3516	2187	2851	3775	9695	7762	6197	6857.25	324	1.3628	0.157773
GFI1_chr20:22788390-22788590	S	NA	GFI1_chr20:22788390-22788590	20	22788390	22788590	GFI1	5046	3292	2208	2752	10304	21691	18296	13617	15977	371	2.7888	0.136056
GFI1_chr20:31319926-31320126	S	NA	GFI1_chr20:31319926-31320126	20	31319926	31320126	GFI1	426	334	283	292	76	308	75	55	128.5	18	-1.12465	0.381373
GFI1_chr20:33754394-33754594	S	NA	GFI1_chr20:33754394-33754594	20	33754394	33754594	GFI1	237	310	125	267	23	224	155	126	132	15	-0.509001	0.513267
GFI1_chr20:37624414-37624614	S	NA	GFI1_chr20:37624414-37624614	20	37624414	37624614	GFI1	5343	3544	2481	3086	1023	2739	1766	1155	1670.75	144	-0.585409	0.14071
GFI1_chr21:30678745-30678945	S	NA	GFI1_chr21:30678745-30678945	21	30678745	30678945	GFI1	3504	2538	1623	1838	3514	7158	3802	3522	4499	210	1.21872	0.106412
GFI1_chr21:36270160-36270360	S	NA	GFI1_chr21:36270160-36270360	21	36270160	36270360	GFI1	2357	1656	963	1271	2383	5320	2694	2332	3182.25	129	1.36427	0.11214
GFI1_chr21:37582453-37582653	S	NA	GFI1_chr21:37582453-37582653	21	37582453	37582653	GFI1	569	460	330	286	297	1226	481	342	586.5	36	0.662554	0.249966
GFI1_chr21:38755444-38755644	S	NA	GFI1_chr21:38755444-38755644	21	38755444	38755644	GFI1	5286	3856	2599	2688	1086	4305	1805	1835	2257.75	163	-0.335539	0.174421
GFI1_chr21:45188155-45188355	S	NA	GFI1_chr21:45188155-45188355	21	45188155	45188355	GFI1	2689	2262	1159	1433	862	2351	1688	2807	1927	115	0.435825	0.304964
GFI1_chr22:21195337-21195537	S	NA	GFI1_chr22:21195337-21195537	22	21195337	21195537	GFI1	741	559	436	536	150	687	392	1331	640	33	0.540394	0.522418
GFI1_chr22:22061939-22062139	S	NA	GFI1_chr22:22061939-22062139	22	22061939	22062139	GFI1	1909	1753	1105	1319	541	2081	1076	792	1122.5	92	-0.15462	0.197679
GFI1_chr3:10187466-10187666	S	NA	GFI1_chr3:10187466-10187666	3	10187466	10187666	GFI1	1916	1065	677	956	2825	1326	859	585	1398.75	85	0.880303	0.492197
GFI1_chr3:127130252-127130452	S	NA	GFI1_chr3:127130252-127130452	3	127130252	127130452	GFI1	288	217	145	96	30	225	150	116	130.25	14	-0.164965	0.45691
GFI1_chr3:138581809-138582009	S	NA	GFI1_chr3:138581809-138582009	3	138581809	138582009	GFI1	3418	2557	1345	1581	814	2845	1793	1874	1831.5	114	0.112041	0.212042
GFI1_chr3:139105637-139105837	S	NA	GFI1_chr3:139105637-139105837	3	139105637	139105837	GFI1	1674	1355	769	1094	580	1528	967	584	914.75	70	-0.0710885	0.169279
GFI1_chr3:139105688-139105888	S	NA	GFI1_chr3:139105688-139105888	3	139105688	139105888	GFI1	306	241	89	193	84	112	61	71	82	13	-0.753608	0.368866
GFI1_chr3:150489492-150489692	S	NA	GFI1_chr3:150489492-150489692	3	150489492	150489692	GFI1	540	534	390	428	310	927	399	284	480	40	0.220429	0.24481
GFI1_chr3:152575048-152575248	S	NA	GFI1_chr3:152575048-152575248	3	152575048	152575248	GFI1	3194	2335	1408	1534	979	2770	1042	1569	1590	118	-0.0326502	0.18754
GFI1_chr3:154950474-154950674	S	NA	GFI1_chr3:154950474-154950674	3	154950474	154950674	GFI1	2741	2187	1247	1565	3522	8994	6153	4934	5900.75	186	2.02044	0.119731
GFI1_chr3:156846130-156846330	S	NA	GFI1_chr3:156846130-156846330	3	156846130	156846330	GFI1	1503	1180	607	706	919	1988	988	1000	1223.75	79	0.631496	0.13443
GFI1_chr3:158495295-158495495	S	NA	GFI1_chr3:158495295-158495495	3	158495295	158495495	GFI1	4209	3160	1714	1835	1302	2282	2227	1176	1746.75	144	-0.140409	0.1985
GFI1_chr3:17734888-17735088	S	NA	GFI1_chr3:17734888-17735088	3	17734888	17735088	GFI1	670	596	284	423	402	1162	768	379	677.75	47	0.721889	0.228
GFI1_chr3:185823366-185823566	S	NA	GFI1_chr3:185823366-185823566	3	185823366	185823566	GFI1	1852	1605	803	985	955	1624	919	821	1079.75	85	0.134643	0.166568
GFI1_chr3:193846057-193846257	S	NA	GFI1_chr3:193846057-193846257	3	193846057	193846257	GFI1	1964	1213	867	931	3717	8790	5152	5492	5787.75	168	2.72303	0.131204
GFI1_chr3:33108942-33109142	S	NA	GFI1_chr3:33108942-33109142	3	33108942	33109142	GFI1	2366	1699	919	1118	4424	2486	1914	1299	2530.75	118	1.31196	0.409776
GFI1_chr3:5236514-5236714	S	NA	GFI1_chr3:5236514-5236714	3	5236514	5236714	GFI1	2463	1805	1139	1563	1973	3804	2361	1786	2481	177	0.837291	0.142478
GFI1_chr3:69840273-69840473	S	NA	GFI1_chr3:69840273-69840473	3	69840273	69840473	GFI1	2595	2307	1118	1278	1020	2644	2069	1771	1876	129	0.405825	0.189822
GFI1_chr3:69840333-69840533	S	NA	GFI1_chr3:69840333-69840533	3	69840333	69840533	GFI1	4737	3666	2047	2620	3346	3900	3930	3579	3688.75	176	0.772491	0.241614
GFI1_chr3:72388434-72388634	S	NA	GFI1_chr3:72388434-72388634	3	72388434	72388634	GFI1	1855	1078	898	967	2588	4197	3685	2141	3152.75	149	1.85658	0.201332
GFI1_chr4:2619787-2619987	S	NA	GFI1_chr4:2619787-2619987	4	2619787	2619987	GFI1	5332	4226	2161	2775	1640	3988	2258	1564	2362.5	201	-0.206422	0.120798
GFI1_chr4:2869585-2869785	S	NA	GFI1_chr4:2869585-2869785	4	2869585	2869785	GFI1	2440	1788	1116	1372	809	1986	1253	713	1190.25	95	-0.134357	0.162649
GFI1_chr4:39559917-39560117	S	NA	GFI1_chr4:39559917-39560117	4	39559917	39560117	GFI1	1997	1188	819	1246	577	1346	736	435	773.5	68	-0.04605	0.322143
GFI1_chr4:79572680-79572880	S	NA	GFI1_chr4:79572680-79572880	4	79572680	79572880	GFI1	362	226	169	135	133	141	0	51	81.25	10	-0.867477	0.947966
GFI1_chr4:81054492-81054692	S	NA	GFI1_chr4:81054492-81054692	4	81054492	81054692	GFI1	4551	3606	2124	2237	3443	6721	3865	2747	4194	212	0.795132	0.139207
GFI1_chr4:86655777-86655977	S	NA	GFI1_chr4:86655777-86655977	4	86655777	86655977	GFI1	2377	1764	1016	1081	2788	6069	4633	7278	5192	175	2.29245	0.266368
GFI1_chr4:86655837-86656037	S	NA	GFI1_chr4:86655837-86656037	4	86655837	86656037	GFI1	3695	3247	1787	2088	4567	8156	4867	3688	5319.5	284	2.00936	0.325989
GFI1_chr4:88343794-88343994	S	NA	GFI1_chr4:88343794-88343994	4	88343794	88343994	GFI1	4334	3010	1662	2535	1076	2798	1643	2079	1899	129	-0.161959	0.193466
GFI1_chr5:10487798-10487998	S	NA	GFI1_chr5:10487798-10487998	5	10487798	10487998	GFI1	1863	1419	677	1019	1021	5955	2039	1339	2588.5	103	1.18558	0.276788
GFI1_chr5:118604939-118605139	S	NA	GFI1_chr5:118604939-118605139	5	118604939	118605139	GFI1	3442	3231	1417	1913	1041	1917	779	668	1101.25	108	-0.700103	0.227413
GFI1_chr5:140985327-140985527	S	NA	GFI1_chr5:140985327-140985527	5	140985327	140985527	GFI1	562	291	136	171	111	214	197	165	171.75	15	-0.168536	0.315496
GFI1_chr5:141603304-141603504	S	NA	GFI1_chr5:141603304-141603504	5	141603304	141603504	GFI1	2560	1701	1095	1233	812	3604	1522	986	1731	109	0.290601	0.217919
GFI1_chr5:173042994-173043194	S	NA	GFI1_chr5:173042994-173043194	5	173042994	173043194	GFI1	2345	1957	972	1284	585	3002	1271	613	1367.75	90	-0.0129917	0.270262
GFI1_chr5:176541255-176541455	S	NA	GFI1_chr5:176541255-176541455	5	176541255	176541455	GFI1	3140	2335	1184	1512	607	2076	1150	910	1185.75	103	-0.373553	0.158955
GFI1_chr5:176797842-176798042	S	NA	GFI1_chr5:176797842-176798042	5	176797842	176798042	GFI1	1686	1288	701	1162	551	1877	519	416	840.75	70	-0.262022	0.274616
GFI1_chr5:180131460-180131660	S	NA	GFI1_chr5:180131460-180131660	5	180131460	180131660	GFI1	3732	2778	1658	2028	893	1854	1041	1205	1248.25	109	-0.540957	0.140166
GFI1_chr5:90607628-90607828	S	NA	GFI1_chr5:90607628-90607828	5	90607628	90607828	GFI1	276	136	90	149	41	242	59	504	211.5	16	0.832239	0.696994
GFI1_chr5:95592634-95592834	S	NA	GFI1_chr5:95592634-95592834	5	95592634	95592834	GFI1	2936	2149	1288	1364	1726	6668	2270	2212	3219	155	0.941369	0.18631
GFI1_chr6:119647068-119647268	S	NA	GFI1_chr6:119647068-119647268	6	119647068	119647268	GFI1	1780	1128	571	832	372	927	536	264	524.75	53	-0.576276	0.225042
GFI1_chr6:122806159-122806359	S	NA	GFI1_chr6:122806159-122806359	6	122806159	122806359	GFI1	445	287	167	173	244	265	213	242	241	26	0.357315	0.304529
GFI1_chr6:134028708-134028908	S	NA	GFI1_chr6:134028708-134028908	6	134028708	134028908	GFI1	585	351	346	321	167	713	249	278	351.75	18	0.0356545	0.276627
GFI1_chr6:134304649-134304849	S	NA	GFI1_chr6:134304649-134304849	6	134304649	134304849	GFI1	6009	4439	2701	3622	4320	8323	5147	3964	5438.5	276	0.699441	0.116525
GFI1_chr6:135419510-135419710	S	NA	GFI1_chr6:135419510-135419710	6	135419510	135419710	GFI1	2176	1643	1251	1266	917	2410	1303	628	1314.5	91	0.0135565	0.225012
GFI1_chr6:139819957-139820157	S	NA	GFI1_chr6:139819957-139820157	6	139819957	139820157	GFI1	1986	1556	807	1144	589	786	846	473	673.5	58	-0.482148	0.235464
GFI1_chr6:142433715-142433915	S	NA	GFI1_chr6:142433715-142433915	6	142433715	142433915	GFI1	899	780	334	466	271	777	351	205	401	29	-0.262207	0.23856
GFI1_chr6:14877407-14877607	S	NA	GFI1_chr6:14877407-14877607	6	14877407	14877607	GFI1	4276	3436	2012	2198	19206	47936	23274	23035	28362.8	310	3.89051	0.0759605
GFI1_chr6:157615313-157615513	S	NA	GFI1_chr6:157615313-157615513	6	157615313	157615513	GFI1	2470	1675	817	1189	912	2002	2927	699	1635	98	0.726831	0.363054
GFI1_chr6:157615330-157615530	S	NA	GFI1_chr6:157615330-157615530	6	157615330	157615530	GFI1	583	496	248	318	212	655	235	117	304.75	20	-0.137551	0.316394
GFI1_chr6:158604585-158604785	S	NA	GFI1_chr6:158604585-158604785	6	158604585	158604785	GFI1	694	403	373	285	451	777	367	616	552.75	45	0.701052	0.279692
GFI1_chr6:27562260-27562460	S	NA	GFI1_chr6:27562260-27562460	6	27562260	27562460	GFI1	869	412	301	426	736	733	157	355	495.25	31	0.449267	0.45949
GFI1_chr6:27562280-27562480	S	NA	GFI1_chr6:27562280-27562480	6	27562280	27562480	GFI1	1365	1565	506	908	548	1695	611	839	923.25	69	0.47358	0.351028
GFI1_chr6:27570183-27570383	S	NA	GFI1_chr6:27570183-27570383	6	27570183	27570383	GFI1	2334	1508	955	973	608	1226	764	625	805.75	71	-0.357705	0.135503
GFI1_chr6:30910490-30910690	S	NA	GFI1_chr6:30910490-30910690	6	30910490	30910690	GFI1	2630	1826	1219	1211	666	1665	896	950	1044.25	104	-0.291789	0.135103
GFI1_chr6:30910523-30910723	S	NA	GFI1_chr6:30910523-30910723	6	30910523	30910723	GFI1	4156	2770	1748	2248	1298	4752	2058	1501	2402.25	159	0.102474	0.168929
GFI1_chr6:31527750-31527950	S	NA	GFI1_chr6:31527750-31527950	6	31527750	31527950	GFI1	2780	1909	1259	1539	1105	2209	1272	1140	1431.5	110	0.00861288	0.121188
GFI1_chr6:47101530-47101730	S	NA	GFI1_chr6:47101530-47101730	6	47101530	47101730	GFI1	3875	2753	1855	2043	1509	3623	1669	1260	2015.25	128	-0.0389501	0.149645
GFI1_chr7:100143422-100143622	S	NA	GFI1_chr7:100143422-100143622	7	100143422	100143622	GFI1	1414	750	600	506	582	2447	1510	948	1371.75	91	1.01099	0.247375
GFI1_chr7:102624193-102624393	S	NA	GFI1_chr7:102624193-102624393	7	102624193	102624393	GFI1	1648	1379	676	675	459	801	720	477	614.25	66	-0.315221	0.20714
GFI1_chr7:105659249-105659449	S	NA	GFI1_chr7:105659249-105659449	7	105659249	105659449	GFI1	3971	2675	1578	1765	1852	2882	1601	1596	1982.75	148	0.121431	0.174954
GFI1_chr7:111117602-111117802	S	NA	GFI1_chr7:111117602-111117802	7	111117602	111117802	GFI1	1480	1141	560	629	1262	941	499	1217	979.75	52	0.599022	0.385337
GFI1_chr7:137627974-137628174	S	NA	GFI1_chr7:137627974-137628174	7	137627974	137628174	GFI1	1578	1107	446	746	146	4349	461	395	1337.75	51	0.786048	0.88004
GFI1_chr7:140177155-140177355	S	NA	GFI1_chr7:140177155-140177355	7	140177155	140177355	GFI1	2689	2212	1331	1336	1299	1238	1201	1414	1288	118	0.207682	0.347831
GFI1_chr7:148549543-148549743	S	NA	GFI1_chr7:148549543-148549743	7	148549543	148549743	GFI1	600	359	198	244	0	252	197	102	137.75	11	-0.93726	0.866366
GFI1_chr7:16707670-16707870	S	NA	GFI1_chr7:16707670-16707870	7	16707670	16707870	GFI1	2738	2280	1181	1412	2528	2543	1748	2791	2402.5	123	0.826727	0.279039
GFI1_chr7:2562758-2562958	S	NA	GFI1_chr7:2562758-2562958	7	2562758	2562958	GFI1	3896	3141	1875	2016	690	4614	1013	891	1802	102	-0.410447	0.319316
GFI1_chr7:318107-318307	S	NA	GFI1_chr7:318107-318307	7	318107	318307	GFI1	2633	2381	1102	1662	828	1498	1183	495	1001	98	-0.488548	0.2448
GFI1_chr7:66152282-66152482	S	NA	GFI1_chr7:66152282-66152482	7	66152282	66152482	GFI1	1157	871	470	734	404	492	483	396	443.75	46	-0.326897	0.246391
GFI1_chr7:86849022-86849222	S	NA	GFI1_chr7:86849022-86849222	7	86849022	86849222	GFI1	361	225	141	88	100	382	347	70	224.75	18	0.459571	0.478707
GFI1_chr7:97795531-97795731	S	NA	GFI1_chr7:97795531-97795731	7	97795531	97795731	GFI1	1303	665	552	528	440	1065	219	320	511	41	-0.220283	0.32904
GFI1_chr7:99160641-99160841	S	NA	GFI1_chr7:99160641-99160841	7	99160641	99160841	GFI1	202	171	127	97	477	768	834	421	625	38	2.6069	0.284604
GFI1_chr7:99845565-99845765	S	NA	GFI1_chr7:99845565-99845765	7	99845565	99845765	GFI1	1218	773	541	595	443	980	1173	290	721.5	43	0.224645	0.349306
GFI1_chr8:126935394-126935594	S	NA	GFI1_chr8:126935394-126935594	8	126935394	126935594	GFI1	4239	2948	1659	1774	1474	4647	1645	1869	2408.75	147	0.183737	0.168651
GFI1_chr8:128953017-128953217	S	NA	GFI1_chr8:128953017-128953217	8	128953017	128953217	GFI1	978	859	459	668	548	468	618	304	484.5	40	-0.090301	0.331218
GFI1_chr8:144594915-144595115	S	NA	GFI1_chr8:144594915-144595115	8	144594915	144595115	GFI1	930	767	479	498	252	730	213	375	392.5	41	-0.387069	0.253383
GFI1_chr8:17123967-17124167	S	NA	GFI1_chr8:17123967-17124167	8	17123967	17124167	GFI1	1487	1218	725	920	352	1032	900	535	704.75	72	-0.239142	0.223396
GFI1_chr8:37941063-37941263	S	NA	GFI1_chr8:37941063-37941263	8	37941063	37941263	GFI1	689	567	240	255	242	656	217	237	338	32	0.00906023	0.259585
GFI1_chr8:42158017-42158217	S	NA	GFI1_chr8:42158017-42158217	8	42158017	42158217	GFI1	1394	1231	685	849	391	1568	215	511	671.25	54	0.262611	0.340239
GFI1_chr8:42158030-42158230	S	NA	GFI1_chr8:42158030-42158230	8	42158030	42158230	GFI1	2234	1207	869	857	2648	1382	756	669	1363.75	68	0.645376	0.471979
GFI1_chr8:42426695-42426895	S	NA	GFI1_chr8:42426695-42426895	8	42426695	42426895	GFI1	2049	1853	885	1306	563	1056	775	878	818	69	-0.396844	0.203173
GFI1_chr8:56757776-56757976	S	NA	GFI1_chr8:56757776-56757976	8	56757776	56757976	GFI1	3669	2129	1141	1554	2124	4735	2151	4898	3477	158	1.12968	0.286311
GFI1_chr9:119199558-119199758	S	NA	GFI1_chr9:119199558-119199758	9	119199558	119199758	GFI1	3246	2401	1293	1461	762	2576	1324	963	1406.25	95	-0.215446	0.156061
GFI1_chr9:132358185-132358385	S	NA	GFI1_chr9:132358185-132358385	9	132358185	132358385	GFI1	4000	2929	1970	2147	2844	3193	1608	3672	2829.25	151	0.496526	0.303948
GFI1_chr9:138973302-138973502	S	NA	GFI1_chr9:138973302-138973502	9	138973302	138973502	GFI1	2368	1792	1285	1319	678	1851	1281	694	1126	90	-0.235447	0.186169
GFI1_chr9:34150151-34150351	S	NA	GFI1_chr9:34150151-34150351	9	34150151	34150351	GFI1	1628	1141	753	747	963	2623	929	1467	1495.5	78	0.801145	0.204589
GFI1_chr9:71293463-71293663	S	NA	GFI1_chr9:71293463-71293663	9	71293463	71293663	GFI1	386	295	142	148	230	370	145	104	212.25	20	0.219467	0.355674
GFI1_chr9:90166786-90166986	S	NA	GFI1_chr9:90166786-90166986	9	90166786	90166986	GFI1	1457	1287	522	638	194	691	150	406	360.25	41	-0.949943	0.341155
GFI1_chr9:99742757-99742957	S	NA	GFI1_chr9:99742757-99742957	9	99742757	99742957	GFI1	2051	1768	1075	1428	666	3270	1015	859	1452.5	88	0.0491896	0.249145
GFI1_chrX:118606556-118606756	S	NA	GFI1_chrX:118606556-118606756	X	118606556	118606756	GFI1	3044	1956	1141	1299	840	2127	1535	2796	1824.5	98	0.416298	0.321159
GFI1_chrX:129088891-129089091	S	NA	GFI1_chrX:129088891-129089091	X	129088891	129089091	GFI1	4563	3348	2265	2877	1496	3088	1529	1300	1853.25	155	-0.412619	0.149941
pos_chr17:41150464:D_chr17:41150364-41150564	S	NA	pos_chr17:41150464:D_chr17:41150364-41150564	17	41150464:D_chr17:41150364	41150564	positive	1998	1570	926	1139	8649	19205	12319	7538	11927.8	193	3.65184	0.123671
pos_chr19:14800905:I_chr19:14800805-14801005	S	NA	pos_chr19:14800905:I_chr19:14800805-14801005	19	14800905:I_chr19:14800805	14801005	positive	444	174	151	141	986	2269	1166	992	1353.25	63	3.13832	0.222498
pos_chr19:49378699:D_chr19:49378601-49378801	S	NA	pos_chr19:49378699:D_chr19:49378601-49378801	19	49378699:D_chr19:49378601	49378801	positive	2375	1703	1031	1125	13703	28845	20091	14832	19367.8	319	4.39533	0.0923528
pos_chr8:145653973:I_chr8:145653873-145654073	S	NA	pos_chr8:145653973:I_chr8:145653873-145654073	8	145653973:I_chr8:145653873	145654073	positive	655	373	279	311	2239	7941	4092	3424	4424	156	3.97414	0.168151
pos_rs10146759_chr14:24899094-24899294	S	NA	pos_rs10146759_chr14:24899094-24899294	14	24899094	24899294	positive	10406	6684	4146	4579	9639	24520	15981	12375	15628.8	764	1.68326	0.0953916
pos_rs10753573_chr1:19834324-19834524	S	NA	pos_rs10753573_chr1:19834324-19834524	1	19834324	19834524	positive	1819	1360	603	894	615	1397	894	815	930.25	87	0.105385	0.154344
pos_rs10820682_chr9:99241487-99241687	S	NA	pos_rs10820682_chr9:99241487-99241687	9	99241487	99241687	positive	1230	1152	635	738	1422	2561	3535	1889	2351.75	115	1.78197	0.268079
pos_rs112372623_chr4:41965450-41965650	S	NA	pos_rs112372623_chr4:41965450-41965650	4	41965450	41965650	positive	1409	843	357	444	926	1052	453	221	663	43	0.295645	0.425785
pos_rs112895815_chr17:6940333-6940533	S	NA	pos_rs112895815_chr17:6940333-6940533	17	6940333	6940533	positive	1901	1420	771	926	4107	9632	2411	3625	4943.75	106	2.40947	0.241343
pos_rs113065267_chr17:43806963-43807163	S	NA	pos_rs113065267_chr17:43806963-43807163	17	43806963	43807163	positive	4666	3634	2215	2462	9751	29011	16195	13654	17152.8	402	2.85959	0.0946271
pos_rs113975468_chr10:126150224-126150424	S	NA	pos_rs113975468_chr10:126150224-126150424	10	126150224	126150424	positive	1480	955	629	735	2581	7311	5665	4377	4983.5	257	2.90215	0.17475
pos_rs115231472_chr9:131038475-131038675	S	NA	pos_rs115231472_chr9:131038475-131038675	9	131038475	131038675	positive	2245	1377	933	851	2231	4273	3410	4186	3525	230	1.93787	0.226949
pos_rs115850137_chr9:139619858-139620058	S	NA	pos_rs115850137_chr9:139619858-139620058	9	139619858	139620058	positive	2418	1780	996	1150	3504	1444	837	424	1552.25	72	0.573995	0.728834
pos_rs116025516_chr6:29910089-29910289	S	NA	pos_rs116025516_chr6:29910089-29910289	6	29910089	29910289	positive	891	385	227	266	1602	4037	2574	1909	2530.5	113	3.07699	0.21534
pos_rs11650220_chr17:65800040-65800240	S	NA	pos_rs11650220_chr17:65800040-65800240	17	65800040	65800240	positive	2817	2414	1330	1637	1149	2454	838	554	1248.75	95	-0.343518	0.274012
pos_rs117188042_chr17:43838610-43838810	S	NA	pos_rs117188042_chr17:43838610-43838810	17	43838610	43838810	positive	3231	2807	1279	1904	3695	9717	3613	6701	5931.5	166	1.8609	0.222832
pos_rs11783772_chr8:145008343-145008543	S	NA	pos_rs11783772_chr8:145008343-145008543	8	145008343	145008543	positive	516	404	280	304	324	894	298	684	550	37	0.865933	0.305511
pos_rs12450191_chr17:80407848-80408048	S	NA	pos_rs12450191_chr17:80407848-80408048	17	80407848	80408048	positive	2894	2285	1779	1526	1003	2929	2873	1297	2025.5	134	0.747195	0.373158
pos_rs12582100_chr12:112378809-112379009	S	NA	pos_rs12582100_chr12:112378809-112379009	12	112378809	112379009	positive	1729	1696	897	907	992	1637	646	743	1004.5	75	0.0233396	0.239205
pos_rs12769981_chr10:35356674-35356874	S	NA	pos_rs12769981_chr10:35356674-35356874	10	35356674	35356874	positive	976	795	575	639	172	1038	198	430	459.5	35	-0.458284	0.360779
pos_rs12984859_chr19:48759073-48759273	S	NA	pos_rs12984859_chr19:48759073-48759273	19	48759073	48759273	positive	5515	4059	2742	2974	5354	10859	7548	7028	7697.25	312	1.37909	0.116209
pos_rs13212903_chr6:73978186-73978386	S	NA	pos_rs13212903_chr6:73978186-73978386	6	73978186	73978386	positive	193	356	141	119	418	747	426	344	483.75	27	1.60068	0.327647
pos_rs13960_chr19:3762598-3762798	S	NA	pos_rs13960_chr19:3762598-3762798	19	3762598	3762798	positive	282	212	163	118	563	2870	1317	944	1423.5	52	3.31593	0.271151
pos_rs141388053_chr17:44294952-44295152	S	NA	pos_rs141388053_chr17:44294952-44295152	17	44294952	44295152	positive	2727	2530	1269	1492	928	3965	1212	875	1745	96	0.018826	0.252777
pos_rs143353433_chr17:44302652-44302852	S	NA	pos_rs143353433_chr17:44302652-44302852	17	44302652	44302852	positive	1537	1304	717	764	1331	4581	2901	4395	3302	144	2.09684	0.286001
pos_rs149812839_chr17:43684921-43685121	S	NA	pos_rs149812839_chr17:43684921-43685121	17	43684921	43685121	positive	1724	1167	777	758	870	1871	2243	646	1407.5	76	0.7689	0.274865
pos_rs150914256_chr17:39002504-39002704	S	NA	pos_rs150914256_chr17:39002504-39002704	17	39002504	39002704	positive	2766	2174	1019	1181	2100	10222	1083	2406	3952.75	111	1.31445	0.380582
pos_rs1707988_chr3:39551426-39551626	S	NA	pos_rs1707988_chr3:39551426-39551626	3	39551426	39551626	positive	10315	7405	4739	5727	8678	19840	11451	11651	12905	641	1.17985	0.0896294
pos_rs1771220_chr9:116163545-116163745	S	NA	pos_rs1771220_chr9:116163545-116163745	9	116163545	116163745	positive	511	355	135	203	282	614	709	497	525.5	40	1.2645	0.306398
pos_rs1800201_chr12:6976585-6976785	S	NA	pos_rs1800201_chr12:6976585-6976785	12	6976585	6976785	positive	2099	1574	1256	1266	9061	24714	16302	10166	15060.8	294	3.83155	0.147753
pos_rs2033980_chr11:25856255-25856455	S	NA	pos_rs2033980_chr11:25856255-25856455	11	25856255	25856455	positive	2311	1645	867	1006	736	1393	503	745	844.25	63	-0.304121	0.220616
pos_rs2270845_chr16:85045003-85045203	S	NA	pos_rs2270845_chr16:85045003-85045203	16	85045003	85045203	positive	9836	6615	3821	4785	19587	48945	32547	24268	31336.8	939	2.81839	0.0882055
pos_rs2292538_chr4:156874733-156874933	S	NA	pos_rs2292538_chr4:156874733-156874933	4	156874733	156874933	positive	1993	1256	1012	876	1011	3053	1871	2374	2077.25	140	1.01295	0.236326
pos_rs2295776_chr10:102295529-102295729	S	NA	pos_rs2295776_chr10:102295529-102295729	10	102295529	102295729	positive	3573	2400	1529	1672	10685	30667	22481	15737	19892.5	412	3.72413	0.135686
pos_rs2402822_chr7:126297847-126298047	S	NA	pos_rs2402822_chr7:126297847-126298047	7	126297847	126298047	positive	1603	1430	691	943	1816	3292	2199	2051	2339.5	138	1.49499	0.169011
pos_rs28364709_chr16:1877075-1877275	S	NA	pos_rs28364709_chr16:1877075-1877275	16	1877075	1877275	positive	1117	659	472	501	1314	3648	2175	1214	2087.75	98	1.994	0.182345
pos_rs28384491_chr19:9434772-9434972	S	NA	pos_rs28384491_chr19:9434772-9434972	19	9434772	9434972	positive	5795	4465	2500	2884	13569	40341	23802	17335	23761.8	535	3.0234	0.102064
pos_rs28514618_chr14:104053763-104053963	S	NA	pos_rs28514618_chr14:104053763-104053963	14	104053763	104053963	positive	296	240	123	139	1470	507	399	135	627.75	24	2.41809	0.628428
pos_rs28640237_chr15:66070862-66071062	S	NA	pos_rs28640237_chr15:66070862-66071062	15	66070862	66071062	positive	909	891	467	668	425	1004	457	297	545.75	38	1.09867	0.739487
pos_rs2923656_chr8:35096533-35096733	S	NA	pos_rs2923656_chr8:35096533-35096733	8	35096533	35096733	positive	664	341	197	186	220	281	290	273	266	35	0.188003	0.316919
pos_rs3213745_chr2:37458611-37458811	S	NA	pos_rs3213745_chr2:37458611-37458811	2	37458611	37458811	positive	312	207	124	171	363	670	364	179	394	28	1.26892	0.294667
pos_rs35635895_chr2:76444862-76445062	S	NA	pos_rs35635895_chr2:76444862-76445062	2	76444862	76445062	positive	3198	2407	1358	1624	628	2096	933	818	1118.75	92	-0.540211	0.142547
pos_rs3828485_chr4:122722268-122722468	S	NA	pos_rs3828485_chr4:122722268-122722468	4	122722268	122722468	positive	110	194	90	56	161	601	376	664	450.5	33	2.46279	0.459058
pos_rs3933327_chr9:123633940-123634140	S	NA	pos_rs3933327_chr9:123633940-123634140	9	123633940	123634140	positive	2512	1761	1061	1265	8689	18869	9777	16614	13487.2	115	3.86722	0.212706
pos_rs4343028_chr11:62389518-62389718	S	NA	pos_rs4343028_chr11:62389518-62389718	11	62389518	62389718	positive	119	197	108	77	266	307	371	308	313	23	1.80872	0.388093
pos_rs4806711_chr19:54619091-54619291	S	NA	pos_rs4806711_chr19:54619091-54619291	19	54619091	54619291	positive	6717	5597	3449	4048	20639	54508	33457	25672	33569	601	3.2174	0.0911548
pos_rs502383_chr6:123729205-123729405	S	NA	pos_rs502383_chr6:123729205-123729405	6	123729205	123729405	positive	1118	822	425	457	236	487	143	262	282	27	-0.798672	0.278281
pos_rs588712_chr19:47217814-47218014	S	NA	pos_rs588712_chr19:47217814-47218014	19	47217814	47218014	positive	2178	1163	763	935	1705	4466	2873	2387	2857.75	133	1.57578	0.15068
pos_rs604965_chr16:57521174-57521374	S	NA	pos_rs604965_chr16:57521174-57521374	16	57521174	57521374	positive	1417	950	641	669	1017	5009	3814	1729	2892.25	104	1.99803	0.286345
pos_rs6062371_chr20:61478185-61478385	S	NA	pos_rs6062371_chr20:61478185-61478385	20	61478185	61478385	positive	1882	1144	983	957	528	3200	1117	1083	1482	71	0.5261	0.305277
pos_rs61482428_chr13:114203657-114203857	S	NA	pos_rs61482428_chr13:114203657-114203857	13	114203657	114203857	positive	570	430	320	288	160	652	143	183	284.5	22	-0.26017	0.318619
pos_rs62108166_chr19:13907705-13907905	S	NA	pos_rs62108166_chr19:13907705-13907905	19	13907705	13907905	positive	701	549	263	388	823	1457	891	936	1026.75	60	1.52503	0.173847
pos_rs657259_chr19:53141525-53141725	S	NA	pos_rs657259_chr19:53141525-53141725	19	53141525	53141725	positive	2739	1874	1138	1195	2123	6050	3996	3402	3892.75	212	1.53859	0.147244
pos_rs6700034_chr1:20834510-20834710	S	NA	pos_rs6700034_chr1:20834510-20834710	1	20834510	20834710	positive	679	610	303	351	2212	6913	3639	3198	3990.5	89	3.51179	0.144211
pos_rs6729549_chr2:131079383-131079583	S	NA	pos_rs6729549_chr2:131079383-131079583	2	131079383	131079583	positive	3430	2574	1384	1536	679	2314	997	1717	1426.75	106	-0.212326	0.250548
pos_rs6947016_chr7:100895969-100896169	S	NA	pos_rs6947016_chr7:100895969-100896169	7	100895969	100896169	positive	1393	918	613	1092	723	1968	501	1590	1195.5	61	1.42313	0.6701
pos_rs6987313_chr8:71570889-71571089	S	NA	pos_rs6987313_chr8:71570889-71571089	8	71570889	71571089	positive	2097	1691	745	852	705	2338	1274	1313	1407.5	58	0.411838	0.198416
pos_rs7029097_chr9:34349763-34349963	S	NA	pos_rs7029097_chr9:34349763-34349963	9	34349763	34349963	positive	651	906	473	549	586	851	236	934	651.75	35	0.39436	0.418057
pos_rs72629024_chr20:62152419-62152619	S	NA	pos_rs72629024_chr20:62152419-62152619	20	62152419	62152619	positive	475	388	208	372	1252	2200	1438	966	1464	63	2.51982	0.213799
pos_rs72833426_chr17:45883699-45883899	S	NA	pos_rs72833426_chr17:45883699-45883899	17	45883699	45883899	positive	419	298	298	181	58	299	284	134	193.75	16	-0.302637	0.422378
pos_rs7621419_chr3:196505490-196505690	S	NA	pos_rs7621419_chr3:196505490-196505690	3	196505490	196505690	positive	2097	2031	875	1212	985	996	892	975	962	92	-0.129895	0.26781
pos_rs78355788_chr3:183804614-183804814	S	NA	pos_rs78355788_chr3:183804614-183804814	3	183804614	183804814	positive	1677	1193	719	803	980	1830	1233	966	1252.25	72	0.554033	0.131811
pos_rs7905607_chr10:101996166-101996366	S	NA	pos_rs7905607_chr10:101996166-101996366	10	101996166	101996366	positive	1981	1252	1030	915	2013	3556	2969	1432	2492.5	118	1.32419	0.221527
pos_rs7940895_chr11:8985919-8986119	S	NA	pos_rs7940895_chr11:8985919-8986119	11	8985919	8986119	positive	2571	1758	1132	1246	4379	11793	8014	6647	7708.25	342	2.68557	0.125697
pos_rs79482710_chr15:78240396-78240596	S	NA	pos_rs79482710_chr15:78240396-78240596	15	78240396	78240596	positive	722	578	404	468	1974	4853	4602	3006	3608.75	172	3.1987	0.213053
pos_rs8055894_chr16:21189992-21190192	S	NA	pos_rs8055894_chr16:21189992-21190192	16	21189992	21190192	positive	277	187	157	151	327	1303	288	243	540.25	32	1.61013	0.35269
pos_rs8070030_chr17:33864730-33864930	S	NA	pos_rs8070030_chr17:33864730-33864930	17	33864730	33864930	positive	2796	2165	1461	1566	2166	5760	4412	3332	3917.5	203	1.28507	0.16263
pos_rs9749442_chr19:58144419-58144619	S	NA	pos_rs9749442_chr19:58144419-58144619	19	58144419	58144619	positive	3256	1962	1274	1706	7844	21964	14435	10323	13641.5	406	3.25425	0.124837
random_1	S	NA	random_1				random	8479	6685	3804	4905	6548	15678	7958	8537	9680.25	625	1.12782	0.162174
random_10	S	NA	random_10				random	1244	891	653	743	208	443	399	170	305	33	-1.05537	0.250783
random_100	S	NA	random_100				random	2676	1736	1042	1380	910	2795	1465	1198	1592	123	0.221882	0.132905
random_101	S	NA	random_101				random	1363	638	512	605	223	1424	424	503	643.5	41	-0.0246701	0.313099
random_102	S	NA	random_102				random	2105	1638	1119	1202	644	1325	786	490	811.25	81	-0.482426	0.173566
random_103	S	NA	random_103				random	2995	2081	1165	1359	563	1771	1253	713	1075	90	-0.393889	0.189385
random_104	S	NA	random_104				random	518	354	199	201	76	53	145	113	96.75	16	-0.970711	0.465902
random_105	S	NA	random_105				random	1714	1020	638	933	721	1637	1283	934	1143.75	72	0.448741	0.174515
random_106	S	NA	random_106				random	614	709	307	372	986	449	153	510	524.5	35	0.641486	0.544749
random_107	S	NA	random_107				random	1096	1027	687	562	397	843	364	3883	1371.75	45	1.18861	0.862395
random_108	S	NA	random_108				random	1763	1621	957	1227	653	1972	1002	616	1060.75	82	-0.101629	0.18944
random_109	S	NA	random_109				random	1311	990	580	538	216	1463	346	366	597.75	47	-0.285909	0.328703
random_11	S	NA	random_11				random	256	125	85	116	104	271	120	57	138	13	0.235151	0.374855
random_111	S	NA	random_111				random	1760	1418	763	836	455	1297	436	883	767.75	66	-0.215982	0.256907
random_113	S	NA	random_113				random	238	259	151	194	51	230	91	92	116	10	-0.555278	0.332279
random_115	S	NA	random_115				random	1254	1114	685	566	380	755	386	1884	851.25	35	1.37281	0.71286
random_116	S	NA	random_116				random	2221	1821	801	982	580	2380	1050	1056	1266.5	100	0.138577	0.207557
random_119	S	NA	random_119				random	1723	1373	696	753	1458	903	540	731	908	55	0.280087	0.386752
random_12	S	NA	random_12				random	1154	934	491	686	244	1020	729	426	604.75	39	-0.0942682	0.255005
random_120	S	NA	random_120				random	703	300	190	247	150	457	112	545	316	16	0.291685	0.485167
random_121	S	NA	random_121				random	657	397	203	221	1792	1321	368	1105	1146.5	45	2.3812	0.460452
random_122	S	NA	random_122				random	2037	1357	971	916	1925	1627	639	648	1209.75	84	0.351245	0.399642
random_123	S	NA	random_123				random	359	470	329	236	60	149	118	332	164.75	13	-0.56355	0.535414
random_124	S	NA	random_124				random	1500	1611	1123	1070	429	1968	796	630	955.75	79	-0.254888	0.25166
random_126	S	NA	random_126				random	1730	1787	973	1080	284	1699	823	848	913.5	74	-0.301209	0.290462
random_127	S	NA	random_127				random	2536	1757	1124	1299	2791	4312	3729	3847	3669.75	147	1.76045	0.218877
random_128	S	NA	random_128				random	647	421	399	250	208	1364	3858	318	1437	32	2.16123	0.85502
random_129	S	NA	random_129				random	1862	1170	739	757	1008	2793	1461	1686	1737	105	0.958165	0.166272
random_13	S	NA	random_13				random	1040	783	414	559	227	674	815	178	473.5	35	-0.160214	0.38557
random_131	S	NA	random_131				random	3362	3102	2040	2004	2448	5375	3415	3568	3701.5	214	0.817484	0.159636
random_132	S	NA	random_132				random	2493	2207	1377	1250	585	1088	1231	685	897.25	83	-0.53007	0.23756
random_133	S	NA	random_133				random	937	532	469	411	100	567	315	662	411	32	-0.0979895	0.445578
random_134	S	NA	random_134				random	535	365	264	338	160	620	100	182	265.5	23	1.24707	0.62047
random_136	S	NA	random_136				random	3252	2861	1644	2109	923	2350	1818	3173	2066	113	0.172761	0.323442
random_137	S	NA	random_137				random	423	208	211	183	132	370	104	382	247	19	0.312786	0.443176
random_138	S	NA	random_138				random	2221	1402	804	1092	1368	1339	590	853	1037.5	66	0.123748	0.323937
random_139	S	NA	random_139				random	1819	1382	701	962	507	1048	461	715	682.75	56	-0.346245	0.205701
random_140	S	NA	random_140				random	415	201	104	167	104	787	218	253	340.5	27	0.841725	0.389975
random_141	S	NA	random_141				random	3889	2832	1605	1944	882	2062	1408	1099	1362.75	124	-0.44439	0.115531
random_143	S	NA	random_143				random	1327	1142	616	863	804	1457	663	348	818	52	0.0706977	0.285656
random_144	S	NA	random_144				random	1648	1018	584	688	570	550	223	947	572.5	48	-0.141687	0.436052
random_145	S	NA	random_145				random	2039	1184	799	1111	691	1727	2294	968	1420	76	0.509513	0.302186
random_146	S	NA	random_146				random	494	186	246	181	50	601	192	40	220.75	18	-0.246594	0.594187
random_147	S	NA	random_147				random	576	298	255	318	100	249	642	172	290.75	22	0.116432	0.503547
random_148	S	NA	random_148				random	4030	3170	1886	2040	5611	16176	13293	7278	10589.5	266	2.38913	0.173249
random_149	S	NA	random_149				random	1386	772	471	649	306	1222	312	456	574	47	-0.178847	0.26738
random_15	S	NA	random_15				random	2243	2071	1014	1246	680	1120	967	706	868.25	63	-0.414184	0.182976
random_151	S	NA	random_151				random	4407	2945	1844	2060	987	2741	1027	1091	1461.5	123	-0.51957	0.148492
random_152	S	NA	random_152				random	2503	1460	996	1059	1100	1099	537	421	789.25	60	-0.358167	0.342994
random_153	S	NA	random_153				random	821	788	478	776	216	709	194	262	345.25	38	-0.742091	0.287881
random_154	S	NA	random_154				random	382	333	101	111	233	126	123	109	147.75	13	0.0554681	0.503456
random_155	S	NA	random_155				random	3345	2458	1375	1886	5905	13252	3559	3195	6477.75	165	1.94539	0.276505
random_156	S	NA	random_156				random	2334	1564	858	1045	1635	2834	2190	950	1902.25	121	0.782198	0.233529
random_159	S	NA	random_159				random	3050	2201	975	1327	776	1841	3607	1073	1824.25	124	0.392413	0.386445
random_160	S	NA	random_160				random	2870	1913	1254	1225	1131	2690	2756	1333	1977.5	134	0.483783	0.230798
random_161	S	NA	random_161				random	1773	1363	570	947	634	1601	665	748	912	53	0.0364872	0.181262
random_162	S	NA	random_162				random	978	1179	500	774	725	2726	1690	833	1493.5	95	1.00272	0.261825
random_163	S	NA	random_163				random	1448	934	728	803	322	1100	716	440	644.5	65	-0.275938	0.20789
random_164	S	NA	random_164				random	670	790	454	447	465	1063	772	506	701.5	48	0.530984	0.216045
random_165	S	NA	random_165				random	762	399	278	361	258	889	174	305	406.5	27	0.137424	0.323918
random_166	S	NA	random_166				random	306	431	253	214	178	238	282	0	174.5	13	-0.382453	1.23932
random_167	S	NA	random_167				random	2209	1454	910	938	597	1858	847	1441	1185.75	94	0.176103	0.249406
random_168	S	NA	random_168				random	4384	3608	2129	2517	2431	5235	2562	3246	3368.5	238	0.514035	0.150029
random_169	S	NA	random_169				random	2730	2314	1263	1737	2112	3437	1916	1368	2208.25	146	0.477336	0.199946
random_17	S	NA	random_17				random	9017	6938	4246	4630	2279	6853	3133	2428	3673.25	296	-0.386622	0.121306
random_170	S	NA	random_170				random	2971	1850	1145	1247	741	2931	3727	426	1956.25	75	0.413602	0.466122
random_171	S	NA	random_171				random	488	308	185	199	183	56	106	121	116.5	17	-0.550779	0.526311
random_172	S	NA	random_172				random	4772	3593	2110	2525	2180	4719	4613	2149	3415.25	202	0.415735	0.204659
random_173	S	NA	random_173				random	3367	2093	1586	1929	803	1403	1356	1277	1209.75	101	-0.38539	0.221559
random_175	S	NA	random_175				random	366	159	286	176	226	121	189	177	178.25	16	0.0180947	0.485727
random_176	S	NA	random_176				random	957	490	351	483	706	2037	1640	998	1345.25	79	1.59208	0.221818
random_177	S	NA	random_177				random	3011	2112	1476	1553	934	1628	729	939	1057.5	93	-0.473441	0.192028
random_178	S	NA	random_178				random	1892	1384	1042	1113	511	1170	791	585	764.25	71	-0.418554	0.151436
random_179	S	NA	random_179				random	1153	614	385	371	108	483	233	261	271.25	30	-0.729448	0.284388
random_18	S	NA	random_18				random	1822	1346	635	920	201	623	481	472	444.25	49	-0.40977	0.335821
random_181	S	NA	random_181				random	2254	1536	844	1140	749	690	901	475	703.75	68	-0.430516	0.293398
random_182	S	NA	random_182				random	2122	1694	1103	1522	530	1190	592	899	802.75	71	-0.548236	0.218998
random_183	S	NA	random_183				random	551	329	234	153	149	211	287	74	180.25	17	-0.290637	0.418653
random_184	S	NA	random_184				random	897	463	345	598	251	668	471	165	388.75	26	-0.217331	0.320531
random_185	S	NA	random_185				random	1634	1248	591	660	323	1486	598	725	783	64	-0.0395493	0.247375
random_186	S	NA	random_186				random	1765	1387	847	941	312	1933	528	2540	1328.25	53	0.458044	0.496136
random_187	S	NA	random_187				random	3522	3013	1475	1891	9438	2842	3112	1792	4296	156	1.44066	0.681114
random_188	S	NA	random_188				random	4489	3475	2101	2133	1063	2765	1104	2239	1792.75	157	-0.179746	0.251397
random_189	S	NA	random_189				random	1105	984	697	808	505	709	406	150	442.5	48	-0.587211	0.362532
random_190	S	NA	random_190				random	553	342	229	239	68	144	0	184	99	13	-1.1535	0.910626
random_191	S	NA	random_191				random	723	344	181	352	243	256	75	528	275.5	20	0.0965907	0.552121
random_192	S	NA	random_192				random	4662	3169	2024	2322	1637	3953	2817	2029	2609	177	0.440532	0.231778
random_195	S	NA	random_195				random	2177	1668	1046	1311	618	1655	1174	420	966.75	87	-0.320517	0.25591
random_196	S	NA	random_196				random	1647	1229	844	992	468	1067	451	324	577.5	46	-0.630111	0.208659
random_197	S	NA	random_197				random	811	555	314	414	253	397	347	236	308.25	25	-0.2646	0.2129
random_198	S	NA	random_198				random	1822	1294	796	925	469	4418	779	810	1619	71	0.451711	0.383424
random_199	S	NA	random_199				random	338	396	78	166	187	239	81	101	152	12	-0.132116	0.466106
random_2	S	NA	random_2				random	1731	1451	1082	1064	570	1866	774	536	936.5	73	-0.242233	0.20908
random_20	S	NA	random_20				random	2001	1278	795	810	356	1326	568	727	744.25	70	-0.303418	0.214106
random_201	S	NA	random_201				random	1721	1048	633	828	308	584	270	405	391.75	49	-0.877533	0.214955
random_202	S	NA	random_202				random	1565	896	436	603	192	853	309	246	400	37	-0.712714	0.261051
random_203	S	NA	random_203				random	2310	2249	1350	1715	456	5724	1855	721	2189	102	0.216181	0.431045
random_205	S	NA	random_205				random	284	185	108	231	157	209	58	212	159	15	0.115491	0.479066
random_206	S	NA	random_206				random	1501	962	486	673	197	730	196	509	408	38	-0.662091	0.332994
random_207	S	NA	random_207				random	1138	606	461	501	348	291	458	327	356	36	-0.312216	0.332798
random_208	S	NA	random_208				random	2048	1536	1175	1398	555	1582	1275	377	947.25	81	-0.369783	0.302097
random_209	S	NA	random_209				random	966	744	450	506	328	632	352	1081	598.25	34	0.29944	0.403836
random_21	S	NA	random_21				random	1581	1389	606	859	1119	564	395	172	562.5	44	-0.302771	0.51666
random_210	S	NA	random_210				random	1335	768	664	644	1566	2503	1294	1408	1692.75	61	1.36909	0.206919
random_211	S	NA	random_211				random	2515	1985	1220	1437	963	1583	1395	948	1222.25	91	0.129933	0.171189
random_212	S	NA	random_212				random	3192	2633	1347	1733	889	2265	1397	959	1377.5	116	-0.280925	0.128911
random_213	S	NA	random_213				random	4256	3064	1956	2171	1322	4183	1398	1912	2203.75	150	-0.044846	0.180663
random_215	S	NA	random_215				random	1693	1329	920	972	709	1368	969	866	978	89	0.061113	0.153964
random_216	S	NA	random_216				random	2208	1400	953	1096	2060	4357	3319	4448	3546	147	1.83754	0.233624
random_217	S	NA	random_217				random	2580	1983	1096	1428	815	3041	939	940	1433.75	104	-0.0270244	0.206369
random_218	S	NA	random_218				random	2003	1427	843	710	555	877	697	885	753.5	57	-0.172034	0.249984
random_219	S	NA	random_219				random	1570	1341	792	987	487	1945	1305	731	1117	76	0.196328	0.230941
random_220	S	NA	random_220				random	479	411	233	356	162	650	124	78	253.5	22	1.79464	1.07038
random_221	S	NA	random_221				random	1534	819	610	824	473	1144	545	384	636.5	45	-0.190863	0.199968
random_222	S	NA	random_222				random	3823	2623	1777	1876	1971	4689	3664	2670	3248.5	199	0.693655	0.147513
random_223	S	NA	random_223				random	2897	2146	1353	1556	661	1946	797	594	999.5	85	-0.61496	0.171403
random_224	S	NA	random_224				random	649	496	199	259	169	566	90	111	234	25	-0.431591	0.407294
random_225	S	NA	random_225				random	527	330	177	259	89	150	163	186	147	20	-0.535658	0.340985
random_226	S	NA	random_226				random	3021	2270	1389	1748	1930	1447	1121	1021	1379.75	96	-0.0525352	0.321683
random_227	S	NA	random_227				random	1563	1110	569	815	544	998	600	529	667.75	59	-0.141075	0.154244
random_228	S	NA	random_228				random	1375	1133	679	815	375	1223	437	385	605	49	-0.397733	0.19654
random_229	S	NA	random_229				random	1131	986	656	585	416	1150	470	209	561.25	43	-0.283546	0.300566
random_23	S	NA	random_23				random	899	516	374	430	446	789	254	250	434.75	39	0.0292992	0.299812
random_230	S	NA	random_230				random	426	337	194	208	132	227	171	161	172.75	21	-0.268116	0.229744
random_231	S	NA	random_231				random	833	741	321	341	197	463	48	124	208	18	-0.377485	0.600691
random_232	S	NA	random_232				random	1505	909	734	673	497	734	542	1072	711.25	47	0.0772988	0.328617
random_233	S	NA	random_233				random	1108	706	337	449	256	411	119	211	249.25	26	-0.803128	0.322673
random_234	S	NA	random_234				random	3856	2442	1728	1840	2336	5758	4701	5052	4461.75	211	1.2042	0.213574
random_235	S	NA	random_235				random	3418	2500	1436	1604	726	1914	1695	1070	1351.25	106	-0.277898	0.195833
random_237	S	NA	random_237				random	1756	1172	808	939	565	1067	361	541	633.5	54	-0.435	0.234434
random_238	S	NA	random_238				random	2096	1585	1025	1084	496	2513	640	1036	1171.25	77	-0.0512549	0.27397
random_239	S	NA	random_239				random	4587	3415	2064	2641	1762	4001	1818	1934	2378.75	161	-0.033981	0.125716
random_24	S	NA	random_24				random	3176	1907	1235	1451	2205	2211	1722	834	1743	117	0.313939	0.313188
random_242	S	NA	random_242				random	2700	1567	1068	1058	984	2227	1241	958	1352.5	109	0.153878	0.144869
random_243	S	NA	random_243				random	1153	821	431	552	216	473	397	473	389.75	45	-0.397719	0.263272
random_244	S	NA	random_244				random	1054	752	585	715	236	583	209	594	405.5	40	-0.484809	0.35354
random_245	S	NA	random_245				random	5427	4812	2422	2627	2054	5520	2849	2375	3199.5	224	0.103486	0.118833
random_246	S	NA	random_246				random	421	324	125	185	120	332	214	17	170.75	15	-0.250703	0.582569
random_247	S	NA	random_247				random	612	359	323	239	296	390	292	426	351	34	0.322607	0.312807
random_248	S	NA	random_248				random	1362	1046	475	704	995	612	556	366	632.25	47	0.10446	0.393309
random_249	S	NA	random_249				random	276	104	160	86	0	360	62	39	115.25	10	-0.464452	1.0113
random_250	S	NA	random_250				random	1766	1445	907	1264	1128	2239	1110	728	1301.25	100	0.589738	0.306633
random_251	S	NA	random_251				random	1593	1452	772	841	658	826	571	994	762.25	60	-0.0827655	0.287338
random_252	S	NA	random_252				random	757	381	282	316	222	342	578	250	348	35	0.170493	0.350746
random_253	S	NA	random_253				random	3669	2564	1637	1632	933	1558	651	1103	1061.25	78	-0.627301	0.230422
random_254	S	NA	random_254				random	538	339	219	217	61	242	76	694	268.25	22	0.244505	0.673523
random_255	S	NA	random_255				random	1912	1512	798	1062	628	936	917	1942	1105.75	68	0.252343	0.37936
random_256	S	NA	random_256				random	1271	1025	638	677	490	813	493	281	519.25	44	-0.351251	0.232492
random_257	S	NA	random_257				random	387	348	177	327	80	322	137	198	184.25	17	-0.389613	0.327734
random_258	S	NA	random_258				random	1378	1107	534	654	289	1060	727	557	658.25	63	-0.0931836	0.223158
random_259	S	NA	random_259				random	3300	2157	1326	1220	938	2131	1012	1012	1273.25	102	-0.20448	0.153891
random_26	S	NA	random_26				random	4568	3548	1996	2359	1298	3411	1606	1362	1919.25	166	-0.30378	0.110243
random_260	S	NA	random_260				random	1089	855	544	633	285	706	463	649	525.75	39	-0.13614	0.253231
random_261	S	NA	random_261				random	3022	2363	1563	1430	429	1303	965	705	850.5	90	-0.841577	0.193161
random_262	S	NA	random_262				random	2050	1764	821	1091	489	1255	8811	804	2839.75	68	1.4308	0.908636
random_263	S	NA	random_263				random	474	413	253	313	56	420	370	317	290.75	23	0.00796955	0.44017
random_264	S	NA	random_264				random	2563	1722	1026	1166	619	1643	1357	795	1103.5	93	0.149088	0.262245
random_265	S	NA	random_265				random	504	235	252	271	140	204	196	15	138.75	17	-0.718541	0.591373
random_266	S	NA	random_266				random	2411	1806	1193	1221	660	1781	411	987	959.75	72	-0.39201	0.285584
random_268	S	NA	random_268				random	1440	1051	514	645	681	1017	421	647	691.5	59	0.0808198	0.254394
random_269	S	NA	random_269				random	1792	1066	697	982	361	1195	493	516	641.25	56	-0.462095	0.180897
random_27	S	NA	random_27				random	857	528	362	357	109	510	287	328	308.5	29	-0.350065	0.299656
random_271	S	NA	random_271				random	1817	1565	822	1362	343	901	476	342	515.5	48	-0.995334	0.182895
random_273	S	NA	random_273				random	3051	1820	1064	1516	349	4316	1341	645	1662.75	89	-0.0347564	0.412284
random_275	S	NA	random_275				random	179	240	153	146	69	120	129	109	106.75	10	-0.322488	0.381673
random_276	S	NA	random_276				random	2958	2518	1441	1443	519	5833	1819	867	2259.5	105	0.19696	0.391341
random_277	S	NA	random_277				random	371	215	83	181	137	202	19	19	94.25	10	-0.656197	0.703826
random_278	S	NA	random_278				random	309	261	158	155	15	298	168	131	153	17	-0.261642	0.556709
random_279	S	NA	random_279				random	623	539	331	362	438	439	211	223	327.75	27	-0.0278937	0.348943
random_28	S	NA	random_28				random	2561	2129	1160	1367	1584	1535	1295	816	1307.5	96	0.0941777	0.258977
random_280	S	NA	random_280				random	1602	1038	677	699	563	782	430	479	563.5	50	-0.311883	0.222804
random_281	S	NA	random_281				random	1830	1083	720	877	340	1104	805	622	717.75	56	-0.237776	0.20787
random_283	S	NA	random_283				random	2731	1755	1369	1576	765	8510	1160	710	2786.25	91	0.490716	0.475247
random_284	S	NA	random_284				random	952	747	372	443	255	562	539	377	433.25	38	-0.0718936	0.226695
random_285	S	NA	random_285				random	3546	2464	1357	1932	2038	4037	1036	1376	2121.75	129	0.214727	0.27559
random_286	S	NA	random_286				random	812	527	330	272	143	420	439	144	286.5	24	-0.310063	0.346862
random_287	S	NA	random_287				random	4030	3173	1619	1906	1035	1812	1436	1477	1440	131	-0.361308	0.181076
random_288	S	NA	random_288				random	3029	1905	1166	1441	763	3635	1557	1201	1789	97	0.182115	0.21502
random_289	S	NA	random_289				random	719	719	431	562	577	789	435	373	543.5	43	0.203999	0.265606
random_29	S	NA	random_29				random	346	317	126	128	72	146	161	20	99.75	12	-0.677008	0.539304
random_291	S	NA	random_291				random	1562	1265	770	828	387	1107	228	693	603.75	58	-0.463413	0.330785
random_292	S	NA	random_292				random	876	423	228	383	194	347	117	234	223	25	-0.527404	0.328474
random_293	S	NA	random_293				random	2853	2180	1381	1881	2806	5187	2750	2861	3401	170	1.03208	0.151313
random_294	S	NA	random_294				random	2083	1185	959	947	735	1677	1014	698	1031	65	0.126631	0.180727
random_295	S	NA	random_295				random	1394	1151	844	848	1076	979	185	420	665	45	-0.0361686	0.463966
random_296	S	NA	random_296				random	3450	2331	1584	1691	837	2259	999	1115	1302.5	93	-0.384623	0.135066
random_297	S	NA	random_297				random	893	849	448	433	321	629	284	130	341	34	-0.518093	0.321511
random_298	S	NA	random_298				random	521	406	292	279	78	385	97	220	195	24	-0.587636	0.367854
random_299	S	NA	random_299				random	761	753	281	416	177	328	359	143	251.75	25	-0.602393	0.307432
random_3	S	NA	random_3				random	1874	1396	837	1056	422	1455	873	544	823.5	67	-0.289983	0.181786
random_30	S	NA	random_30				random	609	520	378	375	85	1019	346	210	415	32	-0.0844585	0.426096
random_300	S	NA	random_300				random	1817	1424	884	989	784	3917	1069	639	1602.25	88	0.424474	0.306753
random_301	S	NA	random_301				random	861	473	291	433	223	378	317	125	260.75	26	-0.476668	0.296345
random_302	S	NA	random_302				random	885	778	344	435	310	100	431	117	239.5	23	-0.615765	0.534054
random_303	S	NA	random_303				random	2366	1917	912	957	684	1765	1245	946	1160	85	0.0198376	0.172919
random_304	S	NA	random_304				random	986	806	534	491	167	737	178	311	348.25	31	-0.671945	0.297717
random_306	S	NA	random_306				random	2143	1450	753	779	465	2070	1194	620	1087.25	64	0.0927385	0.254895
random_307	S	NA	random_307				random	2686	2334	1315	1602	621	2929	1052	1253	1463.75	101	0.361707	0.4247
random_308	S	NA	random_308				random	1294	1037	585	461	449	437	219	744	462.25	42	-0.240833	0.423513
random_309	S	NA	random_309				random	1975	1372	1039	932	211	815	539	169	433.5	47	-1.22336	0.311175
random_31	S	NA	random_31				random	815	705	355	408	87	869	90	184	307.5	28	-0.713986	0.477984
random_310	S	NA	random_310				random	2540	1804	1239	1141	501	1137	700	722	765	81	-0.644331	0.154376
random_311	S	NA	random_311				random	2097	1573	997	930	2740	1735	2301	745	1880.25	68	0.925051	0.403854
random_312	S	NA	random_312				random	405	138	115	217	46	147	69	137	99.75	13	-0.610713	0.451975
random_313	S	NA	random_313				random	2514	1444	1002	1246	1370	2638	1711	1931	1912.5	106	0.694345	0.177718
random_314	S	NA	random_314				random	1117	899	432	426	357	671	357	258	410.75	36	-0.325518	0.222663
random_315	S	NA	random_315				random	1456	997	848	781	633	1195	1043	375	811.5	60	0.0243161	0.278153
random_317	S	NA	random_317				random	4730	3698	2353	2250	1348	3191	1976	1076	1897.75	158	-0.374109	0.17361
random_319	S	NA	random_319				random	922	581	316	265	188	412	239	683	380.5	26	0.117372	0.433836
random_32	S	NA	random_32				random	1926	1514	714	1128	396	1879	1497	753	1131.25	75	0.104304	0.291756
random_320	S	NA	random_320				random	3803	3409	2084	2574	1954	3600	1248	952	1938.5	118	-0.257482	0.273783
random_321	S	NA	random_321				random	529	374	276	247	97	783	239	15	283.5	22	-0.273782	0.662376
random_322	S	NA	random_322				random	1030	734	466	615	409	379	486	365	409.75	32	-0.243955	0.295641
random_323	S	NA	random_323				random	3616	2725	1763	2116	1426	3103	3284	1429	2310.5	161	0.214868	0.232904
random_324	S	NA	random_324				random	1653	1046	850	727	580	750	573	590	623.25	58	-0.266335	0.233676
random_325	S	NA	random_325				random	1045	1027	450	563	244	470	81	304	274.75	34	-0.953629	0.398386
random_326	S	NA	random_326				random	1951	1248	526	893	312	1466	307	468	638.25	43	-0.496439	0.310737
random_328	S	NA	random_328				random	590	250	187	277	112	31	73	103	79.75	10	-1.17188	0.564747
random_330	S	NA	random_330				random	568	421	221	265	406	539	357	161	365.75	36	0.398736	0.326187
random_332	S	NA	random_332				random	929	691	329	475	279	580	312	402	393.25	37	1.13577	0.580394
random_334	S	NA	random_334				random	607	556	237	267	179	457	246	232	278.5	27	-0.149291	0.205933
random_335	S	NA	random_335				random	2150	1569	1013	981	338	1249	634	332	638.25	56	-0.777047	0.223022
random_336	S	NA	random_336				random	788	472	305	245	528	1468	253	207	614	35	0.651198	0.424244
random_337	S	NA	random_337				random	4691	3667	1777	2368	1728	3595	1964	1601	2222	150	-0.0675506	0.125795
random_338	S	NA	random_338				random	1466	857	614	868	455	657	923	517	638	51	-0.0914736	0.28345
random_339	S	NA	random_339				random	914	653	316	421	205	622	186	375	347	29	-0.293865	0.282903
random_340	S	NA	random_340				random	3147	2248	1169	1683	771	1413	1010	1558	1188	106	-0.264294	0.254321
random_341	S	NA	random_341				random	2030	1583	1041	1160	778	1305	692	912	921.75	76	-0.199372	0.192576
random_342	S	NA	random_342				random	1591	1538	730	982	410	1261	897	303	717.75	60	-0.387378	0.28251
random_343	S	NA	random_343				random	1898	1166	742	721	390	892	558	1224	766	54	0.358683	0.364505
random_344	S	NA	random_344				random	1600	1070	642	852	310	1163	580	503	639	57	-0.332393	0.180967
random_345	S	NA	random_345				random	558	334	197	382	160	2094	208	226	672	28	0.791157	0.544272
random_346	S	NA	random_346				random	2656	2851	1266	1645	644	2082	1092	769	1146.75	90	-0.490982	0.183815
random_347	S	NA	random_347				random	1590	1106	644	669	287	2835	918	283	1080.75	46	0.201088	0.435761
random_348	S	NA	random_348				random	334	215	218	198	47	324	86	108	141.25	12	-0.549469	0.403588
random_349	S	NA	random_349				random	1586	975	392	674	354	734	225	1544	714.25	51	0.23101	0.524961
random_35	S	NA	random_35				random	1318	841	436	558	278	1013	653	320	566	46	-0.103194	0.245263
random_351	S	NA	random_351				random	5573	4534	2227	3010	1310	3272	2049	1914	2136.25	185	-0.384433	0.127339
random_352	S	NA	random_352				random	3149	2413	1432	1956	829	1771	888	1817	1326.25	100	-0.277413	0.273368
random_353	S	NA	random_353				random	231	300	118	204	177	128	189	92	146.5	16	-0.0162387	0.443943
random_354	S	NA	random_354				random	459	276	101	265	192	165	406	177	235	21	0.323703	0.457626
random_356	S	NA	random_356				random	3801	2809	2060	2191	1127	2994	887	1133	1535.25	144	-0.470305	0.21154
random_357	S	NA	random_357				random	1673	1486	722	845	290	1321	663	373	661.75	45	-0.48888	0.245303
random_359	S	NA	random_359				random	2263	1427	1011	917	734	877	469	2100	1045	64	0.153518	0.455981
random_360	S	NA	random_360				random	1390	1124	527	810	385	1003	678	770	709	55	-0.0091909	0.217842
random_361	S	NA	random_361				random	1127	518	468	527	578	717	595	438	582	44	0.266498	0.262532
random_365	S	NA	random_365				random	1375	1164	691	993	468	1198	3286	896	1462	57	0.835522	0.465277
random_366	S	NA	random_366				random	1547	789	481	734	539	2511	1145	936	1282.75	78	0.799027	0.239127
random_367	S	NA	random_367				random	3053	2200	1421	1412	1155	4081	1271	1273	1945	129	0.194082	0.201634
random_368	S	NA	random_368				random	2789	2228	1155	1351	849	1611	949	860	1067.25	103	-0.337411	0.132854
random_369	S	NA	random_369				random	1094	649	404	429	677	635	295	354	490.25	39	0.152131	0.354459
random_37	S	NA	random_37				random	3549	3082	1844	1899	1466	3822	2241	1814	2335.75	167	0.179209	0.117813
random_370	S	NA	random_370				random	2945	1965	1389	1548	920	1388	1608	808	1181	94	-0.252927	0.236045
random_371	S	NA	random_371				random	2699	1906	1439	1730	812	1810	869	693	1046	87	-0.500468	0.169929
random_372	S	NA	random_372				random	304	344	245	182	104	153	147	229	158.25	17	-0.276968	0.404461
random_373	S	NA	random_373				random	2622	2065	866	1063	570	8319	505	509	2475.75	72	0.482699	0.772689
random_374	S	NA	random_374				random	1822	1108	746	1029	200	1287	450	886	705.75	51	-0.0110964	0.440513
random_375	S	NA	random_375				random	2145	2052	1056	1083	4754	8329	3992	1759	4708.5	98	2.10836	0.211416
random_377	S	NA	random_377				random	7282	5479	3064	3834	3766	4969	2784	2703	3555.5	252	0.331109	0.34476
random_378	S	NA	random_378				random	1609	984	574	827	302	470	606	613	497.75	44	-0.418181	0.305376
random_379	S	NA	random_379				random	2916	1892	1250	1272	984	1186	1141	996	1076.75	96	-0.220564	0.223551
random_38	S	NA	random_38				random	1285	1216	591	818	672	2240	660	834	1101.5	57	1.45794	0.517383
random_380	S	NA	random_380				random	2784	1538	987	1339	634	1807	1069	781	1072.75	89	-0.224157	0.156338
random_381	S	NA	random_381				random	772	545	233	421	77	171	477	290	253.75	28	-0.355135	0.50121
random_382	S	NA	random_382				random	665	442	306	317	144	611	303	189	311.75	28	-0.162919	0.248341
random_384	S	NA	random_384				random	3794	3270	1665	2211	4907	1868	2477	1639	2722.75	142	0.579963	0.429856
random_385	S	NA	random_385				random	1139	1048	507	584	184	592	284	551	402.75	38	-0.533142	0.314515
random_387	S	NA	random_387				random	1142	1231	567	535	347	460	308	424	384.75	41	-0.588888	0.278295
random_388	S	NA	random_388				random	1881	1361	832	1019	777	1119	843	490	807.25	60	-0.18202	0.217278
random_39	S	NA	random_39				random	1336	715	621	484	237	449	285	366	334.25	35	-0.693652	0.250516
random_390	S	NA	random_390				random	1287	710	417	690	1294	1109	523	179	776.25	45	0.474843	0.49778
random_391	S	NA	random_391				random	2075	1685	984	1040	666	3707	1003	1396	1693	67	0.40635	0.268688
random_392	S	NA	random_392				random	938	619	492	469	462	2051	332	937	945.5	44	0.778464	0.358498
random_393	S	NA	random_393				random	1866	1689	1194	1182	637	1648	1579	907	1192.75	91	0.0274705	0.235796
random_395	S	NA	random_395				random	1949	1355	663	973	722	1757	1736	1575	1447.5	90	0.815866	0.303071
random_396	S	NA	random_396				random	1857	1135	773	861	501	769	250	432	488	53	-0.70725	0.283554
random_397	S	NA	random_397				random	536	631	296	442	165	556	46	3237	1001	26	1.6159	1.15477
random_398	S	NA	random_398				random	983	1066	590	705	1409	4026	2313	740	2122	83	1.5674	0.302278
random_399	S	NA	random_399				random	532	363	292	225	69	438	242	265	253.5	18	-0.148098	0.372202
random_4	S	NA	random_4				random	1138	739	588	617	275	694	446	305	430	40	-0.436465	0.174877
random_400	S	NA	random_400				random	445	356	158	213	123	168	99	148	134.5	17	-0.529543	0.310682
random_401	S	NA	random_401				random	971	900	402	495	187	277	605	193	315.5	30	-0.554335	0.400167
random_402	S	NA	random_402				random	727	469	223	343	99	456	63	209	206.75	17	-0.695504	0.421967
random_403	S	NA	random_403				random	2145	1828	837	952	806	3614	1018	4140	2394.5	113	1.098	0.427263
random_404	S	NA	random_404				random	2814	1938	1354	1661	1666	2647	2185	3330	2457	111	0.780733	0.268083
random_405	S	NA	random_405				random	1617	1424	861	1089	493	994	414	647	637	55	-0.516424	0.21683
random_406	S	NA	random_406				random	872	762	327	490	134	240	241	183	199.5	25	-1.02773	0.250404
random_407	S	NA	random_407				random	1397	1340	606	927	749	1693	1240	1140	1205.5	70	0.524423	0.186389
random_408	S	NA	random_408				random	2447	1566	926	1043	442	1404	829	554	807.25	67	-0.456947	0.165406
random_409	S	NA	random_409				random	3255	2488	1211	1436	767	1431	1705	645	1137	87	-0.367337	0.270347
random_41	S	NA	random_41				random	1274	1008	480	727	377	768	253	268	416.5	40	-0.613593	0.252913
random_410	S	NA	random_410				random	780	538	335	344	191	292	88	195	191.5	29	-0.827753	0.334953
random_411	S	NA	random_411				random	1750	1601	850	1064	1740	1014	601	632	996.75	56	0.166213	0.419478
random_412	S	NA	random_412				random	3198	2369	1339	1515	711	1222	928	1062	980.75	100	-0.22269	0.300771
random_413	S	NA	random_413				random	1201	1089	526	609	2186	563	395	500	911	49	0.770585	0.74585
random_415	S	NA	random_415				random	1989	1619	641	955	1160	543	844	350	724.25	52	-0.157166	0.437649
random_416	S	NA	random_416				random	1495	1184	700	617	216	1635	381	347	644.75	43	-0.421516	0.349142
random_417	S	NA	random_417				random	3348	2180	1305	1715	954	1251	991	2531	1431.75	99	-0.0036596	0.374728
random_418	S	NA	random_418				random	1230	1273	782	884	349	1328	549	638	716	61	-0.248436	0.223868
random_419	S	NA	random_419				random	1737	1233	627	930	496	1464	341	418	679.75	61	-0.379017	0.277875
random_42	S	NA	random_42				random	1035	549	392	496	314	1468	822	289	723.25	44	0.431683	0.323536
random_420	S	NA	random_420				random	1512	1274	813	744	148	1166	539	458	577.75	54	-0.594063	0.329303
random_421	S	NA	random_421				random	1256	950	442	606	312	1399	265	582	639.5	38	-0.0430363	0.326202
random_422	S	NA	random_422				random	1903	1195	675	910	602	1199	1070	364	808.75	57	-0.0964522	0.272826
random_423	S	NA	random_423				random	901	682	426	583	249	969	188	516	480.5	26	0.584747	0.527061
random_424	S	NA	random_424				random	1928	1263	914	980	632	1944	589	788	988.25	78	-0.0488244	0.208037
random_425	S	NA	random_425				random	1818	1113	657	792	260	530	998	520	577	57	-0.360105	0.359679
random_426	S	NA	random_426				random	213	110	102	98	541	84	273	169	266.75	11	1.77285	0.633248
random_427	S	NA	random_427				random	1109	1127	691	806	231	547	415	320	378.25	40	-0.856616	0.204936
random_428	S	NA	random_428				random	4214	2712	1488	1804	1785	2910	1162	1347	1801	130	-0.0411299	0.221595
random_429	S	NA	random_429				random	558	400	330	319	284	487	127	158	264	17	1.84553	0.972113
random_430	S	NA	random_430				random	1469	1016	577	833	439	917	669	635	665	60	-0.10495	0.172633
random_431	S	NA	random_431				random	697	561	322	263	215	662	391	269	384.25	35	0.0931786	0.219405
random_432	S	NA	random_432				random	2636	1718	840	1466	769	1235	574	691	817.25	71	-0.501072	0.221586
random_434	S	NA	random_434				random	2098	1764	1003	1136	785	2104	1811	879	1394.75	105	0.229754	0.214263
random_435	S	NA	random_435				random	1352	1057	719	768	229	854	382	447	478	43	-0.634871	0.208859
random_436	S	NA	random_436				random	2839	2056	1285	1618	646	3008	1410	1767	1707.75	107	0.113534	0.246903
random_437	S	NA	random_437				random	911	787	417	565	479	656	532	1061	682	49	0.487572	0.344077
random_439	S	NA	random_439				random	2839	2042	1292	1407	944	2991	866	1650	1612.75	98	0.101556	0.239624
random_440	S	NA	random_440				random	1616	1277	614	918	270	982	488	679	604.75	59	-0.432301	0.249043
random_441	S	NA	random_441				random	474	437	248	398	321	273	173	78	211.25	25	-0.368314	0.455273
random_442	S	NA	random_442				random	716	552	440	414	139	462	371	548	380	34	-0.0750002	0.36993
random_443	S	NA	random_443				random	3297	2756	1325	1717	605	1546	1091	832	1018.5	103	-0.0374546	0.380505
random_444	S	NA	random_444				random	2617	1502	1039	1196	454	1765	1180	619	1004.5	95	-0.288001	0.231637
random_445	S	NA	random_445				random	759	463	376	313	220	102	80	117	129.75	18	-1.12807	0.479642
random_446	S	NA	random_446				random	884	470	241	340	186	262	220	208	219	23	-0.514176	0.268347
random_447	S	NA	random_447				random	632	524	191	295	128	373	94	142	184.25	18	-0.704123	0.313772
random_449	S	NA	random_449				random	3731	2874	1644	2107	1773	2910	1581	1659	1980.75	145	0.0278297	0.161872
random_450	S	NA	random_450				random	869	634	252	377	217	251	380	64	228	22	-0.606816	0.458662
random_451	S	NA	random_451				random	507	414	163	355	181	465	426	267	334.75	25	0.269416	0.289656
random_452	S	NA	random_452				random	464	433	232	368	153	259	200	201	203.25	21	-0.407265	0.257968
random_453	S	NA	random_453				random	996	799	351	420	112	1024	386	215	434.25	32	-0.308718	0.381675
random_454	S	NA	random_454				random	1371	707	621	713	392	391	1564	216	640.75	39	0.0749887	0.532879
random_456	S	NA	random_456				random	1450	965	435	593	311	608	200	127	311.5	37	-0.948166	0.336815
random_457	S	NA	random_457				random	1840	1151	697	901	207	691	557	357	453	38	-0.851669	0.229778
random_458	S	NA	random_458				random	1455	1034	824	651	1229	2131	1555	1157	1518	93	0.94692	0.187823
random_459	S	NA	random_459				random	617	413	229	273	2955	2234	1090	240	1629.75	34	2.76531	0.553146
random_462	S	NA	random_462				random	1555	984	634	747	479	490	344	462	443.75	47	-0.528428	0.281062
random_463	S	NA	random_463				random	1046	638	530	427	245	993	326	484	512	36	-0.0575282	0.268824
random_464	S	NA	random_464				random	373	278	183	190	211	141	81	39	118	12	-0.500493	0.541618
random_465	S	NA	random_465				random	1997	1558	868	1175	897	2852	2075	895	1679.75	100	0.52766	0.23057
random_466	S	NA	random_466				random	1293	830	443	583	311	2657	507	230	926.25	36	0.279671	0.45338
random_467	S	NA	random_467				random	988	587	262	470	183	948	62	435	407	31	-0.172681	0.524061
random_468	S	NA	random_468				random	744	502	350	420	688	1225	1228	555	924	45	1.19797	0.243295
random_469	S	NA	random_469				random	752	621	395	449	133	316	257	286	248	24	-0.659306	0.263577
random_47	S	NA	random_47				random	2098	1659	1186	1390	544	1389	4164	2263	2090	90	0.802573	0.472884
random_470	S	NA	random_470				random	2865	2777	1751	1596	1010	2778	3751	1234	2193.25	105	0.283759	0.32794
random_471	S	NA	random_471				random	1518	1234	760	991	599	1699	1030	843	1042.75	94	0.609346	0.337476
random_472	S	NA	random_472				random	1696	1751	937	968	695	1052	1080	714	885.25	71	-0.129644	0.224294
random_473	S	NA	random_473				random	2619	2320	1128	1288	801	2178	966	556	1125.25	89	-0.334339	0.216335
random_474	S	NA	random_474				random	2181	1307	781	899	323	1237	493	536	647.25	59	-0.57255	0.19759
random_475	S	NA	random_475				random	1026	846	443	571	120	782	885	288	518.75	53	-0.126375	0.426487
random_476	S	NA	random_476				random	2185	1335	761	1190	577	3243	1025	545	1347.5	76	0.155716	0.315138
random_479	S	NA	random_479				random	830	485	306	349	69	445	123	280	229.25	23	-0.682985	0.396026
random_480	S	NA	random_480				random	2307	1885	1185	1247	768	1298	2859	528	1363.25	82	0.145981	0.423021
random_481	S	NA	random_481				random	1349	848	505	659	596	1530	656	398	795	60	0.223954	0.223373
random_482	S	NA	random_482				random	1034	657	387	330	167	588	146	296	299.25	33	-0.558932	0.315832
random_483	S	NA	random_483				random	2574	1896	1089	1495	821	3676	1922	1654	2018.25	106	0.433365	0.210481
random_484	S	NA	random_484				random	291	226	178	256	937	210	299	102	387	20	1.30163	0.66316
random_485	S	NA	random_485				random	2016	1557	882	1113	983	2072	1182	672	1227.25	82	0.168142	0.186732
random_486	S	NA	random_486				random	1100	580	297	499	440	667	420	220	436.75	37	-0.0141805	0.295201
random_487	S	NA	random_487				random	1892	1278	995	770	496	774	568	348	546.5	50	-0.666326	0.227663
random_489	S	NA	random_489				random	506	380	118	211	70	263	266	118	179.25	16	-0.273273	0.393496
random_49	S	NA	random_49				random	255	333	166	245	51	211	73	94	107.25	16	-0.886909	0.352858
random_490	S	NA	random_490				random	1359	1051	666	670	439	2591	650	651	1082.75	68	0.340483	0.292536
random_491	S	NA	random_491				random	488	695	299	317	308	759	409	207	420.75	27	0.190123	0.293818
random_492	S	NA	random_492				random	3566	2715	1351	1641	660	1424	1223	1000	1076.75	104	1.17062	0.900546
random_493	S	NA	random_493				random	1142	587	399	431	229	389	150	220	247	26	-0.807972	0.269627
random_494	S	NA	random_494				random	604	645	387	438	128	339	164	130	190.25	20	-1.03774	0.222751
random_495	S	NA	random_495				random	279	186	169	70	61	120	165	118	116	13	-0.118749	0.462855
random_499	S	NA	random_499				random	2003	1408	914	1245	1653	3614	2881	3073	2805.25	131	1.39066	0.205551
random_5	S	NA	random_5				random	745	484	328	492	141	341	132	383	249.25	26	-0.538085	0.381014
random_50	S	NA	random_50				random	2552	2291	1143	1395	1158	1786	918	741	1150.75	95	-0.226691	0.217247
random_500	S	NA	random_500				random	3705	2953	1678	1844	3126	5439	1727	1193	2871.25	142	0.479026	0.310208
random_501	S	NA	random_501				random	4615	3811	2128	2634	833	2725	1713	1362	1658.25	142	-0.566676	0.159643
random_502	S	NA	random_502				random	640	527	275	346	241	166	227	133	191.75	25	-0.574822	0.373486
random_503	S	NA	random_503				random	2105	1517	860	1038	559	1483	619	661	830.5	64	-0.322728	0.138907
random_504	S	NA	random_504				random	2519	1598	930	1022	648	1798	991	558	998.75	81	-0.197164	0.186259
random_505	S	NA	random_505				random	3228	2604	1481	1837	823	1843	1014	2529	1552.25	98	-0.0748164	0.336401
random_506	S	NA	random_506				random	1073	881	519	542	257	920	251	481	477.25	43	0.506829	0.540426
random_507	S	NA	random_507				random	913	626	315	408	119	577	301	274	317.75	33	-0.423617	0.266364
random_508	S	NA	random_508				random	3998	2746	1845	1823	898	3254	1341	1029	1630.5	107	-0.336806	0.176791
random_51	S	NA	random_51				random	268	258	86	160	196	152	160	143	162.75	17	0.298175	0.402877
random_510	S	NA	random_510				random	3796	2389	1784	1604	1431	1522	4466	787	2051.5	99	0.25074	0.445728
random_511	S	NA	random_511				random	370	299	237	120	93	183	78	130	121	16	-0.596046	0.369495
random_513	S	NA	random_513				random	1391	1286	654	880	367	878	990	511	686.5	56	-0.180992	0.261901
random_515	S	NA	random_515				random	876	612	422	514	534	872	427	323	539	36	0.192786	0.241355
random_516	S	NA	random_516				random	823	589	261	341	273	459	200	202	283.5	33	0.368923	0.472675
random_517	S	NA	random_517				random	3869	3319	1837	2082	1494	3444	1503	5592	3008.25	151	0.848956	0.343546
random_518	S	NA	random_518				random	1593	1170	881	1076	290	899	417	410	504	44	-0.813314	0.1828
random_52	S	NA	random_52				random	1080	765	490	472	46	460	340	349	298.75	29	-0.775388	0.452878
random_520	S	NA	random_520				random	1414	839	354	548	215	644	881	359	524.75	37	-0.0819218	0.362434
random_521	S	NA	random_521				random	3500	2339	1481	2043	813	2627	1305	2089	1708.5	127	-0.0586611	0.247782
random_522	S	NA	random_522				random	542	357	186	399	16	399	362	39	204	14	-0.594643	0.697568
random_523	S	NA	random_523				random	875	549	440	405	317	937	389	263	476.5	37	0.0323611	0.227806
random_524	S	NA	random_524				random	2029	1407	692	754	654	972	547	696	717.25	68	0.0628038	0.257928
random_525	S	NA	random_525				random	3352	3139	1782	1860	1727	4021	2076	939	2190.75	115	0.103764	0.236491
random_526	S	NA	random_526				random	342	155	82	68	20	101	159	73	88.25	11	-0.283355	0.595874
random_527	S	NA	random_527				random	1339	900	518	717	592	729	739	491	637.75	68	0.0451806	0.236746
random_528	S	NA	random_528				random	1144	654	434	590	94	394	179	172	209.75	23	-1.32793	0.233561
random_529	S	NA	random_529				random	981	541	416	442	90	319	197	627	308.25	28	-0.383846	0.502681
random_53	S	NA	random_53				random	1744	1483	1066	1294	1525	2795	2407	1766	2123.25	152	0.91278	0.193701
random_530	S	NA	random_530				random	271	295	197	188	118	176	80	626	250	14	0.517583	0.633524
random_532	S	NA	random_532				random	3601	2612	1852	1769	1338	4456	1492	1542	2207	136	0.109677	0.185353
random_533	S	NA	random_533				random	520	380	199	267	201	283	27	39	137.5	16	-0.823087	0.614327
random_535	S	NA	random_535				random	2419	1980	1187	1242	634	1093	893	1017	909.25	91	-0.227834	0.15991
random_536	S	NA	random_536				random	4388	2913	1981	2244	1264	2415	1500	954	1533.25	131	-0.455483	0.160921
random_537	S	NA	random_537				random	1987	1902	987	1381	383	1327	1796	637	1035.75	85	-0.20151	0.353755
random_539	S	NA	random_539				random	1234	1160	573	822	238	1234	545	533	637.5	52	-0.267561	0.257931
random_54	S	NA	random_54				random	2827	1667	1004	1095	631	1871	630	1423	1138.75	79	-0.0874383	0.283307
random_540	S	NA	random_540				random	3583	2931	1815	2153	1485	4875	2715	2592	2916.75	186	0.423148	0.156979
random_541	S	NA	random_541				random	4404	3942	2396	2679	1520	3794	3639	1881	2708.5	186	0.0423291	0.212734
random_542	S	NA	random_542				random	3721	2672	1405	1714	895	2126	1306	621	1237	118	-0.495806	0.203926
random_543	S	NA	random_543				random	1594	1525	810	1021	467	1020	827	828	785.5	69	-0.210082	0.211953
random_544	S	NA	random_544				random	142	148	106	104	38	164	134	79	103.75	11	0.00433093	0.418267
random_545	S	NA	random_545				random	937	648	615	566	154	879	264	132	357.25	29	-0.76458	0.369009
random_546	S	NA	random_546				random	2029	1938	1076	1147	3044	1565	872	633	1528.5	84	0.521392	0.484903
random_547	S	NA	random_547				random	2254	2445	1199	1376	593	1976	1025	681	1068.75	91	-0.417018	0.192824
random_548	S	NA	random_548				random	242	169	34	81	35	89	127	186	109.25	10	0.354476	0.620759
random_549	S	NA	random_549				random	1920	1618	1080	1169	809	2278	991	906	1246	86	0.471983	0.310682
random_55	S	NA	random_55				random	2624	1833	1084	1585	615	3154	996	645	1352.5	84	-0.173645	0.276675
random_550	S	NA	random_550				random	1741	1233	633	711	324	1089	625	1008	761.5	51	-0.0379191	0.295171
random_553	S	NA	random_553				random	515	432	187	282	722	3351	939	535	1386.75	51	2.23394	0.323796
random_554	S	NA	random_554				random	1269	1173	598	890	346	944	594	915	699.75	57	-0.0685356	0.281949
random_555	S	NA	random_555				random	2094	1614	905	1025	464	1178	629	306	644.25	60	-0.678132	0.226241
random_557	S	NA	random_557				random	170	176	133	103	60	87	168	374	172.25	12	0.69844	0.625545
random_558	S	NA	random_558				random	591	548	183	332	33	346	146	106	157.75	16	-1.02588	0.430037
random_559	S	NA	random_559				random	435	273	203	293	383	860	287	194	431	34	0.738756	0.323423
random_560	S	NA	random_560				random	708	464	211	367	393	287	331	155	291.5	24	0.00845504	0.395983
random_563	S	NA	random_563				random	608	664	432	544	526	336	233	213	327	21	-0.252043	0.427868
random_564	S	NA	random_564				random	1837	1167	727	618	560	1160	551	1562	958.25	61	0.3026	0.363085
random_565	S	NA	random_565				random	2431	1818	1391	1519	826	2312	1997	471	1401.5	63	-0.0562659	0.332932
random_567	S	NA	random_567				random	466	315	129	192	234	113	39	2134	630	14	2.01194	1.17892
random_568	S	NA	random_568				random	2054	1620	1014	1109	641	6862	709	593	2201.25	74	0.51252	0.492452
random_569	S	NA	random_569				random	851	689	357	372	146	669	119	154	272	34	-0.750226	0.352187
random_57	S	NA	random_57				random	439	381	87	150	39	234	234	150	164.25	20	-0.169326	0.496643
random_572	S	NA	random_572				random	2499	1692	1144	1199	601	4034	699	902	1559	85	0.0647227	0.341047
random_573	S	NA	random_573				random	1696	1239	676	667	293	782	681	606	590.5	64	-0.348532	0.24264
random_574	S	NA	random_574				random	921	723	368	379	60	133	345	280	204.5	25	-0.888823	0.499932
random_575	S	NA	random_575				random	1670	1426	961	1203	544	1126	445	559	668.5	63	-0.563156	0.205608
random_576	S	NA	random_576				random	2381	2116	1305	1612	541	1389	509	591	757.5	79	-0.882402	0.183348
random_580	S	NA	random_580				random	4118	3111	1841	2004	1586	2782	1616	1702	1921.5	150	0.141664	0.183488
random_582	S	NA	random_582				random	3321	2694	1731	1619	634	3358	987	997	1494	101	-0.391844	0.253291
random_583	S	NA	random_583				random	1819	1330	711	950	747	1772	1307	979	1201.25	80	0.363455	0.146303
random_584	S	NA	random_584				random	1350	1205	628	834	552	1887	686	714	959.75	72	0.198215	0.186184
random_586	S	NA	random_586				random	3524	2352	1184	1412	1183	2279	3890	2372	2431	134	0.657362	0.319987
random_587	S	NA	random_587				random	5229	3851	2099	2447	780	3347	3224	913	2066	142	-0.333519	0.331111
random_588	S	NA	random_588				random	769	883	496	566	490	514	403	234	410.25	40	-0.256191	0.322473
random_589	S	NA	random_589				random	904	743	387	386	117	710	416	295	384.5	39	-0.284177	0.317665
random_59	S	NA	random_59				random	2229	1936	946	1317	1718	2509	2041	1170	1859.5	136	0.590129	0.212002
random_591	S	NA	random_591				random	567	302	307	428	242	521	193	400	339	35	0.104125	0.3371
random_592	S	NA	random_592				random	651	338	135	175	217	299	339	55	227.5	19	0.0514858	0.49631
random_593	S	NA	random_593				random	3937	3006	1773	1666	2997	4402	2604	971	2743.5	113	0.443245	0.313927
random_594	S	NA	random_594				random	5738	4547	2553	3081	1989	2677	2185	2735	2396.5	188	-0.0721235	0.269449
random_595	S	NA	random_595				random	959	711	271	398	242	774	270	224	377.5	31	-0.245091	0.258476
random_596	S	NA	random_596				random	4855	2959	1857	2585	3299	2631	2634	1904	2617	155	0.281268	0.291414
random_597	S	NA	random_597				random	2803	2373	1473	1866	932	2345	1033	1718	1507	112	-0.11764	0.220227
random_598	S	NA	random_598				random	3867	3049	1459	1682	812	1878	996	884	1142.5	109	-0.63913	0.13061
random_599	S	NA	random_599				random	3526	3130	1340	1837	924	2235	2025	1945	1782.25	142	0.0039676	0.236768
random_6	S	NA	random_6				random	2737	1521	911	1072	447	719	1350	699	803.75	64	-0.358665	0.335029
random_60	S	NA	random_60				random	3000	2112	1348	1374	1612	3412	2493	830	2086.75	116	0.404724	0.266847
random_601	S	NA	random_601				random	634	408	207	255	231	900	373	251	438.75	24	0.48624	0.248996
random_602	S	NA	random_602				random	1106	1020	521	601	314	886	677	659	634	58	0.0483838	0.221652
random_604	S	NA	random_604				random	442	287	235	299	204	803	242	123	343	25	0.243043	0.363643
random_605	S	NA	random_605				random	4765	4068	2352	2405	1803	4918	4078	1555	3088.5	178	0.18643	0.235372
random_607	S	NA	random_607				random	1140	746	346	415	287	376	333	215	302.75	30	-0.510685	0.2624
random_608	S	NA	random_608				random	3731	2456	1476	1884	1088	2233	1481	1016	1454.5	149	-0.145851	0.188089
random_610	S	NA	random_610				random	1045	851	362	377	484	994	318	450	561.5	40	0.185511	0.270902
random_611	S	NA	random_611				random	2025	1814	909	1090	1080	2343	1543	1737	1675.75	108	0.563087	0.175166
random_612	S	NA	random_612				random	1504	1072	575	655	378	1191	1118	340	756.75	56	0.0388319	0.310954
random_613	S	NA	random_613				random	4141	3469	2151	2205	4685	2115	1982	1404	2546.5	154	0.336693	0.426128
random_614	S	NA	random_614				random	1107	679	317	533	458	813	582	339	548	52	0.177051	0.228794
random_615	S	NA	random_615				random	6454	5420	3366	3449	2272	4679	3694	1802	3111.75	226	-0.177629	0.18393
random_616	S	NA	random_616				random	1425	1191	643	756	1469	908	788	864	1007.25	52	0.544061	0.357278
random_617	S	NA	random_617				random	806	761	415	401	189	277	216	187	217.25	21	-0.900975	0.230902
random_619	S	NA	random_619				random	3327	2294	1283	1931	883	3290	842	859	1468.5	114	-0.0322907	0.301266
random_620	S	NA	random_620				random	545	287	122	240	24	296	66	179	141.25	14	-0.652231	0.549621
random_621	S	NA	random_621				random	4940	3605	2277	2840	2030	4630	2189	2343	2798	188	0.104974	0.122625
random_622	S	NA	random_622				random	2421	1624	1159	1252	652	771	675	905	750.75	71	-0.516142	0.263977
random_623	S	NA	random_623				random	416	481	167	307	73	91	120	215	124.75	16	-0.802495	0.475635
random_624	S	NA	random_624				random	251	227	117	185	113	200	1228	164	426.25	18	1.57227	0.666518
random_625	S	NA	random_625				random	4194	3309	1855	2164	1387	2942	4130	3052	2877.75	164	0.46017	0.261265
random_626	S	NA	random_626				random	1812	1338	846	988	547	1405	884	563	849.75	75	-0.168291	0.144523
random_628	S	NA	random_628				random	1105	849	500	747	269	1074	639	454	609	55	-0.0838293	0.226079
random_629	S	NA	random_629				random	200	278	129	89	0	203	134	132	117.25	11	-0.26115	0.930386
random_63	S	NA	random_63				random	4259	3413	1902	1881	3072	3907	2543	2482	3001	180	0.503421	0.206861
random_631	S	NA	random_631				random	744	894	330	597	368	904	360	705	584.25	49	0.227048	0.305181
random_632	S	NA	random_632				random	79	155	97	144	231	390	287	94	250.5	17	1.24437	0.476765
random_633	S	NA	random_633				random	1493	1169	711	608	513	848	350	402	528.25	46	-0.428193	0.241144
random_634	S	NA	random_634				random	2192	1813	1069	1453	639	1199	1118	1432	1097	90	-0.0998511	0.273643
random_635	S	NA	random_635				random	4254	2820	1623	2213	2172	2599	1972	1320	2015.75	143	0.0475133	0.230725
random_636	S	NA	random_636				random	713	473	284	301	520	549	325	207	400.25	42	0.316257	0.343711
random_637	S	NA	random_637				random	597	530	222	326	436	390	404	634	466	40	0.671519	0.357873
random_639	S	NA	random_639				random	3281	2299	1223	1556	914	1937	965	1036	1213	109	-0.226983	0.175754
random_64	S	NA	random_64				random	3549	2809	1240	1476	1619	4210	2315	1989	2533.25	191	0.51502	0.139861
random_640	S	NA	random_640				random	888	542	454	506	277	663	162	327	357.25	31	-0.362999	0.303433
random_642	S	NA	random_642				random	4071	2561	1916	1838	1859	5485	3426	1819	3147.25	195	1.09985	0.30704
random_644	S	NA	random_644				random	806	599	356	446	266	379	123	469	309.25	25	-0.289972	0.405954
random_645	S	NA	random_645				random	5956	4093	2460	3286	2949	7897	3508	3080	4358.5	257	0.424181	0.11575
random_646	S	NA	random_646				random	1398	742	638	576	1212	2142	1250	1518	1530.5	79	1.24026	0.203831
random_647	S	NA	random_647				random	4239	3106	1556	2088	1471	3538	2823	1739	2392.75	156	0.194762	0.163019
random_649	S	NA	random_649				random	493	492	208	244	182	310	374	127	248.25	25	-0.0666991	0.343416
random_65	S	NA	random_65				random	396	382	167	120	0	0	148	153	75.25	11	-1.0211	1.85008
random_650	S	NA	random_650				random	6616	4801	3063	3617	1704	3355	2435	2647	2535.25	227	-0.349253	0.161675
random_651	S	NA	random_651				random	2163	1438	795	893	720	932	697	991	835	70	0.674619	0.498991
random_652	S	NA	random_652				random	528	259	148	226	153	435	253	129	242.5	22	0.122327	0.283554
random_653	S	NA	random_653				random	3521	2697	1405	1852	926	2775	1586	1521	1702	157	-0.084063	0.144279
random_655	S	NA	random_655				random	1707	1258	596	686	547	2648	506	381	1020.5	58	0.134571	0.361369
random_659	S	NA	random_659				random	1251	1043	403	502	272	1560	535	498	716.25	65	0.126278	0.290609
random_66	S	NA	random_66				random	2839	2540	1284	1426	901	1666	593	690	962.5	101	-0.592722	0.227331
random_661	S	NA	random_661				random	217	156	79	167	218	335	35	49	159.25	15	0.331599	0.632399
random_662	S	NA	random_662				random	3623	2695	1471	2086	1290	2979	2012	1709	1997.5	159	0.0871768	0.12638
random_663	S	NA	random_663				random	2725	1893	1271	1554	985	1925	1981	1402	1573.25	112	0.437945	0.33092
random_664	S	NA	random_664				random	790	637	506	441	198	416	238	163	253.75	26	-0.800223	0.218439
random_665	S	NA	random_665				random	5611	3916	2412	3029	1212	2730	2629	1259	1957.5	172	-0.471178	0.206305
random_667	S	NA	random_667				random	565	357	284	261	89	140	248	16	123.25	15	-1.03865	0.596002
random_668	S	NA	random_668				random	3435	2437	1607	1462	924	1520	1136	1087	1166.75	101	-0.419179	0.175459
random_669	S	NA	random_669				random	815	938	608	612	444	1587	255	3611	1474.25	47	1.72993	0.804504
random_67	S	NA	random_67				random	1381	1250	692	978	827	1247	669	644	846.75	67	0.0467194	0.216953
random_670	S	NA	random_670				random	318	194	72	138	197	313	21	87	154.5	15	0.206834	0.63311
random_671	S	NA	random_671				random	806	588	388	403	265	704	306	709	496	38	0.24943	0.324783
random_672	S	NA	random_672				random	833	402	361	323	40	718	357	233	337	31	-0.261831	0.496725
random_673	S	NA	random_673				random	4427	2798	1613	2112	829	1988	1136	1104	1264.25	106	-0.618816	0.11998
random_675	S	NA	random_675				random	448	376	243	312	70	188	50	179	121.75	12	-1.01214	0.422077
random_678	S	NA	random_678				random	2224	1560	895	951	2078	5279	3993	2998	3587	166	1.80485	0.154996
random_679	S	NA	random_679				random	555	474	317	393	124	631	220	78	263.25	27	-0.521763	0.394234
random_68	S	NA	random_68				random	1154	778	502	436	676	950	458	474	639.5	50	0.26765	0.25593
random_680	S	NA	random_680				random	277	183	124	143	50	787	295	1258	597.5	13	2.20518	0.650711
random_684	S	NA	random_684				random	1692	998	728	810	634	678	401	595	577	63	-0.306702	0.28553
random_685	S	NA	random_685				random	775	529	361	332	50	466	183	38	184.25	18	-1.19895	0.503614
random_686	S	NA	random_686				random	286	246	124	132	21	368	88	101	144.5	11	-0.367758	0.537906
random_688	S	NA	random_688				random	536	526	216	306	132	354	300	72	214.5	22	-0.469935	0.380586
random_69	S	NA	random_69				random	1000	942	490	517	420	1213	589	595	704.25	62	0.702072	0.350158
random_690	S	NA	random_690				random	4933	3532	1916	2582	2208	3153	1605	1382	2087	169	-0.156105	0.218388
random_691	S	NA	random_691				random	991	645	430	480	278	539	392	416	406.25	35	-0.16977	0.197261
random_692	S	NA	random_692				random	500	343	205	244	89	409	143	25	166.5	12	-0.69258	0.510525
random_693	S	NA	random_693				random	891	932	372	531	108	817	389	625	484.75	36	-0.124424	0.408888
random_694	S	NA	random_694				random	422	367	281	359	812	316	197	232	389.25	25	0.631762	0.547752
random_695	S	NA	random_695				random	3742	2344	1485	1775	1147	2178	1311	937	1393.25	107	-0.287159	0.148786
random_696	S	NA	random_696				random	4144	2969	1816	2113	1366	2532	1278	1508	1671	137	-0.265376	0.150595
random_697	S	NA	random_697				random	629	357	251	301	250	269	202	135	214	24	-0.300568	0.314715
random_698	S	NA	random_698				random	2793	1582	1056	1156	591	1156	952	1978	1169.25	83	0.0442785	0.362381
random_699	S	NA	random_699				random	366	323	141	137	125	114	132	99	117.5	14	-0.403956	0.375953
random_70	S	NA	random_70				random	252	143	181	146	61	133	128	32	88.5	11	-0.648686	0.468119
random_700	S	NA	random_700				random	832	626	293	361	472	1178	564	350	641	45	0.588855	0.215126
random_702	S	NA	random_702				random	1504	1364	932	965	1968	1932	1369	1302	1642.75	99	0.879266	0.278351
random_703	S	NA	random_703				random	749	681	399	518	437	1341	4970	160	1727	39	1.98906	0.922565
random_705	S	NA	random_705				random	823	594	233	351	753	2221	1840	1334	1537	84	2.12407	0.23849
random_706	S	NA	random_706				random	1849	1861	923	1170	896	1645	724	890	1038.75	85	0.105426	0.235823
random_707	S	NA	random_707				random	729	778	310	456	3194	841	723	383	1285.25	36	1.9537	0.795492
random_708	S	NA	random_708				random	470	377	267	281	119	344	230	109	200.5	20	-0.437279	0.264288
random_709	S	NA	random_709				random	262	180	132	189	14	409	0	38	115.25	10	-0.821698	1.07512
random_71	S	NA	random_71				random	525	416	307	301	132	48	262	89	132.75	19	-0.878854	0.551072
random_710	S	NA	random_710				random	491	339	134	263	0	191	78	231	125	10	-0.783029	0.921298
random_711	S	NA	random_711				random	792	609	453	425	487	1835	736	558	904	54	0.862234	0.215284
random_712	S	NA	random_712				random	192	163	65	74	114	306	111	164	173.75	14	0.867009	0.324991
random_713	S	NA	random_713				random	1789	1502	724	938	447	1170	866	316	699.75	72	-0.0592786	0.357772
random_715	S	NA	random_715				random	2338	1585	945	1260	592	1997	671	725	996.25	84	-0.279106	0.186264
random_716	S	NA	random_716				random	214	120	83	134	70	226	139	142	144.25	16	0.382748	0.326641
random_718	S	NA	random_718				random	1307	996	571	528	222	933	961	300	604	45	-0.119258	0.358017
random_72	S	NA	random_72				random	2699	2332	1178	1568	1297	2561	1231	1746	1708.75	150	0.209809	0.184975
random_721	S	NA	random_721				random	194	282	66	195	22	131	65	244	115.5	11	-0.174263	0.676363
random_722	S	NA	random_722				random	1502	843	528	663	728	2976	2957	1019	1920	105	1.43397	0.324874
random_723	S	NA	random_723				random	3680	2507	1395	1644	901	1817	1494	2255	1616.75	104	0.0783852	0.243113
random_724	S	NA	random_724				random	12665	9865	5959	6864	4753	26957	4967	5919	10649	473	0.372475	0.398175
random_725	S	NA	random_725				random	516	458	298	323	122	338	419	390	317.25	27	0.0800675	0.369747
random_726	S	NA	random_726				random	1000	736	609	492	494	682	479	374	507.25	54	-0.0528005	0.241507
random_727	S	NA	random_727				random	1223	845	509	660	185	873	277	252	396.75	38	-0.699004	0.251816
random_728	S	NA	random_728				random	1234	903	521	583	1100	874	246	331	637.75	41	0.182732	0.465674
random_729	S	NA	random_729				random	708	491	337	374	179	883	2252	754	1017	52	1.48155	0.524594
random_73	S	NA	random_73				random	1433	954	581	719	502	639	291	431	465.75	39	-0.443541	0.271587
random_730	S	NA	random_730				random	7229	5383	2780	3859	2130	4179	3491	2195	2998.75	242	-0.218134	0.151735
random_731	S	NA	random_731				random	4321	3013	1703	2295	2019	3695	971	1329	2003.5	149	-0.0359376	0.286756
random_733	S	NA	random_733				random	3433	1894	1022	1598	907	1366	1267	2577	1529.25	104	0.189029	0.364235
random_734	S	NA	random_734				random	6084	4051	2571	3058	2296	4240	3038	2693	3066.75	254	0.0698527	0.125325
random_735	S	NA	random_735				random	4294	3305	1888	2495	1754	6468	4552	4119	4223.25	283	0.806708	0.213861
random_736	S	NA	random_736				random	7488	5980	3231	3699	2438	3546	3222	2368	2893.5	276	-0.296108	0.172089
random_737	S	NA	random_737				random	6679	4733	2872	3004	1365	5961	2783	1722	2957.75	213	-0.240129	0.202368
random_738	S	NA	random_738				random	2147	1404	774	1205	595	2988	758	496	1209.25	65	0.48704	0.40028
random_739	S	NA	random_739				random	1292	934	648	546	301	3300	255	382	1059.5	45	0.260453	0.517244
random_74	S	NA	random_74				random	4316	3542	2112	2535	2623	7513	4264	3063	4365.75	259	0.742315	0.116716
random_741	S	NA	random_741				random	622	406	348	335	112	271	87	136	151.5	25	-1.04582	0.276321
random_742	S	NA	random_742				random	1956	1052	724	799	361	658	816	365	550	54	-0.497279	0.274589
random_743	S	NA	random_743				random	1267	744	532	533	352	670	501	873	599	59	0.940221	0.446477
random_745	S	NA	random_745				random	136	122	229	130	125	349	23	652	287.25	14	1.09244	0.780612
random_746	S	NA	random_746				random	1257	1224	546	638	554	1173	847	417	747.75	62	0.0980654	0.221928
random_747	S	NA	random_747				random	9150	6429	3840	4227	2732	6162	3120	4889	4225.75	299	0.352018	0.461221
random_748	S	NA	random_748				random	915	912	452	548	713	556	832	397	624.5	48	0.3082	0.344956
random_75	S	NA	random_75				random	1153	667	522	705	215	420	385	310	332.5	33	-0.688391	0.235847
random_750	S	NA	random_750				random	1463	945	470	706	509	1108	1319	298	808.5	59	0.248381	0.357472
random_751	S	NA	random_751				random	6114	4611	2848	3260	3500	5705	3154	2732	3772.75	265	0.230429	0.157275
random_752	S	NA	random_752				random	2608	2336	1357	1608	587	2784	1047	1886	1576	110	-0.0101042	0.293031
random_753	S	NA	random_753				random	14749	9937	5392	7137	7336	7059	4468	3066	5482.25	411	-0.195201	0.278939
random_754	S	NA	random_754				random	1324	852	498	511	283	903	206	454	461.5	45	-0.370558	0.300448
random_755	S	NA	random_755				random	2019	1191	1020	935	1791	629	569	496	871.25	77	0.0816779	0.498094
random_756	S	NA	random_756				random	467	469	375	411	328	847	679	357	552.75	52	0.567065	0.274172
random_757	S	NA	random_757				random	9186	6391	4124	4914	3089	5660	2930	2781	3615	298	-0.318307	0.130131
random_758	S	NA	random_758				random	896	488	340	332	1558	3115	1853	975	1875.25	102	2.37816	0.22582
random_759	S	NA	random_759				random	2649	2051	1507	1328	881	3813	937	2843	2118.5	121	0.426053	0.350511
random_76	S	NA	random_76				random	951	760	537	578	273	551	258	256	334.5	33	-0.643375	0.189402
random_760	S	NA	random_760				random	13660	8763	5979	6696	17027	46005	24932	17811	26443.8	1183	1.97645	0.0945881
random_761	S	NA	random_761				random	682	425	206	253	158	250	62	205	168.75	17	-0.602098	0.409373
random_762	S	NA	random_762				random	2836	1808	1313	1296	908	2009	1341	1402	1415	113	0.24262	0.187712
random_763	S	NA	random_763				random	1196	778	510	653	835	1696	1238	937	1176.5	104	0.922995	0.145877
random_764	S	NA	random_764				random	526	569	319	405	198	2218	494	478	847	45	0.896607	0.414642
random_765	S	NA	random_765				random	266	246	120	122	105	251	35	172	140.75	18	-0.0139967	0.496103
random_766	S	NA	random_766				random	3787	2549	1596	2001	2394	2789	1982	1599	2191	161	0.270562	0.225634
random_767	S	NA	random_767				random	1018	472	340	353	263	699	393	297	413	42	0.0143487	0.211104
random_77	S	NA	random_77				random	300	233	102	189	234	348	152	59	198.25	17	0.303845	0.451279
random_770	S	NA	random_770				random	1244	766	403	473	184	1085	127	310	426.5	32	-0.46603	0.413137
random_772	S	NA	random_772				random	3752	2652	1821	1800	2951	5013	4561	2150	3668.75	206	0.907909	0.207533
random_774	S	NA	random_774				random	1221	788	575	531	846	907	806	295	713.5	48	0.307686	0.343712
random_776	S	NA	random_776				random	3272	2362	1650	2028	1173	2532	1292	1194	1547.75	139	-0.199133	0.134591
random_777	S	NA	random_777				random	141	163	71	67	232	250	415	391	322	16	2.15484	0.405522
random_778	S	NA	random_778				random	223	96	215	188	156	175	178	98	151.75	17	0.0683016	0.479504
random_779	S	NA	random_779				random	6330	4022	2288	3265	5430	5341	2451	3137	4089.75	255	0.641234	0.242879
random_78	S	NA	random_78				random	1073	571	400	563	358	451	612	278	424.75	39	-0.106717	0.306009
random_781	S	NA	random_781				random	315	121	92	99	83	74	72	46	68.75	11	-0.509612	0.462088
random_782	S	NA	random_782				random	470	181	142	92	99	38	242	200	144.75	15	0.123128	0.635553
random_785	S	NA	random_785				random	1818	1356	627	663	949	2141	1578	893	1390.25	110	0.689171	0.199071
random_787	S	NA	random_787				random	1429	759	598	663	488	2190	1643	280	1150.25	56	0.613035	0.412608
random_79	S	NA	random_79				random	264	247	150	162	46	386	89	266	196.75	14	0.173897	0.501652
random_791	S	NA	random_791				random	189	63	48	21	218	714	353	283	392	26	NA	NA
random_792	S	NA	random_792				random	2532	1181	913	1039	558	1088	819	2510	1243.75	64	0.979858	0.46552
random_793	S	NA	random_793				random	2578	1703	1109	1261	1848	2483	2091	1227	1912.25	141	0.600881	0.215486
random_795	S	NA	random_795				random	531	470	215	358	288	584	147	245	316	30	0.0401118	0.322096
random_797	S	NA	random_797				random	697	502	420	364	338	594	504	212	412	39	0.0961073	0.279437
random_799	S	NA	random_799				random	2336	1246	812	958	1989	3054	2324	2150	2379.25	144	1.30848	0.188342
random_8	S	NA	random_8				random	486	544	236	341	124	498	116	0	184.5	15	-0.916482	1.21396
random_80	S	NA	random_80				random	600	482	391	399	323	89	184	107	175.75	22	-0.710477	0.53694
random_801	S	NA	random_801				random	1839	1372	771	799	583	876	552	436	611.75	63	-0.440477	0.198058
random_803	S	NA	random_803				random	199	124	129	106	99	401	528	356	346	15	1.65561	0.442491
random_81	S	NA	random_81				random	1163	778	515	761	296	845	354	262	439.25	41	-0.458671	0.208759
random_82	S	NA	random_82				random	842	619	404	533	701	717	479	761	664.5	54	0.589336	0.303284
random_83	S	NA	random_83				random	1373	1019	609	705	216	1004	1271	302	698.25	44	-0.0545095	0.413955
random_84	S	NA	random_84				random	533	201	173	256	253	457	219	45	243.5	19	0.112832	0.502684
random_85	S	NA	random_85				random	4700	2900	1711	2097	5234	12400	5537	5244	7103.75	256	1.71663	0.119118
random_86	S	NA	random_86				random	1078	859	325	487	450	692	256	273	417.75	36	-0.214101	0.301874
random_87	S	NA	random_87				random	1507	1134	841	742	535	1032	713	762	760.5	66	-0.0481117	0.189827
random_88	S	NA	random_88				random	2804	2298	1517	1473	389	1556	567	630	785.5	79	0.277781	0.742252
random_89	S	NA	random_89				random	1207	832	586	530	802	1035	770	884	872.75	68	0.575353	0.232331
random_9	S	NA	random_9				random	1484	1135	606	758	245	1173	405	382	551.25	46	-0.51357	0.234772
random_90	S	NA	random_90				random	2178	1856	1195	1132	665	2638	1184	1069	1389	102	0.0573298	0.192343
random_91	S	NA	random_91				random	325	271	181	221	139	144	166	698	286.75	16	0.714395	0.60052
random_92	S	NA	random_92				random	2557	1974	1152	1488	288	2199	822	924	1058.25	91	-0.461008	0.30953
random_94	S	NA	random_94				random	312	164	100	114	155	177	70	106	127	16	0.0989587	0.409995
random_95	S	NA	random_95				random	3204	1756	922	1310	538	1266	870	1062	934	81	-0.395126	0.23026
random_96	S	NA	random_96				random	378	393	223	242	46	271	45	104	116.5	12	-1.11082	0.424444
random_97	S	NA	random_97				random	854	517	406	454	69	602	603	315	397.25	29	-0.152464	0.448723
random_98	S	NA	random_98				random	1555	1695	1100	1211	2075	4226	1459	2077	2459.25	116	1.05513	0.238953
random_99	S	NA	random_99				random	1272	860	542	553	244	950	162	333	422.25	43	-0.583058	0.329543
REST_chr1:32817139-32817339	S	NA	REST_chr1:32817139-32817339	1	32817139	32817339	REST	621	311	333	398	122	354	416	407	324.75	41	0.0389263	0.393815
REST_chr11:280225-280425	S	NA	REST_chr11:280225-280425	11	280225	280425	REST	2055	1292	700	914	639	2215	1297	1240	1347.75	97	0.465908	0.19338
REST_chr11:68121899-68122099	S	NA	REST_chr11:68121899-68122099	11	68121899	68122099	REST	3602	2536	1643	1723	569	1216	1566	841	1048	98	-0.649502	0.261841
REST_chr11:68121986-68122186	S	NA	REST_chr11:68121986-68122186	11	68121986	68122186	REST	2325	1373	953	1067	552	1645	993	1753	1235.75	100	0.208919	0.302427
REST_chr11:908299-908499	S	NA	REST_chr11:908299-908499	11	908299	908499	REST	455	314	249	149	38	380	22	111	137.75	12	-0.870488	0.610892
REST_chr12:11653592-11653792	S	NA	REST_chr12:11653592-11653792	12	11653592	11653792	REST	1201	1034	650	560	304	657	333	314	402	36	-0.641705	0.192741
REST_chr12:13044408-13044608	S	NA	REST_chr12:13044408-13044608	12	13044408	13044608	REST	203	239	130	102	10	283	98	136	131.75	10	-0.142837	0.636983
REST_chr17:76481055-76481255	S	NA	REST_chr17:76481055-76481255	17	76481055	76481255	REST	371	379	197	186	88	482	42	80	173	14	-0.53149	0.516116
REST_chr17:76481180-76481380	S	NA	REST_chr17:76481180-76481380	17	76481180	76481380	REST	3475	2655	1831	1727	1625	3807	2030	1996	2364.5	169	0.5139	0.213096
REST_chr18:10737085-10737285	S	NA	REST_chr18:10737085-10737285	18	10737085	10737285	REST	445	275	126	191	51	87	35	148	80.25	12	-0.988098	0.517801
REST_chr18:1092352-1092552	S	NA	REST_chr18:1092352-1092552	18	1092352	1092552	REST	2198	1740	1091	1040	352	1101	1155	489	774.25	69	-0.524292	0.282095
REST_chr18:10950971-10951171	S	NA	REST_chr18:10950971-10951171	18	10950971	10951171	REST	307	91	135	171	48	81	129	27	71.25	11	-0.800642	0.559671
REST_chr18:11387935-11388135	S	NA	REST_chr18:11387935-11388135	18	11387935	11388135	REST	2165	1344	744	1100	618	1590	3076	785	1517.25	77	0.569766	0.404535
REST_chr18:11505061-11505261	S	NA	REST_chr18:11505061-11505261	18	11505061	11505261	REST	2815	1734	1026	1292	441	1457	1373	533	951	66	-0.41091	0.276927
REST_chr18:11579005-11579205	S	NA	REST_chr18:11579005-11579205	18	11579005	11579205	REST	2505	1451	866	1183	3636	4819	2873	2327	3413.75	143	1.66163	0.223525
REST_chr18:11908122-11908322	S	NA	REST_chr18:11908122-11908322	18	11908122	11908322	REST	1760	1235	684	590	334	1461	560	545	725	52	-0.195939	0.238134
REST_chr18:13004380-13004580	S	NA	REST_chr18:13004380-13004580	18	13004380	13004580	REST	3739	2954	1466	1717	896	2775	1664	1741	1769	128	-0.0641605	0.181723
REST_chr18:4230885-4231085	S	NA	REST_chr18:4230885-4231085	18	4230885	4231085	REST	1577	1082	729	684	211	927	408	614	540	48	-0.492597	0.280001
REST_chr18:4230898-4231098	S	NA	REST_chr18:4230898-4231098	18	4230898	4231098	REST	2314	1776	1038	1065	740	1585	717	870	978	75	-0.231307	0.157817
REST_chr18:5370428-5370628	S	NA	REST_chr18:5370428-5370628	18	5370428	5370628	REST	891	512	235	482	83	443	154	86	191.5	19	3.68685	1.52102
REST_chr18:5868356-5868556	S	NA	REST_chr18:5868356-5868556	18	5868356	5868556	REST	449	435	202	256	17	206	138	315	169	20	-0.483606	0.615705
REST_chr18:6398352-6398552	S	NA	REST_chr18:6398352-6398552	18	6398352	6398552	REST	1683	855	524	738	383	840	740	518	620.25	56	-0.144332	0.211637
REST_chr18:6398396-6398596	S	NA	REST_chr18:6398396-6398596	18	6398396	6398596	REST	710	618	399	400	1523	1056	358	477	853.5	43	1.13725	0.466927
REST_chr19:2123805-2124005	S	NA	REST_chr19:2123805-2124005	19	2123805	2124005	REST	1682	1035	797	872	923	1471	1115	1229	1184.5	69	0.49346	0.19365
REST_chr19:2123817-2124017	S	NA	REST_chr19:2123817-2124017	19	2123817	2124017	REST	1873	1179	649	904	593	2587	774	1190	1286	61	0.549315	0.281038
REST_chr19:2146060-2146260	S	NA	REST_chr19:2146060-2146260	19	2146060	2146260	REST	409	239	140	137	34	510	144	42	182.5	12	-0.202678	0.585047
REST_chr19:2169150-2169350	S	NA	REST_chr19:2169150-2169350	19	2169150	2169350	REST	1890	1273	739	864	3622	7653	6494	4113	5470.5	150	2.75708	0.154342
REST_chr19:2608138-2608338	S	NA	REST_chr19:2608138-2608338	19	2608138	2608338	REST	1240	851	519	652	1135	2326	1119	2086	1666.5	82	1.42517	0.245614
REST_chr19:3244100-3244300	S	NA	REST_chr19:3244100-3244300	19	3244100	3244300	REST	3718	2461	1617	1824	1102	3704	1367	1038	1802.75	107	-0.116483	0.189335
REST_chr19:35559297-35559497	S	NA	REST_chr19:35559297-35559497	19	35559297	35559497	REST	4308	3249	1923	2200	2389	4403	5718	2538	3762	193	0.748511	0.244531
REST_chr19:4173112-4173312	S	NA	REST_chr19:4173112-4173312	19	4173112	4173312	REST	20277	13841	8018	9806	7960	11155	5591	6101	7701.75	494	-0.197889	0.17484
REST_chr19:4769494-4769694	S	NA	REST_chr19:4769494-4769694	19	4769494	4769694	REST	1996	2107	923	1077	611	882	428	747	667	50	-0.626893	0.269406
REST_chr19:4769653-4769853	S	NA	REST_chr19:4769653-4769853	19	4769653	4769853	REST	3824	2592	1814	1868	801	1618	1184	795	1099.5	109	-0.709565	0.145118
REST_chr19:5081562-5081762	S	NA	REST_chr19:5081562-5081762	19	5081562	5081762	REST	119	141	52	90	97	141	71	169	119.5	12	NA	NA
REST_chr19:5356460-5356660	S	NA	REST_chr19:5356460-5356660	19	5356460	5356660	REST	2336	1600	843	1168	434	2101	303	550	847	54	-0.52143	0.345421
REST_chr19:5404143-5404343	S	NA	REST_chr19:5404143-5404343	19	5404143	5404343	REST	2286	1740	912	930	474	6507	763	1061	2201.25	81	0.578758	0.464009
REST_chr19:54448797-54448997	S	NA	REST_chr19:54448797-54448997	19	54448797	54448997	REST	1609	1443	833	915	1871	4645	3508	2608	3158	181	1.81187	0.157001
REST_chr19:591579-591779	S	NA	REST_chr19:591579-591779	19	591579	591779	REST	14006	9773	6592	7695	7390	17282	9547	8142	10590.2	658	0.498043	0.0734904
REST_chr19:5972463-5972663	S	NA	REST_chr19:5972463-5972663	19	5972463	5972663	REST	958	591	295	427	193	534	464	104	323.75	28	-0.371297	0.37372
REST_chr19:6564523-6564723	S	NA	REST_chr19:6564523-6564723	19	6564523	6564723	REST	3851	2913	1494	1899	988	2639	1158	1679	1616	118	-0.21628	0.182278
REST_chr19:7113356-7113556	S	NA	REST_chr19:7113356-7113556	19	7113356	7113556	REST	845	882	617	484	262	935	332	132	415.25	36	-0.523015	0.360683
REST_chr2:73926681-73926881	S	NA	REST_chr2:73926681-73926881	2	73926681	73926881	REST	2051	1299	754	751	1178	1610	928	741	1114.25	76	0.326564	0.238422
REST_chr22:45216635-45216835	S	NA	REST_chr22:45216635-45216835	22	45216635	45216835	REST	482	226	119	246	37	66	217	140	115	15	-0.555614	0.575798
REST_chr5:10635447-10635647	S	NA	REST_chr5:10635447-10635647	5	10635447	10635647	REST	1438	998	699	804	2156	4115	1695	1649	2403.75	127	1.6218	0.194079
REST_chr5:13554060-13554260	S	NA	REST_chr5:13554060-13554260	5	13554060	13554260	REST	666	559	299	298	214	117	292	141	191	20	-0.56878	0.433246
REST_chr5:13554099-13554299	S	NA	REST_chr5:13554099-13554299	5	13554099	13554299	REST	518	308	149	141	21	457	177	53	177	15	-0.417455	0.607055
REST_chr5:13649021-13649221	S	NA	REST_chr5:13649021-13649221	5	13649021	13649221	REST	1783	1580	1007	902	1051	2333	472	658	1128.5	71	0.0666521	0.324013
REST_chr5:13867012-13867212	S	NA	REST_chr5:13867012-13867212	5	13867012	13867212	REST	2710	1749	971	1252	1215	1647	1185	1172	1304.75	89	0.143802	0.197632
REST_chr5:14628566-14628766	S	NA	REST_chr5:14628566-14628766	5	14628566	14628766	REST	3820	3105	1715	2221	1247	2079	1378	1224	1482	134	-0.266014	0.186958
REST_chr5:16178976-16179176	S	NA	REST_chr5:16178976-16179176	5	16178976	16179176	REST	2262	1367	932	1071	395	1199	1644	814	1013	75	-0.0342376	0.324218
REST_chr5:17413910-17414110	S	NA	REST_chr5:17413910-17414110	5	17413910	17414110	REST	593	334	256	258	397	783	175	153	377	20	0.355121	0.399388
REST_chr5:20347531-20347731	S	NA	REST_chr5:20347531-20347731	5	20347531	20347731	REST	2350	1439	1033	1342	692	1825	887	540	986	71	-0.290248	0.193469
REST_chr5:37721510-37721710	S	NA	REST_chr5:37721510-37721710	5	37721510	37721710	REST	3071	2116	1397	1577	1123	3320	2276	1573	2073	122	0.329999	0.154757
REST_chr5:38921352-38921552	S	NA	REST_chr5:38921352-38921552	5	38921352	38921552	REST	1809	1445	759	1047	281	536	695	544	514	52	-0.726276	0.281691
REST_chr5:38921359-38921559	S	NA	REST_chr5:38921359-38921559	5	38921359	38921559	REST	2212	1308	949	890	618	973	595	345	632.75	62	-0.568006	0.240834
REST_chr5:5071751-5071951	S	NA	REST_chr5:5071751-5071951	5	5071751	5071951	REST	751	678	435	414	233	617	476	128	363.5	31	-0.301658	0.338368
REST_chr5:5071763-5071963	S	NA	REST_chr5:5071763-5071963	5	5071763	5071963	REST	821	711	304	441	179	707	338	278	375.5	35	-0.25167	0.225763
REST_chr5:57200-57400	S	NA	REST_chr5:57200-57400	5	57200	57400	REST	1884	1629	780	1065	769	2239	833	901	1185.5	101	0.419524	0.283238
REST_chr5:6686995-6687195	S	NA	REST_chr5:6686995-6687195	5	6686995	6687195	REST	1713	1347	659	705	459	586	432	433	477.5	42	-0.605868	0.230539
REST_chr5:7010800-7011000	S	NA	REST_chr5:7010800-7011000	5	7010800	7011000	REST	2152	1156	871	1278	505	895	458	551	602.25	56	-0.669665	0.21157
REST_chr5:7094843-7095043	S	NA	REST_chr5:7094843-7095043	5	7094843	7095043	REST	1400	1207	726	784	409	1901	682	1002	998.5	78	0.21391	0.257005
REST_chr5:7530153-7530353	S	NA	REST_chr5:7530153-7530353	5	7530153	7530353	REST	1078	828	617	563	2472	553	262	167	863.5	40	0.823201	0.948786
REST_chr5:8316794-8316994	S	NA	REST_chr5:8316794-8316994	5	8316794	8316994	REST	1099	873	631	495	1754	678	673	197	825.5	29	0.646383	0.566432
REST_chr5:8958813-8959013	S	NA	REST_chr5:8958813-8959013	5	8958813	8959013	REST	259	314	59	161	49	212	2825	26	778	14	2.64176	1.31736
REST_chr5:9244653-9244853	S	NA	REST_chr5:9244653-9244853	5	9244653	9244853	REST	624	452	202	315	110	83	113	83	97.25	11	-1.34172	0.373169
REST_chr6:31357182-31357382	S	NA	REST_chr6:31357182-31357382	6	31357182	31357382	REST	4203	3103	2122	2103	2198	2437	1541	1166	1835.5	135	-0.150087	0.260075
REST_chr7:139044657-139044857	S	NA	REST_chr7:139044657-139044857	7	139044657	139044857	REST	4858	3963	2521	2876	2178	5791	1613	1609	2797.75	169	-0.0606306	0.232833
REST_chr7:43648785-43648985	S	NA	REST_chr7:43648785-43648985	7	43648785	43648985	REST	4128	3061	1840	2251	872	2633	1276	1470	1562.75	139	-0.439109	0.149592
REST_chr9:17744881-17745081	S	NA	REST_chr9:17744881-17745081	9	17744881	17745081	REST	3828	2778	1603	2011	586	1795	1568	888	1209.25	102	-0.620265	0.215914
REST_chr9:19720488-19720688	S	NA	REST_chr9:19720488-19720688	9	19720488	19720688	REST	1105	772	547	473	142	656	315	206	329.75	35	-0.767477	0.254617
REST_chr9:19782054-19782254	S	NA	REST_chr9:19782054-19782254	9	19782054	19782254	REST	1113	661	309	449	145	176	167	90	144.5	19	-1.46375	0.301003
REST_chr9:26462312-26462512	S	NA	REST_chr9:26462312-26462512	9	26462312	26462512	REST	2368	1502	1082	1242	631	1290	702	858	870.25	64	-0.368905	0.16615
REST_chr9:3282471-3282671	S	NA	REST_chr9:3282471-3282671	9	3282471	3282671	REST	3730	2258	1851	1760	682	1621	1416	814	1133.25	115	-0.619387	0.202342
REST_chr9:34494045-34494245	S	NA	REST_chr9:34494045-34494245	9	34494045	34494245	REST	3719	3027	1625	2005	829	1215	2049	789	1220.5	106	-0.534631	0.305854
REST_chr9:34984152-34984352	S	NA	REST_chr9:34984152-34984352	9	34984152	34984352	REST	593	225	171	206	116	592	183	59	237.5	14	-0.0861928	0.464544
REST_chr9:35658336-35658536	S	NA	REST_chr9:35658336-35658536	9	35658336	35658536	REST	4907	3746	2286	2803	1899	3345	2134	1962	2335	213	-0.120827	0.13011
REST_chr9:36748409-36748609	S	NA	REST_chr9:36748409-36748609	9	36748409	36748609	REST	693	458	259	275	358	81	115	56	152.5	19	-0.623334	0.636045
REST_chr9:36772525-36772725	S	NA	REST_chr9:36772525-36772725	9	36772525	36772725	REST	2517	1408	777	952	456	2109	793	494	963	66	-0.231539	0.260971
REST_chr9:36974475-36974675	S	NA	REST_chr9:36974475-36974675	9	36974475	36974675	REST	928	373	501	482	520	304	198	78	275	32	-0.454453	0.552144
REST_chr9:4585228-4585428	S	NA	REST_chr9:4585228-4585428	9	4585228	4585428	REST	646	560	380	417	98	726	202	386	353	29	-0.254045	0.384391
REST_chr9:5321687-5321887	S	NA	REST_chr9:5321687-5321887	9	5321687	5321887	REST	2810	2236	1065	1277	566	1273	863	953	913.75	88	-0.487653	0.184546
REST_chr9:5512017-5512217	S	NA	REST_chr9:5512017-5512217	9	5512017	5512217	REST	5262	3774	2050	2486	2406	8208	3957	2342	4228.25	241	0.565517	0.174674
REST_chr9:5843693-5843893	S	NA	REST_chr9:5843693-5843893	9	5843693	5843893	REST	2139	1216	780	940	703	1314	586	794	849.25	81	-0.112943	0.197602
REST_chr9:6187378-6187578	S	NA	REST_chr9:6187378-6187578	9	6187378	6187578	REST	3265	2801	1646	1516	1077	4235	953	1167	1858	97	-0.0781884	0.266302
REST_chr9:6757613-6757813	S	NA	REST_chr9:6757613-6757813	9	6757613	6757813	REST	397	301	230	203	195	323	333	225	269	22	0.305773	0.266505
Smirnov_C3	S	NA	Smirnov_C3				Smirnov_C3	523	301	294	321	355	528	304	250	359.25	25	0.333107	0.272239
Smirnov_C6a	S	NA	Smirnov_C6a				Smirnov_C6a	2829	2086	1271	1582	752	1947	1523	1345	1391.75	118	0.335102	0.282058
Smirnov_C8	S	NA	Smirnov_C8				Smirnov_C8	2237	1846	875	1203	1129	3533	570	425	1414.25	78	0.0838974	0.401703
YY1_chr1:111505851-111506051	S	NA	YY1_chr1:111505851-111506051	1	111505851	111506051	YY1	247	197	111	137	148	238	326	129	210.25	19	0.655601	0.352029
YY1_chr1:180502753-180502953	S	NA	YY1_chr1:180502753-180502953	1	180502753	180502953	YY1	2126	1521	867	1043	927	1849	717	580	1018.25	92	0.0509466	0.258426
YY1_chr1:9267346-9267546	S	NA	YY1_chr1:9267346-9267546	1	9267346	9267546	YY1	562	450	308	348	384	559	305	490	434.5	49	0.440964	0.27097
YY1_chr10:103070443-103070643	S	NA	YY1_chr10:103070443-103070643	10	103070443	103070643	YY1	429	223	182	146	122	253	79	108	140.5	13	-0.349825	0.333072
YY1_chr10:45470166-45470366	S	NA	YY1_chr10:45470166-45470366	10	45470166	45470366	YY1	1586	969	631	723	719	1073	1119	660	892.75	80	0.305168	0.220209
YY1_chr11:3880852-3881052	S	NA	YY1_chr11:3880852-3881052	11	3880852	3881052	YY1	2746	2046	1130	1310	1993	4938	2531	2760	3055.5	169	1.07191	0.117867
YY1_chr11:61532234-61532434	S	NA	YY1_chr11:61532234-61532434	11	61532234	61532434	YY1	359	179	143	216	104	349	148	123	181	15	-0.00682192	0.286738
YY1_chr11:85854487-85854687	S	NA	YY1_chr11:85854487-85854687	11	85854487	85854687	YY1	170	158	127	78	0	193	71	88	88	10	-0.405976	0.939149
YY1_chr12:122502168-122502368	S	NA	YY1_chr12:122502168-122502368	12	122502168	122502368	YY1	3335	2666	1293	1727	1021	1288	1280	1043	1158	100	-0.390663	0.216765
YY1_chr12:6535242-6535442	S	NA	YY1_chr12:6535242-6535442	12	6535242	6535442	YY1	234	144	123	166	36	98	166	194	123.5	10	0.022633	0.547706
YY1_chr15:79007286-79007486	S	NA	YY1_chr15:79007286-79007486	15	79007286	79007486	YY1	1614	1259	481	620	1069	2747	1605	1143	1641	100	1.06884	0.187566
YY1_chr16:3003879-3004079	S	NA	YY1_chr16:3003879-3004079	16	3003879	3004079	YY1	973	641	275	470	163	1596	693	378	707.5	44	0.438874	0.389605
YY1_chr16:4616174-4616374	S	NA	YY1_chr16:4616174-4616374	16	4616174	4616374	YY1	2638	1976	991	1292	694	2194	1297	881	1266.5	108	-0.0696448	0.157972
YY1_chr17:79393472-79393672	S	NA	YY1_chr17:79393472-79393672	17	79393472	79393672	YY1	736	413	248	243	250	371	254	262	284.25	34	0.00294945	0.251603
YY1_chr18:10526003-10526203	S	NA	YY1_chr18:10526003-10526203	18	10526003	10526203	YY1	3730	2724	1595	1916	2063	5680	3101	2762	3401.5	189	0.758462	0.0944298
YY1_chr18:13615065-13615265	S	NA	YY1_chr18:13615065-13615265	18	13615065	13615265	YY1	2758	2185	1251	1278	1523	3132	1623	1142	1855	121	0.325434	0.166751
YY1_chr18:2655978-2656178	S	NA	YY1_chr18:2655978-2656178	18	2655978	2656178	YY1	8658	5572	3729	4049	3704	10520	5532	4137	5973.25	421	0.407611	0.106096
YY1_chr18:2656033-2656233	S	NA	YY1_chr18:2656033-2656233	18	2656033	2656233	YY1	3843	2533	1625	1733	1139	2517	1312	1859	1706.75	137	-0.0649006	0.18361
YY1_chr18:3266127-3266327	S	NA	YY1_chr18:3266127-3266327	18	3266127	3266327	YY1	3866	2496	1883	1868	2105	6015	3471	2892	3620.75	229	0.81118	0.129327
YY1_chr18:4267750-4267950	S	NA	YY1_chr18:4267750-4267950	18	4267750	4267950	YY1	1779	1001	532	649	883	1778	1079	543	1070.75	78	0.504419	0.237084
YY1_chr18:4267951-4268151	S	NA	YY1_chr18:4267951-4268151	18	4267951	4268151	YY1	3161	1924	1209	1509	1168	2610	1837	1100	1678.75	122	0.169883	0.155896
YY1_chr18:5294746-5294946	S	NA	YY1_chr18:5294746-5294946	18	5294746	5294946	YY1	469	341	161	285	271	337	207	189	251	18	0.149915	0.292667
YY1_chr18:5999841-6000041	S	NA	YY1_chr18:5999841-6000041	18	5999841	6000041	YY1	3750	2988	1498	2352	970	2731	1223	3564	2122	135	0.140808	0.357696
YY1_chr18:712282-712482	S	NA	YY1_chr18:712282-712482	18	712282	712482	YY1	3082	1980	1688	1672	1569	8686	2044	1796	3523.75	179	1.14214	0.410145
YY1_chr18:712282-712482,YY1_chr18:712300-712500	S	NA	YY1_chr18:712282-712482,YY1_chr18:712300-712500	18	712282	712482,YY1_chr18:712300-712500	YY1	974	888	369	526	579	543	377	319	454.5	40	NA	NA
YY1_chr18:712300-712500	S	NA	YY1_chr18:712300-712500	18	712300	712500	YY1	3557	1873	1401	1641	996	3752	2748	878	2093.5	125	0.257055	0.295056
YY1_chr18:712318-712518	S	NA	YY1_chr18:712318-712518	18	712318	712518	YY1	1657	1209	789	965	366	1122	862	721	767.75	75	-0.185688	0.212399
YY1_chr18:712318-712518,YY1_chr18:712282-712482,YY1_chr18:712300-712500	S	NA	YY1_chr18:712318-712518,YY1_chr18:712282-712482,YY1_chr18:712300-712500	18	712318	712518,YY1_chr18:712282-712482,YY1_chr18:712300-712500	YY1	399	444	176	163	170	389	500	80	284.75	22	NA	NA
YY1_chr18:712336-712536	S	NA	YY1_chr18:712336-712536	18	712336	712536	YY1	309	186	100	143	156	399	50	28	158.25	14	0.0336524	0.610419
YY1_chr18:712372-712572	S	NA	YY1_chr18:712372-712572	18	712372	712572	YY1	400	243	94	230	217	91	161	38	126.75	14	-0.233869	0.602374
YY1_chr18:712390-712590	S	NA	YY1_chr18:712390-712590	18	712390	712590	YY1	245	150	114	141	3	218	69	148	109.5	11	-0.290912	0.764785
YY1_chr18:712408-712608	S	NA	YY1_chr18:712408-712608	18	712408	712608	YY1	553	412	231	377	83	438	269	341	282.75	26	-0.110543	0.367997
YY1_chr18:74196345-74196545	S	NA	YY1_chr18:74196345-74196545	18	74196345	74196545	YY1	859	575	336	359	612	170	356	224	340.5	29	0.0616714	0.509387
YY1_chr18:9102638-9102838	S	NA	YY1_chr18:9102638-9102838	18	9102638	9102838	YY1	11791	7874	5211	6012	23123	61957	43078	27485	38910.8	1293	NA	NA
YY1_chr18:9870031-9870231	S	NA	YY1_chr18:9870031-9870231	18	9870031	9870231	YY1	394	266	149	152	150	290	220	347	251.75	20	0.528419	0.337136
YY1_chr19:1269535-1269735	S	NA	YY1_chr19:1269535-1269735	19	1269535	1269735	YY1	198	144	72	132	65	571	598	346	395	19	1.93864	0.493509
YY1_chr19:1408702-1408902	S	NA	YY1_chr19:1408702-1408902	19	1408702	1408902	YY1	3003	2681	1586	1680	792	3576	4348	1461	2544.25	144	0.464105	0.358089
YY1_chr19:1624478-1624678	S	NA	YY1_chr19:1624478-1624678	19	1624478	1624678	YY1	488	711	354	430	435	2089	1424	794	1185.5	71	1.44662	0.31449
YY1_chr19:1856687-1856887	S	NA	YY1_chr19:1856687-1856887	19	1856687	1856887	YY1	2402	2018	1154	1407	945	3017	1483	1115	1640	148	0.192173	0.145839
YY1_chr19:2015597-2015797	S	NA	YY1_chr19:2015597-2015797	19	2015597	2015797	YY1	285	118	111	100	190	406	104	221	230.25	23	0.928087	0.381157
YY1_chr19:2035766-2035966	S	NA	YY1_chr19:2035766-2035966	19	2035766	2035966	YY1	3412	2354	1476	1754	870	1685	1033	833	1105.25	114	-0.541389	0.121237
YY1_chr19:2261878-2262078	S	NA	YY1_chr19:2261878-2262078	19	2261878	2262078	YY1	3750	2895	1605	1843	1127	2503	2261	1290	1795.25	128	-0.0655677	0.182357
YY1_chr19:2270654-2270854	S	NA	YY1_chr19:2270654-2270854	19	2270654	2270854	YY1	1658	1223	511	969	1198	815	1169	700	970.5	78	0.385701	0.3482
YY1_chr19:3404570-3404770	S	NA	YY1_chr19:3404570-3404770	19	3404570	3404770	YY1	1468	1105	607	744	890	1563	1163	915	1132.75	88	0.585479	0.149097
YY1_chr19:3404624-3404824	S	NA	YY1_chr19:3404624-3404824	19	3404624	3404824	YY1	1190	772	493	530	1099	2850	1963	1028	1735	85	1.56226	0.184523
YY1_chr19:3573204-3573404	S	NA	YY1_chr19:3573204-3573404	19	3573204	3573404	YY1	715	559	327	401	98	497	393	173	290.25	31	-0.429426	0.333519
YY1_chr19:3985123-3985323	S	NA	YY1_chr19:3985123-3985323	19	3985123	3985323	YY1	1985	1307	989	1331	821	1588	856	818	1020.75	96	-0.080691	0.174143
YY1_chr19:4007662-4007862	S	NA	YY1_chr19:4007662-4007862	19	4007662	4007862	YY1	2921	1832	1196	1343	3694	12438	6998	4374	6876	286	2.32098	0.155087
YY1_chr19:4061512-4061712	S	NA	YY1_chr19:4061512-4061712	19	4061512	4061712	YY1	622	247	319	333	298	600	322	331	387.75	34	0.348941	0.278002
YY1_chr19:4256720-4256920	S	NA	YY1_chr19:4256720-4256920	19	4256720	4256920	YY1	518	345	248	305	302	427	586	150	366.25	35	0.417187	0.37769
YY1_chr19:4780954-4781154	S	NA	YY1_chr19:4780954-4781154	19	4780954	4781154	YY1	2449	1866	1169	1231	792	1607	1104	680	1045.75	101	-0.258945	0.155306
YY1_chr19:48330173-48330373	S	NA	YY1_chr19:48330173-48330373	19	48330173	48330373	YY1	1191	534	427	363	117	202	371	132	205.5	25	-0.966135	0.398385
YY1_chr19:4916305-4916505	S	NA	YY1_chr19:4916305-4916505	19	4916305	4916505	YY1	1347	812	513	773	347	1134	784	273	634.5	50	-0.111559	0.289277
YY1_chr19:5255065-5255265	S	NA	YY1_chr19:5255065-5255265	19	5255065	5255265	YY1	2747	1972	1070	1209	558	1434	866	662	880	80	-0.516032	0.124198
YY1_chr19:531828-532028	S	NA	YY1_chr19:531828-532028	19	531828	532028	YY1	204	129	51	102	65	173	144	69	112.75	13	NA	NA
YY1_chr19:572538-572738	S	NA	YY1_chr19:572538-572738	19	572538	572738	YY1	3965	2713	1657	1828	1009	4252	1750	3222	2558.25	149	0.343249	0.2811
YY1_chr19:6100581-6100781	S	NA	YY1_chr19:6100581-6100781	19	6100581	6100781	YY1	3508	2939	1671	2048	4518	8986	6962	4162	6157	267	1.64858	0.144822
YY1_chr19:6491868-6492068	S	NA	YY1_chr19:6491868-6492068	19	6491868	6492068	YY1	1604	1031	621	671	437	937	608	340	580.5	55	-0.305205	0.189479
YY1_chr19:6517578-6517778	S	NA	YY1_chr19:6517578-6517778	19	6517578	6517778	YY1	1584	1233	737	777	863	1999	1046	512	1105	93	0.321463	0.227472
YY1_chr19:6794936-6795136	S	NA	YY1_chr19:6794936-6795136	19	6794936	6795136	YY1	2792	1910	1064	1155	851	1211	678	580	830	71	-0.506145	0.217155
YY1_chr19:6812042-6812242	S	NA	YY1_chr19:6812042-6812242	19	6812042	6812242	YY1	2525	1623	810	1009	1447	4951	2695	5186	3569.75	150	2.00365	0.319437
YY1_chr19:7171327-7171527	S	NA	YY1_chr19:7171327-7171527	19	7171327	7171527	YY1	780	490	335	377	177	3247	501	236	1040.25	29	0.96285	0.551278
YY1_chr2:112813072-112813272	S	NA	YY1_chr2:112813072-112813272	2	112813072	112813272	YY1	750	420	260	317	289	915	664	400	567	49	0.704129	0.226599
YY1_chr20:50191492-50191692	S	NA	YY1_chr20:50191492-50191692	20	50191492	50191692	YY1	1074	757	414	437	291	934	374	549	537	42	0.0634063	0.227164
YY1_chr21:45287854-45288054	S	NA	YY1_chr21:45287854-45288054	21	45287854	45288054	YY1	2966	2235	1021	1459	4040	2411	1758	1041	2312.5	122	0.83605	0.418864
YY1_chr22:29157776-29157976	S	NA	YY1_chr22:29157776-29157976	22	29157776	29157976	YY1	749	604	319	369	168	244	109	282	200.75	27	-0.743594	0.354893
YY1_chr22:29157798-29157998	S	NA	YY1_chr22:29157798-29157998	22	29157798	29157998	YY1	4082	3243	1776	2029	1223	3842	1531	4411	2751.75	151	0.379647	0.344912
YY1_chr3:141105761-141105961	S	NA	YY1_chr3:141105761-141105961	3	141105761	141105961	YY1	2107	1634	975	1216	1223	4272	957	987	1859.75	120	0.494072	0.275431
YY1_chr3:143001413-143001613	S	NA	YY1_chr3:143001413-143001613	3	143001413	143001613	YY1	1473	1080	675	641	279	704	417	580	495	48	-0.473832	0.232939
YY1_chr3:45730861-45731061	S	NA	YY1_chr3:45730861-45731061	3	45730861	45731061	YY1	2280	1369	951	1061	468	1278	1033	1883	1165.5	71	0.187051	0.359149
YY1_chr4:124518-124718	S	NA	YY1_chr4:124518-124718	4	124518	124718	YY1	5179	3642	2479	2576	2510	6547	3907	2457	3855.25	257	0.436906	0.132571
YY1_chr5:14168157-14168357	S	NA	YY1_chr5:14168157-14168357	5	14168157	14168357	YY1	2816	2150	1271	1569	861	3460	918	650	1472.25	94	-0.0312181	0.295386
YY1_chr5:14210430-14210630	S	NA	YY1_chr5:14210430-14210630	5	14210430	14210630	YY1	1645	1224	846	1084	722	803	751	871	786.75	83	-0.109726	0.26367
YY1_chr5:15702398-15702598	S	NA	YY1_chr5:15702398-15702598	5	15702398	15702598	YY1	2034	1622	970	854	684	1494	755	756	922.25	78	-0.150673	0.1552
YY1_chr5:176361751-176361951	S	NA	YY1_chr5:176361751-176361951	5	176361751	176361951	YY1	1859	1016	636	1008	424	1294	635	564	729.25	68	-0.244786	0.18015
YY1_chr5:18733245-18733445	S	NA	YY1_chr5:18733245-18733445	5	18733245	18733445	YY1	3423	2755	1472	1434	990	5267	1301	1144	2175.5	130	0.135515	0.285752
YY1_chr5:18733267-18733467	S	NA	YY1_chr5:18733267-18733467	5	18733267	18733467	YY1	3530	2251	1233	1598	821	1410	1229	810	1067.5	107	-0.478581	0.177847
YY1_chr5:32211013-32211213	S	NA	YY1_chr5:32211013-32211213	5	32211013	32211213	YY1	2169	1458	836	1072	925	1849	815	495	1021	71	-0.0503052	0.238942
YY1_chr5:32443942-32444142	S	NA	YY1_chr5:32443942-32444142	5	32443942	32444142	YY1	8949	5507	4349	4767	7151	22130	10941	8515	12184.2	655	1.33015	0.125123
YY1_chr5:32444300-32444500	S	NA	YY1_chr5:32444300-32444500	5	32444300	32444500	YY1	953	646	528	659	505	1863	693	781	960.5	68	0.639732	0.222005
YY1_chr5:34577409-34577609	S	NA	YY1_chr5:34577409-34577609	5	34577409	34577609	YY1	2918	2003	1295	1340	746	2250	1658	1196	1462.5	125	0.0118868	0.179748
YY1_chr5:35797312-35797512	S	NA	YY1_chr5:35797312-35797512	5	35797312	35797512	YY1	3903	3138	1778	2305	1524	6877	2291	1975	3166.75	158	0.370058	0.213456
YY1_chr5:36739882-36740082	S	NA	YY1_chr5:36739882-36740082	5	36739882	36740082	YY1	93	37	70	69	60	123	23	244	112.5	13	NA	NA
YY1_chr5:37807027-37807227	S	NA	YY1_chr5:37807027-37807227	5	37807027	37807227	YY1	3428	2421	1234	1698	1269	2575	1559	1497	1725	120	0.0826888	0.12637
YY1_chr5:41870355-41870555	S	NA	YY1_chr5:41870355-41870555	5	41870355	41870555	YY1	3265	2093	995	1806	1337	2667	1787	3802	2398.25	130	0.690155	0.33165
YY1_chr5:42951294-42951494	S	NA	YY1_chr5:42951294-42951494	5	42951294	42951494	YY1	932	740	498	491	430	999	390	527	586.5	47	0.158977	0.19856
YY1_chr5:43009584-43009784	S	NA	YY1_chr5:43009584-43009784	5	43009584	43009784	YY1	2199	2146	1278	1343	709	3199	1054	388	1337.5	72	-0.201119	0.347528
YY1_chr5:43018463-43018663	S	NA	YY1_chr5:43018463-43018663	5	43018463	43018663	YY1	759	364	372	273	444	712	551	328	508.75	45	0.571358	0.271947
YY1_chr5:43039605-43039805	S	NA	YY1_chr5:43039605-43039805	5	43039605	43039805	YY1	2855	1805	1015	1465	693	3573	1040	711	1504.25	103	-0.0248572	0.283023
YY1_chr5:43066612-43066812	S	NA	YY1_chr5:43066612-43066812	5	43066612	43066812	YY1	2164	1465	587	1127	1252	2589	1565	879	1571.25	107	0.59656	0.225466
YY1_chr5:43066667-43066867	S	NA	YY1_chr5:43066667-43066867	5	43066667	43066867	YY1	1408	1082	719	744	684	1510	470	1064	932	72	0.266738	0.273298
YY1_chr5:44875683-44875883	S	NA	YY1_chr5:44875683-44875883	5	44875683	44875883	YY1	4044	2982	1933	2018	2711	6785	4599	3860	4488.75	326	1.02589	0.121307
YY1_chr5:5062038-5062238	S	NA	YY1_chr5:5062038-5062238	5	5062038	5062238	YY1	4925	3677	1956	2292	2103	4947	2616	2621	3071.75	221	0.300049	0.101493
YY1_chr5:7801348-7801548	S	NA	YY1_chr5:7801348-7801548	5	7801348	7801548	YY1	1098	662	394	533	847	1116	1475	807	1061.25	86	1.09493	0.264483
YY1_chr5:9362085-9362285	S	NA	YY1_chr5:9362085-9362285	5	9362085	9362285	YY1	2683	1539	1385	1374	737	2868	1657	826	1522	121	0.0545236	0.242555
YY1_chr6:111804711-111804911	S	NA	YY1_chr6:111804711-111804911	6	111804711	111804911	YY1	248	173	86	211	160	243	241	105	187.25	11	0.41761	0.378049
YY1_chr6:159151413-159151613	S	NA	YY1_chr6:159151413-159151613	6	159151413	159151613	YY1	2521	1697	830	1055	966	1429	482	550	856.75	68	-0.316548	0.292472
YY1_chr6:26241034-26241234	S	NA	YY1_chr6:26241034-26241234	6	26241034	26241234	YY1	2737	1997	964	1116	1767	3994	2885	2495	2785.25	152	1.07676	0.154542
YY1_chr6:30615474-30615674	S	NA	YY1_chr6:30615474-30615674	6	30615474	30615674	YY1	604	670	195	285	109	422	188	136	213.75	28	-0.616793	0.306645
YY1_chr6:31815226-31815426	S	NA	YY1_chr6:31815226-31815426	6	31815226	31815426	YY1	2599	1910	1415	1336	1068	1177	1152	985	1095.5	95	-0.209795	0.241308
YY1_chr6:332179-332379	S	NA	YY1_chr6:332179-332379	6	332179	332379	YY1	246	121	82	115	138	204	72	304	179.5	11	0.855019	0.499457
YY1_chr6:42104519-42104719	S	NA	YY1_chr6:42104519-42104719	6	42104519	42104719	YY1	3831	2459	1413	1664	1659	4755	2774	1889	2769.25	172	0.557903	0.136492
YY1_chr6:490314-490514	S	NA	YY1_chr6:490314-490514	6	490314	490514	YY1	2037	1878	1038	1033	361	1402	946	682	847.75	68	0.205632	0.437771
YY1_chr6:787034-787234	S	NA	YY1_chr6:787034-787234	6	787034	787234	YY1	2769	1663	891	1478	882	1673	1012	1023	1147.5	89	-0.105362	0.17066
YY1_chr7:131231501-131231701	S	NA	YY1_chr7:131231501-131231701	7	131231501	131231701	YY1	1149	784	408	485	339	471	236	383	357.25	45	0.0314912	0.337037
YY1_chr7:137988097-137988297	S	NA	YY1_chr7:137988097-137988297	7	137988097	137988297	YY1	420	473	217	238	129	426	76	228	214.75	25	-0.295558	0.395373
YY1_chr8:125432082-125432282	S	NA	YY1_chr8:125432082-125432282	8	125432082	125432282	YY1	1241	773	422	630	1063	3196	2193	1375	1956.75	125	1.75492	0.184141
YY1_chr8:30083019-30083219	S	NA	YY1_chr8:30083019-30083219	8	30083019	30083219	YY1	494	378	270	369	65	192	106	133	124	16	-1.14094	0.279778
YY1_chr8:30083041-30083241	S	NA	YY1_chr8:30083041-30083241	8	30083041	30083241	YY1	434	321	222	193	104	304	102	183	173.25	15	-0.346817	0.298198
YY1_chr9:136758581-136758781	S	NA	YY1_chr9:136758581-136758781	9	136758581	136758781	YY1	691	432	286	340	207	478	503	272	365	25	0.151425	0.260906
YY1_chr9:15422781-15422981	S	NA	YY1_chr9:15422781-15422981	9	15422781	15422981	YY1	1410	963	631	700	373	1098	1930	1161	1140.5	69	0.686587	0.382745
YY1_chr9:16039727-16039927	S	NA	YY1_chr9:16039727-16039927	9	16039727	16039927	YY1	2903	2087	1231	1661	2722	4874	2597	2490	3170.75	176	1.15577	0.149833
YY1_chr9:19513966-19514166	S	NA	YY1_chr9:19513966-19514166	9	19513966	19514166	YY1	6385	4348	2507	3166	4132	8048	4509	3676	5091.25	307	0.652602	0.113936
YY1_chr9:21813098-21813298	S	NA	YY1_chr9:21813098-21813298	9	21813098	21813298	YY1	1058	706	576	514	219	1654	2136	495	1126	54	0.89146	0.478063
YY1_chr9:21813949-21814149	S	NA	YY1_chr9:21813949-21814149	9	21813949	21814149	YY1	1275	907	620	776	263	854	582	562	565.25	50	-0.268588	0.224328
YY1_chr9:22080176-22080376	S	NA	YY1_chr9:22080176-22080376	9	22080176	22080376	YY1	3067	1969	1192	1496	1367	3312	1773	1071	1880.75	145	0.287908	0.166641
YY1_chr9:22447373-22447573	S	NA	YY1_chr9:22447373-22447573	9	22447373	22447573	YY1	2179	1322	850	1247	780	2326	1713	911	1432.5	108	0.338603	0.208268
YY1_chr9:31519111-31519311	S	NA	YY1_chr9:31519111-31519311	9	31519111	31519311	YY1	1558	1196	685	889	3090	11124	5285	4864	6090.75	161	2.92185	0.146556
YY1_chr9:32552243-32552443	S	NA	YY1_chr9:32552243-32552443	9	32552243	32552443	YY1	570	326	213	231	657	1936	1164	509	1066.5	68	2.06426	0.247705
YY1_chr9:33817784-33817984	S	NA	YY1_chr9:33817784-33817984	9	33817784	33817984	YY1	349	183	65	163	227	538	53	134	238	16	0.633546	0.538895
YY1_chr9:36037060-36037260	S	NA	YY1_chr9:36037060-36037260	9	36037060	36037260	YY1	2068	1614	810	1088	754	1392	784	399	832.25	73	-0.00612248	0.357675
YY1_chr9:36140452-36140652	S	NA	YY1_chr9:36140452-36140652	9	36140452	36140652	YY1	3028	2450	1658	1619	847	2368	1890	2712	1954.25	114	0.231993	0.298604
YY1_chr9:36450247-36450447	S	NA	YY1_chr9:36450247-36450447	9	36450247	36450447	YY1	1106	512	409	406	119	704	211	111	286.25	30	-0.7923	0.371166
YY1_chr9:37029564-37029764	S	NA	YY1_chr9:37029564-37029764	9	37029564	37029764	YY1	1444	1046	819	891	759	1552	550	438	824.75	68	-0.0332564	0.261458
YY1_chr9:37485948-37486148	S	NA	YY1_chr9:37485948-37486148	9	37485948	37486148	YY1	4763	3959	2503	2394	3390	4968	2354	1765	3119.25	170	0.246066	0.244284
YY1_chr9:38170363-38170563	S	NA	YY1_chr9:38170363-38170563	9	38170363	38170563	YY1	1225	1091	500	614	512	1504	289	488	698.25	40	0.00925471	0.308343
YY1_chr9:38200471-38200671	S	NA	YY1_chr9:38200471-38200671	9	38200471	38200671	YY1	4608	3028	1834	1892	1974	5514	3225	2468	3295.25	193	0.541803	0.12322
YY1_chr9:4366752-4366952	S	NA	YY1_chr9:4366752-4366952	9	4366752	4366952	YY1	1731	1023	673	880	299	1004	443	188	483.5	47	-0.788171	0.281718
YY1_chr9:6621025-6621225	S	NA	YY1_chr9:6621025-6621225	9	6621025	6621225	YY1	425	248	284	247	40	126	328	217	177.75	17	-0.293086	0.563135
cHS4^En19	SE	En19	cHS4				cHS4	8150	4888	3535	3868	7618	20757	14048	10546	13242.2	1152	NA	NA
cHS4^En10	SE	En10	cHS4				cHS4	27288	17926	11359	12672	13535	22505	17936	11796	16443	1643	1.98042	0.11903
cHS4^En21	SE	En21	cHS4				cHS4	6681	4336	2951	3227	5402	16052	11119	7654	10056.8	1072	NA	NA
cHS4^En03	SE	En03	cHS4				cHS4	12636	8255	5471	6539	4128	6257	4344	3514	4560.75	483	1.0743	0.157245
cHS4^En13	SE	En13	cHS4				cHS4	15930	9857	6324	7877	6224	12308	10220	9843	9648.75	937	2.00787	0.12384
cHS4^En12	SE	En12	cHS4				cHS4	31326	20157	13881	15230	15779	44747	31325	20882	28183.2	2955	2.62304	0.0844925
cHS4^En04	SE	En04	cHS4				cHS4	20784	13222	8941	10534	4115	10313	6628	5069	6531.25	659	0.806631	0.0854978
cHS4^En06	SE	En06	cHS4				cHS4	12743	8262	5915	6011	2732	9385	4173	4067	5089.25	464	1.10058	0.147176
cHS4^En08	SE	En08	cHS4				cHS4	12081	7451	5185	5900	4401	22256	6359	4675	9422.75	666	2.18679	0.33484
cHS4^En09	SE	En09	cHS4				cHS4	28535	18431	12299	13549	17262	50211	37077	24216	32191.5	3097	3.0183	0.0888138
cHS4^En05	SE	En05	cHS4				cHS4	4517	3241	1608	2241	977	2411	1529	1181	1524.5	184	NA	NA
cHS4^En15	SE	En15	cHS4				cHS4	2803	1821	1075	1546	1076	4227	2406	1242	2237.75	198	NA	NA
cHS4^En02	SE	En02	cHS4				cHS4	14111	9054	5665	6814	3893	4498	4033	3527	3987.75	340	0.823827	0.187987
cHS4^En17	SE	En17	cHS4				cHS4	7233	4855	3221	3488	4866	13210	6925	6031	7758	739	2.91121	0.106549
cHS4^En11	SE	En11	cHS4				cHS4	5157	3435	2285	2772	3233	5142	3540	3126	3760.25	315	NA	NA
cHS4^En01	SE	En01	cHS4				cHS4	20931	13646	9560	10233	4319	12867	4706	4793	6671.25	561	0.763903	0.165827
cHS4^En20	SE	En20	cHS4				cHS4	12296	8150	4527	5537	21411	62841	49506	33633	41847.8	3218	5.04809	0.0960083
cHS4^En07	SE	En07	cHS4				cHS4	13401	8434	6046	6444	6415	11295	8338	6225	8068.25	698	1.93026	0.121263
CTCF_chr1:14052425-14052625^En19	SE	En19	CTCF_chr1:14052425-14052625	1	14052425	14052625	CTCF	1499	1099	686	696	1293	3998	2322	1877	2372.5	210	3.48489	0.132285
CTCF_chr1:14052425-14052625^En10	SE	En10	CTCF_chr1:14052425-14052625	1	14052425	14052625	CTCF	5086	3806	2141	2738	1434	3506	1726	2021	2171.75	266	1.20758	0.151487
CTCF_chr1:14052425-14052625^En21	SE	En21	CTCF_chr1:14052425-14052625	1	14052425	14052625	CTCF	1600	917	497	498	1530	3653	1811	1871	2216.25	199	3.70705	0.193647
CTCF_chr1:14052425-14052625^En18	SE	En18	CTCF_chr1:14052425-14052625	1	14052425	14052625	CTCF	421	328	130	94	204	434	155	263	264	30	NA	NA
CTCF_chr1:14052425-14052625^En03	SE	En03	CTCF_chr1:14052425-14052625	1	14052425	14052625	CTCF	2711	1846	1295	1569	1355	861	886	531	908.25	91	1.01468	0.360665
CTCF_chr1:14052425-14052625^En13	SE	En13	CTCF_chr1:14052425-14052625	1	14052425	14052625	CTCF	2802	2172	1254	1450	1431	2409	1661	1624	1781.25	198	1.93773	0.157173
CTCF_chr1:14052425-14052625^En14	SE	En14	CTCF_chr1:14052425-14052625	1	14052425	14052625	CTCF	397	412	187	248	146	370	342	243	275.25	28	1.75534	0.246432
CTCF_chr1:14052425-14052625^En12	SE	En12	CTCF_chr1:14052425-14052625	1	14052425	14052625	CTCF	6753	4486	2858	2869	2802	5647	3043	2636	3532	390	1.70057	0.15059
CTCF_chr1:14052425-14052625^En04	SE	En04	CTCF_chr1:14052425-14052625	1	14052425	14052625	CTCF	4167	3223	1794	2330	553	1897	1841	1232	1380.75	151	0.752099	0.206696
CTCF_chr1:14052425-14052625^En06	SE	En06	CTCF_chr1:14052425-14052625	1	14052425	14052625	CTCF	2788	2153	1128	1326	354	2017	1212	438	1005.25	101	0.829161	0.291854
CTCF_chr1:14052425-14052625^En08	SE	En08	CTCF_chr1:14052425-14052625	1	14052425	14052625	CTCF	2507	1789	891	1254	684	1086	1202	971	985.75	117	1.2772	0.200512
CTCF_chr1:14052425-14052625^En09	SE	En09	CTCF_chr1:14052425-14052625	1	14052425	14052625	CTCF	5744	4001	2607	3176	3888	4920	4383	3378	4142.25	376	2.25499	0.178248
CTCF_chr1:14052425-14052625^En05	SE	En05	CTCF_chr1:14052425-14052625	1	14052425	14052625	CTCF	594	823	385	334	150	620	472	223	366.25	39	1.19764	0.305617
CTCF_chr1:14052425-14052625^En15	SE	En15	CTCF_chr1:14052425-14052625	1	14052425	14052625	CTCF	740	441	160	257	483	261	152	1225	530.25	24	3.04272	0.775422
CTCF_chr1:14052425-14052625^En02	SE	En02	CTCF_chr1:14052425-14052625	1	14052425	14052625	CTCF	2755	2249	1196	1406	503	931	911	297	660.5	63	0.263779	0.254104
CTCF_chr1:14052425-14052625^En17	SE	En17	CTCF_chr1:14052425-14052625	1	14052425	14052625	CTCF	1695	1045	681	771	852	2199	2537	936	1631	148	2.82585	0.232138
CTCF_chr1:14052425-14052625^En11	SE	En11	CTCF_chr1:14052425-14052625	1	14052425	14052625	CTCF	1081	725	475	631	344	687	568	319	479.5	58	1.26059	0.195679
CTCF_chr1:14052425-14052625^En01	SE	En01	CTCF_chr1:14052425-14052625	1	14052425	14052625	CTCF	3655	3377	1967	1943	309	5379	2678	1220	2396.5	92	1.42827	0.551654
CTCF_chr1:14052425-14052625^En20	SE	En20	CTCF_chr1:14052425-14052625	1	14052425	14052625	CTCF	2357	1682	960	1129	3550	9551	8122	7632	7213.75	587	4.695	0.152302
CTCF_chr1:14052425-14052625^En07	SE	En07	CTCF_chr1:14052425-14052625	1	14052425	14052625	CTCF	2552	1899	1221	1367	552	4113	996	802	1615.75	104	1.53541	0.32944
CTCF_chr1:151043597-151043797^En19	SE	En19	CTCF_chr1:151043597-151043797	1	151043597	151043797	CTCF	2895	2940	1347	1681	2856	8693	5228	3804	5145.25	464	3.43209	0.130983
CTCF_chr1:151043597-151043797^En10	SE	En10	CTCF_chr1:151043597-151043797	1	151043597	151043797	CTCF	12294	9423	4684	5490	3933	8254	6326	5030	5885.75	658	1.50701	0.0935353
CTCF_chr1:151043597-151043797^En21	SE	En21	CTCF_chr1:151043597-151043797	1	151043597	151043797	CTCF	2776	2257	1371	1662	3317	6905	6808	2971	5000.25	484	3.57041	0.166276
CTCF_chr1:151043597-151043797^En18	SE	En18	CTCF_chr1:151043597-151043797	1	151043597	151043797	CTCF	888	450	196	369	250	859	437	322	467	54	1.98484	0.26923
CTCF_chr1:151043597-151043797^En03	SE	En03	CTCF_chr1:151043597-151043797	1	151043597	151043797	CTCF	7021	4894	2769	3279	2201	1614	1936	1860	1902.75	207	0.825259	0.275268
CTCF_chr1:151043597-151043797^En13	SE	En13	CTCF_chr1:151043597-151043797	1	151043597	151043797	CTCF	6083	5069	2992	3465	2164	4591	3766	3190	3427.75	371	1.54825	0.113784
CTCF_chr1:151043597-151043797^En14	SE	En14	CTCF_chr1:151043597-151043797	1	151043597	151043797	CTCF	1306	795	497	718	262	415	473	190	335	39	0.563202	0.266861
CTCF_chr1:151043597-151043797^En12	SE	En12	CTCF_chr1:151043597-151043797	1	151043597	151043797	CTCF	14349	10474	6389	7127	5528	16632	13432	9523	11278.8	1069	2.29696	0.110054
CTCF_chr1:151043597-151043797^En04	SE	En04	CTCF_chr1:151043597-151043797	1	151043597	151043797	CTCF	9842	7010	4087	4999	1587	4220	2553	2287	2661.75	285	0.538831	0.0974139
CTCF_chr1:151043597-151043797^En06	SE	En06	CTCF_chr1:151043597-151043797	1	151043597	151043797	CTCF	5910	4550	2874	3238	1265	5906	2026	1597	2698.5	205	1.08512	0.224023
CTCF_chr1:151043597-151043797^En08	SE	En08	CTCF_chr1:151043597-151043797	1	151043597	151043797	CTCF	5995	3953	2648	2892	1858	5522	2386	1950	2929	266	1.4233	0.165628
CTCF_chr1:151043597-151043797^En09	SE	En09	CTCF_chr1:151043597-151043797	1	151043597	151043797	CTCF	12341	9695	5706	6192	4979	13221	8856	6237	8323.25	906	1.9277	0.0743307
CTCF_chr1:151043597-151043797^En05	SE	En05	CTCF_chr1:151043597-151043797	1	151043597	151043797	CTCF	1717	1357	953	883	518	1088	2240	434	1070	73	1.77958	0.345927
CTCF_chr1:151043597-151043797^En15	SE	En15	CTCF_chr1:151043597-151043797	1	151043597	151043797	CTCF	1058	910	473	736	561	4022	691	511	1446.25	78	2.78532	0.401338
CTCF_chr1:151043597-151043797^En02	SE	En02	CTCF_chr1:151043597-151043797	1	151043597	151043797	CTCF	6058	4277	2835	3191	1019	3219	1630	1163	1757.75	173	0.534996	0.153054
CTCF_chr1:151043597-151043797^En17	SE	En17	CTCF_chr1:151043597-151043797	1	151043597	151043797	CTCF	3329	2793	1603	1946	1982	5207	3342	2868	3349.75	323	2.62613	0.10057
CTCF_chr1:151043597-151043797^En11	SE	En11	CTCF_chr1:151043597-151043797	1	151043597	151043797	CTCF	2542	1549	889	1415	1019	2503	1163	1332	1504.25	149	1.89843	0.190518
CTCF_chr1:151043597-151043797^En16	SE	En16	CTCF_chr1:151043597-151043797	1	151043597	151043797	CTCF	109	102	23	57	37	229	71	53	97.5	12	NA	NA
CTCF_chr1:151043597-151043797^En01	SE	En01	CTCF_chr1:151043597-151043797	1	151043597	151043797	CTCF	9989	7763	4255	4918	1575	2630	2391	2125	2180.25	251	0.216751	0.142581
CTCF_chr1:151043597-151043797^En20	SE	En20	CTCF_chr1:151043597-151043797	1	151043597	151043797	CTCF	5510	4240	2293	2776	9657	23695	17506	15723	16645.2	1324	4.57	0.0883545
CTCF_chr1:151043597-151043797^En07	SE	En07	CTCF_chr1:151043597-151043797	1	151043597	151043797	CTCF	6884	5041	2737	3283	4078	3719	3894	2092	3445.75	270	1.70828	0.255995
CTCF_chr1:154990041-154990241^En19	SE	En19	CTCF_chr1:154990041-154990241	1	154990041	154990241	CTCF	5000	3714	2141	2375	3586	10465	6770	5140	6490.25	586	3.19768	0.0894077
CTCF_chr1:154990041-154990241^En10	SE	En10	CTCF_chr1:154990041-154990241	1	154990041	154990241	CTCF	15780	12292	7132	7642	5304	17605	10470	9008	10596.8	1054	1.92241	0.106105
CTCF_chr1:154990041-154990241^En21	SE	En21	CTCF_chr1:154990041-154990241	1	154990041	154990241	CTCF	4364	2685	1999	2084	3659	8693	8550	4325	6306.75	607	3.42963	0.149153
CTCF_chr1:154990041-154990241^En18	SE	En18	CTCF_chr1:154990041-154990241	1	154990041	154990241	CTCF	855	817	444	460	481	1052	1262	715	877.5	101	2.6196	0.216485
CTCF_chr1:154990041-154990241^En03	SE	En03	CTCF_chr1:154990041-154990241	1	154990041	154990241	CTCF	8059	6514	3499	4166	2287	3721	2878	1659	2636.25	290	0.824108	0.168293
CTCF_chr1:154990041-154990241^En13	SE	En13	CTCF_chr1:154990041-154990241	1	154990041	154990241	CTCF	9252	7144	3932	4526	2991	8544	6580	3430	5386.25	524	1.68413	0.128257
CTCF_chr1:154990041-154990241^En14	SE	En14	CTCF_chr1:154990041-154990241	1	154990041	154990241	CTCF	1817	1100	767	852	381	1292	862	877	853	89	1.45932	0.207472
CTCF_chr1:154990041-154990241^En12	SE	En12	CTCF_chr1:154990041-154990241	1	154990041	154990241	CTCF	18913	14028	8293	9645	8556	20988	13421	12086	13762.8	1499	2.16603	0.067627
CTCF_chr1:154990041-154990241^En04	SE	En04	CTCF_chr1:154990041-154990241	1	154990041	154990241	CTCF	12258	10130	5511	6191	2668	8743	7052	3402	5466.25	425	1.16337	0.150055
CTCF_chr1:154990041-154990241^En06	SE	En06	CTCF_chr1:154990041-154990241	1	154990041	154990241	CTCF	7682	5957	3420	3820	2353	4627	2400	2273	2913.25	294	1.04612	0.151791
CTCF_chr1:154990041-154990241^En08	SE	En08	CTCF_chr1:154990041-154990241	1	154990041	154990241	CTCF	8008	5946	3332	4035	2007	5278	5071	2701	3764.25	367	1.36757	0.140475
CTCF_chr1:154990041-154990241^En09	SE	En09	CTCF_chr1:154990041-154990241	1	154990041	154990241	CTCF	17478	13597	7651	8817	6457	22178	16224	9496	13588.8	1381	2.19293	0.121172
CTCF_chr1:154990041-154990241^En05	SE	En05	CTCF_chr1:154990041-154990241	1	154990041	154990241	CTCF	2650	1975	1318	1331	838	1641	2537	888	1476	126	1.59705	0.254895
CTCF_chr1:154990041-154990241^En15	SE	En15	CTCF_chr1:154990041-154990241	1	154990041	154990241	CTCF	1512	1308	853	774	1134	2187	740	1612	1418.25	130	2.55137	0.282942
CTCF_chr1:154990041-154990241^En02	SE	En02	CTCF_chr1:154990041-154990241	1	154990041	154990241	CTCF	9077	6182	3570	4009	1688	2851	1711	1724	1993.5	197	0.372743	0.163001
CTCF_chr1:154990041-154990241^En17	SE	En17	CTCF_chr1:154990041-154990241	1	154990041	154990241	CTCF	4698	3572	1986	2356	3114	5689	4697	3629	4282.25	413	2.67911	0.108793
CTCF_chr1:154990041-154990241^En11	SE	En11	CTCF_chr1:154990041-154990241	1	154990041	154990241	CTCF	2841	2284	1422	1474	748	4156	2495	1772	2292.75	189	2.09857	0.228023
CTCF_chr1:154990041-154990241^En16	SE	En16	CTCF_chr1:154990041-154990241	1	154990041	154990241	CTCF	95	144	95	126	38	224	167	49	119.5	16	NA	NA
CTCF_chr1:154990041-154990241^En01	SE	En01	CTCF_chr1:154990041-154990241	1	154990041	154990241	CTCF	13154	10260	6182	6771	2148	3636	3288	2248	2830	307	0.10391	0.124723
CTCF_chr1:154990041-154990241^En20	SE	En20	CTCF_chr1:154990041-154990241	1	154990041	154990241	CTCF	6780	5301	2991	3838	8299	33195	19910	17160	19641	1599	4.29859	0.136047
CTCF_chr1:154990041-154990241^En07	SE	En07	CTCF_chr1:154990041-154990241	1	154990041	154990241	CTCF	8001	5970	3328	3881	2012	8711	4124	2047	4223.5	303	1.43584	0.209739
CTCF_chr1:156066479-156066679^En19	SE	En19	CTCF_chr1:156066479-156066679	1	156066479	156066679	CTCF	894	442	341	364	503	1218	855	1608	1046	78	3.39677	0.317689
CTCF_chr1:156066479-156066679^En10	SE	En10	CTCF_chr1:156066479-156066679	1	156066479	156066679	CTCF	2579	1934	1366	1536	998	2413	1529	1465	1601.25	177	1.6851	0.142341
CTCF_chr1:156066479-156066679^En21	SE	En21	CTCF_chr1:156066479-156066679	1	156066479	156066679	CTCF	689	555	359	422	584	1119	1131	618	863	94	2.98386	0.189663
CTCF_chr1:156066479-156066679^En18	SE	En18	CTCF_chr1:156066479-156066679	1	156066479	156066679	CTCF	206	171	82	85	79	302	216	103	175	20	NA	NA
CTCF_chr1:156066479-156066679^En03	SE	En03	CTCF_chr1:156066479-156066679	1	156066479	156066679	CTCF	1530	1260	518	938	193	248	647	245	333.25	41	0.161527	0.360299
CTCF_chr1:156066479-156066679^En13	SE	En13	CTCF_chr1:156066479-156066679	1	156066479	156066679	CTCF	1544	1237	748	785	808	1119	2085	566	1144.5	105	2.1637	0.306342
CTCF_chr1:156066479-156066679^En14	SE	En14	CTCF_chr1:156066479-156066679	1	156066479	156066679	CTCF	271	172	126	124	33	143	73	144	98.25	14	1.0393	0.482178
CTCF_chr1:156066479-156066679^En12	SE	En12	CTCF_chr1:156066479-156066679	1	156066479	156066679	CTCF	3043	2749	1384	1586	1669	5802	2126	1129	2681.5	255	2.25494	0.257237
CTCF_chr1:156066479-156066679^En04	SE	En04	CTCF_chr1:156066479-156066679	1	156066479	156066679	CTCF	1546	1586	773	971	456	1061	692	520	682.25	74	0.989221	0.165284
CTCF_chr1:156066479-156066679^En06	SE	En06	CTCF_chr1:156066479-156066679	1	156066479	156066679	CTCF	1110	1030	498	850	910	670	515	298	598.25	58	1.51649	0.3948
CTCF_chr1:156066479-156066679^En08	SE	En08	CTCF_chr1:156066479-156066679	1	156066479	156066679	CTCF	1085	1092	586	675	306	1422	212	369	577.25	56	1.11064	0.376442
CTCF_chr1:156066479-156066679^En09	SE	En09	CTCF_chr1:156066479-156066679	1	156066479	156066679	CTCF	2631	2270	1258	1375	1329	3271	2082	1666	2087	232	2.19385	0.110536
CTCF_chr1:156066479-156066679^En05	SE	En05	CTCF_chr1:156066479-156066679	1	156066479	156066679	CTCF	409	262	188	211	578	239	266	277	340	37	2.83558	0.461997
CTCF_chr1:156066479-156066679^En15	SE	En15	CTCF_chr1:156066479-156066679	1	156066479	156066679	CTCF	247	196	108	99	22	212	37	2372	660.75	13	4.75006	1.31752
CTCF_chr1:156066479-156066679^En02	SE	En02	CTCF_chr1:156066479-156066679	1	156066479	156066679	CTCF	1210	748	567	617	192	483	751	341	441.75	38	1.00407	0.296962
CTCF_chr1:156066479-156066679^En17	SE	En17	CTCF_chr1:156066479-156066679	1	156066479	156066679	CTCF	747	432	297	503	663	478	680	304	531.25	53	2.35032	0.36856
CTCF_chr1:156066479-156066679^En11	SE	En11	CTCF_chr1:156066479-156066679	1	156066479	156066679	CTCF	638	374	272	257	148	463	572	420	400.75	40	2.10449	0.311946
CTCF_chr1:156066479-156066679^En01	SE	En01	CTCF_chr1:156066479-156066679	1	156066479	156066679	CTCF	1873	1714	997	1028	888	1495	345	348	769	64	1.00414	0.383598
CTCF_chr1:156066479-156066679^En20	SE	En20	CTCF_chr1:156066479-156066679	1	156066479	156066679	CTCF	1232	852	507	504	1918	4987	2717	3086	3177	259	4.39793	0.153827
CTCF_chr1:156066479-156066679^En07	SE	En07	CTCF_chr1:156066479-156066679	1	156066479	156066679	CTCF	1002	1326	573	829	270	1673	282	861	771.5	58	1.46505	0.402599
CTCF_chr1:201451275-201451475^En19	SE	En19	CTCF_chr1:201451275-201451475	1	201451275	201451475	CTCF	425	340	201	234	305	1176	372	379	558	46	3.01299	0.270351
CTCF_chr1:201451275-201451475^En10	SE	En10	CTCF_chr1:201451275-201451475	1	201451275	201451475	CTCF	1496	1118	625	725	647	1600	1305	990	1135.5	126	2.29812	0.138583
CTCF_chr1:201451275-201451475^En21	SE	En21	CTCF_chr1:201451275-201451475	1	201451275	201451475	CTCF	400	209	150	175	173	719	1019	267	544.5	56	3.42114	0.381232
CTCF_chr1:201451275-201451475^En03	SE	En03	CTCF_chr1:201451275-201451475	1	201451275	201451475	CTCF	666	410	294	392	177	251	408	161	249.25	28	1.06705	0.32014
CTCF_chr1:201451275-201451475^En13	SE	En13	CTCF_chr1:201451275-201451475	1	201451275	201451475	CTCF	811	600	340	291	384	698	416	510	502	72	2.09964	0.237198
CTCF_chr1:201451275-201451475^En12	SE	En12	CTCF_chr1:201451275-201451475	1	201451275	201451475	CTCF	1925	1064	744	800	690	2240	1528	1049	1376.75	156	2.36716	0.171277
CTCF_chr1:201451275-201451475^En04	SE	En04	CTCF_chr1:201451275-201451475	1	201451275	201451475	CTCF	1119	737	446	494	288	428	202	282	300	36	0.736324	0.284435
CTCF_chr1:201451275-201451475^En06	SE	En06	CTCF_chr1:201451275-201451475	1	201451275	201451475	CTCF	659	373	284	357	53	405	750	110	329.5	32	1.38673	0.535695
CTCF_chr1:201451275-201451475^En08	SE	En08	CTCF_chr1:201451275-201451475	1	201451275	201451475	CTCF	615	506	243	215	88	574	244	77	245.75	25	1.00971	0.427493
CTCF_chr1:201451275-201451475^En09	SE	En09	CTCF_chr1:201451275-201451475	1	201451275	201451475	CTCF	1498	1386	861	830	970	3802	1134	855	1690.25	144	2.56851	0.273394
CTCF_chr1:201451275-201451475^En05	SE	En05	CTCF_chr1:201451275-201451475	1	201451275	201451475	CTCF	276	141	113	110	148	334	143	20	161.25	14	1.95057	0.58517
CTCF_chr1:201451275-201451475^En02	SE	En02	CTCF_chr1:201451275-201451475	1	201451275	201451475	CTCF	742	598	344	390	18	238	189	54	124.75	16	-0.536831	0.497396
CTCF_chr1:201451275-201451475^En17	SE	En17	CTCF_chr1:201451275-201451475	1	201451275	201451475	CTCF	358	181	152	133	184	745	145	360	358.5	41	2.97314	0.394681
CTCF_chr1:201451275-201451475^En11	SE	En11	CTCF_chr1:201451275-201451475	1	201451275	201451475	CTCF	381	267	99	151	94	632	932	243	475.25	26	3.29853	0.455649
CTCF_chr1:201451275-201451475^En01	SE	En01	CTCF_chr1:201451275-201451475	1	201451275	201451475	CTCF	1241	890	533	676	40	620	324	336	330	38	0.313942	0.440797
CTCF_chr1:201451275-201451475^En20	SE	En20	CTCF_chr1:201451275-201451475	1	201451275	201451475	CTCF	712	718	238	393	543	1888	1942	2382	1688.75	140	4.05928	0.329661
CTCF_chr1:201451275-201451475^En07	SE	En07	CTCF_chr1:201451275-201451475	1	201451275	201451475	CTCF	861	493	340	443	473	243	429	151	324	40	1.37221	0.438573
CTCF_chr1:235267577-235267777^En19	SE	En19	CTCF_chr1:235267577-235267777	1	235267577	235267777	CTCF	1502	869	549	659	482	1650	1139	1017	1072	117	2.36787	0.195845
CTCF_chr1:235267577-235267777^En10	SE	En10	CTCF_chr1:235267577-235267777	1	235267577	235267777	CTCF	4299	2807	1642	2172	1487	2153	2226	1699	1891.25	243	1.44799	0.173813
CTCF_chr1:235267577-235267777^En21	SE	En21	CTCF_chr1:235267577-235267777	1	235267577	235267777	CTCF	1266	792	420	524	941	2061	1300	781	1270.75	129	3.02758	0.187588
CTCF_chr1:235267577-235267777^En18	SE	En18	CTCF_chr1:235267577-235267777	1	235267577	235267777	CTCF	255	172	130	122	83	572	309	332	324	33	NA	NA
CTCF_chr1:235267577-235267777^En03	SE	En03	CTCF_chr1:235267577-235267777	1	235267577	235267777	CTCF	2234	1526	892	1094	525	1615	884	337	840.25	81	1.00655	0.262003
CTCF_chr1:235267577-235267777^En13	SE	En13	CTCF_chr1:235267577-235267777	1	235267577	235267777	CTCF	2701	1876	986	1294	1248	7430	1199	956	2708.25	165	2.62831	0.504698
CTCF_chr1:235267577-235267777^En14	SE	En14	CTCF_chr1:235267577-235267777	1	235267577	235267777	CTCF	555	171	270	230	102	62	72	84	80	12	NA	NA
CTCF_chr1:235267577-235267777^En12	SE	En12	CTCF_chr1:235267577-235267777	1	235267577	235267777	CTCF	5230	4069	2385	2793	2269	3585	3828	2687	3092.25	372	1.77295	0.149427
CTCF_chr1:235267577-235267777^En04	SE	En04	CTCF_chr1:235267577-235267777	1	235267577	235267777	CTCF	3416	2709	1429	1709	3136	4549	1040	1154	2469.75	108	2.25292	0.502936
CTCF_chr1:235267577-235267777^En06	SE	En06	CTCF_chr1:235267577-235267777	1	235267577	235267777	CTCF	2461	1574	914	1167	574	1824	550	697	911.25	68	1.07809	0.244289
CTCF_chr1:235267577-235267777^En08	SE	En08	CTCF_chr1:235267577-235267777	1	235267577	235267777	CTCF	1907	1445	1011	1132	663	1137	1365	347	878	93	1.1824	0.296542
CTCF_chr1:235267577-235267777^En09	SE	En09	CTCF_chr1:235267577-235267777	1	235267577	235267777	CTCF	4770	3567	2029	2679	1471	3828	6396	1976	3417.75	300	2.04766	0.271338
CTCF_chr1:235267577-235267777^En05	SE	En05	CTCF_chr1:235267577-235267777	1	235267577	235267777	CTCF	1074	521	303	297	156	517	358	219	312.5	31	1.0805	0.272915
CTCF_chr1:235267577-235267777^En15	SE	En15	CTCF_chr1:235267577-235267777	1	235267577	235267777	CTCF	562	300	193	231	152	583	140	514	347.25	23	NA	NA
CTCF_chr1:235267577-235267777^En02	SE	En02	CTCF_chr1:235267577-235267777	1	235267577	235267777	CTCF	3022	1915	1098	1209	334	411	632	721	524.5	69	0.126108	0.307482
CTCF_chr1:235267577-235267777^En17	SE	En17	CTCF_chr1:235267577-235267777	1	235267577	235267777	CTCF	1294	1145	550	691	2461	1088	458	565	1143	88	2.86383	0.71507
CTCF_chr1:235267577-235267777^En11	SE	En11	CTCF_chr1:235267577-235267777	1	235267577	235267777	CTCF	1035	798	453	337	444	610	351	230	408.75	41	1.30139	0.319646
CTCF_chr1:235267577-235267777^En01	SE	En01	CTCF_chr1:235267577-235267777	1	235267577	235267777	CTCF	3361	2787	1389	1737	484	1267	761	368	720	88	-0.00146293	0.206929
CTCF_chr1:235267577-235267777^En20	SE	En20	CTCF_chr1:235267577-235267777	1	235267577	235267777	CTCF	2352	1473	818	1017	3504	7558	5766	3594	5105.5	358	4.18884	0.121524
CTCF_chr1:235267577-235267777^En07	SE	En07	CTCF_chr1:235267577-235267777	1	235267577	235267777	CTCF	2470	1221	872	1227	411	810	566	759	636.5	69	0.741901	0.243478
CTCF_chr1:2479533-2479733^En19	SE	En19	CTCF_chr1:2479533-2479733	1	2479533	2479733	CTCF	2680	1772	914	1100	1799	3946	3577	2309	2907.75	292	3.14379	0.137806
CTCF_chr1:2479533-2479733^En10	SE	En10	CTCF_chr1:2479533-2479733	1	2479533	2479733	CTCF	7673	5854	3323	4381	2909	8315	5239	3620	5020.75	527	1.8265	0.100749
CTCF_chr1:2479533-2479733^En21	SE	En21	CTCF_chr1:2479533-2479733	1	2479533	2479733	CTCF	1703	1417	765	997	1185	3559	3153	2453	2587.5	285	3.32258	0.175618
CTCF_chr1:2479533-2479733^En18	SE	En18	CTCF_chr1:2479533-2479733	1	2479533	2479733	CTCF	403	366	226	154	229	667	520	316	433	47	2.75023	0.248863
CTCF_chr1:2479533-2479733^En03	SE	En03	CTCF_chr1:2479533-2479733	1	2479533	2479733	CTCF	3686	3365	1992	1921	840	2582	1693	3269	2096	162	1.54514	0.298294
CTCF_chr1:2479533-2479733^En13	SE	En13	CTCF_chr1:2479533-2479733	1	2479533	2479733	CTCF	4146	2940	1643	2070	2118	3532	3679	1873	2800.5	312	2.14387	0.166787
CTCF_chr1:2479533-2479733^En14	SE	En14	CTCF_chr1:2479533-2479733	1	2479533	2479733	CTCF	857	720	414	387	173	1116	314	158	440.25	44	1.21109	0.384405
CTCF_chr1:2479533-2479733^En12	SE	En12	CTCF_chr1:2479533-2479733	1	2479533	2479733	CTCF	9619	7151	4079	4749	4130	9263	7155	6889	6859.25	746	2.19231	0.113325
CTCF_chr1:2479533-2479733^En04	SE	En04	CTCF_chr1:2479533-2479733	1	2479533	2479733	CTCF	5849	4514	2644	3401	1102	2960	2024	1556	1910.5	205	0.715555	0.105983
CTCF_chr1:2479533-2479733^En06	SE	En06	CTCF_chr1:2479533-2479733	1	2479533	2479733	CTCF	4488	2501	1576	1726	1621	2081	1604	925	1557.75	155	1.27911	0.243671
CTCF_chr1:2479533-2479733^En08	SE	En08	CTCF_chr1:2479533-2479733	1	2479533	2479733	CTCF	3877	2751	1595	2065	1092	1849	1564	1730	1558.75	193	1.2276	0.184421
CTCF_chr1:2479533-2479733^En09	SE	En09	CTCF_chr1:2479533-2479733	1	2479533	2479733	CTCF	8506	6858	3662	4265	3491	8188	6105	4158	5485.5	613	1.89066	0.07916
CTCF_chr1:2479533-2479733^En05	SE	En05	CTCF_chr1:2479533-2479733	1	2479533	2479733	CTCF	1411	1008	447	746	293	1342	616	382	658.25	54	1.3266	0.25663
CTCF_chr1:2479533-2479733^En15	SE	En15	CTCF_chr1:2479533-2479733	1	2479533	2479733	CTCF	821	507	322	392	978	519	669	288	613.5	55	2.70391	0.420801
CTCF_chr1:2479533-2479733^En02	SE	En02	CTCF_chr1:2479533-2479733	1	2479533	2479733	CTCF	3597	2811	1820	1904	740	1276	961	639	904	98	0.332197	0.168623
CTCF_chr1:2479533-2479733^En17	SE	En17	CTCF_chr1:2479533-2479733	1	2479533	2479733	CTCF	2126	2041	1125	1351	1396	2552	1566	863	1594.25	168	1.91726	0.223457
CTCF_chr1:2479533-2479733^En11	SE	En11	CTCF_chr1:2479533-2479733	1	2479533	2479733	CTCF	1458	945	761	671	459	1493	969	309	807.5	81	1.5299	0.287185
CTCF_chr1:2479533-2479733^En01	SE	En01	CTCF_chr1:2479533-2479733	1	2479533	2479733	CTCF	6328	4700	2578	3194	1092	4060	2035	1647	2208.5	214	0.870239	0.156613
CTCF_chr1:2479533-2479733^En20	SE	En20	CTCF_chr1:2479533-2479733	1	2479533	2479733	CTCF	3637	2423	1603	1703	4765	15880	11519	7619	9945.75	762	4.36255	0.123122
CTCF_chr1:2479533-2479733^En07	SE	En07	CTCF_chr1:2479533-2479733	1	2479533	2479733	CTCF	4348	2799	1601	2285	1347	2010	4888	816	2265.25	152	1.65555	0.490238
CTCF_chr1:249200614-249200814^En19	SE	En19	CTCF_chr1:249200614-249200814	1	249200614	249200814	CTCF	8060	5369	3485	4152	5846	17134	12259	9767	11251.5	1008	3.33514	0.0994743
CTCF_chr1:249200614-249200814^En10	SE	En10	CTCF_chr1:249200614-249200814	1	249200614	249200814	CTCF	28754	18890	12115	14080	18719	43478	33432	23492	29780.2	2985	2.90875	0.0643484
CTCF_chr1:249200614-249200814^En21	SE	En21	CTCF_chr1:249200614-249200814	1	249200614	249200814	CTCF	7602	5403	2966	3799	6315	19358	13696	6605	11493.5	1107	3.43899	0.138056
CTCF_chr1:249200614-249200814^En18	SE	En18	CTCF_chr1:249200614-249200814	1	249200614	249200814	CTCF	1956	1365	824	819	842	2739	1565	1551	1674.25	175	NA	NA
CTCF_chr1:249200614-249200814^En03	SE	En03	CTCF_chr1:249200614-249200814	1	249200614	249200814	CTCF	14635	10292	6095	7665	3938	12596	7155	6018	7426.75	731	1.46347	0.102009
CTCF_chr1:249200614-249200814^En13	SE	En13	CTCF_chr1:249200614-249200814	1	249200614	249200814	CTCF	16178	11547	6653	7826	7859	16790	14802	10080	12382.8	1288	2.36974	0.0837983
CTCF_chr1:249200614-249200814^En14	SE	En14	CTCF_chr1:249200614-249200814	1	249200614	249200814	CTCF	2850	2013	1064	1526	1353	11543	2501	1498	4223.75	249	NA	NA
CTCF_chr1:249200614-249200814^En12	SE	En12	CTCF_chr1:249200614-249200814	1	249200614	249200814	CTCF	33493	23188	15481	17276	20094	42942	32158	23140	29583.5	3081	2.5689	0.0685305
CTCF_chr1:249200614-249200814^En04	SE	En04	CTCF_chr1:249200614-249200814	1	249200614	249200814	CTCF	22644	16059	9536	11178	8769	11018	7892	10813	9623	707	1.38327	0.189661
CTCF_chr1:249200614-249200814^En06	SE	En06	CTCF_chr1:249200614-249200814	1	249200614	249200814	CTCF	14280	10351	6259	7420	4585	8645	5415	5621	6066.5	642	1.25264	0.119209
CTCF_chr1:249200614-249200814^En08	SE	En08	CTCF_chr1:249200614-249200814	1	249200614	249200814	CTCF	13500	8443	5945	7057	3519	9142	9399	5505	6891.25	737	1.52647	0.146188
CTCF_chr1:249200614-249200814^En09	SE	En09	CTCF_chr1:249200614-249200814	1	249200614	249200814	CTCF	31545	21433	13171	14917	18219	53453	33294	30804	33942.5	3185	2.95484	0.0873935
CTCF_chr1:249200614-249200814^En05	SE	En05	CTCF_chr1:249200614-249200814	1	249200614	249200814	CTCF	4545	2882	1871	2236	1386	4281	2721	1891	2569.75	230	1.71494	0.127759
CTCF_chr1:249200614-249200814^En15	SE	En15	CTCF_chr1:249200614-249200814	1	249200614	249200814	CTCF	2508	1915	1361	1329	1565	3931	2990	4340	3206.5	228	3.11243	0.235533
CTCF_chr1:249200614-249200814^En02	SE	En02	CTCF_chr1:249200614-249200814	1	249200614	249200814	CTCF	15217	10797	6263	7784	2145	7316	4094	5802	4839.25	434	0.801324	0.193159
CTCF_chr1:249200614-249200814^En17	SE	En17	CTCF_chr1:249200614-249200814	1	249200614	249200814	CTCF	8358	5887	4118	3898	8263	18477	13824	10118	12670.5	1160	3.45199	0.0867916
CTCF_chr1:249200614-249200814^En11	SE	En11	CTCF_chr1:249200614-249200814	1	249200614	249200814	CTCF	6092	4306	2429	2819	2773	5390	4162	2428	3688.25	328	1.9283	0.133661
CTCF_chr1:249200614-249200814^En01	SE	En01	CTCF_chr1:249200614-249200814	1	249200614	249200814	CTCF	23603	16537	10265	11236	4370	12586	8834	6246	8009	610	0.882815	0.0841421
CTCF_chr1:249200614-249200814^En20	SE	En20	CTCF_chr1:249200614-249200814	1	249200614	249200814	CTCF	12804	8890	5596	6336	16687	51879	39332	26546	33611	2707	4.27089	0.0967603
CTCF_chr1:249200614-249200814^En07	SE	En07	CTCF_chr1:249200614-249200814	1	249200614	249200814	CTCF	15655	11300	6617	7577	4687	10518	7495	4963	6915.75	682	1.31292	0.0811663
CTCF_chr1:33592866-33593066^En19	SE	En19	CTCF_chr1:33592866-33593066	1	33592866	33593066	CTCF	1555	1008	540	689	898	2447	1816	4024	2296.25	178	3.69087	0.340544
CTCF_chr1:33592866-33593066^En10	SE	En10	CTCF_chr1:33592866-33593066	1	33592866	33593066	CTCF	5840	4026	2382	2818	3580	8204	6376	4482	5660.5	639	2.8084	0.0813738
CTCF_chr1:33592866-33593066^En21	SE	En21	CTCF_chr1:33592866-33593066	1	33592866	33593066	CTCF	1349	1011	630	788	824	3614	2697	1612	2186.75	195	3.3702	0.208995
CTCF_chr1:33592866-33593066^En18	SE	En18	CTCF_chr1:33592866-33593066	1	33592866	33593066	CTCF	211	200	148	116	239	658	1213	264	593.5	52	NA	NA
CTCF_chr1:33592866-33593066^En03	SE	En03	CTCF_chr1:33592866-33593066	1	33592866	33593066	CTCF	3010	2289	1095	1471	1008	2415	2199	1191	1703.25	184	1.74675	0.156349
CTCF_chr1:33592866-33593066^En13	SE	En13	CTCF_chr1:33592866-33593066	1	33592866	33593066	CTCF	3506	2410	1427	1658	1206	3808	3649	2989	2913	282	2.53534	0.198763
CTCF_chr1:33592866-33593066^En14	SE	En14	CTCF_chr1:33592866-33593066	1	33592866	33593066	CTCF	509	492	262	318	321	999	432	361	528.25	50	2.4787	0.225619
CTCF_chr1:33592866-33593066^En12	SE	En12	CTCF_chr1:33592866-33593066	1	33592866	33593066	CTCF	7317	4058	2954	3457	4300	11449	8099	6353	7550.25	810	2.98349	0.112097
CTCF_chr1:33592866-33593066^En04	SE	En04	CTCF_chr1:33592866-33593066	1	33592866	33593066	CTCF	4896	3297	1960	2109	3275	2364	1416	1118	2043.25	167	1.55394	0.49736
CTCF_chr1:33592866-33593066^En06	SE	En06	CTCF_chr1:33592866-33593066	1	33592866	33593066	CTCF	2882	2613	1213	1553	1196	2495	2390	1204	1821.25	187	1.77616	0.167809
CTCF_chr1:33592866-33593066^En08	SE	En08	CTCF_chr1:33592866-33593066	1	33592866	33593066	CTCF	2884	1936	1040	1283	1133	2888	1579	1649	1812.25	182	2.07611	0.146346
CTCF_chr1:33592866-33593066^En09	SE	En09	CTCF_chr1:33592866-33593066	1	33592866	33593066	CTCF	6294	4699	2762	3385	2796	8000	5821	3994	5152.75	535	2.33257	0.0972496
CTCF_chr1:33592866-33593066^En05	SE	En05	CTCF_chr1:33592866-33593066	1	33592866	33593066	CTCF	787	642	249	510	91	1193	979	387	662.5	60	2.16512	0.439687
CTCF_chr1:33592866-33593066^En15	SE	En15	CTCF_chr1:33592866-33593066	1	33592866	33593066	CTCF	660	446	214	309	261	1020	395	328	501	42	2.34545	0.256369
CTCF_chr1:33592866-33593066^En02	SE	En02	CTCF_chr1:33592866-33593066	1	33592866	33593066	CTCF	3236	2463	1023	1564	3117	1155	925	1094	1572.75	129	1.98102	0.639263
CTCF_chr1:33592866-33593066^En17	SE	En17	CTCF_chr1:33592866-33593066	1	33592866	33593066	CTCF	1656	1365	826	729	771	2236	1871	1270	1537	147	2.56632	0.170958
CTCF_chr1:33592866-33593066^En11	SE	En11	CTCF_chr1:33592866-33593066	1	33592866	33593066	CTCF	1193	907	604	589	370	1120	485	672	661.75	78	1.55619	0.223143
CTCF_chr1:33592866-33593066^En16	SE	En16	CTCF_chr1:33592866-33593066	1	33592866	33593066	CTCF	84	151	40	30	21	206	34	15	69	10	NA	NA
CTCF_chr1:33592866-33593066^En01	SE	En01	CTCF_chr1:33592866-33593066	1	33592866	33593066	CTCF	3940	3079	1767	2476	673	2549	1911	1917	1762.5	189	1.14306	0.220789
CTCF_chr1:33592866-33593066^En20	SE	En20	CTCF_chr1:33592866-33593066	1	33592866	33593066	CTCF	2540	2057	896	1609	3074	9401	4346	3812	5158.25	407	3.79025	0.164487
CTCF_chr1:33592866-33593066^En07	SE	En07	CTCF_chr1:33592866-33593066	1	33592866	33593066	CTCF	3077	2211	1281	1520	761	1891	1333	1473	1364.5	144	1.33933	0.169689
CTCF_chr1:45197036-45197236^En19	SE	En19	CTCF_chr1:45197036-45197236	1	45197036	45197236	CTCF	659	428	263	300	636	1829	1681	1451	1399.25	109	4.06186	0.209768
CTCF_chr1:45197036-45197236^En10	SE	En10	CTCF_chr1:45197036-45197236	1	45197036	45197236	CTCF	2009	1356	885	862	624	3314	746	1571	1563.75	155	2.29771	0.315089
CTCF_chr1:45197036-45197236^En21	SE	En21	CTCF_chr1:45197036-45197236	1	45197036	45197236	CTCF	318	369	152	252	577	1073	706	372	682	68	3.59725	0.268197
CTCF_chr1:45197036-45197236^En18	SE	En18	CTCF_chr1:45197036-45197236	1	45197036	45197236	CTCF	162	91	64	52	64	554	59	58	183.75	13	NA	NA
CTCF_chr1:45197036-45197236^En03	SE	En03	CTCF_chr1:45197036-45197236	1	45197036	45197236	CTCF	1012	873	493	409	280	778	547	376	495.25	46	1.36962	0.195848
CTCF_chr1:45197036-45197236^En13	SE	En13	CTCF_chr1:45197036-45197236	1	45197036	45197236	CTCF	1138	1021	645	580	925	1554	1226	946	1162.75	126	2.6722	0.179629
CTCF_chr1:45197036-45197236^En14	SE	En14	CTCF_chr1:45197036-45197236	1	45197036	45197236	CTCF	131	154	70	127	55	72	133	176	109	13	NA	NA
CTCF_chr1:45197036-45197236^En12	SE	En12	CTCF_chr1:45197036-45197236	1	45197036	45197236	CTCF	2175	1681	871	989	1557	3350	2173	1923	2250.75	246	2.89693	0.123475
CTCF_chr1:45197036-45197236^En04	SE	En04	CTCF_chr1:45197036-45197236	1	45197036	45197236	CTCF	1387	1380	687	774	221	774	193	341	382.25	36	0.242121	0.302651
CTCF_chr1:45197036-45197236^En06	SE	En06	CTCF_chr1:45197036-45197236	1	45197036	45197236	CTCF	1070	1136	446	390	294	449	511	231	371.25	36	0.91261	0.292658
CTCF_chr1:45197036-45197236^En08	SE	En08	CTCF_chr1:45197036-45197236	1	45197036	45197236	CTCF	1187	683	349	414	147	529	306	156	284.5	42	0.609431	0.273918
CTCF_chr1:45197036-45197236^En09	SE	En09	CTCF_chr1:45197036-45197236	1	45197036	45197236	CTCF	1690	1243	791	960	775	1934	1020	1059	1197	140	2.01018	0.155858
CTCF_chr1:45197036-45197236^En05	SE	En05	CTCF_chr1:45197036-45197236	1	45197036	45197236	CTCF	349	181	122	105	179	201	180	141	175.25	13	2.09244	0.360221
CTCF_chr1:45197036-45197236^En15	SE	En15	CTCF_chr1:45197036-45197236	1	45197036	45197236	CTCF	254	192	65	144	79	161	157	59	114	12	1.3967	0.414898
CTCF_chr1:45197036-45197236^En02	SE	En02	CTCF_chr1:45197036-45197236	1	45197036	45197236	CTCF	859	912	471	450	91	589	202	302	296	29	0.513159	0.349149
CTCF_chr1:45197036-45197236^En17	SE	En17	CTCF_chr1:45197036-45197236	1	45197036	45197236	CTCF	817	483	213	295	370	1446	437	471	681	64	2.75733	0.294274
CTCF_chr1:45197036-45197236^En11	SE	En11	CTCF_chr1:45197036-45197236	1	45197036	45197236	CTCF	345	219	103	209	103	795	94	178	292.5	21	2.30071	0.49643
CTCF_chr1:45197036-45197236^En01	SE	En01	CTCF_chr1:45197036-45197236	1	45197036	45197236	CTCF	1382	807	586	856	212	702	405	266	396.25	51	0.552399	0.224128
CTCF_chr1:45197036-45197236^En20	SE	En20	CTCF_chr1:45197036-45197236	1	45197036	45197236	CTCF	646	673	453	453	1079	5454	3084	1171	2697	194	4.37349	0.274954
CTCF_chr1:45197036-45197236^En07	SE	En07	CTCF_chr1:45197036-45197236	1	45197036	45197236	CTCF	1194	712	472	506	520	2039	1194	972	1181.25	81	2.88879	0.188565
CTCF_chr1:53018361-53018561^En19	SE	En19	CTCF_chr1:53018361-53018561	1	53018361	53018561	CTCF	231	45	170	105	174	726	159	335	348.5	30	NA	NA
CTCF_chr1:53018361-53018561^En10	SE	En10	CTCF_chr1:53018361-53018561	1	53018361	53018561	CTCF	965	571	387	493	385	2046	653	552	909	69	2.61276	0.283472
CTCF_chr1:53018361-53018561^En21	SE	En21	CTCF_chr1:53018361-53018561	1	53018361	53018561	CTCF	177	220	128	71	208	997	475	345	506.25	49	NA	NA
CTCF_chr1:53018361-53018561^En13	SE	En13	CTCF_chr1:53018361-53018561	1	53018361	53018561	CTCF	445	488	261	302	197	517	376	314	351	42	NA	NA
CTCF_chr1:53018361-53018561^En12	SE	En12	CTCF_chr1:53018361-53018561	1	53018361	53018561	CTCF	1016	995	569	578	518	682	2513	440	1038.25	88	2.54381	0.429101
CTCF_chr1:53018361-53018561^En04	SE	En04	CTCF_chr1:53018361-53018561	1	53018361	53018561	CTCF	693	495	296	395	49	451	542	390	358	28	1.42323	0.452828
CTCF_chr1:53018361-53018561^En09	SE	En09	CTCF_chr1:53018361-53018561	1	53018361	53018561	CTCF	874	871	579	653	479	856	938	489	690.5	76	1.80595	0.226503
CTCF_chr1:53018361-53018561^En20	SE	En20	CTCF_chr1:53018361-53018561	1	53018361	53018561	CTCF	356	383	210	240	244	2222	1565	1285	1329	111	NA	NA
CTCF_chr1:53018361-53018561^En07	SE	En07	CTCF_chr1:53018361-53018561	1	53018361	53018561	CTCF	481	416	321	284	179	0	267	122	142	17	NA	NA
CTCF_chr11:67381713-67381913^En19	SE	En19	CTCF_chr11:67381713-67381913	11	67381713	67381913	CTCF	820	434	343	404	417	1910	761	870	989.5	88	3.13753	0.253085
CTCF_chr11:67381713-67381913^En10	SE	En10	CTCF_chr11:67381713-67381913	11	67381713	67381913	CTCF	2376	1796	1052	1298	1248	2461	1477	1509	1673.75	173	2.10042	0.149087
CTCF_chr11:67381713-67381913^En21	SE	En21	CTCF_chr11:67381713-67381913	11	67381713	67381913	CTCF	722	533	242	327	341	1529	989	750	902.25	83	3.19974	0.232329
CTCF_chr11:67381713-67381913^En18	SE	En18	CTCF_chr11:67381713-67381913	11	67381713	67381913	CTCF	177	154	41	77	78	115	1	130	81	14	NA	NA
CTCF_chr11:67381713-67381913^En03	SE	En03	CTCF_chr11:67381713-67381913	11	67381713	67381913	CTCF	1601	1346	605	694	392	582	373	275	405.5	51	0.548707	0.248249
CTCF_chr11:67381713-67381913^En13	SE	En13	CTCF_chr11:67381713-67381913	11	67381713	67381913	CTCF	1293	1111	620	742	618	911	1651	2800	1495	107	3.02653	0.399865
CTCF_chr11:67381713-67381913^En14	SE	En14	CTCF_chr11:67381713-67381913	11	67381713	67381913	CTCF	464	232	132	75	53	110	158	267	147	19	NA	NA
CTCF_chr11:67381713-67381913^En12	SE	En12	CTCF_chr11:67381713-67381913	11	67381713	67381913	CTCF	3515	2481	1301	1532	1052	3185	4003	2016	2564	271	2.31823	0.227121
CTCF_chr11:67381713-67381913^En04	SE	En04	CTCF_chr11:67381713-67381913	11	67381713	67381913	CTCF	2002	1212	750	1051	310	378	537	141	341.5	52	-0.100946	0.335013
CTCF_chr11:67381713-67381913^En06	SE	En06	CTCF_chr11:67381713-67381913	11	67381713	67381913	CTCF	1878	1044	470	727	102	1212	572	592	619.5	62	1.06422	0.397491
CTCF_chr11:67381713-67381913^En08	SE	En08	CTCF_chr11:67381713-67381913	11	67381713	67381913	CTCF	1239	947	544	650	317	868	394	436	503.75	60	1.09529	0.193334
CTCF_chr11:67381713-67381913^En09	SE	En09	CTCF_chr11:67381713-67381913	11	67381713	67381913	CTCF	2952	2195	1257	1810	1140	3504	2249	1932	2206.25	242	2.08893	0.142639
CTCF_chr11:67381713-67381913^En05	SE	En05	CTCF_chr11:67381713-67381913	11	67381713	67381913	CTCF	333	336	177	120	276	485	179	208	287	24	2.39197	0.358458
CTCF_chr11:67381713-67381913^En15	SE	En15	CTCF_chr11:67381713-67381913	11	67381713	67381913	CTCF	195	167	109	176	79	185	112	252	157	23	1.95496	0.449451
CTCF_chr11:67381713-67381913^En02	SE	En02	CTCF_chr11:67381713-67381913	11	67381713	67381913	CTCF	1554	980	779	782	209	614	242	270	333.75	38	0.0556028	0.234767
CTCF_chr11:67381713-67381913^En17	SE	En17	CTCF_chr11:67381713-67381913	11	67381713	67381913	CTCF	650	654	452	513	1075	1419	1003	453	987.5	94	3.02089	0.312691
CTCF_chr11:67381713-67381913^En11	SE	En11	CTCF_chr11:67381713-67381913	11	67381713	67381913	CTCF	619	376	186	322	318	572	385	253	382	38	2.1238	0.249803
CTCF_chr11:67381713-67381913^En01	SE	En01	CTCF_chr11:67381713-67381913	11	67381713	67381913	CTCF	1887	1681	794	856	242	713	442	425	455.5	47	0.274663	0.186807
CTCF_chr11:67381713-67381913^En20	SE	En20	CTCF_chr11:67381713-67381913	11	67381713	67381913	CTCF	1265	907	621	641	1905	4289	3778	4371	3585.75	267	4.44597	0.201211
CTCF_chr11:67381713-67381913^En07	SE	En07	CTCF_chr11:67381713-67381913	11	67381713	67381913	CTCF	1293	1050	496	791	200	983	841	285	577.25	61	1.08833	0.309026
CTCF_chr11:9634795-9634995^En19	SE	En19	CTCF_chr11:9634795-9634995	11	9634795	9634995	CTCF	512	322	217	273	558	1466	938	1017	994.75	86	3.88096	0.188449
CTCF_chr11:9634795-9634995^En10	SE	En10	CTCF_chr11:9634795-9634995	11	9634795	9634995	CTCF	1910	1548	791	1101	732	2191	1391	1117	1357.75	141	1.98913	0.13956
CTCF_chr11:9634795-9634995^En21	SE	En21	CTCF_chr11:9634795-9634995	11	9634795	9634995	CTCF	492	324	151	286	618	854	892	630	748.5	75	3.64878	0.239856
CTCF_chr11:9634795-9634995^En18	SE	En18	CTCF_chr11:9634795-9634995	11	9634795	9634995	CTCF	91	44	70	51	173	303	102	54	158	17	NA	NA
CTCF_chr11:9634795-9634995^En03	SE	En03	CTCF_chr11:9634795-9634995	11	9634795	9634995	CTCF	918	933	368	393	201	543	412	239	348.75	37	0.958937	0.234002
CTCF_chr11:9634795-9634995^En13	SE	En13	CTCF_chr11:9634795-9634995	11	9634795	9634995	CTCF	1330	844	427	546	582	1132	1375	640	932.25	101	2.44246	0.223083
CTCF_chr11:9634795-9634995^En14	SE	En14	CTCF_chr11:9634795-9634995	11	9634795	9634995	CTCF	155	114	106	105	0	153	235	57	111.25	12	NA	NA
CTCF_chr11:9634795-9634995^En12	SE	En12	CTCF_chr11:9634795-9634995	11	9634795	9634995	CTCF	2263	1865	950	1071	1586	2790	3885	1626	2471.75	207	2.94871	0.214249
CTCF_chr11:9634795-9634995^En04	SE	En04	CTCF_chr11:9634795-9634995	11	9634795	9634995	CTCF	1703	1003	675	957	538	513	3123	244	1104.5	45	2.04974	0.751014
CTCF_chr11:9634795-9634995^En06	SE	En06	CTCF_chr11:9634795-9634995	11	9634795	9634995	CTCF	818	523	487	553	258	216	237	370	270.25	32	0.829794	0.375987
CTCF_chr11:9634795-9634995^En08	SE	En08	CTCF_chr11:9634795-9634995	11	9634795	9634995	CTCF	972	807	440	403	284	1480	1409	308	870.25	69	2.40243	0.363181
CTCF_chr11:9634795-9634995^En09	SE	En09	CTCF_chr11:9634795-9634995	11	9634795	9634995	CTCF	1819	1801	816	1097	1138	6022	1982	1100	2560.5	190	2.92195	0.287777
CTCF_chr11:9634795-9634995^En02	SE	En02	CTCF_chr11:9634795-9634995	11	9634795	9634995	CTCF	1018	855	435	555	104	403	418	124	262.25	26	0.239463	0.327333
CTCF_chr11:9634795-9634995^En17	SE	En17	CTCF_chr11:9634795-9634995	11	9634795	9634995	CTCF	405	402	319	235	267	1024	709	499	624.75	57	2.96342	0.260836
CTCF_chr11:9634795-9634995^En11	SE	En11	CTCF_chr11:9634795-9634995	11	9634795	9634995	CTCF	593	357	167	154	114	301	230	522	291.75	27	2.10404	0.444039
CTCF_chr11:9634795-9634995^En01	SE	En01	CTCF_chr11:9634795-9634995	11	9634795	9634995	CTCF	1609	1261	772	784	71	2722	421	382	899	30	1.18996	0.750041
CTCF_chr11:9634795-9634995^En20	SE	En20	CTCF_chr11:9634795-9634995	11	9634795	9634995	CTCF	836	513	335	371	954	3532	2499	1246	2057.75	153	4.23878	0.199916
CTCF_chr11:9634795-9634995^En07	SE	En07	CTCF_chr11:9634795-9634995	11	9634795	9634995	CTCF	849	787	411	645	232	499	440	260	357.75	37	0.911913	0.216453
CTCF_chr12:111834803-111835003^En19	SE	En19	CTCF_chr12:111834803-111835003	12	111834803	111835003	CTCF	1425	1366	595	976	797	3148	2007	1421	1843.25	164	2.88702	0.198782
CTCF_chr12:111834803-111835003^En10	SE	En10	CTCF_chr12:111834803-111835003	12	111834803	111835003	CTCF	6557	4253	2714	3261	2340	7685	6018	2566	4652.25	374	2.11395	0.177573
CTCF_chr12:111834803-111835003^En21	SE	En21	CTCF_chr12:111834803-111835003	12	111834803	111835003	CTCF	1481	1189	770	755	1715	5023	2257	1575	2642.5	236	3.53266	0.187396
CTCF_chr12:111834803-111835003^En18	SE	En18	CTCF_chr12:111834803-111835003	12	111834803	111835003	CTCF	174	324	221	128	308	379	279	162	282	35	NA	NA
CTCF_chr12:111834803-111835003^En03	SE	En03	CTCF_chr12:111834803-111835003	12	111834803	111835003	CTCF	3035	2187	1546	1516	449	1344	2655	521	1242.25	89	1.03955	0.370146
CTCF_chr12:111834803-111835003^En13	SE	En13	CTCF_chr12:111834803-111835003	12	111834803	111835003	CTCF	3420	2536	1500	1795	2579	3009	2052	1265	2226.25	192	2.06691	0.260559
CTCF_chr12:111834803-111835003^En12	SE	En12	CTCF_chr12:111834803-111835003	12	111834803	111835003	CTCF	7348	5811	2959	3756	2104	10503	4619	3733	5239.75	512	1.95935	0.188244
CTCF_chr12:111834803-111835003^En04	SE	En04	CTCF_chr12:111834803-111835003	12	111834803	111835003	CTCF	4928	3719	2245	2502	2837	2828	1145	1054	1966	129	1.24868	0.467963
CTCF_chr12:111834803-111835003^En06	SE	En06	CTCF_chr12:111834803-111835003	12	111834803	111835003	CTCF	2980	2285	1429	1569	382	1366	662	467	719.25	86	0.134065	0.187172
CTCF_chr12:111834803-111835003^En08	SE	En08	CTCF_chr12:111834803-111835003	12	111834803	111835003	CTCF	3348	2217	1417	1668	385	1357	1220	1373	1083.75	112	0.862266	0.270479
CTCF_chr12:111834803-111835003^En09	SE	En09	CTCF_chr12:111834803-111835003	12	111834803	111835003	CTCF	7273	5396	2962	3488	2641	5785	4564	3247	4059.25	458	1.72396	0.0862325
CTCF_chr12:111834803-111835003^En05	SE	En05	CTCF_chr12:111834803-111835003	12	111834803	111835003	CTCF	970	699	481	602	346	364	507	112	332.25	38	0.840043	0.387448
CTCF_chr12:111834803-111835003^En15	SE	En15	CTCF_chr12:111834803-111835003	12	111834803	111835003	CTCF	731	585	305	329	386	613	221	146	341.5	32	1.42156	0.377604
CTCF_chr12:111834803-111835003^En02	SE	En02	CTCF_chr12:111834803-111835003	12	111834803	111835003	CTCF	2955	2538	1312	1225	558	1430	618	419	756.25	65	0.37964	0.234712
CTCF_chr12:111834803-111835003^En17	SE	En17	CTCF_chr12:111834803-111835003	12	111834803	111835003	CTCF	1895	1013	733	756	373	1494	1254	550	917.75	99	1.57218	0.250995
CTCF_chr12:111834803-111835003^En11	SE	En11	CTCF_chr12:111834803-111835003	12	111834803	111835003	CTCF	1090	901	521	665	253	944	317	598	528	52	1.22408	0.28775
CTCF_chr12:111834803-111835003^En01	SE	En01	CTCF_chr12:111834803-111835003	12	111834803	111835003	CTCF	5159	3373	2081	2651	583	1566	607	636	848	98	-0.288093	0.197238
CTCF_chr12:111834803-111835003^En20	SE	En20	CTCF_chr12:111834803-111835003	12	111834803	111835003	CTCF	2759	2049	1188	1363	4968	14133	8876	6329	8576.5	608	4.5832	0.0869242
CTCF_chr12:111834803-111835003^En07	SE	En07	CTCF_chr12:111834803-111835003	12	111834803	111835003	CTCF	3337	2101	1425	1633	648	1746	2917	1368	1669.75	119	1.54458	0.278538
CTCF_chr12:6647116-6647316^En19	SE	En19	CTCF_chr12:6647116-6647316	12	6647116	6647316	CTCF	1528	1057	629	516	957	1702	1172	1075	1226.5	118	2.68444	0.191338
CTCF_chr12:6647116-6647316^En10	SE	En10	CTCF_chr12:6647116-6647316	12	6647116	6647316	CTCF	4373	3112	1724	2038	1707	3068	1442	1335	1888	215	1.35661	0.203862
CTCF_chr12:6647116-6647316^En21	SE	En21	CTCF_chr12:6647116-6647316	12	6647116	6647316	CTCF	974	893	431	530	595	1511	900	1254	1065	134	2.81833	0.220261
CTCF_chr12:6647116-6647316^En18	SE	En18	CTCF_chr12:6647116-6647316	12	6647116	6647316	CTCF	252	231	87	140	180	473	188	60	225.25	22	NA	NA
CTCF_chr12:6647116-6647316^En03	SE	En03	CTCF_chr12:6647116-6647316	12	6647116	6647316	CTCF	2302	1688	893	1004	395	733	490	475	523.25	62	0.402566	0.170099
CTCF_chr12:6647116-6647316^En13	SE	En13	CTCF_chr12:6647116-6647316	12	6647116	6647316	CTCF	2582	1606	1109	1257	764	1154	1313	634	966.25	113	1.17825	0.219497
CTCF_chr12:6647116-6647316^En14	SE	En14	CTCF_chr12:6647116-6647316	12	6647116	6647316	CTCF	375	400	175	200	273	270	136	61	185	18	1.38653	0.492139
CTCF_chr12:6647116-6647316^En12	SE	En12	CTCF_chr12:6647116-6647316	12	6647116	6647316	CTCF	4874	3355	1838	2669	2582	3687	4615	2735	3404.75	335	2.25263	0.179241
CTCF_chr12:6647116-6647316^En04	SE	En04	CTCF_chr12:6647116-6647316	12	6647116	6647316	CTCF	3811	2919	1348	1847	706	1884	842	866	1074.5	104	0.636275	0.176261
CTCF_chr12:6647116-6647316^En06	SE	En06	CTCF_chr12:6647116-6647316	12	6647116	6647316	CTCF	1962	1666	965	1184	992	4349	819	630	1697.5	68	2.04215	0.357298
CTCF_chr12:6647116-6647316^En08	SE	En08	CTCF_chr12:6647116-6647316	12	6647116	6647316	CTCF	2297	1592	860	1023	541	722	1087	710	765	98	1.05585	0.238438
CTCF_chr12:6647116-6647316^En09	SE	En09	CTCF_chr12:6647116-6647316	12	6647116	6647316	CTCF	4540	3141	2034	2353	1302	6991	2360	2369	3255.5	320	1.9558	0.228518
CTCF_chr12:6647116-6647316^En05	SE	En05	CTCF_chr12:6647116-6647316	12	6647116	6647316	CTCF	647	475	347	364	156	288	274	112	207.5	22	0.63975	0.280103
CTCF_chr12:6647116-6647316^En15	SE	En15	CTCF_chr12:6647116-6647316	12	6647116	6647316	CTCF	273	435	143	170	131	583	212	112	259.5	28	1.83814	0.400554
CTCF_chr12:6647116-6647316^En02	SE	En02	CTCF_chr12:6647116-6647316	12	6647116	6647316	CTCF	2082	1389	788	1113	248	658	747	228	470.25	49	0.219654	0.276688
CTCF_chr12:6647116-6647316^En17	SE	En17	CTCF_chr12:6647116-6647316	12	6647116	6647316	CTCF	1417	843	562	552	367	1361	874	708	827.5	74	1.92182	0.200965
CTCF_chr12:6647116-6647316^En11	SE	En11	CTCF_chr12:6647116-6647316	12	6647116	6647316	CTCF	794	824	242	408	281	282	621	144	332	38	1.20736	0.407036
CTCF_chr12:6647116-6647316^En01	SE	En01	CTCF_chr12:6647116-6647316	12	6647116	6647316	CTCF	3950	2580	1531	2103	855	598	866	802	780.25	91	0.276975	0.303136
CTCF_chr12:6647116-6647316^En20	SE	En20	CTCF_chr12:6647116-6647316	12	6647116	6647316	CTCF	1918	1645	710	841	2790	5042	4310	3285	3856.75	346	3.96179	0.143516
CTCF_chr12:6647116-6647316^En07	SE	En07	CTCF_chr12:6647116-6647316	12	6647116	6647316	CTCF	2440	1832	946	1129	461	1780	687	1196	1031	76	1.24694	0.255749
CTCF_chr13:76270041-76270241^En19	SE	En19	CTCF_chr13:76270041-76270241	13	76270041	76270241	CTCF	781	672	340	474	2734	947	1388	503	1393	88	3.88946	0.667053
CTCF_chr13:76270041-76270241^En10	SE	En10	CTCF_chr13:76270041-76270241	13	76270041	76270241	CTCF	2946	2212	1526	1494	988	3202	2229	2034	2113.25	217	2.00659	0.167807
CTCF_chr13:76270041-76270241^En21	SE	En21	CTCF_chr13:76270041-76270241	13	76270041	76270241	CTCF	836	485	333	462	518	1900	1208	907	1133.25	99	3.28684	0.197223
CTCF_chr13:76270041-76270241^En18	SE	En18	CTCF_chr13:76270041-76270241	13	76270041	76270241	CTCF	81	144	34	31	75	430	180	1	171.5	15	NA	NA
CTCF_chr13:76270041-76270241^En03	SE	En03	CTCF_chr13:76270041-76270241	13	76270041	76270241	CTCF	1237	1259	670	725	360	668	180	550	439.5	54	0.762963	0.356612
CTCF_chr13:76270041-76270241^En13	SE	En13	CTCF_chr13:76270041-76270241	13	76270041	76270241	CTCF	1489	1184	648	840	618	1243	1291	577	932.25	105	1.78832	0.19971
CTCF_chr13:76270041-76270241^En12	SE	En12	CTCF_chr13:76270041-76270241	13	76270041	76270241	CTCF	3169	2578	1620	1806	1475	4319	3305	2008	2776.75	296	2.30394	0.134284
CTCF_chr13:76270041-76270241^En04	SE	En04	CTCF_chr13:76270041-76270241	13	76270041	76270241	CTCF	2195	2173	1131	1130	226	755	1311	354	661.5	74	0.425769	0.351915
CTCF_chr13:76270041-76270241^En06	SE	En06	CTCF_chr13:76270041-76270241	13	76270041	76270241	CTCF	1816	1340	638	800	213	823	304	220	390	46	0.119681	0.261927
CTCF_chr13:76270041-76270241^En08	SE	En08	CTCF_chr13:76270041-76270241	13	76270041	76270241	CTCF	1192	1132	568	777	172	1162	673	902	727.25	83	1.47645	0.344265
CTCF_chr13:76270041-76270241^En09	SE	En09	CTCF_chr13:76270041-76270241	13	76270041	76270241	CTCF	3329	2114	1178	1349	698	2727	2323	1849	1899.25	208	1.91337	0.222757
CTCF_chr13:76270041-76270241^En05	SE	En05	CTCF_chr13:76270041-76270241	13	76270041	76270241	CTCF	470	485	245	189	128	889	189	293	374.75	32	1.93744	0.398058
CTCF_chr13:76270041-76270241^En15	SE	En15	CTCF_chr13:76270041-76270241	13	76270041	76270241	CTCF	213	205	118	263	134	618	146	185	270.75	21	NA	NA
CTCF_chr13:76270041-76270241^En02	SE	En02	CTCF_chr13:76270041-76270241	13	76270041	76270241	CTCF	1404	1158	617	648	121	6651	106	113	1747.75	27	2.49515	1.19247
CTCF_chr13:76270041-76270241^En17	SE	En17	CTCF_chr13:76270041-76270241	13	76270041	76270241	CTCF	975	724	232	491	515	941	490	551	624.25	52	2.22557	0.265571
CTCF_chr13:76270041-76270241^En11	SE	En11	CTCF_chr13:76270041-76270241	13	76270041	76270241	CTCF	680	373	455	345	147	789	471	434	460.25	35	1.7807	0.329276
CTCF_chr13:76270041-76270241^En01	SE	En01	CTCF_chr13:76270041-76270241	13	76270041	76270241	CTCF	2879	1814	965	1349	865	866	681	569	745.25	73	0.793005	0.277207
CTCF_chr13:76270041-76270241^En20	SE	En20	CTCF_chr13:76270041-76270241	13	76270041	76270241	CTCF	1463	979	629	690	1747	5773	4466	3848	3958.5	305	4.39094	0.167927
CTCF_chr13:76270041-76270241^En07	SE	En07	CTCF_chr13:76270041-76270241	13	76270041	76270241	CTCF	1528	1258	599	613	289	405	593	883	542.5	62	1.15013	0.361701
CTCF_chr13:92001228-92001428^En12	SE	En12	CTCF_chr13:92001228-92001428	13	92001228	92001428	CTCF	1145	523	391	431	934	1192	1427	842	1098.75	123	3.19806	0.246557
CTCF_chr14:105947270-105947470^En19	SE	En19	CTCF_chr14:105947270-105947470	14	105947270	105947470	CTCF	259	249	176	78	123	374	343	115	238.75	24	NA	NA
CTCF_chr14:105947270-105947470^En10	SE	En10	CTCF_chr14:105947270-105947470	14	105947270	105947470	CTCF	855	373	348	357	169	850	333	561	478.25	46	1.91756	0.340101
CTCF_chr14:105947270-105947470^En21	SE	En21	CTCF_chr14:105947270-105947470	14	105947270	105947470	CTCF	262	10	88	98	14	348	208	152	180.5	20	NA	NA
CTCF_chr14:105947270-105947470^En03	SE	En03	CTCF_chr14:105947270-105947470	14	105947270	105947470	CTCF	425	322	156	196	92	98	82	258	132.5	16	1.02926	0.50763
CTCF_chr14:105947270-105947470^En13	SE	En13	CTCF_chr14:105947270-105947470	14	105947270	105947470	CTCF	275	254	224	309	158	279	246	190	218.25	30	1.52784	0.331493
CTCF_chr14:105947270-105947470^En12	SE	En12	CTCF_chr14:105947270-105947470	14	105947270	105947470	CTCF	1017	373	343	479	545	567	504	921	634.25	79	2.54708	0.362245
CTCF_chr14:105947270-105947470^En04	SE	En04	CTCF_chr14:105947270-105947470	14	105947270	105947470	CTCF	526	498	189	275	49	457	119	137	190.5	19	0.705998	0.43203
CTCF_chr14:105947270-105947470^En06	SE	En06	CTCF_chr14:105947270-105947470	14	105947270	105947470	CTCF	246	327	126	114	0	228	200	145	143.25	15	1.24065	0.872195
CTCF_chr14:105947270-105947470^En08	SE	En08	CTCF_chr14:105947270-105947470	14	105947270	105947470	CTCF	404	332	169	259	103	227	71	178	144.75	12	0.886251	0.396022
CTCF_chr14:105947270-105947470^En09	SE	En09	CTCF_chr14:105947270-105947470	14	105947270	105947470	CTCF	808	665	379	316	444	1302	402	374	630.5	57	2.24091	0.287595
CTCF_chr14:105947270-105947470^En17	SE	En17	CTCF_chr14:105947270-105947470	14	105947270	105947470	CTCF	244	219	112	103	106	68	14	167	88.75	12	NA	NA
CTCF_chr14:105947270-105947470^En01	SE	En01	CTCF_chr14:105947270-105947470	14	105947270	105947470	CTCF	568	349	298	201	40	327	231	35	158.25	20	0.431842	0.534689
CTCF_chr14:105947270-105947470^En20	SE	En20	CTCF_chr14:105947270-105947470	14	105947270	105947470	CTCF	294	343	127	115	362	1404	1038	665	867.25	69	4.26511	0.269821
CTCF_chr14:105947270-105947470^En07	SE	En07	CTCF_chr14:105947270-105947470	14	105947270	105947470	CTCF	306	461	197	144	92	76	143	29	85	12	0.154538	0.550049
CTCF_chr14:23026149-23026349^En19	SE	En19	CTCF_chr14:23026149-23026349	14	23026149	23026349	CTCF	663	730	277	387	453	1105	1012	1265	958.75	101	3.21348	0.280957
CTCF_chr14:23026149-23026349^En10	SE	En10	CTCF_chr14:23026149-23026349	14	23026149	23026349	CTCF	2472	2075	1253	1259	1015	1940	1649	978	1395.5	168	1.57576	0.154651
CTCF_chr14:23026149-23026349^En21	SE	En21	CTCF_chr14:23026149-23026349	14	23026149	23026349	CTCF	606	393	258	408	753	1682	1860	1294	1397.25	138	4.02317	0.217016
CTCF_chr14:23026149-23026349^En18	SE	En18	CTCF_chr14:23026149-23026349	14	23026149	23026349	CTCF	188	124	73	64	17	370	411	54	213	15	NA	NA
CTCF_chr14:23026149-23026349^En03	SE	En03	CTCF_chr14:23026149-23026349	14	23026149	23026349	CTCF	1219	1065	564	711	196	984	511	376	516.75	53	0.952216	0.242427
CTCF_chr14:23026149-23026349^En13	SE	En13	CTCF_chr14:23026149-23026349	14	23026149	23026349	CTCF	1364	869	703	807	641	1447	1167	1149	1101	109	2.32355	0.195278
CTCF_chr14:23026149-23026349^En14	SE	En14	CTCF_chr14:23026149-23026349	14	23026149	23026349	CTCF	321	115	132	101	22	182	75	142	105.25	13	NA	NA
CTCF_chr14:23026149-23026349^En12	SE	En12	CTCF_chr14:23026149-23026349	14	23026149	23026349	CTCF	3022	2382	1382	1585	1271	3631	2560	1698	2290	259	2.13227	0.116398
CTCF_chr14:23026149-23026349^En04	SE	En04	CTCF_chr14:23026149-23026349	14	23026149	23026349	CTCF	1716	1777	829	1095	226	854	837	350	566.75	69	0.5061	0.25239
CTCF_chr14:23026149-23026349^En06	SE	En06	CTCF_chr14:23026149-23026349	14	23026149	23026349	CTCF	1360	1025	611	478	381	492	343	480	424	55	0.969105	0.284963
CTCF_chr14:23026149-23026349^En08	SE	En08	CTCF_chr14:23026149-23026349	14	23026149	23026349	CTCF	1224	1057	558	544	427	1143	335	615	630	70	1.47673	0.263915
CTCF_chr14:23026149-23026349^En09	SE	En09	CTCF_chr14:23026149-23026349	14	23026149	23026349	CTCF	2653	1940	1105	1570	739	2992	2328	1695	1938.5	206	2.04429	0.204317
CTCF_chr14:23026149-23026349^En05	SE	En05	CTCF_chr14:23026149-23026349	14	23026149	23026349	CTCF	360	286	268	250	57	168	522	144	222.75	19	1.3667	0.51531
CTCF_chr14:23026149-23026349^En15	SE	En15	CTCF_chr14:23026149-23026349	14	23026149	23026349	CTCF	221	277	140	71	136	423	254	47	215	14	NA	NA
CTCF_chr14:23026149-23026349^En02	SE	En02	CTCF_chr14:23026149-23026349	14	23026149	23026349	CTCF	1582	1229	628	600	165	477	257	254	288.25	28	-0.0861036	0.20976
CTCF_chr14:23026149-23026349^En17	SE	En17	CTCF_chr14:23026149-23026349	14	23026149	23026349	CTCF	816	591	332	290	529	916	595	564	651	62	2.62556	0.213711
CTCF_chr14:23026149-23026349^En11	SE	En11	CTCF_chr14:23026149-23026349	14	23026149	23026349	CTCF	669	427	334	294	136	377	628	500	410.25	38	1.93311	0.368362
CTCF_chr14:23026149-23026349^En01	SE	En01	CTCF_chr14:23026149-23026349	14	23026149	23026349	CTCF	1759	1550	1062	981	413	1015	385	593	601.5	54	0.651794	0.245177
CTCF_chr14:23026149-23026349^En20	SE	En20	CTCF_chr14:23026149-23026349	14	23026149	23026349	CTCF	1233	853	579	786	2236	5071	4870	1631	3452	271	4.2507	0.222494
CTCF_chr14:23026149-23026349^En07	SE	En07	CTCF_chr14:23026149-23026349	14	23026149	23026349	CTCF	1381	919	554	658	365	1024	931	392	678	63	1.47268	0.217893
CTCF_chr14:64977872-64978072^En19	SE	En19	CTCF_chr14:64977872-64978072	14	64977872	64978072	CTCF	1768	1461	789	819	795	1695	1812	1192	1373.5	139	2.30586	0.175171
CTCF_chr14:64977872-64978072^En10	SE	En10	CTCF_chr14:64977872-64978072	14	64977872	64978072	CTCF	6203	4984	2777	3215	1986	3861	3086	2680	2903.25	280	1.35169	0.114141
CTCF_chr14:64977872-64978072^En21	SE	En21	CTCF_chr14:64977872-64978072	14	64977872	64978072	CTCF	1646	1089	626	742	847	2241	1575	1039	1425.5	165	2.65869	0.133829
CTCF_chr14:64977872-64978072^En18	SE	En18	CTCF_chr14:64977872-64978072	14	64977872	64978072	CTCF	429	374	135	275	356	696	426	241	429.75	39	2.72352	0.281482
CTCF_chr14:64977872-64978072^En03	SE	En03	CTCF_chr14:64977872-64978072	14	64977872	64978072	CTCF	3079	2291	1248	1600	572	1558	1001	679	952.5	108	0.713807	0.132448
CTCF_chr14:64977872-64978072^En13	SE	En13	CTCF_chr14:64977872-64978072	14	64977872	64978072	CTCF	3833	2981	1634	1922	2898	2631	2236	1609	2343.5	217	2.0269	0.26815
CTCF_chr14:64977872-64978072^En14	SE	En14	CTCF_chr14:64977872-64978072	14	64977872	64978072	CTCF	586	578	271	436	25	116	117	335	148.25	19	0.191774	0.592492
CTCF_chr14:64977872-64978072^En12	SE	En12	CTCF_chr14:64977872-64978072	14	64977872	64978072	CTCF	6684	5906	3194	3386	1900	6433	3960	3206	3874.75	393	1.54158	0.130749
CTCF_chr14:64977872-64978072^En04	SE	En04	CTCF_chr14:64977872-64978072	14	64977872	64978072	CTCF	5191	3946	2284	2730	1393	5285	748	1454	2220	142	1.07017	0.334575
CTCF_chr14:64977872-64978072^En06	SE	En06	CTCF_chr14:64977872-64978072	14	64977872	64978072	CTCF	3195	2822	1421	1573	282	2151	1014	545	998	81	0.475527	0.300473
CTCF_chr14:64977872-64978072^En08	SE	En08	CTCF_chr14:64977872-64978072	14	64977872	64978072	CTCF	2906	2525	1470	1345	913	1454	1063	1083	1128.25	130	1.05878	0.188442
CTCF_chr14:64977872-64978072^En09	SE	En09	CTCF_chr14:64977872-64978072	14	64977872	64978072	CTCF	6537	5201	3257	3725	1768	3428	4443	2460	3024.75	306	1.24284	0.178546
CTCF_chr14:64977872-64978072^En05	SE	En05	CTCF_chr14:64977872-64978072	14	64977872	64978072	CTCF	1117	975	624	519	201	1186	418	198	500.75	42	0.982901	0.33876
CTCF_chr14:64977872-64978072^En15	SE	En15	CTCF_chr14:64977872-64978072	14	64977872	64978072	CTCF	631	480	274	292	59	839	406	177	370.25	33	1.48339	0.44379
CTCF_chr14:64977872-64978072^En02	SE	En02	CTCF_chr14:64977872-64978072	14	64977872	64978072	CTCF	3033	2564	1413	1933	464	664	429	533	522.5	64	-0.317161	0.227275
CTCF_chr14:64977872-64978072^En17	SE	En17	CTCF_chr14:64977872-64978072	14	64977872	64978072	CTCF	1763	1417	808	906	335	1429	817	514	773.75	87	1.09968	0.20676
CTCF_chr14:64977872-64978072^En11	SE	En11	CTCF_chr14:64977872-64978072	14	64977872	64978072	CTCF	1366	1052	573	553	240	995	546	525	576.5	47	1.20878	0.226011
CTCF_chr14:64977872-64978072^En01	SE	En01	CTCF_chr14:64977872-64978072	14	64977872	64978072	CTCF	5288	4109	2297	2925	461	1628	838	648	893.75	91	-0.394872	0.159489
CTCF_chr14:64977872-64978072^En20	SE	En20	CTCF_chr14:64977872-64978072	14	64977872	64978072	CTCF	2677	2194	1284	1572	6203	9483	6354	4162	6550.5	476	4.08689	0.179116
CTCF_chr14:64977872-64978072^En07	SE	En07	CTCF_chr14:64977872-64978072	14	64977872	64978072	CTCF	3594	2473	1228	1609	973	1640	710	1540	1215.75	135	1.12643	0.277408
CTCF_chr14:91790008-91790208^En19	SE	En19	CTCF_chr14:91790008-91790208	14	91790008	91790208	CTCF	148	301	60	103	317	468	100	128	253.25	19	NA	NA
CTCF_chr14:91790008-91790208^En10	SE	En10	CTCF_chr14:91790008-91790208	14	91790008	91790208	CTCF	825	455	323	389	247	763	181	306	374.25	40	1.43296	0.326599
CTCF_chr14:91790008-91790208^En21	SE	En21	CTCF_chr14:91790008-91790208	14	91790008	91790208	CTCF	91	215	72	114	149	230	64	288	182.75	21	NA	NA
CTCF_chr14:91790008-91790208^En03	SE	En03	CTCF_chr14:91790008-91790208	14	91790008	91790208	CTCF	536	314	156	148	29	258	57	23	91.75	11	-0.13184	0.596068
CTCF_chr14:91790008-91790208^En13	SE	En13	CTCF_chr14:91790008-91790208	14	91790008	91790208	CTCF	607	349	160	179	195	93	164	208	165	19	1.2405	0.473737
CTCF_chr14:91790008-91790208^En12	SE	En12	CTCF_chr14:91790008-91790208	14	91790008	91790208	CTCF	694	726	361	414	211	1146	649	531	634.25	57	2.13287	0.269016
CTCF_chr14:91790008-91790208^En04	SE	En04	CTCF_chr14:91790008-91790208	14	91790008	91790208	CTCF	636	421	294	276	22	283	271	83	164.75	21	0.322685	0.507524
CTCF_chr14:91790008-91790208^En06	SE	En06	CTCF_chr14:91790008-91790208	14	91790008	91790208	CTCF	374	130	94	215	0	358	87	43	122	11	0.754469	0.955967
CTCF_chr14:91790008-91790208^En08	SE	En08	CTCF_chr14:91790008-91790208	14	91790008	91790208	CTCF	193	217	122	144	82	162	149	161	138.5	18	1.62895	0.355371
CTCF_chr14:91790008-91790208^En09	SE	En09	CTCF_chr14:91790008-91790208	14	91790008	91790208	CTCF	664	583	353	518	237	999	546	344	531.5	62	1.80683	0.249658
CTCF_chr14:91790008-91790208^En17	SE	En17	CTCF_chr14:91790008-91790208	14	91790008	91790208	CTCF	203	116	88	146	97	284	280	41	175.5	19	NA	NA
CTCF_chr14:91790008-91790208^En01	SE	En01	CTCF_chr14:91790008-91790208	14	91790008	91790208	CTCF	488	466	251	262	19	244	133	72	117	15	-0.146061	0.476077
CTCF_chr14:91790008-91790208^En20	SE	En20	CTCF_chr14:91790008-91790208	14	91790008	91790208	CTCF	353	217	119	234	727	1240	905	625	874.25	65	4.27231	0.233834
CTCF_chr14:91790008-91790208^En07	SE	En07	CTCF_chr14:91790008-91790208	14	91790008	91790208	CTCF	533	330	220	162	101	100	222	183	151.5	16	0.987306	0.423827
CTCF_chr15:64445824-64446024^En19	SE	En19	CTCF_chr15:64445824-64446024	15	64445824	64446024	CTCF	330	114	93	150	287	465	321	178	312.75	27	3.19677	0.348098
CTCF_chr15:64445824-64446024^En10	SE	En10	CTCF_chr15:64445824-64446024	15	64445824	64446024	CTCF	1274	740	530	395	285	262	723	566	459	54	1.36721	0.385369
CTCF_chr15:64445824-64446024^En21	SE	En21	CTCF_chr15:64445824-64446024	15	64445824	64446024	CTCF	199	93	111	160	189	455	416	429	372.25	43	NA	NA
CTCF_chr15:64445824-64446024^En03	SE	En03	CTCF_chr15:64445824-64446024	15	64445824	64446024	CTCF	538	516	196	268	72	269	332	126	199.75	16	0.899928	0.364491
CTCF_chr15:64445824-64446024^En13	SE	En13	CTCF_chr15:64445824-64446024	15	64445824	64446024	CTCF	449	356	267	322	235	196	215	411	264.25	32	1.64904	0.408374
CTCF_chr15:64445824-64446024^En12	SE	En12	CTCF_chr15:64445824-64446024	15	64445824	64446024	CTCF	1242	848	603	566	931	1906	1090	889	1204	125	2.77084	0.175799
CTCF_chr15:64445824-64446024^En04	SE	En04	CTCF_chr15:64445824-64446024	15	64445824	64446024	CTCF	695	575	235	294	121	343	323	357	286	24	1.29883	0.313488
CTCF_chr15:64445824-64446024^En06	SE	En06	CTCF_chr15:64445824-64446024	15	64445824	64446024	CTCF	444	332	197	260	137	435	177	49	199.5	21	1.10064	0.435989
CTCF_chr15:64445824-64446024^En08	SE	En08	CTCF_chr15:64445824-64446024	15	64445824	64446024	CTCF	364	231	190	206	159	682	213	193	311.75	27	2.24637	0.324915
CTCF_chr15:64445824-64446024^En09	SE	En09	CTCF_chr15:64445824-64446024	15	64445824	64446024	CTCF	1442	878	440	543	369	1188	520	430	626.75	67	1.49429	0.22286
CTCF_chr15:64445824-64446024^En02	SE	En02	CTCF_chr15:64445824-64446024	15	64445824	64446024	CTCF	590	326	171	254	70	90	253	32	111.25	14	0.263933	0.543893
CTCF_chr15:64445824-64446024^En17	SE	En17	CTCF_chr15:64445824-64446024	15	64445824	64446024	CTCF	307	155	184	94	396	109	451	98	263.5	22	NA	NA
CTCF_chr15:64445824-64446024^En01	SE	En01	CTCF_chr15:64445824-64446024	15	64445824	64446024	CTCF	850	648	309	415	73	213	59	245	147.5	15	-0.11641	0.451723
CTCF_chr15:64445824-64446024^En20	SE	En20	CTCF_chr15:64445824-64446024	15	64445824	64446024	CTCF	454	435	142	281	632	1319	1491	945	1096.75	99	4.07523	0.23712
CTCF_chr15:64445824-64446024^En07	SE	En07	CTCF_chr15:64445824-64446024	15	64445824	64446024	CTCF	514	296	173	239	25	174	289	55	135.75	16	0.57346	0.550624
CTCF_chr15:74257157-74257357^En19	SE	En19	CTCF_chr15:74257157-74257357	15	74257157	74257357	CTCF	1126	677	452	622	597	1601	1274	933	1101.25	109	2.80388	0.168438
CTCF_chr15:74257157-74257357^En10	SE	En10	CTCF_chr15:74257157-74257357	15	74257157	74257357	CTCF	3709	3047	1581	2000	841	2321	2173	1081	1604	191	1.14327	0.17154
CTCF_chr15:74257157-74257357^En21	SE	En21	CTCF_chr15:74257157-74257357	15	74257157	74257357	CTCF	926	860	432	519	562	4096	1272	615	1636.25	102	3.27022	0.344833
CTCF_chr15:74257157-74257357^En18	SE	En18	CTCF_chr15:74257157-74257357	15	74257157	74257357	CTCF	225	151	113	174	139	154	144	256	173.25	21	NA	NA
CTCF_chr15:74257157-74257357^En03	SE	En03	CTCF_chr15:74257157-74257357	15	74257157	74257357	CTCF	1919	1531	909	894	392	565	558	410	481.25	53	0.447862	0.201964
CTCF_chr15:74257157-74257357^En13	SE	En13	CTCF_chr15:74257157-74257357	15	74257157	74257357	CTCF	2052	1705	982	1183	473	1577	2019	755	1206	121	1.52872	0.269196
CTCF_chr15:74257157-74257357^En14	SE	En14	CTCF_chr15:74257157-74257357	15	74257157	74257357	CTCF	495	283	164	198	149	152	100	47	112	16	0.661653	0.46478
CTCF_chr15:74257157-74257357^En12	SE	En12	CTCF_chr15:74257157-74257357	15	74257157	74257357	CTCF	4804	3217	1695	2340	2033	4482	3101	7152	4192	339	2.80994	0.41195
CTCF_chr15:74257157-74257357^En04	SE	En04	CTCF_chr15:74257157-74257357	15	74257157	74257357	CTCF	3039	2354	1373	1645	393	2267	531	686	969.25	82	0.55353	0.298926
CTCF_chr15:74257157-74257357^En06	SE	En06	CTCF_chr15:74257157-74257357	15	74257157	74257357	CTCF	1715	1858	832	892	220	569	334	764	471.75	51	0.401826	0.346605
CTCF_chr15:74257157-74257357^En08	SE	En08	CTCF_chr15:74257157-74257357	15	74257157	74257357	CTCF	1752	1331	544	906	257	683	603	381	481	53	0.643446	0.19848
CTCF_chr15:74257157-74257357^En09	SE	En09	CTCF_chr15:74257157-74257357	15	74257157	74257357	CTCF	3851	3320	1807	2090	745	2653	1645	1239	1570.5	182	0.975731	0.152387
CTCF_chr15:74257157-74257357^En05	SE	En05	CTCF_chr15:74257157-74257357	15	74257157	74257357	CTCF	620	526	217	353	66	388	746	124	331	27	1.41667	0.503901
CTCF_chr15:74257157-74257357^En15	SE	En15	CTCF_chr15:74257157-74257357	15	74257157	74257357	CTCF	385	373	198	237	99	188	177	75	134.75	17	0.677864	0.317403
CTCF_chr15:74257157-74257357^En02	SE	En02	CTCF_chr15:74257157-74257357	15	74257157	74257357	CTCF	1708	1523	839	1114	372	271	405	272	330	46	-0.120072	0.319611
CTCF_chr15:74257157-74257357^En17	SE	En17	CTCF_chr15:74257157-74257357	15	74257157	74257357	CTCF	957	880	563	493	1125	844	538	530	759.25	66	2.35409	0.371112
CTCF_chr15:74257157-74257357^En11	SE	En11	CTCF_chr15:74257157-74257357	15	74257157	74257357	CTCF	675	766	183	445	354	812	432	598	549	39	2.22673	0.303882
CTCF_chr15:74257157-74257357^En01	SE	En01	CTCF_chr15:74257157-74257357	15	74257157	74257357	CTCF	2885	2314	1211	1330	214	690	453	584	485.25	61	-0.271807	0.239777
CTCF_chr15:74257157-74257357^En20	SE	En20	CTCF_chr15:74257157-74257357	15	74257157	74257357	CTCF	1909	1368	682	1033	2145	5130	4541	3644	3865	338	3.94824	0.145101
CTCF_chr15:74257157-74257357^En07	SE	En07	CTCF_chr15:74257157-74257357	15	74257157	74257357	CTCF	1944	1578	790	851	235	1269	621	576	675.25	63	0.84445	0.251394
CTCF_chr16:11349604-11349804^En19	SE	En19	CTCF_chr16:11349604-11349804	16	11349604	11349804	CTCF	999	583	405	341	857	2152	1288	1246	1385.75	137	NA	NA
CTCF_chr16:11349604-11349804^En10	SE	En10	CTCF_chr16:11349604-11349804	16	11349604	11349804	CTCF	2828	1790	1190	1549	655	4023	2133	1207	2004.5	181	1.95532	0.255554
CTCF_chr16:11349604-11349804^En21	SE	En21	CTCF_chr16:11349604-11349804	16	11349604	11349804	CTCF	639	620	389	325	664	3122	1941	1388	1778.75	167	NA	NA
CTCF_chr16:11349604-11349804^En13	SE	En13	CTCF_chr16:11349604-11349804	16	11349604	11349804	CTCF	1587	1047	627	846	1043	1189	1625	1047	1226	129	NA	NA
CTCF_chr16:11349604-11349804^En12	SE	En12	CTCF_chr16:11349604-11349804	16	11349604	11349804	CTCF	3828	2562	1676	2107	3066	4039	3163	1893	3040.25	322	2.46776	0.21276
CTCF_chr16:11349604-11349804^En08	SE	En08	CTCF_chr16:11349604-11349804	16	11349604	11349804	CTCF	1440	983	797	683	498	694	499	629	580	82	NA	NA
CTCF_chr16:11349604-11349804^En09	SE	En09	CTCF_chr16:11349604-11349804	16	11349604	11349804	CTCF	3515	2239	1483	1641	3545	5298	2703	2091	3409.25	343	2.90809	0.231564
CTCF_chr16:11349604-11349804^En17	SE	En17	CTCF_chr16:11349604-11349804	16	11349604	11349804	CTCF	807	593	368	384	494	1084	303	462	585.75	71	NA	NA
CTCF_chr16:11349604-11349804^En20	SE	En20	CTCF_chr16:11349604-11349804	16	11349604	11349804	CTCF	1250	930	637	646	4189	8452	5538	4291	5617.5	467	NA	NA
CTCF_chr16:11349604-11349804^En07	SE	En07	CTCF_chr16:11349604-11349804	16	11349604	11349804	CTCF	1643	1070	691	831	323	1217	617	874	757.75	77	NA	NA
CTCF_chr16:12667727-12667927^En19	SE	En19	CTCF_chr16:12667727-12667927	16	12667727	12667927	CTCF	1850	1115	668	734	1267	2666	1690	1269	1723	171	2.91961	0.153379
CTCF_chr16:12667727-12667927^En10	SE	En10	CTCF_chr16:12667727-12667927	16	12667727	12667927	CTCF	6869	4912	2805	3164	1345	2855	2895	2863	2489.5	286	1.09621	0.187004
CTCF_chr16:12667727-12667927^En21	SE	En21	CTCF_chr16:12667727-12667927	16	12667727	12667927	CTCF	1403	933	686	666	1060	3313	1700	1567	1910	192	3.24751	0.159712
CTCF_chr16:12667727-12667927^En18	SE	En18	CTCF_chr16:12667727-12667927	16	12667727	12667927	CTCF	427	226	141	189	129	533	256	166	271	29	2.1051	0.296493
CTCF_chr16:12667727-12667927^En03	SE	En03	CTCF_chr16:12667727-12667927	16	12667727	12667927	CTCF	3531	2757	1447	1626	408	1095	1810	812	1031.25	84	0.663247	0.281678
CTCF_chr16:12667727-12667927^En13	SE	En13	CTCF_chr16:12667727-12667927	16	12667727	12667927	CTCF	3333	2541	1377	1806	971	2097	3700	1033	1950.25	170	1.69912	0.288673
CTCF_chr16:12667727-12667927^En14	SE	En14	CTCF_chr16:12667727-12667927	16	12667727	12667927	CTCF	782	667	413	244	103	432	85	198	204.5	16	0.381862	0.412103
CTCF_chr16:12667727-12667927^En12	SE	En12	CTCF_chr16:12667727-12667927	16	12667727	12667927	CTCF	7064	5868	3190	4001	2557	5463	3543	3053	3654	437	1.42861	0.0997206
CTCF_chr16:12667727-12667927^En04	SE	En04	CTCF_chr16:12667727-12667927	16	12667727	12667927	CTCF	4829	3320	2296	2781	784	1513	1999	3120	1854	124	1.12788	0.324891
CTCF_chr16:12667727-12667927^En06	SE	En06	CTCF_chr16:12667727-12667927	16	12667727	12667927	CTCF	2925	2332	1447	1485	402	1131	882	726	785.25	88	0.412163	0.160629
CTCF_chr16:12667727-12667927^En08	SE	En08	CTCF_chr16:12667727-12667927	16	12667727	12667927	CTCF	2664	1991	1327	1787	705	2395	1148	942	1297.5	122	1.22505	0.185424
CTCF_chr16:12667727-12667927^En09	SE	En09	CTCF_chr16:12667727-12667927	16	12667727	12667927	CTCF	5617	5153	2903	3492	2094	5156	3765	3607	3655.5	393	1.68641	0.129688
CTCF_chr16:12667727-12667927^En05	SE	En05	CTCF_chr16:12667727-12667927	16	12667727	12667927	CTCF	1078	833	284	492	181	313	394	469	339.25	40	1.05293	0.33462
CTCF_chr16:12667727-12667927^En15	SE	En15	CTCF_chr16:12667727-12667927	16	12667727	12667927	CTCF	693	456	229	474	126	238	279	289	233	23	0.93137	0.332522
CTCF_chr16:12667727-12667927^En02	SE	En02	CTCF_chr16:12667727-12667927	16	12667727	12667927	CTCF	3448	2686	1415	1365	408	872	593	1644	879.25	68	0.641462	0.374354
CTCF_chr16:12667727-12667927^En17	SE	En17	CTCF_chr16:12667727-12667927	16	12667727	12667927	CTCF	1590	1416	733	913	876	2485	1221	926	1377	145	2.26616	0.169601
CTCF_chr16:12667727-12667927^En11	SE	En11	CTCF_chr16:12667727-12667927	16	12667727	12667927	CTCF	1193	794	591	681	404	1109	637	526	669	63	1.55201	0.169815
CTCF_chr16:12667727-12667927^En01	SE	En01	CTCF_chr16:12667727-12667927	16	12667727	12667927	CTCF	4815	3587	2052	2316	542	2747	3403	649	1835.25	99	0.932871	0.355472
CTCF_chr16:12667727-12667927^En20	SE	En20	CTCF_chr16:12667727-12667927	16	12667727	12667927	CTCF	2895	2091	1231	1300	3453	9339	6710	4910	6103	523	3.98253	0.0882797
CTCF_chr16:12667727-12667927^En07	SE	En07	CTCF_chr16:12667727-12667927	16	12667727	12667927	CTCF	2705	2166	1362	1402	542	1501	1178	522	935.75	102	0.753648	0.194614
CTCF_chr16:84759720-84759920^En19	SE	En19	CTCF_chr16:84759720-84759920	16	84759720	84759920	CTCF	861	428	289	507	303	904	863	214	571	55	2.08105	0.339508
CTCF_chr16:84759720-84759920^En10	SE	En10	CTCF_chr16:84759720-84759920	16	84759720	84759920	CTCF	2374	1550	1190	1250	841	1126	1597	3838	1850.5	136	2.51693	0.568436
CTCF_chr16:84759720-84759920^En21	SE	En21	CTCF_chr16:84759720-84759920	16	84759720	84759920	CTCF	664	640	223	266	723	793	531	832	719.75	88	3.14196	0.318146
CTCF_chr16:84759720-84759920^En18	SE	En18	CTCF_chr16:84759720-84759920	16	84759720	84759920	CTCF	51	137	48	91	135	126	217	9	121.75	18	NA	NA
CTCF_chr16:84759720-84759920^En03	SE	En03	CTCF_chr16:84759720-84759920	16	84759720	84759920	CTCF	1098	827	413	697	88	470	275	129	240.5	27	-0.0900145	0.310484
CTCF_chr16:84759720-84759920^En13	SE	En13	CTCF_chr16:84759720-84759920	16	84759720	84759920	CTCF	954	837	575	608	470	1063	1118	427	769.5	75	1.97314	0.241037
CTCF_chr16:84759720-84759920^En14	SE	En14	CTCF_chr16:84759720-84759920	16	84759720	84759920	CTCF	227	250	138	84	48	80	161	55	86	11	0.851135	0.507475
CTCF_chr16:84759720-84759920^En12	SE	En12	CTCF_chr16:84759720-84759920	16	84759720	84759920	CTCF	2314	2093	1016	1298	830	2417	1162	1278	1421.75	181	1.65551	0.168194
CTCF_chr16:84759720-84759920^En04	SE	En04	CTCF_chr16:84759720-84759920	16	84759720	84759920	CTCF	1644	1070	755	872	787	836	269	538	607.5	61	1.16806	0.373762
CTCF_chr16:84759720-84759920^En06	SE	En06	CTCF_chr16:84759720-84759920	16	84759720	84759920	CTCF	846	662	441	444	154	874	366	356	437.5	42	1.28032	0.281004
CTCF_chr16:84759720-84759920^En08	SE	En08	CTCF_chr16:84759720-84759920	16	84759720	84759920	CTCF	1101	886	463	566	233	300	141	264	234.5	37	0.223034	0.326323
CTCF_chr16:84759720-84759920^En09	SE	En09	CTCF_chr16:84759720-84759920	16	84759720	84759920	CTCF	2480	1871	1137	1141	686	1671	1477	1418	1313	163	1.6031	0.188485
CTCF_chr16:84759720-84759920^En05	SE	En05	CTCF_chr16:84759720-84759920	16	84759720	84759920	CTCF	373	367	221	231	44	270	186	80	145	13	0.614718	0.391902
CTCF_chr16:84759720-84759920^En15	SE	En15	CTCF_chr16:84759720-84759920	16	84759720	84759920	CTCF	231	120	177	143	100	193	142	156	147.75	16	1.68535	0.393326
CTCF_chr16:84759720-84759920^En02	SE	En02	CTCF_chr16:84759720-84759920	16	84759720	84759920	CTCF	1436	957	499	608	275	363	412	98	287	33	0.264338	0.36039
CTCF_chr16:84759720-84759920^En17	SE	En17	CTCF_chr16:84759720-84759920	16	84759720	84759920	CTCF	832	477	390	279	196	456	247	285	296	31	1.15029	0.262411
CTCF_chr16:84759720-84759920^En11	SE	En11	CTCF_chr16:84759720-84759920	16	84759720	84759920	CTCF	438	343	223	237	187	454	122	336	274.75	29	1.78561	0.369642
CTCF_chr16:84759720-84759920^En01	SE	En01	CTCF_chr16:84759720-84759920	16	84759720	84759920	CTCF	2218	1197	806	855	307	362	214	306	297.25	32	-0.220681	0.298482
CTCF_chr16:84759720-84759920^En20	SE	En20	CTCF_chr16:84759720-84759920	16	84759720	84759920	CTCF	1029	1017	472	416	1298	2870	3121	2393	2420.5	211	4.05609	0.211625
CTCF_chr16:84759720-84759920^En07	SE	En07	CTCF_chr16:84759720-84759920	16	84759720	84759920	CTCF	1068	970	484	490	205	537	250	390	345.5	43	0.756526	0.258853
CTCF_chr17:33416384-33416584^En19	SE	En19	CTCF_chr17:33416384-33416584	17	33416384	33416584	CTCF	106	76	92	87	413	531	246	427	404.25	39	NA	NA
CTCF_chr17:33416384-33416584^En10	SE	En10	CTCF_chr17:33416384-33416584	17	33416384	33416584	CTCF	584	458	271	326	272	721	509	613	528.75	64	2.53604	0.23274
CTCF_chr17:33416384-33416584^En21	SE	En21	CTCF_chr17:33416384-33416584	17	33416384	33416584	CTCF	195	105	97	95	112	737	196	404	362.25	37	NA	NA
CTCF_chr17:33416384-33416584^En12	SE	En12	CTCF_chr17:33416384-33416584	17	33416384	33416584	CTCF	719	452	366	361	745	1674	665	458	885.5	81	3.09109	0.276239
CTCF_chr17:33416384-33416584^En06	SE	En06	CTCF_chr17:33416384-33416584	17	33416384	33416584	CTCF	562	296	272	236	101	535	45	159	210	23	NA	NA
CTCF_chr17:33416384-33416584^En08	SE	En08	CTCF_chr17:33416384-33416584	17	33416384	33416584	CTCF	311	150	164	151	175	464	259	161	264.75	25	NA	NA
CTCF_chr17:33416384-33416584^En09	SE	En09	CTCF_chr17:33416384-33416584	17	33416384	33416584	CTCF	902	469	313	302	438	999	869	691	749.25	88	2.87392	0.207588
CTCF_chr17:33416384-33416584^En20	SE	En20	CTCF_chr17:33416384-33416584	17	33416384	33416584	CTCF	214	165	117	88	767	1546	1102	1580	1248.75	112	NA	NA
CTCF_chr17:33416384-33416584^En07	SE	En07	CTCF_chr17:33416384-33416584	17	33416384	33416584	CTCF	327	211	116	190	204	220	125	259	202	21	NA	NA
CTCF_chr17:33866479-33866679^En19	SE	En19	CTCF_chr17:33866479-33866679	17	33866479	33866679	CTCF	858	554	288	427	356	970	1583	903	953	93	3.0988	0.303699
CTCF_chr17:33866479-33866679^En10	SE	En10	CTCF_chr17:33866479-33866679	17	33866479	33866679	CTCF	2976	2312	1308	1676	1411	2213	1030	1506	1540	145	1.58106	0.23257
CTCF_chr17:33866479-33866679^En21	SE	En21	CTCF_chr17:33866479-33866679	17	33866479	33866679	CTCF	736	719	315	431	740	1487	871	803	975.25	107	3.08422	0.180084
CTCF_chr17:33866479-33866679^En18	SE	En18	CTCF_chr17:33866479-33866679	17	33866479	33866679	CTCF	174	107	85	147	108	401	47	22	144.5	15	NA	NA
CTCF_chr17:33866479-33866679^En03	SE	En03	CTCF_chr17:33866479-33866679	17	33866479	33866679	CTCF	1647	1141	679	842	288	523	894	296	500.25	45	0.769434	0.291911
CTCF_chr17:33866479-33866679^En13	SE	En13	CTCF_chr17:33866479-33866679	17	33866479	33866679	CTCF	1646	1141	731	730	903	1411	569	533	854	86	1.701	0.282643
CTCF_chr17:33866479-33866679^En12	SE	En12	CTCF_chr17:33866479-33866679	17	33866479	33866679	CTCF	2851	2629	1292	1731	2338	3836	3475	2230	2969.75	256	2.7235	0.151186
CTCF_chr17:33866479-33866679^En04	SE	En04	CTCF_chr17:33866479-33866679	17	33866479	33866679	CTCF	1904	1732	1108	1174	242	872	190	562	466.5	60	-0.0334656	0.346184
CTCF_chr17:33866479-33866679^En06	SE	En06	CTCF_chr17:33866479-33866679	17	33866479	33866679	CTCF	1409	1560	601	628	613	331	462	371	444.25	44	0.866418	0.383597
CTCF_chr17:33866479-33866679^En08	SE	En08	CTCF_chr17:33866479-33866679	17	33866479	33866679	CTCF	1330	1006	763	776	573	624	664	466	581.75	63	1.19095	0.255547
CTCF_chr17:33866479-33866679^En09	SE	En09	CTCF_chr17:33866479-33866679	17	33866479	33866679	CTCF	2737	2773	1593	1557	1155	1683	1804	875	1379.25	168	1.2417	0.212864
CTCF_chr17:33866479-33866679^En05	SE	En05	CTCF_chr17:33866479-33866679	17	33866479	33866679	CTCF	448	349	176	351	252	572	62	107	248.25	25	1.39339	0.525088
CTCF_chr17:33866479-33866679^En15	SE	En15	CTCF_chr17:33866479-33866679	17	33866479	33866679	CTCF	159	241	143	186	81	234	0	49	91	10	NA	NA
CTCF_chr17:33866479-33866679^En02	SE	En02	CTCF_chr17:33866479-33866679	17	33866479	33866679	CTCF	1790	1006	563	802	290	207	90	116	175.75	31	-0.58689	0.452093
CTCF_chr17:33866479-33866679^En17	SE	En17	CTCF_chr17:33866479-33866679	17	33866479	33866679	CTCF	991	793	285	429	656	1003	298	1001	739.5	64	2.60587	0.377197
CTCF_chr17:33866479-33866679^En11	SE	En11	CTCF_chr17:33866479-33866679	17	33866479	33866679	CTCF	867	266	236	404	151	653	214	75	273.25	22	1.01185	0.461477
CTCF_chr17:33866479-33866679^En01	SE	En01	CTCF_chr17:33866479-33866679	17	33866479	33866679	CTCF	2145	1847	1048	1176	202	593	99	338	308	39	-0.629451	0.371344
CTCF_chr17:33866479-33866679^En20	SE	En20	CTCF_chr17:33866479-33866679	17	33866479	33866679	CTCF	1477	1045	616	630	1689	4672	3714	3010	3271.25	282	4.10053	0.141289
CTCF_chr17:33866479-33866679^En07	SE	En07	CTCF_chr17:33866479-33866679	17	33866479	33866679	CTCF	1420	1194	669	671	364	728	406	235	433.25	44	0.662983	0.254337
CTCF_chr17:38347946-38348146^En19	SE	En19	CTCF_chr17:38347946-38348146	17	38347946	38348146	CTCF	1922	1471	856	916	1153	3296	2271	1434	2038.5	198	2.83411	0.130423
CTCF_chr17:38347946-38348146^En10	SE	En10	CTCF_chr17:38347946-38348146	17	38347946	38348146	CTCF	6260	5001	2464	3510	2280	4505	3238	2577	3150	336	1.47239	0.114237
CTCF_chr17:38347946-38348146^En21	SE	En21	CTCF_chr17:38347946-38348146	17	38347946	38348146	CTCF	1473	1387	635	705	985	5286	1995	1331	2399.25	189	3.30548	0.254916
CTCF_chr17:38347946-38348146^En18	SE	En18	CTCF_chr17:38347946-38348146	17	38347946	38348146	CTCF	432	194	174	79	211	167	597	119	273.5	32	2.6433	0.523289
CTCF_chr17:38347946-38348146^En03	SE	En03	CTCF_chr17:38347946-38348146	17	38347946	38348146	CTCF	3609	2249	1259	1640	1127	2265	1309	878	1394.75	142	1.25828	0.186561
CTCF_chr17:38347946-38348146^En13	SE	En13	CTCF_chr17:38347946-38348146	17	38347946	38348146	CTCF	3351	2510	1420	1569	1336	3273	2186	1372	2041.75	220	1.83827	0.126997
CTCF_chr17:38347946-38348146^En14	SE	En14	CTCF_chr17:38347946-38348146	17	38347946	38348146	CTCF	609	618	313	341	44	642	628	120	358.5	32	1.25429	0.520368
CTCF_chr17:38347946-38348146^En12	SE	En12	CTCF_chr17:38347946-38348146	17	38347946	38348146	CTCF	8423	5750	3365	3589	3047	6831	5639	4377	4973.5	553	1.93789	0.10359
CTCF_chr17:38347946-38348146^En04	SE	En04	CTCF_chr17:38347946-38348146	17	38347946	38348146	CTCF	4548	3689	2236	2556	967	2061	5045	1457	2382.5	138	1.40697	0.325234
CTCF_chr17:38347946-38348146^En06	SE	En06	CTCF_chr17:38347946-38348146	17	38347946	38348146	CTCF	3894	2322	1482	1715	459	1614	819	808	925	99	0.447938	0.179781
CTCF_chr17:38347946-38348146^En08	SE	En08	CTCF_chr17:38347946-38348146	17	38347946	38348146	CTCF	2755	2192	1552	1551	677	2223	1452	831	1295.75	149	1.12253	0.176438
CTCF_chr17:38347946-38348146^En09	SE	En09	CTCF_chr17:38347946-38348146	17	38347946	38348146	CTCF	6645	5367	2889	3538	2075	7636	3960	2975	4161.5	442	1.70797	0.140567
CTCF_chr17:38347946-38348146^En05	SE	En05	CTCF_chr17:38347946-38348146	17	38347946	38348146	CTCF	1141	552	397	633	136	523	1076	570	576.25	38	1.67733	0.413596
CTCF_chr17:38347946-38348146^En15	SE	En15	CTCF_chr17:38347946-38348146	17	38347946	38348146	CTCF	548	535	301	345	365	917	293	211	446.5	38	1.95245	0.325711
CTCF_chr17:38347946-38348146^En02	SE	En02	CTCF_chr17:38347946-38348146	17	38347946	38348146	CTCF	3033	2598	1205	1665	401	635	509	465	502.5	60	-0.295956	0.186034
CTCF_chr17:38347946-38348146^En17	SE	En17	CTCF_chr17:38347946-38348146	17	38347946	38348146	CTCF	1766	1315	825	972	1324	5016	3800	1468	2902	227	3.40298	0.218738
CTCF_chr17:38347946-38348146^En11	SE	En11	CTCF_chr17:38347946-38348146	17	38347946	38348146	CTCF	1218	1001	418	657	140	1259	896	659	738.5	60	1.67589	0.358111
CTCF_chr17:38347946-38348146^En01	SE	En01	CTCF_chr17:38347946-38348146	17	38347946	38348146	CTCF	5020	4118	2346	2759	531	1925	2224	2859	1884.75	126	0.970187	0.331615
CTCF_chr17:38347946-38348146^En20	SE	En20	CTCF_chr17:38347946-38348146	17	38347946	38348146	CTCF	2892	2033	1404	1442	2852	11583	5270	4743	6112	512	3.84786	0.162271
CTCF_chr17:38347946-38348146^En07	SE	En07	CTCF_chr17:38347946-38348146	17	38347946	38348146	CTCF	3444	2113	1553	1544	1172	2195	1635	937	1484.75	143	1.35272	0.179118
CTCF_chr17:40177008-40177208^En19	SE	En19	CTCF_chr17:40177008-40177208	17	40177008	40177208	CTCF	167	217	55	119	143	531	395	261	332.5	31	3.48652	0.331431
CTCF_chr17:40177008-40177208^En10	SE	En10	CTCF_chr17:40177008-40177208	17	40177008	40177208	CTCF	1132	893	417	536	654	684	799	743	720	82	2.16852	0.259544
CTCF_chr17:40177008-40177208^En21	SE	En21	CTCF_chr17:40177008-40177208	17	40177008	40177208	CTCF	105	112	149	106	137	639	103	224	275.75	37	3.15752	0.499961
CTCF_chr17:40177008-40177208^En03	SE	En03	CTCF_chr17:40177008-40177208	17	40177008	40177208	CTCF	339	406	193	283	987	212	170	63	358	21	2.83072	0.952601
CTCF_chr17:40177008-40177208^En13	SE	En13	CTCF_chr17:40177008-40177208	17	40177008	40177208	CTCF	955	421	315	287	191	347	298	230	266.5	34	1.07686	0.268501
CTCF_chr17:40177008-40177208^En12	SE	En12	CTCF_chr17:40177008-40177208	17	40177008	40177208	CTCF	1140	801	465	601	430	1170	884	841	831.25	91	2.2205	0.181451
CTCF_chr17:40177008-40177208^En04	SE	En04	CTCF_chr17:40177008-40177208	17	40177008	40177208	CTCF	807	592	348	362	220	270	115	357	240.5	29	0.895876	0.402415
CTCF_chr17:40177008-40177208^En06	SE	En06	CTCF_chr17:40177008-40177208	17	40177008	40177208	CTCF	456	207	210	345	0	158	427	127	178	19	0.920448	1.25452
CTCF_chr17:40177008-40177208^En08	SE	En08	CTCF_chr17:40177008-40177208	17	40177008	40177208	CTCF	376	394	205	239	126	315	648	95	296	24	1.84438	0.462407
CTCF_chr17:40177008-40177208^En09	SE	En09	CTCF_chr17:40177008-40177208	17	40177008	40177208	CTCF	1232	915	532	620	281	883	690	821	668.75	87	1.62561	0.254346
CTCF_chr17:40177008-40177208^En02	SE	En02	CTCF_chr17:40177008-40177208	17	40177008	40177208	CTCF	412	362	205	218	812	2735	137	65	937.25	17	3.74892	0.935643
CTCF_chr17:40177008-40177208^En17	SE	En17	CTCF_chr17:40177008-40177208	17	40177008	40177208	CTCF	303	420	92	143	111	245	87	82	131.25	14	NA	NA
CTCF_chr17:40177008-40177208^En11	SE	En11	CTCF_chr17:40177008-40177208	17	40177008	40177208	CTCF	138	231	107	119	182	270	60	103	153.75	17	2.09302	0.514461
CTCF_chr17:40177008-40177208^En01	SE	En01	CTCF_chr17:40177008-40177208	17	40177008	40177208	CTCF	861	578	272	471	91	319	359	157	231.5	25	0.571804	0.316448
CTCF_chr17:40177008-40177208^En20	SE	En20	CTCF_chr17:40177008-40177208	17	40177008	40177208	CTCF	207	458	123	297	717	1579	874	348	879.5	78	3.89528	0.386224
CTCF_chr17:40177008-40177208^En07	SE	En07	CTCF_chr17:40177008-40177208	17	40177008	40177208	CTCF	659	440	297	274	152	34	137	90	103.25	14	-0.000725035	0.555266
CTCF_chr17:63096740-63096940^En10	SE	En10	CTCF_chr17:63096740-63096940	17	63096740	63096940	CTCF	736	658	458	539	540	1836	992	1244	1153	121	3.10374	0.232007
CTCF_chr17:63096740-63096940^En21	SE	En21	CTCF_chr17:63096740-63096940	17	63096740	63096940	CTCF	218	150	112	168	267	427	486	337	379.25	48	NA	NA
CTCF_chr17:63096740-63096940^En12	SE	En12	CTCF_chr17:63096740-63096940	17	63096740	63096940	CTCF	1104	551	563	401	599	1377	1090	724	947.5	118	2.71575	0.220734
CTCF_chr17:63096740-63096940^En09	SE	En09	CTCF_chr17:63096740-63096940	17	63096740	63096940	CTCF	1125	611	420	452	406	727	651	804	647	85	2.14155	0.254481
CTCF_chr17:63096740-63096940^En20	SE	En20	CTCF_chr17:63096740-63096940	17	63096740	63096940	CTCF	467	301	180	155	801	1949	889	962	1150.25	106	NA	NA
CTCF_chr17:79995180-79995380^En19	SE	En19	CTCF_chr17:79995180-79995380	17	79995180	79995380	CTCF	506	288	230	272	344	952	1137	621	763.5	71	NA	NA
CTCF_chr17:79995180-79995380^En10	SE	En10	CTCF_chr17:79995180-79995380	17	79995180	79995380	CTCF	1698	977	860	806	1044	1204	1320	1585	1288.25	156	NA	NA
CTCF_chr17:79995180-79995380^En21	SE	En21	CTCF_chr17:79995180-79995380	17	79995180	79995380	CTCF	426	233	138	150	209	962	835	837	710.75	75	NA	NA
CTCF_chr17:79995180-79995380^En13	SE	En13	CTCF_chr17:79995180-79995380	17	79995180	79995380	CTCF	812	577	378	466	449	1527	1517	533	1006.5	104	NA	NA
CTCF_chr17:79995180-79995380^En12	SE	En12	CTCF_chr17:79995180-79995380	17	79995180	79995380	CTCF	1939	1421	938	989	1291	4107	2650	2310	2589.5	265	3.17453	0.141753
CTCF_chr17:79995180-79995380^En04	SE	En04	CTCF_chr17:79995180-79995380	17	79995180	79995380	CTCF	1354	943	495	738	462	766	1750	564	885.5	72	2.05271	0.329502
CTCF_chr17:79995180-79995380^En08	SE	En08	CTCF_chr17:79995180-79995380	17	79995180	79995380	CTCF	843	581	423	372	224	687	385	442	434.5	46	NA	NA
CTCF_chr17:79995180-79995380^En09	SE	En09	CTCF_chr17:79995180-79995380	17	79995180	79995380	CTCF	2076	1064	842	964	1143	2959	2118	1074	1823.5	197	2.72342	0.190682
CTCF_chr17:79995180-79995380^En17	SE	En17	CTCF_chr17:79995180-79995380	17	79995180	79995380	CTCF	469	348	203	245	483	1154	665	443	686.25	78	NA	NA
CTCF_chr17:79995180-79995380^En20	SE	En20	CTCF_chr17:79995180-79995380	17	79995180	79995380	CTCF	662	460	417	417	1192	4106	4232	2495	3006.25	231	NA	NA
CTCF_chr17:79995180-79995380^En07	SE	En07	CTCF_chr17:79995180-79995380	17	79995180	79995380	CTCF	929	566	402	377	423	561	754	708	611.5	64	NA	NA
CTCF_chr19:13973143-13973343^En19	SE	En19	CTCF_chr19:13973143-13973343	19	13973143	13973343	CTCF	2747	2305	1185	1503	2054	5775	4756	2472	3764.25	365	3.17148	0.144837
CTCF_chr19:13973143-13973343^En10	SE	En10	CTCF_chr19:13973143-13973343	19	13973143	13973343	CTCF	10340	7852	4308	4953	2862	7224	5335	3627	4762	545	1.34917	0.0814259
CTCF_chr19:13973143-13973343^En21	SE	En21	CTCF_chr19:13973143-13973343	19	13973143	13973343	CTCF	2460	1853	1066	1271	1796	4889	4541	2434	3415	314	3.26358	0.149148
CTCF_chr19:13973143-13973343^En18	SE	En18	CTCF_chr19:13973143-13973343	19	13973143	13973343	CTCF	603	373	226	385	331	1090	923	300	661	72	2.85809	0.2892
CTCF_chr19:13973143-13973343^En03	SE	En03	CTCF_chr19:13973143-13973343	19	13973143	13973343	CTCF	5301	4343	2309	2663	1113	1852	1411	1159	1383.75	184	0.489363	0.147571
CTCF_chr19:13973143-13973343^En13	SE	En13	CTCF_chr19:13973143-13973343	19	13973143	13973343	CTCF	5440	4303	2822	2935	4851	4975	5931	2925	4670.5	434	2.51318	0.228716
CTCF_chr19:13973143-13973343^En14	SE	En14	CTCF_chr19:13973143-13973343	19	13973143	13973343	CTCF	1132	669	536	537	143	632	445	212	358	41	0.723235	0.273175
[truncated: 25,148 more rows]

## Sheet: Run2
id	library	enhancer	silencer	chromosome	start	end	project	cDNA_01	cDNA_02	cDNA_03	cDNA_04	plmd_01	plmd_02	plmd_03	plmd_04	plmean	PlasmidsBCsum	log2FoldChange	lfcSE
En19	E	En19	NA					6936	7158	5853	5832	58306	67587	55280	53737	58727.5	188	4.59948	0.0778425
En10	E	En10	NA					91776	102700	85697	79706	138808	172226	133539	128196	143192	253	2.35386	0.0790704
En21	E	En21	NA					6148	7471	6665	5694	63588	70227	56433	58581	62207.2	198	4.86586	0.0905241
En18	E	En18	NA					915	1579	1042	1045	6036	6492	6334	5024	5971.5	101	3.89051	0.1117
En03	E	En03	NA					26084	27746	23526	21497	13998	18712	14618	11796	14781	176	1.09985	0.0688217
En13	E	En13	NA					19035	20749	17475	15430	28224	36712	30609	25377	30230.5	190	2.43174	0.0658531
En14	E	En14	NA					2162	2445	2157	2014	5295	6003	4995	4527	5205	125	2.90215	0.0901098
En12	E	En12	NA					107580	119699	94953	89757	176043	227615	176045	166964	186667	454	2.51982	0.0809316
En04	E	En04	NA					32361	36208	28875	26819	16741	19357	19470	13296	17216	328	0.979858	0.0578901
En06	E	En06	NA					32969	35658	28495	27673	33266	38390	31077	28652	32846.2	186	1.81187	0.0700183
En08	E	En08	NA					16251	19670	15516	14077	19970	26372	19085	19944	21342.8	162	2.10836	0.0897687
En09	E	En09	NA					103580	116830	87838	88114	154145	194706	152406	141116	160593	287	2.37816	0.0770575
En05	E	En05	NA					4136	5012	3787	4245	2847	4050	3731	2927	3388.75	117	1.48446	0.109361
En15	E	En15	NA					2013	3006	1974	1784	4619	5034	4551	3226	4357.5	111	2.64176	0.109625
En02	E	En02	NA					45119	52472	41482	39284	9588	12713	13609	9262	11293	168	-0.242233	0.077361
En17	E	En17	NA					6249	6505	5349	5348	27083	33030	29301	25902	28829	150	3.83155	0.0703488
En11	E	En11	NA					5641	5605	4965	4243	5268	6030	5369	5279	5486.5	139	1.84436	0.0994558
En16	E	En16	NA					3190	4736	3413	3472	9890	12329	9261	9985	10366.2	130	3.13832	0.10617
En01	E	En01	NA					70965	74459	60607	60208	15736	22431	20300	15593	18515	181	-0.0957828	0.0735488
En20	E	En20	NA					15357	16078	13632	12767	135811	152870	128727	128522	136482	233	4.6715	0.0836339
En07	E	En07	NA					42677	49575	39140	38674	57546	71520	58594	54520	60545	157	2.2282	0.0719025
cHS4^En19	ES	En19	cHS4				cHS4	101	102	47	70	443	453	453	605	488.5	61	NA	NA
CTCF_chr1:14052425-14052625^En19	ES	En19	CTCF_chr1:14052425-14052625	1	14052425	14052625	CTCF	694	909	732	690	3165	3427	3381	2664	3159.25	306	3.25974	0.131965
CTCF_chr1:151043597-151043797^En19	ES	En19	CTCF_chr1:151043597-151043797	1	151043597	151043797	CTCF	924	773	1042	891	3170	5867	2826	2665	3632	362	3.11312	0.183317
CTCF_chr1:154990041-154990241^En19	ES	En19	CTCF_chr1:154990041-154990241	1	154990041	154990241	CTCF	1066	1279	805	788	5281	5788	4368	2959	4599	458	3.39949	0.131424
CTCF_chr1:156066479-156066679^En19	ES	En19	CTCF_chr1:156066479-156066679	1	156066479	156066679	CTCF	316	652	475	162	1832	2564	2046	1699	2035.25	195	3.5436	0.237986
CTCF_chr1:201451275-201451475^En19	ES	En19	CTCF_chr1:201451275-201451475	1	201451275	201451475	CTCF	222	218	220	158	1003	2085	1675	1314	1519.25	138	4.0194	0.195556
CTCF_chr1:235267577-235267777^En19	ES	En19	CTCF_chr1:235267577-235267777	1	235267577	235267777	CTCF	203	358	147	142	854	1273	801	1130	1014.5	117	3.50647	0.256592
CTCF_chr1:2479533-2479733^En19	ES	En19	CTCF_chr1:2479533-2479733	1	2479533	2479733	CTCF	947	1250	770	684	6303	10495	8180	4848	7456.5	626	4.16365	0.0999352
CTCF_chr1:249200614-249200814^En19	ES	En19	CTCF_chr1:249200614-249200814	1	249200614	249200814	CTCF	571	776	352	505	3459	3682	4500	2153	3448.5	315	3.81121	0.162759
CTCF_chr1:33592866-33593066^En19	ES	En19	CTCF_chr1:33592866-33593066	1	33592866	33593066	CTCF	547	995	682	525	6260	8614	4757	4228	5964.75	540	4.24807	0.144343
CTCF_chr1:45197036-45197236^En19	ES	En19	CTCF_chr1:45197036-45197236	1	45197036	45197236	CTCF	239	317	147	230	1976	2844	2293	1456	2142.25	174	4.24591	0.174328
CTCF_chr1:53018361-53018561^En19	ES	En19	CTCF_chr1:53018361-53018561	1	53018361	53018561	CTCF	0	17	39	33	28	189	101	98	104	11	NA	NA
CTCF_chr11:67381713-67381913^En19	ES	En19	CTCF_chr11:67381713-67381913	11	67381713	67381913	CTCF	307	426	232	380	2097	2444	2307	926	1943.5	181	3.63779	0.212483
CTCF_chr11:9634795-9634995^En19	ES	En19	CTCF_chr11:9634795-9634995	11	9634795	9634995	CTCF	199	278	243	150	1870	2482	2208	1230	1947.5	159	4.26807	0.170955
CTCF_chr12:111834803-111835003^En19	ES	En19	CTCF_chr12:111834803-111835003	12	111834803	111835003	CTCF	299	635	389	436	1896	1841	2375	987	1774.75	155	3.17538	0.218685
CTCF_chr12:6647116-6647316^En19	ES	En19	CTCF_chr12:6647116-6647316	12	6647116	6647316	CTCF	447	685	366	504	1006	1441	1087	944	1119.5	121	2.4779	0.186835
CTCF_chr13:76270041-76270241^En19	ES	En19	CTCF_chr13:76270041-76270241	13	76270041	76270241	CTCF	333	398	182	255	3657	3769	4766	2449	3660.25	319	4.6765	0.16578
CTCF_chr14:105947270-105947470^En19	ES	En19	CTCF_chr14:105947270-105947470	14	105947270	105947470	CTCF	30	112	12	42	326	231	189	125	217.75	16	NA	NA
CTCF_chr14:23026149-23026349^En19	ES	En19	CTCF_chr14:23026149-23026349	14	23026149	23026349	CTCF	152	132	82	204	1126	1817	935	939	1204.25	125	4.16521	0.27259
CTCF_chr14:64977872-64978072^En19	ES	En19	CTCF_chr14:64977872-64978072	14	64977872	64978072	CTCF	975	899	730	895	1920	2626	2783	1873	2300.5	260	2.63435	0.156198
CTCF_chr14:91790008-91790208^En19	ES	En19	CTCF_chr14:91790008-91790208	14	91790008	91790208	CTCF	91	56	41	36	542	668	646	556	603	53	NA	NA
CTCF_chr15:64445824-64446024^En19	ES	En19	CTCF_chr15:64445824-64446024	15	64445824	64446024	CTCF	67	287	65	25	408	800	555	577	585	63	3.7031	0.438096
CTCF_chr15:74257157-74257357^En19	ES	En19	CTCF_chr15:74257157-74257357	15	74257157	74257357	CTCF	633	515	589	490	1489	1573	1792	1477	1582.75	157	2.75023	0.197542
CTCF_chr16:11349604-11349804^En19	ES	En19	CTCF_chr16:11349604-11349804	16	11349604	11349804	CTCF	21	34	20	0	23	60	164	118	91.25	11	NA	NA
CTCF_chr16:12667727-12667927^En19	ES	En19	CTCF_chr16:12667727-12667927	16	12667727	12667927	CTCF	630	1029	598	773	961	1407	1596	1269	1308.25	137	2.17904	0.205555
CTCF_chr16:84759720-84759920^En19	ES	En19	CTCF_chr16:84759720-84759920	16	84759720	84759920	CTCF	512	285	227	235	1569	1411	1185	988	1288.25	113	3.23277	0.255213
CTCF_chr17:33416384-33416584^En19	ES	En19	CTCF_chr17:33416384-33416584	17	33416384	33416584	CTCF	0	61	6	42	159	193	297	216	216.25	16	NA	NA
CTCF_chr17:33866479-33866679^En19	ES	En19	CTCF_chr17:33866479-33866679	17	33866479	33866679	CTCF	200	532	306	283	675	1127	949	869	905	110	2.69626	0.260255
CTCF_chr17:38347946-38348146^En19	ES	En19	CTCF_chr17:38347946-38348146	17	38347946	38348146	CTCF	787	1100	652	907	3122	3881	2356	2791	3037.5	304	3.04045	0.167202
CTCF_chr17:40177008-40177208^En19	ES	En19	CTCF_chr17:40177008-40177208	17	40177008	40177208	CTCF	203	359	173	84	447	1003	458	649	639.25	67	2.92649	0.33042
CTCF_chr17:79995180-79995380^En19	ES	En19	CTCF_chr17:79995180-79995380	17	79995180	79995380	CTCF	17	0	25	2	275	130	155	27	146.75	15	NA	NA
CTCF_chr19:13973143-13973343^En19	ES	En19	CTCF_chr19:13973143-13973343	19	13973143	13973343	CTCF	1158	1360	1274	1092	6033	7342	7525	5265	6541.25	596	3.56343	0.110045
CTCF_chr19:36207904-36208104^En19	ES	En19	CTCF_chr19:36207904-36208104	19	36207904	36208104	CTCF	132	191	166	58	322	653	348	428	437.75	47	2.91905	0.348727
CTCF_chr19:36618690-36618890^En19	ES	En19	CTCF_chr19:36618690-36618890	19	36618690	36618890	CTCF	234	197	140	151	1682	2403	2506	1569	2040	161	4.55021	0.170821
CTCF_chr19:40926618-40926818^En19	ES	En19	CTCF_chr19:40926618-40926818	19	40926618	40926818	CTCF	794	859	731	459	3443	5212	4329	3223	4051.75	382	3.65542	0.129568
CTCF_chr19:44270703-44270903^En19	ES	En19	CTCF_chr19:44270703-44270903	19	44270703	44270903	CTCF	81	110	97	38	130	267	276	361	258.5	25	NA	NA
CTCF_chr19:45942786-45942986^En19	ES	En19	CTCF_chr19:45942786-45942986	19	45942786	45942986	CTCF	0	22	3	0	90	9	114	38	62.75	12	NA	NA
CTCF_chr19:46386674-46386874^En19	ES	En19	CTCF_chr19:46386674-46386874	19	46386674	46386874	CTCF	328	754	364	246	860	1422	873	1128	1070.75	116	2.66283	0.246129
CTCF_chr19:6516963-6517163^En19	ES	En19	CTCF_chr19:6516963-6517163	19	6516963	6517163	CTCF	352	614	440	485	1266	2973	1596	1524	1839.75	192	3.11363	0.198368
CTCF_chr19:6863666-6863866^En19	ES	En19	CTCF_chr19:6863666-6863866	19	6863666	6863866	CTCF	222	441	371	120	1186	1593	956	1056	1197.75	130	3.28007	0.277977
CTCF_chr2:131130127-131130327^En19	ES	En19	CTCF_chr2:131130127-131130327	2	131130127	131130327	CTCF	19	0	24	39	50	117	127	87	95.25	12	NA	NA
CTCF_chr2:231852015-231852215^En19	ES	En19	CTCF_chr2:231852015-231852215	2	231852015	231852215	CTCF	31	268	87	74	459	398	400	416	418.25	42	3.2045	0.442741
CTCF_chr2:232347521-232347721^En19	ES	En19	CTCF_chr2:232347521-232347721	2	232347521	232347721	CTCF	146	167	179	58	290	424	391	532	409.25	46	2.87428	0.380208
CTCF_chr2:85154214-85154414^En19	ES	En19	CTCF_chr2:85154214-85154414	2	85154214	85154414	CTCF	237	276	352	195	791	1363	763	851	942	95	3.01008	0.248853
CTCF_chr20:32450513-32450713^En19	ES	En19	CTCF_chr20:32450513-32450713	20	32450513	32450713	CTCF	148	159	70	53	194	474	182	498	337	35	2.97303	0.447323
CTCF_chr20:51774675-51774875^En19	ES	En19	CTCF_chr20:51774675-51774875	20	51774675	51774875	CTCF	73	163	136	183	1477	1324	879	941	1155.25	109	4.19212	0.289108
CTCF_chr21:34733626-34733826^En19	ES	En19	CTCF_chr21:34733626-34733826	21	34733626	34733826	CTCF	958	1314	703	588	1211	2193	1267	1024	1423.75	161	2.088	0.18313
CTCF_chr21:40760577-40760777^En19	ES	En19	CTCF_chr21:40760577-40760777	21	40760577	40760777	CTCF	571	720	680	752	1062	2350	1873	1192	1619.25	182	2.47348	0.196775
CTCF_chr21:45359006-45359206^En19	ES	En19	CTCF_chr21:45359006-45359206	21	45359006	45359206	CTCF	290	230	268	239	1480	2505	1082	935	1500.5	144	3.61326	0.229296
CTCF_chr21:45567100-45567300^En19	ES	En19	CTCF_chr21:45567100-45567300	21	45567100	45567300	CTCF	104	213	99	55	413	534	584	245	444	43	3.14288	0.338903
CTCF_chr22:17652758-17652958^En19	ES	En19	CTCF_chr22:17652758-17652958	22	17652758	17652958	CTCF	1356	1531	973	1027	8235	11537	8349	8798	9229.75	830	4.09293	0.111813
CTCF_chr22:23197950-23198150^En19	ES	En19	CTCF_chr22:23197950-23198150	22	23197950	23198150	CTCF	1029	1045	721	560	11459	18301	12926	10604	13322.5	1049	4.9087	0.103883
CTCF_chr22:30279428-30279628^En19	ES	En19	CTCF_chr22:30279428-30279628	22	30279428	30279628	CTCF	1	53	24	3	238	155	199	176	192	22	NA	NA
CTCF_chr22:37595567-37595767^En19	ES	En19	CTCF_chr22:37595567-37595767	22	37595567	37595767	CTCF	84	209	159	87	543	439	664	337	495.75	51	3.11243	0.330843
CTCF_chr22:42840490-42840690^En19	ES	En19	CTCF_chr22:42840490-42840690	22	42840490	42840690	CTCF	734	650	648	731	3909	3788	2773	2535	3251.25	303	3.39106	0.175079
CTCF_chr3:126701393-126701593^En19	ES	En19	CTCF_chr3:126701393-126701593	3	126701393	126701593	CTCF	33	59	41	53	452	779	589	354	543.5	49	NA	NA
CTCF_chr3:128336595-128336795^En19	ES	En19	CTCF_chr3:128336595-128336795	3	128336595	128336795	CTCF	66	82	48	183	1204	2116	1832	1381	1633.25	126	NA	NA
CTCF_chr3:128399617-128399817^En19	ES	En19	CTCF_chr3:128399617-128399817	3	128399617	128399817	CTCF	181	57	123	27	1138	791	929	611	867.25	90	NA	NA
CTCF_chr3:13036541-13036741^En19	ES	En19	CTCF_chr3:13036541-13036741	3	13036541	13036741	CTCF	158	56	69	111	422	790	346	291	462.25	48	NA	NA
CTCF_chr3:196255707-196255907^En19	ES	En19	CTCF_chr3:196255707-196255907	3	196255707	196255907	CTCF	0	67	20	0	147	189	106	27	117.25	13	NA	NA
CTCF_chr3:34148366-34148566^En19	ES	En19	CTCF_chr3:34148366-34148566	3	34148366	34148566	CTCF	136	235	109	176	443	913	1119	707	795.5	87	3.4505	0.281672
CTCF_chr4:129784724-129784924^En19	ES	En19	CTCF_chr4:129784724-129784924	4	129784724	129784924	CTCF	623	1228	652	716	2112	3907	2333	2093	2611.25	249	2.91767	0.16072
CTCF_chr4:140216903-140217103^En19	ES	En19	CTCF_chr4:140216903-140217103	4	140216903	140217103	CTCF	93	232	344	118	1006	1280	1796	727	1202.25	112	3.70486	0.471195
CTCF_chr4:185185379-185185579^En19	ES	En19	CTCF_chr4:185185379-185185579	4	185185379	185185579	CTCF	351	458	377	437	2056	3675	2352	2427	2627.5	248	3.82455	0.167375
CTCF_chr4:3108409-3108609^En19	ES	En19	CTCF_chr4:3108409-3108609	4	3108409	3108609	CTCF	73	94	261	61	1609	2149	1736	1478	1743	140	4.75392	0.530098
CTCF_chr4:48129869-48130069^En19	ES	En19	CTCF_chr4:48129869-48130069	4	48129869	48130069	CTCF	355	156	194	141	721	1150	876	695	860.5	93	3.1778	0.285397
CTCF_chr4:56733232-56733432^En19	ES	En19	CTCF_chr4:56733232-56733432	4	56733232	56733432	CTCF	695	1020	431	455	2677	3776	2837	1746	2759	271	3.28684	0.163877
CTCF_chr5:106907795-106907995^En19	ES	En19	CTCF_chr5:106907795-106907995	5	106907795	106907995	CTCF	428	672	693	362	3539	6448	3737	3634	4339.5	406	4.13856	0.172669
CTCF_chr5:133476246-133476446^En19	ES	En19	CTCF_chr5:133476246-133476446	5	133476246	133476446	CTCF	123	254	83	52	408	501	315	316	385	36	NA	NA
CTCF_chr5:150505771-150505971^En19	ES	En19	CTCF_chr5:150505771-150505971	5	150505771	150505971	CTCF	696	619	516	531	2657	2791	3247	2256	2737.75	276	3.38996	0.153779
CTCF_chr5:159866217-159866417^En19	ES	En19	CTCF_chr5:159866217-159866417	5	159866217	159866417	CTCF	213	251	243	113	1501	1351	1106	1041	1249.75	129	3.78789	0.238202
CTCF_chr6:114180187-114180387^En19	ES	En19	CTCF_chr6:114180187-114180387	6	114180187	114180387	CTCF	0	48	0	0	119	124	45	141	107.25	16	NA	NA
CTCF_chr6:137487255-137487455^En19	ES	En19	CTCF_chr6:137487255-137487455	6	137487255	137487455	CTCF	621	545	520	251	2131	3597	3559	2261	2887	274	3.71051	0.191266
CTCF_chr6:1555357-1555557^En19	ES	En19	CTCF_chr6:1555357-1555557	6	1555357	1555557	CTCF	0	10	8	0	100	256	339	92	196.75	11	NA	NA
CTCF_chr6:26026578-26026778^En19	ES	En19	CTCF_chr6:26026578-26026778	6	26026578	26026778	CTCF	485	809	290	250	2853	3846	3468	2652	3204.75	306	4.03832	0.189591
CTCF_chr6:2989303-2989503^En19	ES	En19	CTCF_chr6:2989303-2989503	6	2989303	2989503	CTCF	0	0	31	0	88	57	293	0	109.5	10	NA	NA
CTCF_chr6:44205732-44205932^En19	ES	En19	CTCF_chr6:44205732-44205932	6	44205732	44205932	CTCF	7	0	1	1	62	180	234	27	125.75	14	NA	NA
CTCF_chr7:101331678-101331878^En19	ES	En19	CTCF_chr7:101331678-101331878	7	101331678	101331878	CTCF	221	358	106	152	1906	1791	1313	1536	1636.5	172	4.21046	0.245416
CTCF_chr8:10190307-10190507^En19	ES	En19	CTCF_chr8:10190307-10190507	8	10190307	10190507	CTCF	247	368	144	310	2186	3413	3212	2810	2905.25	281	4.53347	0.198419
CTCF_chr8:124172746-124172946^En19	ES	En19	CTCF_chr8:124172746-124172946	8	124172746	124172946	CTCF	54	85	88	83	851	825	638	492	701.5	67	NA	NA
CTCF_chr8:26428833-26429033^En19	ES	En19	CTCF_chr8:26428833-26429033	8	26428833	26429033	CTCF	240	210	72	80	373	341	326	278	329.5	33	2.50118	0.389429
CTCF_chr8:38625892-38626092^En19	ES	En19	CTCF_chr8:38625892-38626092	8	38625892	38626092	CTCF	1438	1298	1123	945	8892	9756	8409	6277	8333.5	735	3.94407	0.113502
CTCF_chr8:41685942-41686142^En19	ES	En19	CTCF_chr8:41685942-41686142	8	41685942	41686142	CTCF	162	198	179	147	2108	3297	2252	1876	2383.25	179	4.75433	0.14634
CTCF_chr8:41686390-41686590^En19	ES	En19	CTCF_chr8:41686390-41686590	8	41686390	41686590	CTCF	13	28	50	18	195	247	33	249	181	17	NA	NA
CTCF_chr8:90996427-90996627^En19	ES	En19	CTCF_chr8:90996427-90996627	8	90996427	90996627	CTCF	958	1142	968	938	6309	9766	7765	6437	7569.25	724	4.06122	0.0975974
CTCF_chr9:100797089-100797289^En19	ES	En19	CTCF_chr9:100797089-100797289	9	100797089	100797289	CTCF	51	46	8	66	111	285	418	362	294	34	NA	NA
CTCF_chr9:132499935-132500135^En19	ES	En19	CTCF_chr9:132499935-132500135	9	132499935	132500135	CTCF	65	59	120	82	709	634	272	186	450.25	47	NA	NA
CTCF_chr9:139118035-139118235^En19	ES	En19	CTCF_chr9:139118035-139118235	9	139118035	139118235	CTCF	123	99	101	188	474	682	749	529	608.5	65	3.37048	0.315603
CTCF_chrX:130937147-130937347^En19	ES	En19	CTCF_chrX:130937147-130937347	X	130937147	130937347	CTCF	947	1191	680	503	2085	3496	2979	2317	2719.25	274	2.9537	0.158675
CTCF_TAD_chr1:152025117-152025317^En19	ES	En19	CTCF_TAD_chr1:152025117-152025317	1	152025117	152025317	CTCF_TAD	224	444	479	250	2657	2611	2260	2281	2452.25	242	3.99511	0.220928
CTCF_TAD_chr1:156355472-156355672^En19	ES	En19	CTCF_TAD_chr1:156355472-156355672	1	156355472	156355672	CTCF_TAD	24	113	136	211	537	484	745	444	552.5	53	3.31234	0.456832
CTCF_TAD_chr1:168148083-168148283^En19	ES	En19	CTCF_TAD_chr1:168148083-168148283	1	168148083	168148283	CTCF_TAD	528	614	720	393	11994	17488	12504	10463	13112.2	923	5.28495	0.211483
CTCF_TAD_chr1:175124088-175124288^En19	ES	En19	CTCF_TAD_chr1:175124088-175124288	1	175124088	175124288	CTCF_TAD	901	641	661	963	1650	3870	1911	1399	2207.5	213	2.62398	0.222502
CTCF_TAD_chr1:17828891-17829091^En19	ES	En19	CTCF_TAD_chr1:17828891-17829091	1	17828891	17829091	CTCF_TAD	504	667	354	349	3149	5630	2826	3804	3852.25	373	4.21305	0.171151
CTCF_TAD_chr1:20088775-20088975^En19	ES	En19	CTCF_TAD_chr1:20088775-20088975	1	20088775	20088975	CTCF_TAD	396	363	462	334	669	1203	1208	712	948	100	2.51254	0.229554
CTCF_TAD_chr1:221376892-221377092^En19	ES	En19	CTCF_TAD_chr1:221376892-221377092	1	221376892	221377092	CTCF_TAD	97	49	30	0	213	238	276	182	227.25	22	NA	NA
CTCF_TAD_chr1:23963997-23964197^En19	ES	En19	CTCF_TAD_chr1:23963997-23964197	1	23963997	23964197	CTCF_TAD	354	405	401	337	900	875	1161	683	904.75	98	2.54381	0.220599
CTCF_TAD_chr1:240114912-240115112^En19	ES	En19	CTCF_TAD_chr1:240114912-240115112	1	240114912	240115112	CTCF_TAD	308	587	362	268	1573	2050	1502	1148	1568.25	148	3.24696	0.179781
CTCF_TAD_chr1:24868556-24868756^En19	ES	En19	CTCF_TAD_chr1:24868556-24868756	1	24868556	24868756	CTCF_TAD	71	154	61	15	192	445	172	159	242	25	NA	NA
CTCF_TAD_chr1:26690394-26690594^En19	ES	En19	CTCF_TAD_chr1:26690394-26690594	1	26690394	26690594	CTCF_TAD	232	445	269	240	1071	974	832	1108	996.25	99	3.04246	0.250288
CTCF_TAD_chr1:3641055-3641255^En19	ES	En19	CTCF_TAD_chr1:3641055-3641255	1	3641055	3641255	CTCF_TAD	15	75	91	42	430	480	230	278	354.5	40	NA	NA
CTCF_TAD_chr1:8409130-8409330^En19	ES	En19	CTCF_TAD_chr1:8409130-8409330	1	8409130	8409330	CTCF_TAD	871	1130	1224	762	1832	2102	1611	1335	1720	189	2.17271	0.18051
CTCF_TAD_chr10:116063778-116063978^En19	ES	En19	CTCF_TAD_chr10:116063778-116063978	10	116063778	116063978	CTCF_TAD	412	476	399	303	1479	2049	2258	1713	1874.75	187	3.42178	0.168352
CTCF_TAD_chr10:125727273-125727473^En19	ES	En19	CTCF_TAD_chr10:125727273-125727473	10	125727273	125727473	CTCF_TAD	236	185	156	173	588	649	919	380	634	65	2.94111	0.27416
CTCF_TAD_chr10:15476154-15476354^En19	ES	En19	CTCF_TAD_chr10:15476154-15476354	10	15476154	15476354	CTCF_TAD	339	601	149	222	3317	4371	4302	3567	3889.25	320	4.67563	0.31854
CTCF_TAD_chr10:24906778-24906978^En19	ES	En19	CTCF_TAD_chr10:24906778-24906978	10	24906778	24906978	CTCF_TAD	880	1064	406	453	3314	5027	4225	3144	3927.5	385	3.67454	0.170572
CTCF_TAD_chr10:4857538-4857738^En19	ES	En19	CTCF_TAD_chr10:4857538-4857738	10	4857538	4857738	CTCF_TAD	47	197	34	53	260	756	279	397	423	42	NA	NA
CTCF_TAD_chr10:71876040-71876240^En19	ES	En19	CTCF_TAD_chr10:71876040-71876240	10	71876040	71876240	CTCF_TAD	192	217	161	71	482	419	480	383	441	43	2.76528	0.326312
CTCF_TAD_chr10:81928925-81929125^En19	ES	En19	CTCF_TAD_chr10:81928925-81929125	10	81928925	81929125	CTCF_TAD	316	598	243	250	763	1859	1429	774	1206.25	132	2.98189	0.23325
CTCF_TAD_chr10:91020191-91020391^En19	ES	En19	CTCF_TAD_chr10:91020191-91020391	10	91020191	91020391	CTCF_TAD	804	425	580	289	1536	1936	1528	1464	1616	173	2.85011	0.248514
CTCF_TAD_chr10:99436507-99436707^En19	ES	En19	CTCF_TAD_chr10:99436507-99436707	10	99436507	99436707	CTCF_TAD	185	98	109	274	457	529	328	485	449.75	53	2.65347	0.399873
CTCF_TAD_chr11:14270978-14271178^En19	ES	En19	CTCF_TAD_chr11:14270978-14271178	11	14270978	14271178	CTCF_TAD	281	281	263	149	721	775	617	805	729.5	77	2.86857	0.270718
CTCF_TAD_chr11:18797313-18797513^En19	ES	En19	CTCF_TAD_chr11:18797313-18797513	11	18797313	18797513	CTCF_TAD	417	480	318	355	411	948	870	359	647	70	2.06989	0.257391
CTCF_TAD_chr11:33829865-33830065^En19	ES	En19	CTCF_TAD_chr11:33829865-33830065	11	33829865	33830065	CTCF_TAD	113	177	59	65	293	385	203	257	284.5	27	2.77314	0.382402
CTCF_TAD_chr11:46330177-46330377^En19	ES	En19	CTCF_TAD_chr11:46330177-46330377	11	46330177	46330377	CTCF_TAD	217	302	292	116	734	665	643	561	650.75	78	2.77192	0.288932
CTCF_TAD_chr11:46389225-46389425^En19	ES	En19	CTCF_TAD_chr11:46389225-46389425	11	46389225	46389425	CTCF_TAD	695	370	594	320	1739	2922	1687	982	1832.5	191	3.00601	0.250198
CTCF_TAD_chr11:65183901-65184101^En19	ES	En19	CTCF_TAD_chr11:65183901-65184101	11	65183901	65184101	CTCF_TAD	184	371	133	199	1080	1879	1111	679	1187.25	128	3.56038	0.238151
CTCF_TAD_chr11:66197550-66197750^En19	ES	En19	CTCF_TAD_chr11:66197550-66197750	11	66197550	66197750	CTCF_TAD	729	896	528	397	597	1624	1012	800	1008.25	117	2.06451	0.231607
CTCF_TAD_chr11:72125293-72125493^En19	ES	En19	CTCF_TAD_chr11:72125293-72125493	11	72125293	72125493	CTCF_TAD	189	571	262	350	2073	2840	1391	1364	1917	171	3.64102	0.240616
CTCF_TAD_chr11:72145206-72145406^En19	ES	En19	CTCF_TAD_chr11:72145206-72145406	11	72145206	72145406	CTCF_TAD	200	215	151	157	308	578	582	372	460	54	2.59604	0.270568
CTCF_TAD_chr11:72145260-72145460^En19	ES	En19	CTCF_TAD_chr11:72145260-72145460	11	72145260	72145460	CTCF_TAD	569	534	323	278	1856	2189	2137	1191	1843.25	182	3.30454	0.186496
CTCF_TAD_chr11:72145260-72145460,CTCF_TAD_chr11:72145206-72145406^En19	ES	En19	CTCF_TAD_chr11:72145260-72145460,CTCF_TAD_chr11:72145206-72145406	11	72145260	72145460,CTCF_TAD_chr11:72145206-72145406	CTCF_TAD	915	1238	931	966	1251	1909	2704	1328	1798	190	NA	NA
CTCF_TAD_chr11:73372060-73372260^En19	ES	En19	CTCF_TAD_chr11:73372060-73372260	11	73372060	73372260	CTCF_TAD	311	424	347	86	907	862	535	524	707	71	2.59667	0.345432
CTCF_TAD_chr11:76518533-76518733^En19	ES	En19	CTCF_TAD_chr11:76518533-76518733	11	76518533	76518733	CTCF_TAD	219	155	416	280	2032	3038	2520	2628	2554.5	239	4.31386	0.411257
CTCF_TAD_chr12:108384178-108384378^En19	ES	En19	CTCF_TAD_chr12:108384178-108384378	12	108384178	108384378	CTCF_TAD	218	126	43	118	345	698	463	298	451	44	3.00085	0.387409
CTCF_TAD_chr12:54793160-54793360^En19	ES	En19	CTCF_TAD_chr12:54793160-54793360	12	54793160	54793360	CTCF_TAD	570	788	473	400	2566	3534	2619	1876	2648.75	264	3.42459	0.132047
CTCF_TAD_chr13:31377105-31377305^En19	ES	En19	CTCF_TAD_chr13:31377105-31377305	13	31377105	31377305	CTCF_TAD	191	509	391	273	565	774	495	693	631.75	73	2.29055	0.302139
CTCF_TAD_chr14:24032019-24032219^En19	ES	En19	CTCF_TAD_chr14:24032019-24032219	14	24032019	24032219	CTCF_TAD	987	1019	731	563	2414	3651	2341	1618	2506	256	2.80176	0.152167
CTCF_TAD_chr14:70540755-70540955^En19	ES	En19	CTCF_TAD_chr14:70540755-70540955	14	70540755	70540955	CTCF_TAD	679	536	188	342	1310	1210	1647	856	1255.75	126	2.7935	0.277719
CTCF_TAD_chr15:72036349-72036549^En19	ES	En19	CTCF_TAD_chr15:72036349-72036549	15	72036349	72036549	CTCF_TAD	189	106	85	154	657	970	391	471	622.25	55	3.34238	0.33246
CTCF_TAD_chr15:75092576-75092776^En19	ES	En19	CTCF_TAD_chr15:75092576-75092776	15	75092576	75092776	CTCF_TAD	316	196	125	174	848	1009	1214	899	992.5	87	3.47555	0.263946
CTCF_TAD_chr15:79476808-79477008^En19	ES	En19	CTCF_TAD_chr15:79476808-79477008	15	79476808	79477008	CTCF_TAD	1004	722	563	460	4273	6229	3989	3442	4483.25	389	3.842	0.163704
CTCF_TAD_chr15:98964920-98965120^En19	ES	En19	CTCF_TAD_chr15:98964920-98965120	15	98964920	98965120	CTCF_TAD	145	290	249	137	830	1081	1006	729	911.5	104	3.32518	0.235666
CTCF_TAD_chr16:10275491-10275691^En19	ES	En19	CTCF_TAD_chr16:10275491-10275691	16	10275491	10275691	CTCF_TAD	13	22	132	122	121	293	241	177	208	22	NA	NA
CTCF_TAD_chr16:66981160-66981360^En19	ES	En19	CTCF_TAD_chr16:66981160-66981360	16	66981160	66981360	CTCF_TAD	360	702	381	278	1303	3063	1647	1648	1915.25	185	3.34994	0.206435
CTCF_TAD_chr16:66988069-66988269^En19	ES	En19	CTCF_TAD_chr16:66988069-66988269	16	66988069	66988269	CTCF_TAD	448	877	645	535	2935	3266	2512	2245	2739.5	288	3.28977	0.171711
CTCF_TAD_chr16:84310927-84311127^En19	ES	En19	CTCF_TAD_chr16:84310927-84311127	16	84310927	84311127	CTCF_TAD	184	239	390	217	666	1400	787	664	879.25	90	2.92261	0.287017
CTCF_TAD_chr17:16267168-16267368^En19	ES	En19	CTCF_TAD_chr17:16267168-16267368	17	16267168	16267368	CTCF_TAD	543	1094	626	587	2027	3285	2617	1929	2464.5	228	3.00938	0.150244
CTCF_TAD_chr17:2256420-2256620^En19	ES	En19	CTCF_TAD_chr17:2256420-2256620	17	2256420	2256620	CTCF_TAD	887	1253	893	553	3095	3923	2414	2294	2931.5	291	2.94693	0.162451
CTCF_TAD_chr17:40669555-40669755^En19	ES	En19	CTCF_TAD_chr17:40669555-40669755	17	40669555	40669755	CTCF_TAD	20	33	67	147	502	560	437	523	505.5	47	NA	NA
CTCF_TAD_chr17:74519254-74519454^En19	ES	En19	CTCF_TAD_chr17:74519254-74519454	17	74519254	74519454	CTCF_TAD	177	84	152	120	345	1256	544	781	731.5	74	3.53743	0.356038
CTCF_TAD_chr18:10560533-10560733^En19	ES	En19	CTCF_TAD_chr18:10560533-10560733	18	10560533	10560733	CTCF_TAD	508	573	263	356	1875	2846	2285	1092	2024.5	211	3.39943	0.189071
CTCF_TAD_chr18:44238331-44238531^En19	ES	En19	CTCF_TAD_chr18:44238331-44238531	18	44238331	44238531	CTCF_TAD	629	404	293	192	1248	1624	1905	1286	1515.75	147	3.20904	0.253084
CTCF_TAD_chr18:56448873-56449073^En19	ES	En19	CTCF_TAD_chr18:56448873-56449073	18	56448873	56449073	CTCF_TAD	525	705	673	319	1759	3145	1648	1281	1958.25	192	2.98878	0.205744
CTCF_TAD_chr18:839419-839619^En19	ES	En19	CTCF_TAD_chr18:839419-839619	18	839419	839619	CTCF_TAD	365	642	298	154	872	1039	931	934	944	97	2.72002	0.274434
CTCF_TAD_chr19:11236856-11237056^En19	ES	En19	CTCF_TAD_chr19:11236856-11237056	19	11236856	11237056	CTCF_TAD	273	712	471	411	740	1252	969	712	918.25	91	2.31438	0.237285
CTCF_TAD_chr19:1223172-1223372^En19	ES	En19	CTCF_TAD_chr19:1223172-1223372	19	1223172	1223372	CTCF_TAD	65	135	119	55	159	910	223	418	427.5	49	NA	NA
CTCF_TAD_chr19:1826196-1826396^En19	ES	En19	CTCF_TAD_chr19:1826196-1826396	19	1826196	1826396	CTCF_TAD	831	631	706	574	2045	2359	2138	1872	2103.5	217	2.84159	0.17575
CTCF_TAD_chr19:47750731-47750931^En19	ES	En19	CTCF_TAD_chr19:47750731-47750931	19	47750731	47750931	CTCF_TAD	1602	2066	1280	1009	2727	4391	4164	2521	3450.75	347	2.50464	0.128021
CTCF_TAD_chr2:121857019-121857219^En19	ES	En19	CTCF_TAD_chr2:121857019-121857219	2	121857019	121857219	CTCF_TAD	164	317	356	263	1111	1038	1596	1085	1207.5	121	3.32195	0.265264
CTCF_TAD_chr2:95980900-95981100^En19	ES	En19	CTCF_TAD_chr2:95980900-95981100	2	95980900	95981100	CTCF_TAD	234	297	197	198	298	972	1176	520	741.5	81	2.86041	0.306428
CTCF_TAD_chr2:97616990-97617190^En19	ES	En19	CTCF_TAD_chr2:97616990-97617190	2	97616990	97617190	CTCF_TAD	400	615	308	213	263	645	393	392	423.25	50	1.68379	0.308238
CTCF_TAD_chr20:4065973-4066173^En19	ES	En19	CTCF_TAD_chr20:4065973-4066173	20	4065973	4066173	CTCF_TAD	308	646	230	210	1385	2267	1688	1518	1714.5	180	3.52861	0.217233
CTCF_TAD_chr20:48001133-48001333^En19	ES	En19	CTCF_TAD_chr20:48001133-48001333	20	48001133	48001333	CTCF_TAD	213	331	110	175	1214	1264	1026	791	1073.75	90	3.57496	0.238038
CTCF_TAD_chr20:648145-648345^En19	ES	En19	CTCF_TAD_chr20:648145-648345	20	648145	648345	CTCF_TAD	1041	1346	997	786	3630	5721	5095	3634	4520	433	3.30358	0.105081
CTCF_TAD_chr22:37473915-37474115^En19	ES	En19	CTCF_TAD_chr22:37473915-37474115	22	37473915	37474115	CTCF_TAD	234	367	233	231	721	1417	939	806	970.75	113	3.05832	0.200337
CTCF_TAD_chr22:41922802-41923002^En19	ES	En19	CTCF_TAD_chr22:41922802-41923002	22	41922802	41923002	CTCF_TAD	988	1071	729	601	4647	5981	3520	3857	4501.25	453	3.5824	0.145041
CTCF_TAD_chr3:10780650-10780850^En19	ES	En19	CTCF_TAD_chr3:10780650-10780850	3	10780650	10780850	CTCF_TAD	0	112	71	69	396	215	168	382	290.25	20	NA	NA
CTCF_TAD_chr3:13689837-13690037^En19	ES	En19	CTCF_TAD_chr3:13689837-13690037	3	13689837	13690037	CTCF_TAD	823	1236	940	888	2393	3502	3071	2393	2839.75	289	2.78005	0.127857
CTCF_TAD_chr3:16288893-16289093^En19	ES	En19	CTCF_TAD_chr3:16288893-16289093	3	16288893	16289093	CTCF_TAD	49	77	110	17	315	263	335	217	282.5	32	NA	NA
CTCF_TAD_chr3:184258964-184259164^En19	ES	En19	CTCF_TAD_chr3:184258964-184259164	3	184258964	184259164	CTCF_TAD	946	854	536	587	1390	2032	1923	1684	1757.25	190	2.56345	0.1819
CTCF_TAD_chr3:191134873-191135073^En19	ES	En19	CTCF_TAD_chr3:191134873-191135073	3	191134873	191135073	CTCF_TAD	430	663	435	215	703	1386	1108	986	1045.75	108	2.57258	0.245176
CTCF_TAD_chr3:197237092-197237292^En19	ES	En19	CTCF_TAD_chr3:197237092-197237292	3	197237092	197237292	CTCF_TAD	560	601	655	378	1596	2726	2194	1651	2041.75	211	3.07046	0.172256
CTCF_TAD_chr3:24722067-24722267^En19	ES	En19	CTCF_TAD_chr3:24722067-24722267	3	24722067	24722267	CTCF_TAD	211	251	188	145	1238	1626	921	1015	1200	117	3.75105	0.204878
CTCF_TAD_chr3:42271430-42271630^En19	ES	En19	CTCF_TAD_chr3:42271430-42271630	3	42271430	42271630	CTCF_TAD	521	376	416	418	1389	1222	1232	956	1199.75	110	2.70802	0.22201
CTCF_TAD_chr3:47412750-47412950^En19	ES	En19	CTCF_TAD_chr3:47412750-47412950	3	47412750	47412950	CTCF_TAD	216	200	102	95	653	948	901	524	756.5	74	3.48016	0.256945
CTCF_TAD_chr3:57023009-57023209^En19	ES	En19	CTCF_TAD_chr3:57023009-57023209	3	57023009	57023209	CTCF_TAD	816	761	981	721	1806	3297	2746	1741	2397.5	239	2.72418	0.173027
CTCF_TAD_chr3:99251206-99251406^En19	ES	En19	CTCF_TAD_chr3:99251206-99251406	3	99251206	99251406	CTCF_TAD	408	864	677	546	998	2505	2003	1688	1798.5	181	2.75375	0.223472
CTCF_TAD_chr4:55549872-55550072^En19	ES	En19	CTCF_TAD_chr4:55549872-55550072	4	55549872	55550072	CTCF_TAD	573	579	243	275	1555	2721	2296	1515	2021.75	189	3.45685	0.202007
CTCF_TAD_chr4:7196234-7196434^En19	ES	En19	CTCF_TAD_chr4:7196234-7196434	4	7196234	7196434	CTCF_TAD	289	550	440	332	1659	1920	1334	871	1446	152	3.03346	0.210351
CTCF_TAD_chr5:118771246-118771446^En19	ES	En19	CTCF_TAD_chr5:118771246-118771446	5	118771246	118771446	CTCF_TAD	744	783	436	513	4838	6435	6184	4579	5509	516	4.29293	0.12129
CTCF_TAD_chr5:134793245-134793445^En19	ES	En19	CTCF_TAD_chr5:134793245-134793445	5	134793245	134793445	CTCF_TAD	1	125	116	24	477	464	470	259	417.5	33	NA	NA
CTCF_TAD_chr5:140420861-140421061^En19	ES	En19	CTCF_TAD_chr5:140420861-140421061	5	140420861	140421061	CTCF_TAD	445	655	331	338	2109	1789	2097	1941	1984	202	3.41932	0.193549
CTCF_TAD_chr5:149815716-149815916^En19	ES	En19	CTCF_TAD_chr5:149815716-149815916	5	149815716	149815916	CTCF_TAD	489	918	510	378	806	1097	1552	971	1106.5	112	2.33605	0.231322
CTCF_TAD_chr5:66541977-66542177^En19	ES	En19	CTCF_TAD_chr5:66541977-66542177	5	66541977	66542177	CTCF_TAD	634	626	534	345	2222	3249	2310	1766	2386.75	232	3.32717	0.154612
CTCF_TAD_chr6:133144192-133144392^En19	ES	En19	CTCF_TAD_chr6:133144192-133144392	6	133144192	133144392	CTCF_TAD	557	832	504	663	2223	3177	1321	1507	2057	212	2.89154	0.204853
CTCF_TAD_chr6:147178663-147178863^En19	ES	En19	CTCF_TAD_chr6:147178663-147178863	6	147178663	147178863	CTCF_TAD	302	341	343	212	1187	1082	1385	1083	1184.25	119	3.20077	0.220478
CTCF_TAD_chr6:148880977-148881177^En19	ES	En19	CTCF_TAD_chr6:148880977-148881177	6	148880977	148881177	CTCF_TAD	22	73	0	0	301	320	112	197	232.5	20	NA	NA
CTCF_TAD_chr6:151227019-151227219^En19	ES	En19	CTCF_TAD_chr6:151227019-151227219	6	151227019	151227219	CTCF_TAD	659	1161	699	913	2652	3582	3346	1892	2868	289	2.93906	0.155719
CTCF_TAD_chr6:31566431-31566631^En19	ES	En19	CTCF_TAD_chr6:31566431-31566631	6	31566431	31566631	CTCF_TAD	675	619	624	410	1044	2269	1496	1548	1589.25	157	2.68232	0.205919
CTCF_TAD_chr7:100933776-100933976^En19	ES	En19	CTCF_TAD_chr7:100933776-100933976	7	100933776	100933976	CTCF_TAD	186	219	49	79	478	392	249	228	336.75	34	2.6776	0.422837
CTCF_TAD_chr7:13316721-13316921^En19	ES	En19	CTCF_TAD_chr7:13316721-13316921	7	13316721	13316921	CTCF_TAD	888	689	723	706	1651	2092	1785	1589	1779.25	179	2.51318	0.176983
CTCF_TAD_chr7:1452508-1452708^En19	ES	En19	CTCF_TAD_chr7:1452508-1452708	7	1452508	1452708	CTCF_TAD	4	65	0	13	97	75	1	145	79.5	10	NA	NA
CTCF_TAD_chr7:150595645-150595845^En19	ES	En19	CTCF_TAD_chr7:150595645-150595845	7	150595645	150595845	CTCF_TAD	1269	1283	981	914	6969	8434	5803	4505	6427.75	625	3.6721	0.115303
CTCF_TAD_chr7:18705841-18706041^En19	ES	En19	CTCF_TAD_chr7:18705841-18706041	7	18705841	18706041	CTCF_TAD	478	545	456	488	1504	2058	1684	1785	1757.75	201	3.05216	0.177465
CTCF_TAD_chr7:23586696-23586896^En19	ES	En19	CTCF_TAD_chr7:23586696-23586896	7	23586696	23586896	CTCF_TAD	878	1097	889	711	4533	6420	4321	3822	4774	486	3.56275	0.110461
CTCF_TAD_chr7:30780146-30780346^En19	ES	En19	CTCF_TAD_chr7:30780146-30780346	7	30780146	30780346	CTCF_TAD	179	311	211	296	779	760	1274	604	854.25	71	2.97822	0.270481
CTCF_TAD_chr7:37238549-37238749^En19	ES	En19	CTCF_TAD_chr7:37238549-37238749	7	37238549	37238749	CTCF_TAD	64	166	41	16	710	392	259	195	389	37	NA	NA
CTCF_TAD_chr7:38385265-38385465^En19	ES	En19	CTCF_TAD_chr7:38385265-38385465	7	38385265	38385465	CTCF_TAD	399	289	213	229	1196	1206	1660	913	1243.75	115	3.32323	0.227032
CTCF_TAD_chr7:38393956-38394156^En19	ES	En19	CTCF_TAD_chr7:38393956-38394156	7	38393956	38394156	CTCF_TAD	171	93	127	156	205	462	298	502	366.75	42	2.66969	0.403502
CTCF_TAD_chr7:38398744-38398944^En19	ES	En19	CTCF_TAD_chr7:38398744-38398944	7	38398744	38398944	CTCF_TAD	304	26	171	62	227	470	911	444	513	46	3.00925	0.799402
CTCF_TAD_chr7:38403100-38403300^En19	ES	En19	CTCF_TAD_chr7:38403100-38403300	7	38403100	38403300	CTCF_TAD	115	107	93	32	226	339	159	295	254.75	37	NA	NA
CTCF_TAD_chr7:44025562-44025762^En19	ES	En19	CTCF_TAD_chr7:44025562-44025762	7	44025562	44025762	CTCF_TAD	701	465	649	664	3934	6316	4498	3126	4468.5	412	3.91709	0.172
CTCF_TAD_chr7:48149841-48150041^En19	ES	En19	CTCF_TAD_chr7:48149841-48150041	7	48149841	48150041	CTCF_TAD	176	129	32	131	56	139	264	172	157.75	14	1.91654	0.590797
CTCF_TAD_chr7:98910610-98910810^En19	ES	En19	CTCF_TAD_chr7:98910610-98910810	7	98910610	98910810	CTCF_TAD	644	400	642	320	476	1681	1588	1150	1223.75	123	2.51233	0.307586
CTCF_TAD_chr8:10834748-10834948^En19	ES	En19	CTCF_TAD_chr8:10834748-10834948	8	10834748	10834948	CTCF_TAD	459	371	165	202	812	741	455	622	657.5	73	2.49887	0.317685
CTCF_TAD_chr8:123745884-123746084^En19	ES	En19	CTCF_TAD_chr8:123745884-123746084	8	123745884	123746084	CTCF_TAD	473	643	262	264	1150	1906	1142	962	1290	122	2.90036	0.213991
CTCF_TAD_chr8:131814929-131815129^En19	ES	En19	CTCF_TAD_chr8:131814929-131815129	8	131814929	131815129	CTCF_TAD	162	59	163	121	270	835	896	509	627.5	63	3.37528	0.385833
CTCF_TAD_chr8:142441647-142441847^En19	ES	En19	CTCF_TAD_chr8:142441647-142441847	8	142441647	142441847	CTCF_TAD	164	257	281	220	841	1071	1080	698	922.5	86	3.16079	0.234003
CTCF_TAD_chr8:26548290-26548490^En19	ES	En19	CTCF_TAD_chr8:26548290-26548490	8	26548290	26548490	CTCF_TAD	360	344	123	329	977	829	677	490	743.25	73	2.63551	0.310884
CTCF_TAD_chr8:95604615-95604815^En19	ES	En19	CTCF_TAD_chr8:95604615-95604815	8	95604615	95604815	CTCF_TAD	542	1211	478	695	2144	2865	2837	1824	2417.5	242	2.96712	0.181724
CTCF_TAD_chr9:129261543-129261743^En19	ES	En19	CTCF_TAD_chr9:129261543-129261743	9	129261543	129261743	CTCF_TAD	190	290	172	244	357	821	410	224	453	45	2.27877	0.315082
CTCF_TAD_chr9:129263242-129263442^En19	ES	En19	CTCF_TAD_chr9:129263242-129263442	9	129263242	129263442	CTCF_TAD	354	486	247	328	1060	1391	1336	1082	1217.25	109	3.02264	0.189364
CTCF_TAD_chr9:14428856-14429056^En19	ES	En19	CTCF_TAD_chr9:14428856-14429056	9	14428856	14429056	CTCF_TAD	602	528	413	776	2050	2251	2043	1437	1945.25	193	2.92495	0.213227
CTCF_TAD_chr9:18255152-18255352^En19	ES	En19	CTCF_TAD_chr9:18255152-18255352	9	18255152	18255352	CTCF_TAD	1058	1665	1032	1127	3433	4905	4650	3015	4000.75	386	2.92886	0.111881
CTCF_TAD_chr9:33722149-33722349^En19	ES	En19	CTCF_TAD_chr9:33722149-33722349	9	33722149	33722349	CTCF_TAD	313	589	532	467	1053	1785	1246	956	1260	128	2.64223	0.20821
CTCF_TAD_chr9:35882325-35882525^En19	ES	En19	CTCF_TAD_chr9:35882325-35882525	9	35882325	35882525	CTCF_TAD	1154	1657	1006	885	1927	3252	1922	1873	2243.5	249	2.29191	0.146501
CTCF_TAD_chr9:36728996-36729196^En19	ES	En19	CTCF_TAD_chr9:36728996-36729196	9	36728996	36729196	CTCF_TAD	114	174	52	86	832	966	449	629	719	80	3.97559	0.31051
CTCF_TAD_chr9:74639991-74640191^En19	ES	En19	CTCF_TAD_chr9:74639991-74640191	9	74639991	74640191	CTCF_TAD	445	600	418	551	2648	3784	3278	2086	2949	280	3.66558	0.139193
CTCF_TAD_chr9:98098678-98098878^En19	ES	En19	CTCF_TAD_chr9:98098678-98098878	9	98098678	98098878	CTCF_TAD	477	626	449	255	921	1526	1322	682	1112.75	117	2.53025	0.215562
CTCF_TAD_chrX:129213853-129214053^En19	ES	En19	CTCF_TAD_chrX:129213853-129214053	X	129213853	129214053	CTCF_TAD	791	1266	655	802	2235	2845	2515	1793	2347	235	2.68596	0.137789
CTCF_TAD_chrX:153279145-153279345^En19	ES	En19	CTCF_TAD_chrX:153279145-153279345	X	153279145	153279345	CTCF_TAD	384	397	432	294	2022	3519	2177	1840	2389.5	230	3.76618	0.162247
CTCF_TAD_chrX:7909786-7909986^En19	ES	En19	CTCF_TAD_chrX:7909786-7909986	X	7909786	7909986	CTCF_TAD	386	222	222	138	366	878	407	491	535.5	64	2.4267	0.332913
CTCF_TAD_chrX:8711266-8711466^En19	ES	En19	CTCF_TAD_chrX:8711266-8711466	X	8711266	8711466	CTCF_TAD	65	418	208	184	562	705	672	770	677.25	76	2.94556	0.370456
GFI1_chr1:108672744-108672944^En19	ES	En19	GFI1_chr1:108672744-108672944	1	108672744	108672944	GFI1	530	928	603	648	3282	4205	3903	2480	3467.5	330	3.51662	0.13075
GFI1_chr1:116901763-116901963^En19	ES	En19	GFI1_chr1:116901763-116901963	1	116901763	116901963	GFI1	490	631	535	580	1827	2815	2795	1273	2177.5	198	3.09795	0.170585
GFI1_chr1:116963188-116963388^En19	ES	En19	GFI1_chr1:116963188-116963388	1	116963188	116963388	GFI1	687	737	512	580	1843	2964	1699	1375	1970.25	220	2.84173	0.156952
GFI1_chr1:12057647-12057847^En19	ES	En19	GFI1_chr1:12057647-12057847	1	12057647	12057847	GFI1	795	1380	862	922	2758	3681	3034	1927	2850	297	2.75465	0.134428
GFI1_chr1:120930316-120930516^En19	ES	En19	GFI1_chr1:120930316-120930516	1	120930316	120930516	GFI1	137	116	2	77	606	477	580	262	481.25	42	NA	NA
GFI1_chr1:154958481-154958681^En19	ES	En19	GFI1_chr1:154958481-154958681	1	154958481	154958681	GFI1	1570	1175	1151	859	3308	5833	3781	2286	3802	345	2.84511	0.161898
GFI1_chr1:154958549-154958749^En19	ES	En19	GFI1_chr1:154958549-154958749	1	154958549	154958749	GFI1	1179	1486	1024	1065	4283	6232	4165	3208	4472	462	3.09109	0.10417
GFI1_chr1:15650549-15650749^En19	ES	En19	GFI1_chr1:15650549-15650749	1	15650549	15650749	GFI1	199	519	342	392	914	1050	1080	502	886.5	87	2.54142	0.267438
GFI1_chr1:167416805-167417005^En19	ES	En19	GFI1_chr1:167416805-167417005	1	167416805	167417005	GFI1	568	814	661	560	2920	4702	5152	2913	3921.75	387	3.71351	0.137496
GFI1_chr1:167772712-167772912^En19	ES	En19	GFI1_chr1:167772712-167772912	1	167772712	167772912	GFI1	709	858	680	596	4164	5835	4067	3777	4460.75	417	3.79494	0.111948
GFI1_chr1:169162799-169162999^En19	ES	En19	GFI1_chr1:169162799-169162999	1	169162799	169162999	GFI1	689	846	424	347	1064	1329	1212	676	1070.25	112	2.27094	0.214159
GFI1_chr1:16939125-16939325^En19	ES	En19	GFI1_chr1:16939125-16939325	1	16939125	16939325	GFI1	455	271	292	105	1971	2528	2596	1150	2061.25	188	4.01637	0.388269
GFI1_chr1:17888987-17889187^En19	ES	En19	GFI1_chr1:17888987-17889187	1	17888987	17889187	GFI1	1160	1162	738	856	3286	3703	3837	2427	3313.25	319	2.97495	0.133932
GFI1_chr1:181121116-181121316^En19	ES	En19	GFI1_chr1:181121116-181121316	1	181121116	181121316	GFI1	734	1041	701	556	5805	6198	7189	4555	5936.75	505	4.14504	0.119472
GFI1_chr1:186081511-186081711^En19	ES	En19	GFI1_chr1:186081511-186081711	1	186081511	186081711	GFI1	288	587	398	447	2042	2781	2328	1608	2189.75	217	3.49825	0.172428
GFI1_chr1:193080815-193081015^En19	ES	En19	GFI1_chr1:193080815-193081015	1	193080815	193081015	GFI1	335	295	419	218	2715	3468	3241	1727	2787.75	270	4.22422	0.190908
GFI1_chr1:202522893-202523093^En19	ES	En19	GFI1_chr1:202522893-202523093	1	202522893	202523093	GFI1	237	321	215	209	1303	1338	1739	1029	1352.25	111	3.6281	0.186555
GFI1_chr1:204430944-204431144^En19	ES	En19	GFI1_chr1:204430944-204431144	1	204430944	204431144	GFI1	95	245	83	62	684	1004	760	637	771.25	76	3.90091	0.290941
GFI1_chr1:206274308-206274508^En19	ES	En19	GFI1_chr1:206274308-206274508	1	206274308	206274508	GFI1	113	118	121	137	301	775	430	559	516.25	50	3.22592	0.322613
GFI1_chr1:211813401-211813601^En19	ES	En19	GFI1_chr1:211813401-211813601	1	211813401	211813601	GFI1	760	952	892	769	3258	5116	4876	3555	4201.25	415	3.46467	0.129476
GFI1_chr1:211813427-211813627^En19	ES	En19	GFI1_chr1:211813427-211813627	1	211813427	211813627	GFI1	439	1067	622	661	4794	5653	6320	3713	5120	447	4.0484	0.159543
GFI1_chr1:221272369-221272569^En19	ES	En19	GFI1_chr1:221272369-221272569	1	221272369	221272569	GFI1	184	360	191	96	1240	2059	1499	1086	1471	130	4.01419	0.228167
GFI1_chr1:245498223-245498423^En19	ES	En19	GFI1_chr1:245498223-245498423	1	245498223	245498423	GFI1	1024	1227	1043	837	2272	3240	2436	2713	2665.25	284	2.6456	0.154161
GFI1_chr1:26087486-26087686^En19	ES	En19	GFI1_chr1:26087486-26087686	1	26087486	26087686	GFI1	554	684	382	340	1332	1949	2369	1333	1745.75	177	3.05477	0.182123
GFI1_chr1:27936455-27936655^En19	ES	En19	GFI1_chr1:27936455-27936655	1	27936455	27936655	GFI1	657	874	383	300	5468	7477	5085	4646	5669	501	4.48869	0.237402
GFI1_chr1:28439342-28439542^En19	ES	En19	GFI1_chr1:28439342-28439542	1	28439342	28439542	GFI1	442	587	447	357	2902	3456	2878	2244	2870	255	3.79893	0.126906
GFI1_chr1:31183362-31183562^En19	ES	En19	GFI1_chr1:31183362-31183562	1	31183362	31183562	GFI1	722	960	660	380	3190	3832	3257	2797	3269	315	3.47432	0.158753
GFI1_chr1:32260827-32261027^En19	ES	En19	GFI1_chr1:32260827-32261027	1	32260827	32261027	GFI1	179	256	99	134	737	1533	1271	653	1048.5	91	3.77942	0.236261
GFI1_chr1:36359953-36360153^En19	ES	En19	GFI1_chr1:36359953-36360153	1	36359953	36360153	GFI1	1054	1092	514	775	5355	7449	7150	5852	6451.5	607	4.08939	0.144485
GFI1_chr1:36542695-36542895^En19	ES	En19	GFI1_chr1:36542695-36542895	1	36542695	36542895	GFI1	95	119	184	76	669	1620	864	784	984.25	97	4.13083	0.289906
GFI1_chr1:40515052-40515252^En19	ES	En19	GFI1_chr1:40515052-40515252	1	40515052	40515252	GFI1	180	166	98	167	332	933	670	456	597.75	58	3.10239	0.296248
GFI1_chr1:47007599-47007799^En19	ES	En19	GFI1_chr1:47007599-47007799	1	47007599	47007799	GFI1	731	831	470	561	1754	2767	1642	1869	2008	209	2.8756	0.171004
GFI1_chr1:47646936-47647136^En19	ES	En19	GFI1_chr1:47646936-47647136	1	47646936	47647136	GFI1	430	713	549	632	1709	2759	2133	1861	2115.5	226	3.08112	0.170954
GFI1_chr1:52728797-52728997^En19	ES	En19	GFI1_chr1:52728797-52728997	1	52728797	52728997	GFI1	689	931	915	906	1724	2967	1429	2189	2077.25	209	2.53782	0.214871
GFI1_chr1:52996322-52996522^En19	ES	En19	GFI1_chr1:52996322-52996522	1	52996322	52996522	GFI1	582	577	447	306	879	1058	1235	1034	1051.5	114	2.47589	0.220769
GFI1_chr1:53017890-53018090^En19	ES	En19	GFI1_chr1:53017890-53018090	1	53017890	53018090	GFI1	427	791	591	498	3154	5286	3875	3072	3846.75	350	3.87512	0.137733
GFI1_chr1:53833699-53833899^En19	ES	En19	GFI1_chr1:53833699-53833899	1	53833699	53833899	GFI1	117	430	365	176	1513	1761	1372	1089	1433.75	135	3.57098	0.28069
GFI1_chr1:89450886-89451086^En19	ES	En19	GFI1_chr1:89450886-89451086	1	89450886	89451086	GFI1	862	1038	845	761	7836	9387	9339	6165	8181.75	688	4.33471	0.0918348
GFI1_chr1:89450901-89451101^En19	ES	En19	GFI1_chr1:89450901-89451101	1	89450901	89451101	GFI1	1010	967	710	770	6866	10046	8581	6064	7889.25	683	4.29658	0.0947562
GFI1_chr1:90289201-90289401^En19	ES	En19	GFI1_chr1:90289201-90289401	1	90289201	90289401	GFI1	577	507	376	787	2078	3617	3052	2555	2825.5	287	3.45009	0.213291
GFI1_chr1:93262981-93263181^En19	ES	En19	GFI1_chr1:93262981-93263181	1	93262981	93263181	GFI1	681	769	734	431	2403	4945	4856	3059	3815.75	368	3.66727	0.166972
GFI1_chr1:93317229-93317429^En19	ES	En19	GFI1_chr1:93317229-93317429	1	93317229	93317429	GFI1	208	376	169	157	328	522	470	292	403	42	2.22149	0.285303
GFI1_chr10:121631657-121631857^En19	ES	En19	GFI1_chr10:121631657-121631857	10	121631657	121631857	GFI1	51	34	22	55	145	470	139	217	242.75	26	NA	NA
GFI1_chr10:121631671-121631871^En19	ES	En19	GFI1_chr10:121631671-121631871	10	121631671	121631871	GFI1	30	53	0	3	262	164	545	61	258	21	NA	NA
GFI1_chr10:13755100-13755300^En19	ES	En19	GFI1_chr10:13755100-13755300	10	13755100	13755300	GFI1	110	261	47	118	1967	3658	2665	2193	2620.75	204	5.16009	0.371492
GFI1_chr10:17045240-17045440^En19	ES	En19	GFI1_chr10:17045240-17045440	10	17045240	17045440	GFI1	130	263	52	128	648	442	594	729	603.25	54	3.4055	0.370594
GFI1_chr10:17203852-17204052^En19	ES	En19	GFI1_chr10:17203852-17204052	10	17203852	17204052	GFI1	300	953	499	503	2976	3517	2749	2122	2841	258	3.52522	0.202364
GFI1_chr10:3797366-3797566^En19	ES	En19	GFI1_chr10:3797366-3797566	10	3797366	3797566	GFI1	1107	1118	686	914	5673	6871	6327	4509	5845	537	3.75511	0.117701
GFI1_chr10:43911046-43911246^En19	ES	En19	GFI1_chr10:43911046-43911246	10	43911046	43911246	GFI1	174	447	573	421	3409	6138	4503	3469	4379.75	353	4.45824	0.385098
GFI1_chr10:71171383-71171583^En19	ES	En19	GFI1_chr10:71171383-71171583	10	71171383	71171583	GFI1	79	17	26	68	326	800	769	677	643	55	NA	NA
GFI1_chr10:71621429-71621629^En19	ES	En19	GFI1_chr10:71621429-71621629	10	71621429	71621629	GFI1	909	890	886	704	6705	9850	7243	7936	7933.5	671	4.34685	0.131863
GFI1_chr10:72081860-72082060^En19	ES	En19	GFI1_chr10:72081860-72082060	10	72081860	72082060	GFI1	679	1020	523	556	2980	4080	3494	3057	3402.75	339	3.49578	0.132488
GFI1_chr10:80899245-80899445^En19	ES	En19	GFI1_chr10:80899245-80899445	10	80899245	80899445	GFI1	845	1375	955	883	5734	6586	5383	4363	5516.5	525	3.60681	0.115168
GFI1_chr10:86053489-86053689^En19	ES	En19	GFI1_chr10:86053489-86053689	10	86053489	86053689	GFI1	55	63	61	94	430	489	153	356	357	31	NA	NA
GFI1_chr11:35842298-35842498^En19	ES	En19	GFI1_chr11:35842298-35842498	11	35842298	35842498	GFI1	156	261	84	252	1019	1646	1359	902	1231.5	118	3.83518	0.265645
GFI1_chr11:3941360-3941560^En19	ES	En19	GFI1_chr11:3941360-3941560	11	3941360	3941560	GFI1	133	237	86	126	1566	1426	1460	817	1317.25	101	NA	NA
GFI1_chr11:57211833-57212033^En19	ES	En19	GFI1_chr11:57211833-57212033	11	57211833	57212033	GFI1	117	339	245	225	3900	6371	5159	3317	4686.75	345	5.13597	0.271846
GFI1_chr11:59544037-59544237^En19	ES	En19	GFI1_chr11:59544037-59544237	11	59544037	59544237	GFI1	951	1192	807	592	12233	18570	13165	9601	13392.2	1028	4.84952	0.0930051
GFI1_chr11:76076108-76076308^En19	ES	En19	GFI1_chr11:76076108-76076308	11	76076108	76076308	GFI1	803	823	499	378	2531	3323	3398	2149	2850.25	288	3.38258	0.162292
GFI1_chr11:85922756-85922956^En19	ES	En19	GFI1_chr11:85922756-85922956	11	85922756	85922956	GFI1	771	758	746	448	8011	9679	9655	7497	8710.5	690	4.6924	0.127351
GFI1_chr12:107501177-107501377^En19	ES	En19	GFI1_chr12:107501177-107501377	12	107501177	107501377	GFI1	557	720	398	366	2235	2758	1855	1783	2157.75	219	3.29934	0.16162
GFI1_chr12:109217613-109217813^En19	ES	En19	GFI1_chr12:109217613-109217813	12	109217613	109217813	GFI1	529	845	607	514	2359	3001	2146	2139	2411.25	239	3.16301	0.150435
GFI1_chr12:110792161-110792361^En19	ES	En19	GFI1_chr12:110792161-110792361	12	110792161	110792361	GFI1	618	522	490	405	1725	2376	3092	1748	2235.25	209	3.30377	0.178735
GFI1_chr12:110858976-110859176^En19	ES	En19	GFI1_chr12:110858976-110859176	12	110858976	110859176	GFI1	757	794	606	621	3517	5353	3782	3239	3972.75	382	3.6501	0.1121
GFI1_chr12:114651039-114651239^En19	ES	En19	GFI1_chr12:114651039-114651239	12	114651039	114651239	GFI1	378	527	302	402	1398	1731	1943	1112	1546	138	3.13418	0.17311
GFI1_chr12:120680206-120680406^En19	ES	En19	GFI1_chr12:120680206-120680406	12	120680206	120680406	GFI1	147	84	2	32	418	711	600	345	518.5	45	NA	NA
GFI1_chr12:122104833-122105033^En19	ES	En19	GFI1_chr12:122104833-122105033	12	122104833	122105033	GFI1	137	89	88	71	480	553	747	800	645	63	NA	NA
GFI1_chr12:122219889-122220089^En19	ES	En19	GFI1_chr12:122219889-122220089	12	122219889	122220089	GFI1	280	318	108	282	3281	4879	3709	2184	3513.25	264	4.77253	0.29713
GFI1_chr12:123002459-123002659^En19	ES	En19	GFI1_chr12:123002459-123002659	12	123002459	123002659	GFI1	217	98	103	163	370	1129	653	431	645.75	52	3.21733	0.339884
GFI1_chr12:129318040-129318240^En19	ES	En19	GFI1_chr12:129318040-129318240	12	129318040	129318240	GFI1	163	125	78	138	348	352	321	403	356	48	2.77866	0.355522
GFI1_chr12:129318060-129318260^En19	ES	En19	GFI1_chr12:129318060-129318260	12	129318060	129318260	GFI1	51	88	162	88	165	28	62	206	115.25	14	NA	NA
GFI1_chr12:133712365-133712565^En19	ES	En19	GFI1_chr12:133712365-133712565	12	133712365	133712565	GFI1	264	269	171	187	681	926	1085	658	837.5	81	3.10994	0.218502
GFI1_chr12:2445538-2445738^En19	ES	En19	GFI1_chr12:2445538-2445738	12	2445538	2445738	GFI1	308	735	374	429	9862	14343	10016	9257	10869.5	755	5.33347	0.2016
GFI1_chr12:31890791-31890991^En19	ES	En19	GFI1_chr12:31890791-31890991	12	31890791	31890991	GFI1	109	203	144	81	266	479	520	201	366.5	42	2.67449	0.341967
GFI1_chr12:49520937-49521137^En19	ES	En19	GFI1_chr12:49520937-49521137	12	49520937	49521137	GFI1	800	698	528	277	1776	2444	1888	1470	1894.5	197	2.94871	0.209182
GFI1_chr12:7394118-7394318^En19	ES	En19	GFI1_chr12:7394118-7394318	12	7394118	7394318	GFI1	883	1072	854	677	3569	5343	4420	3716	4262	420	3.46101	0.111299
GFI1_chr12:76536132-76536332^En19	ES	En19	GFI1_chr12:76536132-76536332	12	76536132	76536332	GFI1	274	579	276	450	2667	3912	2066	1758	2600.75	255	3.84536	0.203247
GFI1_chr12:76536175-76536375^En19	ES	En19	GFI1_chr12:76536175-76536375	12	76536175	76536375	GFI1	1110	841	720	736	4830	5882	5969	4381	5265.5	495	3.77774	0.13715
GFI1_chr12:794672-794872^En19	ES	En19	GFI1_chr12:794672-794872	12	794672	794872	GFI1	866	805	867	608	6691	11056	8307	7316	8342.5	727	4.46894	0.122695
GFI1_chr12:794700-794900^En19	ES	En19	GFI1_chr12:794700-794900	12	794700	794900	GFI1	1015	1270	824	849	6960	11305	8291	6661	8304.25	705	4.20106	0.083178
GFI1_chr12:92797646-92797846^En19	ES	En19	GFI1_chr12:92797646-92797846	12	92797646	92797846	GFI1	859	944	712	767	17699	20223	14827	12294	16260.8	1151	5.11996	0.0992661
GFI1_chr12:93571522-93571722^En19	ES	En19	GFI1_chr12:93571522-93571722	12	93571522	93571722	GFI1	209	157	138	157	1262	1518	1325	788	1223.25	114	4.00682	0.208139
GFI1_chr12:96765292-96765492^En19	ES	En19	GFI1_chr12:96765292-96765492	12	96765292	96765492	GFI1	783	771	495	468	3975	5690	3921	3243	4207.25	397	3.88946	0.128228
GFI1_chr14:102990804-102991004^En19	ES	En19	GFI1_chr14:102990804-102991004	14	102990804	102991004	GFI1	51	75	14	93	264	375	181	188	252	19	NA	NA
GFI1_chr14:103884051-103884251^En19	ES	En19	GFI1_chr14:103884051-103884251	14	103884051	103884251	GFI1	639	533	422	350	3347	3572	3532	2746	3299.25	285	3.93167	0.154623
GFI1_chr14:23466144-23466344^En19	ES	En19	GFI1_chr14:23466144-23466344	14	23466144	23466344	GFI1	642	947	547	625	8457	10513	8139	6816	8481.25	665	4.6529	0.0990521
GFI1_chr14:37638008-37638208^En19	ES	En19	GFI1_chr14:37638008-37638208	14	37638008	37638208	GFI1	101	120	51	82	449	756	687	534	606.5	55	NA	NA
GFI1_chr14:50528522-50528722^En19	ES	En19	GFI1_chr14:50528522-50528722	14	50528522	50528722	GFI1	85	384	199	196	4112	5730	4630	3479	4487.75	296	5.19695	0.357358
GFI1_chr14:59777482-59777682^En19	ES	En19	GFI1_chr14:59777482-59777682	14	59777482	59777682	GFI1	107	83	152	283	777	1061	642	668	787	80	NA	NA
GFI1_chr14:65950485-65950685^En19	ES	En19	GFI1_chr14:65950485-65950685	14	65950485	65950685	GFI1	298	301	202	176	2060	2826	1969	1416	2067.75	166	4.22375	0.156902
GFI1_chr14:69452983-69453183^En19	ES	En19	GFI1_chr14:69452983-69453183	14	69452983	69453183	GFI1	164	379	266	208	404	675	763	732	643.5	77	2.64878	0.299378
GFI1_chr15:34901805-34902005^En19	ES	En19	GFI1_chr15:34901805-34902005	15	34901805	34902005	GFI1	940	1082	681	731	5233	7926	5410	4587	5789	546	3.8981	0.101054
GFI1_chr15:43577804-43578004^En19	ES	En19	GFI1_chr15:43577804-43578004	15	43577804	43578004	GFI1	962	1026	815	772	3247	4119	3761	3023	3537.5	370	3.17679	0.115815
GFI1_chr15:50548752-50548952^En19	ES	En19	GFI1_chr15:50548752-50548952	15	50548752	50548952	GFI1	700	955	634	493	2693	3035	2167	1891	2446.5	247	3.04592	0.15151
GFI1_chr15:58762300-58762500^En19	ES	En19	GFI1_chr15:58762300-58762500	15	58762300	58762500	GFI1	453	695	611	541	4402	5221	4504	3478	4401.25	417	4.08294	0.132374
GFI1_chr15:81271121-81271321^En19	ES	En19	GFI1_chr15:81271121-81271321	15	81271121	81271321	GFI1	363	357	317	572	7365	9270	7684	6341	7665	551	5.05023	0.281513
GFI1_chr15:81271150-81271350^En19	ES	En19	GFI1_chr15:81271150-81271350	15	81271150	81271350	GFI1	299	462	355	312	2345	3457	3138	2215	2788.75	254	4.1063	0.132171
GFI1_chr16:11707737-11707937^En19	ES	En19	GFI1_chr16:11707737-11707937	16	11707737	11707937	GFI1	207	198	125	247	940	1725	1228	1304	1299.25	139	3.86801	0.243028
GFI1_chr16:12239827-12240027^En19	ES	En19	GFI1_chr16:12239827-12240027	16	12239827	12240027	GFI1	284	300	362	171	4201	5696	4389	3679	4491.25	315	4.91017	0.16225
GFI1_chr16:14595582-14595782^En19	ES	En19	GFI1_chr16:14595582-14595782	16	14595582	14595782	GFI1	57	52	183	26	228	251	65	200	186	22	NA	NA
GFI1_chr16:15667243-15667443^En19	ES	En19	GFI1_chr16:15667243-15667443	16	15667243	15667443	GFI1	578	698	587	249	4447	6531	4536	3112	4656.5	421	4.26158	0.173675
GFI1_chr16:16084892-16085092^En19	ES	En19	GFI1_chr16:16084892-16085092	16	16084892	16085092	GFI1	1111	852	840	891	4048	5249	3975	3107	4094.75	407	3.30577	0.142874
GFI1_chr16:21623480-21623680^En19	ES	En19	GFI1_chr16:21623480-21623680	16	21623480	21623680	GFI1	1541	2325	1176	1641	9282	10734	9358	7254	9157	860	3.62266	0.112954
GFI1_chr16:30560783-30560983^En19	ES	En19	GFI1_chr16:30560783-30560983	16	30560783	30560983	GFI1	987	1297	1383	1156	5892	9632	7940	5932	7349	705	3.71128	0.128423
GFI1_chr16:4021257-4021457^En19	ES	En19	GFI1_chr16:4021257-4021457	16	4021257	4021457	GFI1	363	581	437	399	1221	2735	1832	995	1695.75	168	3.06419	0.188971
GFI1_chr16:66524645-66524845^En19	ES	En19	GFI1_chr16:66524645-66524845	16	66524645	66524845	GFI1	690	709	401	421	3595	4705	3434	2816	3637.5	349	3.87089	0.138175
GFI1_chr16:69380695-69380895^En19	ES	En19	GFI1_chr16:69380695-69380895	16	69380695	69380895	GFI1	139	300	85	51	747	1054	613	417	707.75	67	3.53101	0.348314
GFI1_chr16:69893568-69893768^En19	ES	En19	GFI1_chr16:69893568-69893768	16	69893568	69893768	GFI1	83	70	133	35	773	924	407	746	712.5	72	NA	NA
GFI1_chr17:26793790-26793990^En19	ES	En19	GFI1_chr17:26793790-26793990	17	26793790	26793990	GFI1	782	1070	600	387	1999	4178	3591	2346	3028.5	278	3.29099	0.17919
GFI1_chr17:27239545-27239745^En19	ES	En19	GFI1_chr17:27239545-27239745	17	27239545	27239745	GFI1	1228	1574	1394	1105	4758	8131	4142	3952	5245.75	521	3.14169	0.135324
GFI1_chr17:29752311-29752511^En19	ES	En19	GFI1_chr17:29752311-29752511	17	29752311	29752511	GFI1	782	1546	588	551	5025	5680	5964	4780	5362.25	501	3.86503	0.257054
GFI1_chr17:29854735-29854935^En19	ES	En19	GFI1_chr17:29854735-29854935	17	29854735	29854935	GFI1	600	613	683	340	3383	6405	4368	3741	4474.25	379	4.12319	0.163795
GFI1_chr17:31994060-31994260^En19	ES	En19	GFI1_chr17:31994060-31994260	17	31994060	31994260	GFI1	714	825	548	492	13622	19980	15007	13496	15526.2	994	5.34689	0.0886072
GFI1_chr17:35208143-35208343^En19	ES	En19	GFI1_chr17:35208143-35208343	17	35208143	35208343	GFI1	1096	1290	980	903	8248	13929	10402	8098	10169.2	904	4.3396	0.0803685
GFI1_chr17:37050566-37050766^En19	ES	En19	GFI1_chr17:37050566-37050766	17	37050566	37050766	GFI1	724	803	907	569	21409	26230	22981	17807	22106.8	1219	5.52627	0.177629
GFI1_chr17:38482554-38482754^En19	ES	En19	GFI1_chr17:38482554-38482754	17	38482554	38482754	GFI1	1765	1793	1025	1113	4142	5995	4618	3155	4477.5	414	2.87538	0.123978
GFI1_chr17:40920106-40920306^En19	ES	En19	GFI1_chr17:40920106-40920306	17	40920106	40920306	GFI1	625	1094	728	731	3497	4674	4170	2819	3790	349	3.41908	0.117213
GFI1_chr17:56736405-56736605^En19	ES	En19	GFI1_chr17:56736405-56736605	17	56736405	56736605	GFI1	215	232	311	359	1761	1762	988	913	1356	122	3.39028	0.273231
GFI1_chr17:74249082-74249282^En19	ES	En19	GFI1_chr17:74249082-74249282	17	74249082	74249282	GFI1	531	570	400	611	2175	3058	2328	1605	2291.5	232	3.26216	0.164286
GFI1_chr17:74252528-74252728^En19	ES	En19	GFI1_chr17:74252528-74252728	17	74252528	74252728	GFI1	50	140	239	88	228	511	293	221	313.25	32	2.47813	0.4543
GFI1_chr17:80497035-80497235^En19	ES	En19	GFI1_chr17:80497035-80497235	17	80497035	80497235	GFI1	652	464	411	404	1587	1727	1082	1415	1452.75	147	2.83951	0.224832
GFI1_chr17:80497080-80497280^En19	ES	En19	GFI1_chr17:80497080-80497280	17	80497080	80497280	GFI1	381	532	250	307	695	1046	1306	848	973.75	101	2.68549	0.225131
GFI1_chr18:3639451-3639651^En19	ES	En19	GFI1_chr18:3639451-3639651	18	3639451	3639651	GFI1	1035	943	762	895	5357	9252	7407	5115	6782.75	610	4.0206	0.113869
GFI1_chr18:3639476-3639676^En19	ES	En19	GFI1_chr18:3639476-3639676	18	3639476	3639676	GFI1	977	1370	760	589	10019	15134	10556	8352	11015.2	889	4.6201	0.109065
GFI1_chr18:9410600-9410800^En19	ES	En19	GFI1_chr18:9410600-9410800	18	9410600	9410800	GFI1	309	183	255	150	381	346	283	287	324.25	40	1.98052	0.354598
GFI1_chr18:9410639-9410839^En19	ES	En19	GFI1_chr18:9410639-9410839	18	9410639	9410839	GFI1	175	292	266	104	248	402	244	170	266	28	1.80802	0.372908
GFI1_chr18:9620138-9620338^En19	ES	En19	GFI1_chr18:9620138-9620338	18	9620138	9620338	GFI1	140	100	87	46	608	743	1121	394	716.5	56	NA	NA
GFI1_chr18:9620154-9620354^En19	ES	En19	GFI1_chr18:9620154-9620354	18	9620154	9620354	GFI1	55	56	10	77	556	338	554	311	439.75	43	NA	NA
GFI1_chr18:9701656-9701856^En19	ES	En19	GFI1_chr18:9701656-9701856	18	9701656	9701856	GFI1	602	955	686	415	3534	5049	3244	3347	3793.5	361	3.70422	0.154223
GFI1_chr19:11684191-11684391^En19	ES	En19	GFI1_chr19:11684191-11684391	19	11684191	11684391	GFI1	462	557	495	386	1477	1487	1101	642	1176.75	119	2.55954	0.218679
GFI1_chr19:13693912-13694112^En19	ES	En19	GFI1_chr19:13693912-13694112	19	13693912	13694112	GFI1	176	184	331	237	874	1377	980	747	994.5	101	3.20292	0.269062
GFI1_chr19:35865986-35866186^En19	ES	En19	GFI1_chr19:35865986-35866186	19	35865986	35866186	GFI1	420	758	555	726	4608	4999	3232	3127	3991.5	357	3.83653	0.183574
GFI1_chr19:3952982-3953182^En19	ES	En19	GFI1_chr19:3952982-3953182	19	3952982	3953182	GFI1	296	323	31	285	1219	1548	1404	1408	1394.75	152	3.77914	0.616013
GFI1_chr19:39794135-39794335^En19	ES	En19	GFI1_chr19:39794135-39794335	19	39794135	39794335	GFI1	251	320	156	255	569	1096	876	553	773.5	86	2.85457	0.234725
GFI1_chr19:39838047-39838247^En19	ES	En19	GFI1_chr19:39838047-39838247	19	39838047	39838247	GFI1	1120	1412	719	910	4653	7163	6111	4744	5667.75	540	3.60713	0.114632
GFI1_chr19:40354867-40355067^En19	ES	En19	GFI1_chr19:40354867-40355067	19	40354867	40355067	GFI1	469	643	318	273	8674	11166	9156	6802	8949.5	575	5.22418	0.118176
GFI1_chr19:40931331-40931531^En19	ES	En19	GFI1_chr19:40931331-40931531	19	40931331	40931531	GFI1	41	74	0	53	35	336	180	90	160.25	14	NA	NA
GFI1_chr19:45657928-45658128^En19	ES	En19	GFI1_chr19:45657928-45658128	19	45657928	45658128	GFI1	1	50	68	45	485	449	291	456	420.25	33	NA	NA
GFI1_chr19:46265652-46265852^En19	ES	En19	GFI1_chr19:46265652-46265852	19	46265652	46265852	GFI1	420	712	340	526	2698	4749	4361	2634	3610.5	362	3.99211	0.155961
GFI1_chr19:49073212-49073412^En19	ES	En19	GFI1_chr19:49073212-49073412	19	49073212	49073412	GFI1	880	724	533	531	1478	3069	2356	1593	2124	238	2.86239	0.172675
GFI1_chr19:51096320-51096520^En19	ES	En19	GFI1_chr19:51096320-51096520	19	51096320	51096520	GFI1	84	144	61	104	238	198	119	167	180.5	21	NA	NA
GFI1_chr2:101842692-101842892^En19	ES	En19	GFI1_chr2:101842692-101842892	2	101842692	101842892	GFI1	19	150	0	4	107	123	64	149	110.75	11	NA	NA
GFI1_chr2:102369587-102369787^En19	ES	En19	GFI1_chr2:102369587-102369787	2	102369587	102369787	GFI1	1179	1258	1313	1278	9330	12546	10200	8008	10021	872	4.1011	0.111743
GFI1_chr2:121049710-121049910^En19	ES	En19	GFI1_chr2:121049710-121049910	2	121049710	121049910	GFI1	73	136	35	110	1286	2434	1250	1074	1511	134	NA	NA
GFI1_chr2:127402328-127402528^En19	ES	En19	GFI1_chr2:127402328-127402528	2	127402328	127402528	GFI1	139	292	119	156	3169	4515	3798	2393	3468.75	239	5.13175	0.156891
GFI1_chr2:191132092-191132292^En19	ES	En19	GFI1_chr2:191132092-191132292	2	191132092	191132292	GFI1	566	319	358	429	8628	11953	9731	6746	9264.5	648	5.20243	0.229023
GFI1_chr2:191471925-191472125^En19	ES	En19	GFI1_chr2:191471925-191472125	2	191471925	191472125	GFI1	1641	1603	948	1127	19397	21629	18017	14094	18284.2	1458	4.76764	0.10802
GFI1_chr2:205889758-205889958^En19	ES	En19	GFI1_chr2:205889758-205889958	2	205889758	205889958	GFI1	592	602	405	397	1895	3990	2802	1553	2560	247	3.47249	0.160403
GFI1_chr2:36934313-36934513^En19	ES	En19	GFI1_chr2:36934313-36934513	2	36934313	36934513	GFI1	567	536	534	494	7823	8484	7331	5904	7385.5	592	4.76012	0.121595
GFI1_chr2:47432691-47432891^En19	ES	En19	GFI1_chr2:47432691-47432891	2	47432691	47432891	GFI1	438	489	385	307	2449	3849	3026	2675	2999.75	288	4.05226	0.132866
GFI1_chr2:48373191-48373391^En19	ES	En19	GFI1_chr2:48373191-48373391	2	48373191	48373391	GFI1	281	391	352	286	4862	6922	5355	4063	5300.5	351	4.91318	0.112894
GFI1_chr2:48731915-48732115^En19	ES	En19	GFI1_chr2:48731915-48732115	2	48731915	48732115	GFI1	346	232	200	147	1409	1301	1449	1041	1300	128	3.66154	0.234506
GFI1_chr2:54192502-54192702^En19	ES	En19	GFI1_chr2:54192502-54192702	2	54192502	54192702	GFI1	317	296	298	199	675	1614	1259	854	1100.5	116	3.13367	0.223371
GFI1_chr2:65648014-65648214^En19	ES	En19	GFI1_chr2:65648014-65648214	2	65648014	65648214	GFI1	6	74	0	59	390	546	200	240	344	38	NA	NA
GFI1_chr2:85713029-85713229^En19	ES	En19	GFI1_chr2:85713029-85713229	2	85713029	85713229	GFI1	198	202	189	128	1586	2042	1640	1232	1625	151	4.29333	0.17
GFI1_chr20:22788342-22788542^En19	ES	En19	GFI1_chr20:22788342-22788542	20	22788342	22788542	GFI1	1656	2555	1747	1918	10686	16610	11853	8050	11799.8	1106	3.69677	0.0944362
GFI1_chr20:22788342-22788542,GFI1_chr20:22788390-22788590,GFI1_chr20:22788366-22788566^En19	ES	En19	GFI1_chr20:22788342-22788542,GFI1_chr20:22788390-22788590,GFI1_chr20:22788366-22788566	20	22788342	22788542,GFI1_chr20:22788390-22788590,GFI1_chr20:22788366-22788566	GFI1	31	7	113	54	203	483	548	146	345	31	NA	NA
GFI1_chr20:22788366-22788566^En19	ES	En19	GFI1_chr20:22788366-22788566	20	22788366	22788566	GFI1	1255	1879	968	932	11538	15948	11276	9560	12080.5	1032	4.39259	0.100212
GFI1_chr20:22788390-22788590^En19	ES	En19	GFI1_chr20:22788390-22788590	20	22788390	22788590	GFI1	1576	1815	1435	822	19581	29868	21697	16567	21928.2	1770	4.88155	0.156358
GFI1_chr20:31319926-31320126^En19	ES	En19	GFI1_chr20:31319926-31320126	20	31319926	31320126	GFI1	251	199	164	155	722	950	572	291	633.75	58	2.88735	0.28951
GFI1_chr20:33754394-33754594^En19	ES	En19	GFI1_chr20:33754394-33754594	20	33754394	33754594	GFI1	101	191	55	119	563	359	359	593	468.5	48	3.33136	0.382711
GFI1_chr20:37624414-37624614^En19	ES	En19	GFI1_chr20:37624414-37624614	20	37624414	37624614	GFI1	1383	1412	1318	1384	3651	4578	3905	3142	3819	420	2.6971	0.127528
GFI1_chr21:30678745-30678945^En19	ES	En19	GFI1_chr21:30678745-30678945	21	30678745	30678945	GFI1	1051	1425	964	927	8410	10042	9192	6296	8485	710	4.11149	0.0843956
GFI1_chr21:36270160-36270360^En19	ES	En19	GFI1_chr21:36270160-36270360	21	36270160	36270360	GFI1	671	711	639	562	5548	9013	6964	4971	6624	554	4.42041	0.0965816
GFI1_chr21:37582453-37582653^En19	ES	En19	GFI1_chr21:37582453-37582653	21	37582453	37582653	GFI1	165	228	252	234	883	1098	580	935	874	76	3.18272	0.280208
GFI1_chr21:38755444-38755644^En19	ES	En19	GFI1_chr21:38755444-38755644	21	38755444	38755644	GFI1	1483	1920	1111	1309	5582	6583	5064	4584	5453.25	551	3.1235	0.114275
GFI1_chr21:45188155-45188355^En19	ES	En19	GFI1_chr21:45188155-45188355	21	45188155	45188355	GFI1	611	666	798	554	8189	10720	9975	7763	9161.75	779	4.75874	0.127362
GFI1_chr22:21195337-21195537^En19	ES	En19	GFI1_chr22:21195337-21195537	22	21195337	21195537	GFI1	207	302	320	252	809	814	1354	744	930.25	79	2.98562	0.257376
GFI1_chr22:22061939-22062139^En19	ES	En19	GFI1_chr22:22061939-22062139	22	22061939	22062139	GFI1	637	584	403	403	2276	2866	2128	1925	2298.75	238	3.3668	0.155253
GFI1_chr3:10187466-10187666^En19	ES	En19	GFI1_chr3:10187466-10187666	3	10187466	10187666	GFI1	230	840	348	280	1642	1626	1564	1391	1555.75	169	3.14481	0.256829
GFI1_chr3:127130252-127130452^En19	ES	En19	GFI1_chr3:127130252-127130452	3	127130252	127130452	GFI1	111	101	62	76	691	957	586	361	648.75	57	NA	NA
GFI1_chr3:138581809-138582009^En19	ES	En19	GFI1_chr3:138581809-138582009	3	138581809	138582009	GFI1	1029	1492	906	893	4688	7633	4240	3639	5050	485	3.3853	0.121677
GFI1_chr3:139105637-139105837^En19	ES	En19	GFI1_chr3:139105637-139105837	3	139105637	139105837	GFI1	366	684	477	354	1183	2314	2009	1516	1755.5	163	3.10157	0.186502
GFI1_chr3:139105688-139105888^En19	ES	En19	GFI1_chr3:139105688-139105888	3	139105688	139105888	GFI1	53	0	47	81	184	430	282	279	293.75	32	NA	NA
GFI1_chr3:150489492-150489692^En19	ES	En19	GFI1_chr3:150489492-150489692	3	150489492	150489692	GFI1	345	342	104	286	1025	1510	1050	1014	1149.75	109	3.29613	0.27133
GFI1_chr3:152575048-152575248^En19	ES	En19	GFI1_chr3:152575048-152575248	3	152575048	152575248	GFI1	925	1441	601	672	2872	3518	2911	2024	2831.25	285	2.89827	0.155712
GFI1_chr3:154950474-154950674^En19	ES	En19	GFI1_chr3:154950474-154950674	3	154950474	154950674	GFI1	733	890	578	672	8064	13164	9421	7139	9447	738	4.6976	0.0858094
GFI1_chr3:156846130-156846330^En19	ES	En19	GFI1_chr3:156846130-156846330	3	156846130	156846330	GFI1	383	311	294	498	3288	2965	2495	2219	2741.75	258	4.01355	0.318879
GFI1_chr3:158495295-158495495^En19	ES	En19	GFI1_chr3:158495295-158495495	3	158495295	158495495	GFI1	1026	1304	1108	821	3561	6047	5073	3924	4651.25	471	3.29165	0.11662
GFI1_chr3:17734888-17735088^En19	ES	En19	GFI1_chr3:17734888-17735088	3	17734888	17735088	GFI1	251	319	163	187	1014	1415	1601	1297	1331.75	136	3.72257	0.205217
GFI1_chr3:185823366-185823566^En19	ES	En19	GFI1_chr3:185823366-185823566	3	185823366	185823566	GFI1	694	851	360	426	4013	5177	4094	3776	4265	377	4.07545	0.154316
GFI1_chr3:193846057-193846257^En19	ES	En19	GFI1_chr3:193846057-193846257	3	193846057	193846257	GFI1	496	782	525	301	5257	8015	5439	4405	5779	478	4.53796	0.138882
GFI1_chr3:33108942-33109142^En19	ES	En19	GFI1_chr3:33108942-33109142	3	33108942	33109142	GFI1	726	695	570	423	2687	4781	3620	3139	3556.75	329	3.69632	0.143426
GFI1_chr3:5236514-5236714^En19	ES	En19	GFI1_chr3:5236514-5236714	3	5236514	5236714	GFI1	568	1063	820	704	15335	21364	15620	12546	16216.2	1079	5.1647	0.109446
GFI1_chr3:69840273-69840473^En19	ES	En19	GFI1_chr3:69840273-69840473	3	69840273	69840473	GFI1	1008	634	665	729	11239	15840	10416	8545	11510	874	4.82192	0.211383
GFI1_chr3:69840333-69840533^En19	ES	En19	GFI1_chr3:69840333-69840533	3	69840333	69840533	GFI1	1445	2022	1337	1318	7555	9786	11168	6382	8722.75	772	3.66004	0.0994022
GFI1_chr3:72388434-72388634^En19	ES	En19	GFI1_chr3:72388434-72388634	3	72388434	72388634	GFI1	461	590	320	372	9917	14990	11165	8102	11043.5	759	5.39151	0.0875636
GFI1_chr4:2619787-2619987^En19	ES	En19	GFI1_chr4:2619787-2619987	4	2619787	2619987	GFI1	1454	1901	881	1113	5800	7824	7047	4681	6338	607	3.42939	0.115942
GFI1_chr4:2869585-2869785^En19	ES	En19	GFI1_chr4:2869585-2869785	4	2869585	2869785	GFI1	756	687	574	686	4079	5735	4386	3368	4392	430	3.82419	0.124646
GFI1_chr4:39559917-39560117^En19	ES	En19	GFI1_chr4:39559917-39560117	4	39559917	39560117	GFI1	527	769	451	508	3029	4969	4225	2862	3771.25	329	3.87999	0.113454
GFI1_chr4:79572680-79572880^En19	ES	En19	GFI1_chr4:79572680-79572880	4	79572680	79572880	GFI1	60	107	58	68	443	1050	587	609	672.25	63	NA	NA
GFI1_chr4:81054492-81054692^En19	ES	En19	GFI1_chr4:81054492-81054692	4	81054492	81054692	GFI1	792	1434	624	940	4477	7355	7166	4292	5822.5	596	3.76528	0.143595
GFI1_chr4:86655777-86655977^En19	ES	En19	GFI1_chr4:86655777-86655977	4	86655777	86655977	GFI1	496	804	624	599	10551	14791	10879	9696	11479.2	773	5.03592	0.106434
GFI1_chr4:86655837-86656037^En19	ES	En19	GFI1_chr4:86655837-86656037	4	86655837	86656037	GFI1	723	1135	871	661	20300	26250	18982	19465	21249.2	1490	5.37026	0.16031
GFI1_chr4:88343794-88343994^En19	ES	En19	GFI1_chr4:88343794-88343994	4	88343794	88343994	GFI1	1273	1402	1177	968	4571	6791	3877	3134	4593.25	479	3.1066	0.129982
GFI1_chr5:10487798-10487998^En19	ES	En19	GFI1_chr5:10487798-10487998	5	10487798	10487998	GFI1	432	538	442	263	7847	10442	8093	6248	8157.5	612	5.11151	0.113645
GFI1_chr5:118604939-118605139^En19	ES	En19	GFI1_chr5:118604939-118605139	5	118604939	118605139	GFI1	1050	965	1073	1045	4986	6300	4859	4799	5236	511	3.48999	0.145361
GFI1_chr5:140985327-140985527^En19	ES	En19	GFI1_chr5:140985327-140985527	5	140985327	140985527	GFI1	144	191	36	121	437	842	242	750	567.75	65	3.46399	0.424546
GFI1_chr5:141603304-141603504^En19	ES	En19	GFI1_chr5:141603304-141603504	5	141603304	141603504	GFI1	774	840	778	549	5389	6119	4265	3402	4793.75	443	3.84198	0.137609
GFI1_chr5:173042994-173043194^En19	ES	En19	GFI1_chr5:173042994-173043194	5	173042994	173043194	GFI1	478	582	308	551	1326	2308	2150	1041	1706.25	160	2.99754	0.199543
GFI1_chr5:176541255-176541455^En19	ES	En19	GFI1_chr5:176541255-176541455	5	176541255	176541455	GFI1	889	771	485	569	5203	6770	6611	4914	5874.5	520	4.2542	0.131987
GFI1_chr5:176797842-176798042^En19	ES	En19	GFI1_chr5:176797842-176798042	5	176797842	176798042	GFI1	371	409	440	283	1230	2194	1664	870	1489.5	146	3.11554	0.194731
GFI1_chr5:180131460-180131660^En19	ES	En19	GFI1_chr5:180131460-180131660	5	180131460	180131660	GFI1	980	1419	580	489	1512	2162	2284	1327	1821.25	191	2.42737	0.202647
GFI1_chr5:90607628-90607828^En19	ES	En19	GFI1_chr5:90607628-90607828	5	90607628	90607828	GFI1	120	103	25	122	358	738	302	370	442	43	NA	NA
GFI1_chr5:95592634-95592834^En19	ES	En19	GFI1_chr5:95592634-95592834	5	95592634	95592834	GFI1	768	1030	661	603	7168	10623	8125	6692	8152	713	4.49651	0.085633
GFI1_chr6:119647068-119647268^En19	ES	En19	GFI1_chr6:119647068-119647268	6	119647068	119647268	GFI1	286	333	252	297	1341	1598	998	1021	1239.5	138	3.26785	0.199291
GFI1_chr6:122806159-122806359^En19	ES	En19	GFI1_chr6:122806159-122806359	6	122806159	122806359	GFI1	156	262	114	36	1292	1838	1726	1096	1488	117	4.5339	0.428829
GFI1_chr6:134028708-134028908^En19	ES	En19	GFI1_chr6:134028708-134028908	6	134028708	134028908	GFI1	308	272	170	198	871	1272	790	436	842.25	71	2.99368	0.249836
GFI1_chr6:134304649-134304849^En19	ES	En19	GFI1_chr6:134304649-134304849	6	134304649	134304849	GFI1	1776	2223	1642	1059	7974	10210	8432	6532	8287	840	3.47935	0.105071
GFI1_chr6:135419510-135419710^En19	ES	En19	GFI1_chr6:135419510-135419710	6	135419510	135419710	GFI1	929	851	701	568	2579	3282	3547	2328	2934	281	3.14511	0.141316
GFI1_chr6:139819957-139820157^En19	ES	En19	GFI1_chr6:139819957-139820157	6	139819957	139820157	GFI1	563	860	698	702	2609	3322	3234	2415	2895	259	3.2159	0.143699
GFI1_chr6:142433715-142433915^En19	ES	En19	GFI1_chr6:142433715-142433915	6	142433715	142433915	GFI1	249	410	291	287	602	788	522	559	617.75	69	2.34534	0.240048
GFI1_chr6:14877407-14877607^En19	ES	En19	GFI1_chr6:14877407-14877607	6	14877407	14877607	GFI1	1465	1396	809	679	30794	38638	33619	25814	32216.2	2068	5.57468	0.207951
GFI1_chr6:157615313-157615513^En19	ES	En19	GFI1_chr6:157615313-157615513	6	157615313	157615513	GFI1	503	597	521	427	1524	2762	1936	1516	1934.5	199	3.08957	0.147649
GFI1_chr6:157615330-157615530^En19	ES	En19	GFI1_chr6:157615330-157615530	6	157615330	157615530	GFI1	107	161	233	139	475	822	873	606	694	62	3.25963	0.29981
GFI1_chr6:158604585-158604785^En19	ES	En19	GFI1_chr6:158604585-158604785	6	158604585	158604785	GFI1	169	274	353	113	2778	2335	3100	2184	2599.25	236	4.58512	0.382274
GFI1_chr6:27562260-27562460^En19	ES	En19	GFI1_chr6:27562260-27562460	6	27562260	27562460	GFI1	150	270	211	146	613	698	701	472	621	71	2.91184	0.246853
GFI1_chr6:27562280-27562480^En19	ES	En19	GFI1_chr6:27562280-27562480	6	27562280	27562480	GFI1	605	424	343	317	3899	4662	2726	3334	3655.25	338	4.271	0.185638
GFI1_chr6:27570183-27570383^En19	ES	En19	GFI1_chr6:27570183-27570383	6	27570183	27570383	GFI1	639	873	718	471	2229	1458	1255	1185	1531.75	153	2.51862	0.23374
GFI1_chr6:30910490-30910690^En19	ES	En19	GFI1_chr6:30910490-30910690	6	30910490	30910690	GFI1	713	1117	916	515	3113	3530	3537	2307	3121.75	290	3.14588	0.157983
GFI1_chr6:30910523-30910723^En19	ES	En19	GFI1_chr6:30910523-30910723	6	30910523	30910723	GFI1	1100	1502	987	891	6233	9884	6692	5585	7098.5	678	3.80527	0.0908857
GFI1_chr6:31527750-31527950^En19	ES	En19	GFI1_chr6:31527750-31527950	6	31527750	31527950	GFI1	443	828	462	544	5098	6183	4871	4440	5148	506	4.32246	0.134597
GFI1_chr6:47101530-47101730^En19	ES	En19	GFI1_chr6:47101530-47101730	6	47101530	47101730	GFI1	1191	1495	782	1112	3912	5210	4138	3829	4272.25	400	3.11696	0.132987
GFI1_chr7:100143422-100143622^En19	ES	En19	GFI1_chr7:100143422-100143622	7	100143422	100143622	GFI1	103	353	217	411	4359	6306	4404	3531	4650	359	4.95298	0.413312
GFI1_chr7:102624193-102624393^En19	ES	En19	GFI1_chr7:102624193-102624393	7	102624193	102624393	GFI1	337	378	449	263	2223	1755	1731	930	1659.75	163	3.37637	0.23334
GFI1_chr7:105659249-105659449^En19	ES	En19	GFI1_chr7:105659249-105659449	7	105659249	105659449	GFI1	893	1222	985	1103	6251	9724	5952	5379	6826.5	650	3.81242	0.123543
GFI1_chr7:111117602-111117802^En19	ES	En19	GFI1_chr7:111117602-111117802	7	111117602	111117802	GFI1	343	520	268	221	2492	3580	2354	2607	2758.25	241	4.22046	0.169045
GFI1_chr7:137627974-137628174^En19	ES	En19	GFI1_chr7:137627974-137628174	7	137627974	137628174	GFI1	647	702	359	386	1580	1971	1897	1267	1678.75	152	2.9228	0.173158
GFI1_chr7:140177155-140177355^En19	ES	En19	GFI1_chr7:140177155-140177355	7	140177155	140177355	GFI1	453	904	574	487	3445	3937	2612	2916	3227.5	335	3.61582	0.170244
GFI1_chr7:148549543-148549743^En19	ES	En19	GFI1_chr7:148549543-148549743	7	148549543	148549743	GFI1	226	430	210	43	331	678	173	539	430.25	42	2.37153	0.48071
GFI1_chr7:16707670-16707870^En19	ES	En19	GFI1_chr7:16707670-16707870	7	16707670	16707870	GFI1	833	824	692	693	1888	2897	2022	1895	2175.5	240	2.74259	0.145084
GFI1_chr7:2562758-2562958^En19	ES	En19	GFI1_chr7:2562758-2562958	7	2562758	2562958	GFI1	1355	1606	1127	896	5721	7119	5597	4268	5676.25	550	3.37181	0.104425
GFI1_chr7:318107-318307^En19	ES	En19	GFI1_chr7:318107-318307	7	318107	318307	GFI1	823	1141	714	603	2663	3448	3305	2881	3074.25	322	3.14032	0.137812
GFI1_chr7:66152282-66152482^En19	ES	En19	GFI1_chr7:66152282-66152482	7	66152282	66152482	GFI1	366	278	394	347	1450	2063	1963	1194	1667.5	166	3.37851	0.202245
GFI1_chr7:86849022-86849222^En19	ES	En19	GFI1_chr7:86849022-86849222	7	86849022	86849222	GFI1	0	0	1	0	85	146	208	139	144.5	14	NA	NA
GFI1_chr7:97795531-97795731^En19	ES	En19	GFI1_chr7:97795531-97795731	7	97795531	97795731	GFI1	169	421	256	229	713	830	518	647	677	74	2.64266	0.276761
GFI1_chr7:99160641-99160841^En19	ES	En19	GFI1_chr7:99160641-99160841	7	99160641	99160841	GFI1	2	64	1	114	1449	1141	1085	439	1028.5	94	NA	NA
GFI1_chr7:99845565-99845765^En19	ES	En19	GFI1_chr7:99845565-99845765	7	99845565	99845765	GFI1	182	707	159	141	558	1135	1452	699	961	106	2.97868	0.34542
GFI1_chr8:126935394-126935594^En19	ES	En19	GFI1_chr8:126935394-126935594	8	126935394	126935594	GFI1	1300	830	686	1077	4523	5589	4324	3593	4507.25	445	3.35632	0.176708
GFI1_chr8:128953017-128953217^En19	ES	En19	GFI1_chr8:128953017-128953217	8	128953017	128953217	GFI1	351	319	34	352	1708	2409	1421	1455	1748.25	171	3.87487	0.632877
GFI1_chr8:144594915-144595115^En19	ES	En19	GFI1_chr8:144594915-144595115	8	144594915	144595115	GFI1	303	411	127	175	860	1928	1233	773	1198.5	124	3.40713	0.253578
GFI1_chr8:17123967-17124167^En19	ES	En19	GFI1_chr8:17123967-17124167	8	17123967	17124167	GFI1	335	809	482	275	1618	1908	1803	1452	1695.25	170	3.09428	0.215129
GFI1_chr8:37941063-37941263^En19	ES	En19	GFI1_chr8:37941063-37941263	8	37941063	37941263	GFI1	204	177	25	113	546	385	880	174	496.25	56	3.1457	0.478207
GFI1_chr8:42158017-42158217^En19	ES	En19	GFI1_chr8:42158017-42158217	8	42158017	42158217	GFI1	413	618	281	292	3097	3378	3224	2700	3099.75	276	4.14513	0.157099
GFI1_chr8:42158030-42158230^En19	ES	En19	GFI1_chr8:42158030-42158230	8	42158030	42158230	GFI1	353	559	356	609	5794	7155	4677	3579	5301.25	433	4.52538	0.256879
GFI1_chr8:42426695-42426895^En19	ES	En19	GFI1_chr8:42426695-42426895	8	42426695	42426895	GFI1	442	765	457	476	1887	2571	1528	1923	1977.25	191	3.11775	0.183235
GFI1_chr8:56757776-56757976^En19	ES	En19	GFI1_chr8:56757776-56757976	8	56757776	56757976	GFI1	689	740	604	818	7937	9961	8706	5743	8086.75	706	4.53715	0.123507
GFI1_chr9:119199558-119199758^En19	ES	En19	GFI1_chr9:119199558-119199758	9	119199558	119199758	GFI1	957	646	711	895	2174	4287	3237	2468	3041.5	304	3.06066	0.182452
GFI1_chr9:132358185-132358385^En19	ES	En19	GFI1_chr9:132358185-132358385	9	132358185	132358385	GFI1	1327	1426	718	884	4024	5741	4432	3917	4528.5	441	3.26633	0.135937
GFI1_chr9:138973302-138973502^En19	ES	En19	GFI1_chr9:138973302-138973502	9	138973302	138973502	GFI1	659	826	438	463	3088	5121	4046	2702	3739.25	359	3.7882	0.122051
GFI1_chr9:34150151-34150351^En19	ES	En19	GFI1_chr9:34150151-34150351	9	34150151	34150351	GFI1	553	931	423	265	3751	4688	4053	2853	3836.25	365	4.03721	0.179921
GFI1_chr9:71293463-71293663^En19	ES	En19	GFI1_chr9:71293463-71293663	9	71293463	71293663	GFI1	61	137	86	198	905	617	1149	717	847	70	3.9634	0.351582
GFI1_chr9:90166786-90166986^En19	ES	En19	GFI1_chr9:90166786-90166986	9	90166786	90166986	GFI1	493	369	449	371	2251	2717	1341	1551	1965	197	3.36912	0.21589
GFI1_chr9:99742757-99742957^En19	ES	En19	GFI1_chr9:99742757-99742957	9	99742757	99742957	GFI1	582	924	443	572	2385	3401	2571	2040	2599.25	250	3.22664	0.146065
GFI1_chrX:118606556-118606756^En19	ES	En19	GFI1_chrX:118606556-118606756	X	118606556	118606756	GFI1	742	988	595	501	2337	4684	3229	1822	3018	315	3.24867	0.149513
GFI1_chrX:129088891-129089091^En19	ES	En19	GFI1_chrX:129088891-129089091	X	129088891	129089091	GFI1	1231	1590	1040	1045	3519	5452	3936	3298	4051.25	402	2.93224	0.101012
pos_chr17:41150464:D_chr17:41150364-41150564^En19	ES	En19	pos_chr17:41150464:D_chr17:41150364-41150564	17	41150464:D_chr17:41150364	41150564	positive	724	748	299	331	14349	19146	14070	13998	15390.8	1021	5.59485	0.272566
pos_chr19:49378699:D_chr19:49378601-49378801^En19	ES	En19	pos_chr19:49378699:D_chr19:49378601-49378801	19	49378699:D_chr19:49378601	49378801	positive	560	830	459	558	57532	76914	62740	50719	61976.2	1901	7.05424	0.0792924
pos_rs10146759_chr14:24899094-24899294^En19	ES	En19	pos_rs10146759_chr14:24899094-24899294	14	24899094	24899294	positive	1625	1513	829	1184	29106	36805	27895	23011	29204.2	1905	5.27744	0.176559
pos_rs10753573_chr1:19834324-19834524^En19	ES	En19	pos_rs10753573_chr1:19834324-19834524	1	19834324	19834524	positive	488	476	350	356	2876	4389	2978	2617	3215	264	4.08458	0.129631
pos_rs10820682_chr9:99241487-99241687^En19	ES	En19	pos_rs10820682_chr9:99241487-99241687	9	99241487	99241687	positive	147	320	304	238	2792	4230	4544	2499	3516.25	283	4.74887	0.189147
pos_rs112372623_chr4:41965450-41965650^En19	ES	En19	pos_rs112372623_chr4:41965450-41965650	4	41965450	41965650	positive	246	307	241	313	1108	1675	1620	1207	1402.5	113	3.48652	0.191514
pos_rs112895815_chr17:6940333-6940533^En19	ES	En19	pos_rs112895815_chr17:6940333-6940533	17	6940333	6940533	positive	506	632	366	646	4065	4996	4677	3885	4405.75	379	4.17838	0.157413
pos_rs113065267_chr17:43806963-43807163^En19	ES	En19	pos_rs113065267_chr17:43806963-43807163	17	43806963	43807163	positive	1201	1830	1057	803	20553	31551	22749	17287	23035	1778	5.07991	0.0942926
pos_rs113975468_chr10:126150224-126150424^En19	ES	En19	pos_rs113975468_chr10:126150224-126150424	10	126150224	126150424	positive	21	13	9	76	517	617	407	113	413.5	36	NA	NA
pos_rs115231472_chr9:131038475-131038675^En19	ES	En19	pos_rs115231472_chr9:131038475-131038675	9	131038475	131038675	positive	537	724	338	301	6245	8649	6614	4856	6591	533	4.78964	0.130968
pos_rs115850137_chr9:139619858-139620058^En19	ES	En19	pos_rs115850137_chr9:139619858-139620058	9	139619858	139620058	positive	466	837	551	490	1491	1746	854	778	1217.25	125	2.37578	0.229472
pos_rs116025516_chr6:29910089-29910289^En19	ES	En19	pos_rs116025516_chr6:29910089-29910289	6	29910089	29910289	positive	172	184	129	199	8903	12685	10269	8080	9984.25	461	6.33789	0.115813
pos_rs11650220_chr17:65800040-65800240^En19	ES	En19	pos_rs11650220_chr17:65800040-65800240	17	65800040	65800240	positive	784	887	618	648	2582	3878	3148	2152	2940	312	3.17233	0.110142
pos_rs117188042_chr17:43838610-43838810^En19	ES	En19	pos_rs117188042_chr17:43838610-43838810	17	43838610	43838810	positive	1163	818	776	639	7450	13282	10384	6472	9397	770	4.50544	0.195435
pos_rs11783772_chr8:145008343-145008543^En19	ES	En19	pos_rs11783772_chr8:145008343-145008543	8	145008343	145008543	positive	109	108	129	108	1029	1612	1351	793	1196.25	113	4.42901	0.208151
pos_rs12450191_chr17:80407848-80408048^En19	ES	En19	pos_rs12450191_chr17:80407848-80408048	17	80407848	80408048	positive	1178	1030	845	745	5679	6177	5849	4498	5550.75	514	3.7127	0.126025
pos_rs12582100_chr12:112378809-112379009^En19	ES	En19	pos_rs12582100_chr12:112378809-112379009	12	112378809	112379009	positive	409	662	240	397	2715	3200	3027	2295	2809.25	270	3.91009	0.173049
pos_rs12769981_chr10:35356674-35356874^En19	ES	En19	pos_rs12769981_chr10:35356674-35356874	10	35356674	35356874	positive	116	468	154	114	1626	1067	1119	560	1093	101	3.62122	0.339631
pos_rs12984859_chr19:48759073-48759273^En19	ES	En19	pos_rs12984859_chr19:48759073-48759273	19	48759073	48759273	positive	1395	2116	1513	1119	17231	23053	19106	14597	18496.8	1589	4.62646	0.0840711
pos_rs13212903_chr6:73978186-73978386^En19	ES	En19	pos_rs13212903_chr6:73978186-73978386	6	73978186	73978386	positive	132	31	75	3	731	1058	539	636	741	61	NA	NA
pos_rs13960_chr19:3762598-3762798^En19	ES	En19	pos_rs13960_chr19:3762598-3762798	19	3762598	3762798	positive	162	103	120	59	996	2130	907	1084	1279.25	114	NA	NA
pos_rs141388053_chr17:44294952-44295152^En19	ES	En19	pos_rs141388053_chr17:44294952-44295152	17	44294952	44295152	positive	705	1104	729	680	3924	5195	4047	3753	4229.75	424	3.56928	0.119188
pos_rs143353433_chr17:44302652-44302852^En19	ES	En19	pos_rs143353433_chr17:44302652-44302852	17	44302652	44302852	positive	538	608	251	650	4932	8077	4979	3706	5423.5	460	4.44807	0.292935
pos_rs149812839_chr17:43684921-43685121^En19	ES	En19	pos_rs149812839_chr17:43684921-43685121	17	43684921	43685121	positive	394	323	321	233	1647	2836	2019	1691	2048.25	183	3.81211	0.170368
pos_rs150914256_chr17:39002504-39002704^En19	ES	En19	pos_rs150914256_chr17:39002504-39002704	17	39002504	39002704	positive	576	1127	795	707	2983	3634	3684	1616	2979.25	249	3.07225	0.173044
pos_rs1707988_chr3:39551426-39551626^En19	ES	En19	pos_rs1707988_chr3:39551426-39551626	3	39551426	39551626	positive	2409	3139	2332	2119	17023	24261	20574	14648	19126.5	1745	4.07911	0.0584857
pos_rs1771220_chr9:116163545-116163745^En19	ES	En19	pos_rs1771220_chr9:116163545-116163745	9	116163545	116163745	positive	13	70	0	96	381	354	136	522	348.25	29	NA	NA
pos_rs1800201_chr12:6976585-6976785^En19	ES	En19	pos_rs1800201_chr12:6976585-6976785	12	6976585	6976785	positive	536	463	413	449	16145	22140	16926	12353	16891	964	5.75698	0.0975453
pos_rs2033980_chr11:25856255-25856455^En19	ES	En19	pos_rs2033980_chr11:25856255-25856455	11	25856255	25856455	positive	468	654	685	388	2409	2751	2457	1681	2324.5	210	3.25916	0.174864
pos_rs2270845_chr16:85045003-85045203^En19	ES	En19	pos_rs2270845_chr16:85045003-85045203	16	85045003	85045203	positive	590	683	478	605	8515	10285	8710	6660	8542.5	739	4.80614	0.102976
pos_rs2292538_chr4:156874733-156874933^En19	ES	En19	pos_rs2292538_chr4:156874733-156874933	4	156874733	156874933	positive	27	105	113	33	587	1582	770	740	919.75	85	NA	NA
pos_rs2295776_chr10:102295529-102295729^En19	ES	En19	pos_rs2295776_chr10:102295529-102295729	10	102295529	102295729	positive	940	1316	706	594	21679	26497	19946	17543	21416.2	1548	5.36498	0.105378
pos_rs2402822_chr7:126297847-126298047^En19	ES	En19	pos_rs2402822_chr7:126297847-126298047	7	126297847	126298047	positive	429	275	398	386	9063	12566	8713	7806	9537	677	5.37791	0.250078
pos_rs28364709_chr16:1877075-1877275^En19	ES	En19	pos_rs28364709_chr16:1877075-1877275	16	1877075	1877275	positive	251	138	200	123	1964	2003	2044	1622	1908.25	168	4.49154	0.225563
pos_rs28384491_chr19:9434772-9434972^En19	ES	En19	pos_rs28384491_chr19:9434772-9434972	19	9434772	9434972	positive	1295	1465	1225	1116	21616	32125	23016	21075	24458	1943	5.0839	0.0835361
pos_rs28514618_chr14:104053763-104053963^En19	ES	En19	pos_rs28514618_chr14:104053763-104053963	14	104053763	104053963	positive	64	34	116	82	600	1178	275	503	639	61	NA	NA
pos_rs28640237_chr15:66070862-66071062^En19	ES	En19	pos_rs28640237_chr15:66070862-66071062	15	66070862	66071062	positive	316	237	161	330	1071	1134	913	591	927.25	87	2.9959	0.270235
pos_rs2923656_chr8:35096533-35096733^En19	ES	En19	pos_rs2923656_chr8:35096533-35096733	8	35096533	35096733	positive	81	67	128	83	766	924	589	213	623	54	NA	NA
pos_rs3213745_chr2:37458611-37458811^En19	ES	En19	pos_rs3213745_chr2:37458611-37458811	2	37458611	37458811	positive	153	242	218	77	238	1207	370	425	560	62	NA	NA
pos_rs35635895_chr2:76444862-76445062^En19	ES	En19	pos_rs35635895_chr2:76444862-76445062	2	76444862	76445062	positive	686	825	760	453	1161	1386	1056	539	1035.5	102	2.00641	0.2242
pos_rs3828485_chr4:122722268-122722468^En19	ES	En19	pos_rs3828485_chr4:122722268-122722468	4	122722268	122722468	positive	110	7	31	83	1999	3511	2509	1835	2463.5	131	NA	NA
pos_rs3933327_chr9:123633940-123634140^En19	ES	En19	pos_rs3933327_chr9:123633940-123634140	9	123633940	123634140	positive	420	1081	697	591	10983	10271	8555	5166	8743.75	534	4.6672	0.285737
pos_rs4343028_chr11:62389518-62389718^En19	ES	En19	pos_rs4343028_chr11:62389518-62389718	11	62389518	62389718	positive	0	27	44	44	197	261	273	213	236	21	NA	NA
pos_rs4806711_chr19:54619091-54619291^En19	ES	En19	pos_rs4806711_chr19:54619091-54619291	19	54619091	54619291	positive	2072	2437	2082	1932	33497	45685	35118	30946	36311.5	2905	4.97128	0.0798784
pos_rs502383_chr6:123729205-123729405^En19	ES	En19	pos_rs502383_chr6:123729205-123729405	6	123729205	123729405	positive	245	352	191	210	356	539	444	372	427.75	41	2.18104	0.256922
pos_rs588712_chr19:47217814-47218014^En19	ES	En19	pos_rs588712_chr19:47217814-47218014	19	47217814	47218014	positive	590	732	542	474	6997	7769	7232	6075	7018.25	567	4.63198	0.106732
pos_rs604965_chr16:57521174-57521374^En19	ES	En19	pos_rs604965_chr16:57521174-57521374	16	57521174	57521374	positive	378	649	282	368	13856	18167	16699	11509	15057.8	788	5.78825	0.105277
pos_rs6062371_chr20:61478185-61478385^En19	ES	En19	pos_rs6062371_chr20:61478185-61478385	20	61478185	61478385	positive	431	633	225	358	3160	3753	3234	2902	3262.25	285	4.18099	0.172159
pos_rs61482428_chr13:114203657-114203857^En19	ES	En19	pos_rs61482428_chr13:114203657-114203857	13	114203657	114203857	positive	227	226	155	94	860	1146	523	755	821	79	3.43296	0.282121
pos_rs62108166_chr19:13907705-13907905^En19	ES	En19	pos_rs62108166_chr19:13907705-13907905	19	13907705	13907905	positive	382	449	208	191	6423	9959	6411	5768	7140.25	387	5.31491	0.14374
pos_rs657259_chr19:53141525-53141725^En19	ES	En19	pos_rs657259_chr19:53141525-53141725	19	53141525	53141725	positive	987	1105	801	611	7510	9141	7320	6463	7608.5	630	4.26755	0.109922
pos_rs6700034_chr1:20834510-20834710^En19	ES	En19	pos_rs6700034_chr1:20834510-20834710	1	20834510	20834710	positive	117	58	270	146	3818	4119	3654	2486	3519.25	283	5.23729	0.529144
pos_rs6729549_chr2:131079383-131079583^En19	ES	En19	pos_rs6729549_chr2:131079383-131079583	2	131079383	131079583	positive	754	1379	636	818	4873	7668	5412	4094	5511.75	511	3.77089	0.127302
pos_rs6947016_chr7:100895969-100896169^En19	ES	En19	pos_rs6947016_chr7:100895969-100896169	7	100895969	100896169	positive	449	158	359	209	2207	3736	3574	1874	2847.75	250	4.29383	0.404778
pos_rs6987313_chr8:71570889-71571089^En19	ES	En19	pos_rs6987313_chr8:71570889-71571089	8	71570889	71571089	positive	540	732	446	472	916	1924	1592	931	1340.75	129	2.53955	0.1779
pos_rs7029097_chr9:34349763-34349963^En19	ES	En19	pos_rs7029097_chr9:34349763-34349963	9	34349763	34349963	positive	101	253	248	179	383	885	508	691	616.75	62	2.88254	0.334218
pos_rs72629024_chr20:62152419-62152619^En19	ES	En19	pos_rs72629024_chr20:62152419-62152619	20	62152419	62152619	positive	29	0	29	24	490	461	202	214	341.75	28	NA	NA
pos_rs72833426_chr17:45883699-45883899^En19	ES	En19	pos_rs72833426_chr17:45883699-45883899	17	45883699	45883899	positive	94	161	89	136	1156	1335	808	677	994	93	4.18113	0.246361
pos_rs7621419_chr3:196505490-196505690^En19	ES	En19	pos_rs7621419_chr3:196505490-196505690	3	196505490	196505690	positive	368	853	416	542	1491	1656	1694	902	1435.75	141	2.6603	0.212166
pos_rs78355788_chr3:183804614-183804814^En19	ES	En19	pos_rs78355788_chr3:183804614-183804814	3	183804614	183804814	positive	347	372	186	184	1597	2607	2044	1118	1841.5	181	3.90246	0.189178
pos_rs7905607_chr10:101996166-101996366^En19	ES	En19	pos_rs7905607_chr10:101996166-101996366	10	101996166	101996366	positive	495	386	331	301	2281	2470	2616	2236	2400.75	220	3.83395	0.17581
pos_rs7940895_chr11:8985919-8986119^En19	ES	En19	pos_rs7940895_chr11:8985919-8986119	11	8985919	8986119	positive	371	397	144	297	6175	8679	7140	4874	6717	520	5.24652	0.246266
pos_rs79482710_chr15:78240396-78240596^En19	ES	En19	pos_rs79482710_chr15:78240396-78240596	15	78240396	78240596	positive	200	187	74	190	8505	12041	8739	6224	8877.25	508	6.276	0.27832
pos_rs8055894_chr16:21189992-21190192^En19	ES	En19	pos_rs8055894_chr16:21189992-21190192	16	21189992	21190192	positive	7	77	179	19	880	935	472	749	759	64	NA	NA
pos_rs8070030_chr17:33864730-33864930^En19	ES	En19	pos_rs8070030_chr17:33864730-33864930	17	33864730	33864930	positive	946	951	740	582	17578	26750	19484	14257	19517.2	1256	5.3344	0.085422
pos_rs9749442_chr19:58144419-58144619^En19	ES	En19	pos_rs9749442_chr19:58144419-58144619	19	58144419	58144619	positive	779	1251	950	738	22766	28073	22457	19647	23235.8	1467	5.39647	0.0960758
random_1^En19	ES	En19	random_1				random	1883	2451	1968	2174	8697	11218	9379	7148	9110.5	861	3.2753	0.0993495
random_10^En19	ES	En19	random_10				random	283	295	272	348	1452	1450	1672	1097	1417.75	136	3.39474	0.20562
random_100^En19	ES	En19	random_100				random	756	790	442	593	1864	3617	3256	1812	2637.25	244	3.1853	0.161984
random_101^En19	ES	En19	random_101				random	255	245	164	224	1643	1525	646	1174	1247	138	3.69962	0.272429
random_102^En19	ES	En19	random_102				random	495	662	595	318	2593	3465	2182	2831	2767.75	292	3.6061	0.190661
random_103^En19	ES	En19	random_103				random	1058	962	710	687	2395	3567	2229	2167	2589.5	266	2.82457	0.150117
random_104^En19	ES	En19	random_104				random	206	120	112	46	198	352	323	231	276	31	2.48365	0.420481
random_105^En19	ES	En19	random_105				random	369	539	491	341	1083	1674	1518	1166	1360.25	118	2.86783	0.183016
random_106^En19	ES	En19	random_106				random	71	137	155	299	531	966	665	473	658.75	64	3.07242	0.378307
random_107^En19	ES	En19	random_107				random	459	732	342	458	1162	1704	1596	1051	1378.25	125	2.72337	0.176352
random_108^En19	ES	En19	random_108				random	513	409	459	354	2160	2634	2211	1420	2106.25	223	3.41437	0.170748
random_109^En19	ES	En19	random_109				random	392	401	301	190	1769	2552	2023	1779	2030.75	211	3.82778	0.174154
random_111^En19	ES	En19	random_111				random	492	452	316	413	1153	1863	1571	1235	1455.5	155	2.99214	0.178781
random_113^En19	ES	En19	random_113				random	120	132	69	17	211	415	484	95	301.25	29	NA	NA
random_115^En19	ES	En19	random_115				random	426	438	410	186	946	1904	1076	969	1223.75	130	2.9407	0.234471
random_116^En19	ES	En19	random_116				random	457	587	502	404	5654	8366	5988	4708	6179	489	4.66	0.100728
random_119^En19	ES	En19	random_119				random	458	835	192	259	1405	2170	1196	991	1440.5	144	3.02774	0.269733
random_12^En19	ES	En19	random_12				random	223	639	384	331	688	1194	858	540	820	69	2.36919	0.256171
random_120^En19	ES	En19	random_120				random	7	108	74	75	556	1048	509	410	630.75	55	NA	NA
random_121^En19	ES	En19	random_121				random	195	269	88	82	1484	1583	1293	955	1328.75	109	4.26444	0.253755
random_122^En19	ES	En19	random_122				random	366	398	361	380	1818	2972	2465	2310	2391.25	230	3.79999	0.165385
random_123^En19	ES	En19	random_123				random	175	197	136	76	851	737	991	527	776.5	74	3.59775	0.270164
random_124^En19	ES	En19	random_124				random	962	690	315	535	918	1816	1136	1097	1241.75	149	2.32355	0.255142
random_126^En19	ES	En19	random_126				random	560	685	563	456	2856	2826	2751	2194	2656.75	252	3.42148	0.145257
random_127^En19	ES	En19	random_127				random	929	922	504	615	3937	5674	4021	3355	4246.75	387	3.66827	0.135166
random_128^En19	ES	En19	random_128				random	314	298	187	69	868	1256	780	716	905	92	3.28403	0.307341
random_129^En19	ES	En19	random_129				random	541	685	330	321	1795	3915	2751	1263	2431	212	3.49737	0.194935
random_13^En19	ES	En19	random_13				random	366	364	207	243	326	655	783	676	610	62	2.40243	0.299691
random_131^En19	ES	En19	random_131				random	1066	1531	1010	889	26326	36219	29329	22394	28567	1696	5.40331	0.064535
random_132^En19	ES	En19	random_132				random	819	1051	531	432	3211	4641	3556	2392	3450	334	3.47028	0.150631
random_133^En19	ES	En19	random_133				random	181	153	247	58	307	1208	1340	370	806.25	77	3.38686	0.405333
random_134^En19	ES	En19	random_134				random	103	109	185	154	332	264	366	70	258	33	2.18142	0.477794
random_136^En19	ES	En19	random_136				random	741	1322	908	767	10723	11913	11142	8252	10507.5	866	4.57	0.10889
random_137^En19	ES	En19	random_137				random	68	61	106	157	514	763	402	660	584.75	51	NA	NA
random_138^En19	ES	En19	random_138				random	591	820	406	653	8427	10914	8426	6154	8480.25	633	4.75507	0.121389
random_139^En19	ES	En19	random_139				random	456	572	432	572	2998	2846	3998	2560	3100.5	294	3.75628	0.174654
random_140^En19	ES	En19	random_140				random	108	169	27	58	924	1674	1214	1224	1259	102	NA	NA
random_141^En19	ES	En19	random_141				random	828	1038	1122	726	2373	2795	2270	1364	2200.5	231	2.49863	0.174366
random_143^En19	ES	En19	random_143				random	399	453	318	208	1031	1928	1253	1141	1338.25	136	3.15372	0.197309
random_144^En19	ES	En19	random_144				random	338	546	339	312	1600	2299	1879	1390	1792	199	3.40298	0.144749
random_145^En19	ES	En19	random_145				random	611	477	529	385	2203	2663	2151	1490	2126.75	211	3.24478	0.172315
random_146^En19	ES	En19	random_146				random	172	89	52	118	714	656	770	474	653.5	63	3.73445	0.332062
random_147^En19	ES	En19	random_147				random	185	66	91	59	412	881	419	226	484.5	55	3.33745	0.397688
random_148^En19	ES	En19	random_148				random	1177	1141	831	873	9171	16420	10764	10218	11643.2	1002	4.57332	0.108067
random_149^En19	ES	En19	random_149				random	234	700	275	318	1221	703	891	712	881.75	84	2.59293	0.297722
random_15^En19	ES	En19	random_15				random	509	552	375	368	1279	1905	1765	946	1473.75	140	2.90582	0.1623
random_151^En19	ES	En19	random_151				random	1164	1309	954	750	2572	3204	3396	2295	2866.75	289	2.71578	0.131557
random_152^En19	ES	En19	random_152				random	356	932	572	464	2412	2662	1781	2116	2242.75	237	3.19444	0.211903
random_153^En19	ES	En19	random_153				random	299	402	279	230	293	549	622	701	541.25	59	2.26517	0.315178
random_154^En19	ES	En19	random_154				random	62	101	11	20	274	356	426	439	373.75	40	NA	NA
random_155^En19	ES	En19	random_155				random	980	1261	905	761	4194	5104	3794	3350	4110.5	397	3.27548	0.115271
random_156^En19	ES	En19	random_156				random	684	458	535	516	2644	4816	2647	2396	3125.75	310	3.59516	0.178556
random_159^En19	ES	En19	random_159				random	618	935	579	692	2249	2897	1959	2271	2344	230	2.97111	0.166148
random_160^En19	ES	En19	random_160				random	616	761	669	881	2673	3988	3156	2922	3184.75	325	3.2807	0.168342
random_161^En19	ES	En19	random_161				random	494	323	459	396	1097	1721	930	510	1064.5	95	2.52168	0.266283
random_162^En19	ES	En19	random_162				random	266	374	284	334	5450	6213	5087	4286	5259	431	4.95737	0.131102
random_163^En19	ES	En19	random_163				random	406	431	627	349	3357	4715	3280	2178	3382.5	304	3.97875	0.184754
random_164^En19	ES	En19	random_164				random	292	304	283	138	3007	3054	3187	2529	2944.25	254	4.60253	0.182314
random_165^En19	ES	En19	random_165				random	60	139	159	82	726	1463	1084	750	1005.75	97	4.27057	0.279134
random_166^En19	ES	En19	random_166				random	114	240	171	94	552	431	270	247	375	38	2.5935	0.36661
random_167^En19	ES	En19	random_167				random	633	849	733	547	8390	14024	11197	8133	10436	769	4.83576	0.0940558
random_168^En19	ES	En19	random_168				random	1282	1998	934	919	10121	13804	10873	8056	10713.5	960	4.22986	0.107596
random_169^En19	ES	En19	random_169				random	487	666	606	794	3255	4662	3771	3509	3799.25	364	3.69123	0.174306
random_17^En19	ES	En19	random_17				random	1879	3178	2234	1510	6984	10201	8501	5804	7872.5	767	3.05356	0.110795
random_170^En19	ES	En19	random_170				random	652	900	570	703	3101	5349	3607	2426	3620.75	326	3.48594	0.126924
random_171^En19	ES	En19	random_171				random	42	183	26	37	1054	1175	973	798	1000	76	NA	NA
random_172^En19	ES	En19	random_172				random	1225	1544	1134	837	4444	6614	5235	3856	5037.25	471	3.27348	0.101221
random_173^En19	ES	En19	random_173				random	989	1165	795	877	2056	2417	2715	1239	2106.75	189	2.42624	0.158701
random_175^En19	ES	En19	random_175				random	78	47	109	30	338	906	813	588	661.25	68	NA	NA
random_176^En19	ES	En19	random_176				random	218	221	111	93	2066	3146	1848	1532	2148	173	4.73548	0.200606
random_177^En19	ES	En19	random_177				random	883	799	735	681	4570	5654	4538	3006	4442	410	3.63896	0.125066
random_178^En19	ES	En19	random_178				random	527	934	759	400	682	1347	949	1231	1052.25	113	2.13012	0.260895
random_179^En19	ES	En19	random_179				random	202	193	159	310	454	1676	528	570	807	75	2.97137	0.341618
random_18^En19	ES	En19	random_18				random	473	451	180	308	1155	940	471	746	828	81	2.57199	0.31621
random_181^En19	ES	En19	random_181				random	619	847	572	587	2333	1622	2078	1366	1849.75	187	2.76992	0.19447
random_182^En19	ES	En19	random_182				random	524	598	525	596	1542	2185	1784	1692	1800.75	199	2.89678	0.172408
random_183^En19	ES	En19	random_183				random	63	189	121	89	368	802	368	282	455	46	3.13406	0.343935
random_184^En19	ES	En19	random_184				random	389	268	144	303	1287	1710	607	828	1108	92	3.16644	0.304085
random_185^En19	ES	En19	random_185				random	296	757	472	337	1836	3192	2605	1636	2317.25	216	3.48266	0.19054
random_186^En19	ES	En19	random_186				random	533	795	542	262	1283	2225	1762	1142	1603	159	2.82519	0.205927
random_187^En19	ES	En19	random_187				random	1121	1218	757	772	4312	4864	5004	3563	4435.75	423	3.3881	0.120906
random_188^En19	ES	En19	random_188				random	989	1611	984	1038	4988	7869	6136	4282	5818.75	571	3.49402	0.0996111
random_189^En19	ES	En19	random_189				random	334	487	148	420	770	1173	907	704	888.5	92	2.61911	0.274958
random_190^En19	ES	En19	random_190				random	107	169	123	167	1451	1727	1615	1494	1571.75	126	4.54678	0.20717
random_191^En19	ES	En19	random_191				random	253	62	169	200	224	746	968	498	609	53	2.93249	0.429046
random_192^En19	ES	En19	random_192				random	1071	1911	949	1072	6754	8695	7377	5232	7014.5	646	3.67007	0.111947
random_195^En19	ES	En19	random_195				random	603	1073	636	643	1612	2962	2690	1859	2280.75	227	2.86291	0.153808
random_196^En19	ES	En19	random_196				random	429	551	294	532	1466	2549	2437	1705	2039.25	191	3.3338	0.191099
random_197^En19	ES	En19	random_197				random	351	310	59	209	753	1620	1997	735	1276.25	96	3.58674	0.515173
random_198^En19	ES	En19	random_198				random	591	750	415	362	2198	2903	2948	1935	2496	242	3.46819	0.143046
random_199^En19	ES	En19	random_199				random	49	129	27	42	376	484	503	392	438.75	37	NA	NA
random_2^En19	ES	En19	random_2				random	500	537	433	216	1269	1428	1713	758	1292	134	2.84575	0.232317
random_20^En19	ES	En19	random_20				random	316	415	499	308	1712	3301	2013	1623	2162.25	194	3.58412	0.190744
random_201^En19	ES	En19	random_201				random	158	378	228	195	894	1292	847	598	907.75	101	3.11295	0.235986
random_202^En19	ES	En19	random_202				random	372	360	274	253	1626	3428	1734	1777	2141.25	188	3.88208	0.178659
random_203^En19	ES	En19	random_203				random	774	504	491	666	3198	4537	4039	3258	3758	363	3.73644	0.173736
random_205^En19	ES	En19	random_205				random	90	195	141	89	441	669	607	523	560	52	3.33203	0.281303
random_206^En19	ES	En19	random_206				random	246	316	352	230	721	1241	921	645	882	86	2.80822	0.221514
random_207^En19	ES	En19	random_207				random	422	380	211	77	1266	1485	1095	1173	1254.75	133	3.45233	0.310811
random_208^En19	ES	En19	random_208				random	619	621	558	533	2125	1957	2736	1832	2162.5	226	3.09658	0.177171
random_209^En19	ES	En19	random_209				random	183	361	328	249	1042	1193	850	414	874.75	95	2.86774	0.272499
random_21^En19	ES	En19	random_21				random	369	504	388	320	929	1567	2019	722	1309.25	110	2.90526	0.222056
random_210^En19	ES	En19	random_210				random	349	455	297	355	2107	3164	2218	1947	2359	188	3.83607	0.139137
random_211^En19	ES	En19	random_211				random	1037	669	831	500	2114	2666	2356	2196	2333	239	2.8502	0.20112
random_212^En19	ES	En19	random_212				random	779	1281	874	767	2319	3876	3112	1739	2761.5	274	2.78345	0.136774
random_213^En19	ES	En19	random_213				random	900	1239	915	945	3174	6803	3228	2846	4012.75	401	3.14136	0.151178
random_215^En19	ES	En19	random_215				random	596	583	352	385	2477	4164	3144	2224	3002.25	273	3.77796	0.138417
random_216^En19	ES	En19	random_216				random	616	580	443	498	10210	13444	11362	8123	10784.8	753	5.13907	0.0932891
random_217^En19	ES	En19	random_217				random	887	595	717	356	5575	7894	5770	5624	6215.75	523	4.38341	0.279748
random_218^En19	ES	En19	random_218				random	671	727	465	656	1565	2225	2682	1582	2013.5	202	2.88791	0.17454
random_219^En19	ES	En19	random_219				random	251	399	464	341	2138	3977	2059	1454	2407	229	3.7825	0.210969
random_220^En19	ES	En19	random_220				random	77	224	111	70	649	665	862	411	646.75	59	3.62745	0.308087
random_221^En19	ES	En19	random_221				random	425	259	232	199	1976	2608	2164	1573	2080.25	198	4.04272	0.197094
random_222^En19	ES	En19	random_222				random	1114	1700	1268	889	11778	16591	13025	9908	12825.5	1046	4.45767	0.0924992
random_223^En19	ES	En19	random_223				random	821	841	659	849	3057	5283	4014	2604	3739.5	355	3.35798	0.134154
random_224^En19	ES	En19	random_224				random	51	92	78	88	966	1014	1280	738	999.5	86	NA	NA
random_225^En19	ES	En19	random_225				random	133	115	100	28	782	809	435	551	644.25	58	NA	NA
random_226^En19	ES	En19	random_226				random	853	817	857	849	1436	3037	2158	1300	1982.75	205	2.45026	0.176921
random_227^En19	ES	En19	random_227				random	333	701	283	420	1766	1752	1808	1469	1698.75	173	3.21261	0.205805
random_228^En19	ES	En19	random_228				random	519	510	488	357	1622	1824	1639	1112	1549.25	156	2.93294	0.170562
random_229^En19	ES	En19	random_229				random	352	339	280	250	1001	359	821	404	646.25	66	2.43811	0.339751
random_23^En19	ES	En19	random_23				random	102	213	242	261	1196	991	1191	1192	1142.5	108	3.64151	0.300418
random_230^En19	ES	En19	random_230				random	236	250	286	187	737	1330	1523	888	1119.5	101	3.36089	0.229456
random_231^En19	ES	En19	random_231				random	159	364	222	190	402	585	1136	273	599	55	2.59478	0.346696
random_232^En19	ES	En19	random_232				random	511	480	331	542	1326	2052	850	1093	1330.25	145	2.72025	0.240651
random_233^En19	ES	En19	random_233				random	90	302	91	214	400	720	673	326	529.75	59	2.81918	0.355216
random_234^En19	ES	En19	random_234				random	978	1337	979	947	8094	11481	8965	7279	8954.75	753	4.21574	0.0820449
random_235^En19	ES	En19	random_235				random	889	1017	789	588	5864	7205	5315	4404	5697	520	3.95312	0.113535
random_237^En19	ES	En19	random_237				random	510	568	327	302	1637	1423	1258	857	1293.75	133	2.86158	0.212604
random_238^En19	ES	En19	random_238				random	732	836	395	575	3153	4835	3855	2726	3642.25	327	3.66622	0.139657
random_239^En19	ES	En19	random_239				random	975	1536	1503	1397	2960	3206	2441	2079	2671.5	280	2.31217	0.177028
random_24^En19	ES	En19	random_24				random	680	665	654	545	3945	6738	5003	3984	4917.5	434	4.07295	0.118891
random_242^En19	ES	En19	random_242				random	417	690	619	443	8036	8715	6531	5561	7210.75	582	4.72677	0.140064
random_243^En19	ES	En19	random_243				random	546	547	641	518	933	1053	719	654	839.75	88	1.98923	0.227562
random_244^En19	ES	En19	random_244				random	409	322	508	366	1613	1869	1022	1061	1391.25	121	2.95981	0.243695
random_245^En19	ES	En19	random_245				random	1442	1919	1018	1247	9120	14114	11467	8671	10843	991	4.10027	0.0898097
random_246^En19	ES	En19	random_246				random	65	99	135	120	513	1014	707	660	723.5	68	3.87293	0.30027
random_247^En19	ES	En19	random_247				random	222	188	60	153	1938	2635	1359	1561	1873.25	156	4.62665	0.26092
random_248^En19	ES	En19	random_248				random	337	334	318	261	998	766	683	504	737.75	83	2.52719	0.256147
random_249^En19	ES	En19	random_249				random	43	120	134	51	174	202	339	148	215.75	21	NA	NA
random_250^En19	ES	En19	random_250				random	709	518	428	332	5619	8166	6382	5031	6299.5	514	4.684	0.143323
random_251^En19	ES	En19	random_251				random	178	345	372	385	1411	2075	1768	1704	1739.5	176	3.57041	0.242233
random_252^En19	ES	En19	random_252				random	301	138	132	98	1697	2200	1677	1146	1680	153	4.40489	0.257419
random_253^En19	ES	En19	random_253				random	691	1164	1013	840	790	1896	1596	1443	1431.25	165	2.03899	0.225292
random_254^En19	ES	En19	random_254				random	149	254	100	57	384	595	890	464	583.25	51	3.31558	0.342417
random_255^En19	ES	En19	random_255				random	445	480	311	265	1692	2667	2430	2137	2231.5	205	3.76379	0.164288
random_256^En19	ES	En19	random_256				random	297	535	252	252	1324	1761	1120	1438	1410.75	145	3.32806	0.212916
random_257^En19	ES	En19	random_257				random	263	55	172	69	574	1230	1072	642	879.5	90	3.70711	0.554661
random_258^En19	ES	En19	random_258				random	307	407	368	406	2299	2878	2482	1875	2383.5	216	3.76833	0.165098
random_259^En19	ES	En19	random_259				random	565	885	657	617	2432	4971	3495	3106	3501	365	3.50854	0.146184
random_26^En19	ES	En19	random_26				random	1300	1597	1120	1036	2551	4891	3573	2794	3452.25	351	2.682	0.117451
random_260^En19	ES	En19	random_260				random	386	695	365	354	1054	1245	1070	620	997.25	99	2.4615	0.203862
random_261^En19	ES	En19	random_261				random	965	1044	825	502	3613	4440	3155	3297	3626.25	371	3.33257	0.159161
random_262^En19	ES	En19	random_262				random	918	856	333	683	2129	2805	2722	1715	2342.75	250	2.96367	0.20516
random_263^En19	ES	En19	random_263				random	158	118	294	95	153	402	496	174	306.25	36	2.14894	0.456556
random_264^En19	ES	En19	random_264				random	727	1388	530	569	6460	8310	6701	4485	6489	547	4.19905	0.146048
random_265^En19	ES	En19	random_265				random	145	130	58	141	717	624	834	523	674.5	65	3.66846	0.304015
random_266^En19	ES	En19	random_266				random	696	884	793	557	2840	3671	2994	2325	2957.5	314	3.19619	0.130379
random_268^En19	ES	En19	random_268				random	423	355	298	430	2964	4251	1787	2816	2954.5	266	4.10053	0.3084
random_269^En19	ES	En19	random_269				random	500	750	471	465	1810	3235	1902	1543	2122.5	198	3.13578	0.149585
random_27^En19	ES	En19	random_27				random	243	342	211	136	169	454	271	32	231.5	24	1.42363	0.515645
random_271^En19	ES	En19	random_271				random	476	834	390	390	1104	1098	808	838	962	104	2.29812	0.225453
random_273^En19	ES	En19	random_273				random	834	924	770	727	2288	2977	2392	2087	2436	241	2.81073	0.131086
random_275^En19	ES	En19	random_275				random	35	45	60	68	149	435	162	146	223	22	NA	NA
random_276^En19	ES	En19	random_276				random	546	891	749	567	4349	6760	4688	3949	4936.5	511	3.98211	0.126924
random_277^En19	ES	En19	random_277				random	77	152	36	12	87	382	187	76	183	13	NA	NA
random_278^En19	ES	En19	random_278				random	7	9	53	28	325	271	239	57	223	21	NA	NA
random_279^En19	ES	En19	random_279				random	183	259	151	307	900	1543	1569	1349	1340.25	116	3.69371	0.256876
random_28^En19	ES	En19	random_28				random	620	969	306	566	1405	1856	1501	1333	1523.75	140	2.6003	0.210228
random_280^En19	ES	En19	random_280				random	485	507	534	270	2000	2152	1459	1406	1754.25	180	3.17134	0.207122
random_281^En19	ES	En19	random_281				random	292	553	500	473	2071	2633	1608	1621	1983.25	187	3.29308	0.205601
random_283^En19	ES	En19	random_283				random	797	835	631	686	4779	6790	5075	3878	5130.5	441	3.92749	0.101472
random_284^En19	ES	En19	random_284				random	187	366	278	173	639	296	1234	381	637.5	64	2.64298	0.379604
random_285^En19	ES	En19	random_285				random	901	957	890	595	6587	8964	7670	4249	6867.5	565	4.16261	0.119518
random_286^En19	ES	En19	random_286				random	200	297	181	136	1449	1699	1966	1362	1619	155	4.17575	0.182323
random_287^En19	ES	En19	random_287				random	872	1420	1043	985	2434	3601	2661	2884	2895	296	2.68973	0.155034
random_288^En19	ES	En19	random_288				random	819	887	740	763	5330	6769	5475	3310	5221	474	3.80405	0.113244
random_289^En19	ES	En19	random_289				random	248	453	223	258	4551	4224	3466	3105	3836.5	287	4.73531	0.163822
random_29^En19	ES	En19	random_29				random	92	63	94	150	51	272	10	97	107.5	12	NA	NA
random_291^En19	ES	En19	random_291				random	431	670	464	443	2133	2787	1498	867	1821.25	169	3.02347	0.214027
random_292^En19	ES	En19	random_292				random	175	171	163	196	501	335	374	427	409.25	44	2.53468	0.335139
random_293^En19	ES	En19	random_293				random	896	1354	703	680	3690	5251	4305	3437	4170.75	395	3.40935	0.118329
random_294^En19	ES	En19	random_294				random	686	570	620	547	4572	5878	4637	3030	4529.25	412	4.01406	0.137538
random_295^En19	ES	En19	random_295				random	347	237	412	328	1663	2102	1754	921	1610	164	3.36743	0.235524
random_296^En19	ES	En19	random_296				random	821	906	1009	683	3468	5572	3624	3370	4008.5	378	3.37585	0.144951
random_297^En19	ES	En19	random_297				random	149	105	273	190	832	1388	1212	940	1093	108	3.66658	0.30024
random_298^En19	ES	En19	random_298				random	238	224	164	151	1051	1365	1714	1055	1296.25	103	3.89292	0.200474
random_299^En19	ES	En19	random_299				random	158	391	255	124	405	1288	642	553	722	67	2.84871	0.316329
random_3^En19	ES	En19	random_3				random	371	587	274	310	1364	1479	3323	649	1703.75	121	3.31513	0.422674
random_30^En19	ES	En19	random_30				random	173	258	76	169	1196	1346	1512	1829	1470.75	137	4.34083	0.274605
random_300^En19	ES	En19	random_300				random	674	425	449	461	3022	5123	4345	2714	3801	371	4.01727	0.16426
random_301^En19	ES	En19	random_301				random	61	228	244	213	827	1568	1505	827	1181.75	108	3.73546	0.320089
random_302^En19	ES	En19	random_302				random	50	157	105	175	487	843	734	370	608.5	62	3.41801	0.34832
random_303^En19	ES	En19	random_303				random	590	747	380	615	6387	7980	6259	5180	6451.5	507	4.53927	0.129321
random_304^En19	ES	En19	random_304				random	336	151	339	259	1135	1761	1160	608	1166	112	3.1692	0.291102
random_306^En19	ES	En19	random_306				random	438	566	477	467	2656	4136	3907	3010	3427.25	317	3.95769	0.136647
random_307^En19	ES	En19	random_307				random	827	1784	922	610	9363	10447	7674	6461	8486.25	754	4.23266	0.248362
random_308^En19	ES	En19	random_308				random	238	372	277	217	600	1500	1030	925	1013.75	113	3.06514	0.228826
random_309^En19	ES	En19	random_309				random	592	547	594	292	1631	1631	1086	876	1306	155	2.62526	0.237956
random_31^En19	ES	En19	random_31				random	164	172	101	188	589	1240	936	507	818	86	3.48087	0.2599
random_310^En19	ES	En19	random_310				random	667	734	511	381	3305	4693	3535	2856	3597.25	330	3.8037	0.128111
random_311^En19	ES	En19	random_311				random	575	457	439	345	1272	1906	1906	1269	1588.25	159	2.99735	0.181293
random_312^En19	ES	En19	random_312				random	158	90	89	18	79	267	290	252	222	25	NA	NA
random_313^En19	ES	En19	random_313				random	623	733	459	575	5663	7669	6120	4553	6001.25	509	4.42086	0.0996882
random_314^En19	ES	En19	random_314				random	269	370	121	145	1457	1750	1114	1125	1361.5	132	3.80159	0.241064
random_315^En19	ES	En19	random_315				random	265	538	449	381	1446	2606	1679	1461	1798	188	3.2966	0.195444
random_317^En19	ES	En19	random_317				random	1434	1911	938	1029	8772	12222	11340	7417	9937.75	872	4.07523	0.101311
random_319^En19	ES	En19	random_319				random	119	196	176	154	590	1066	517	658	707.75	76	3.29826	0.269526
random_32^En19	ES	En19	random_32				random	452	560	375	351	806	1392	1054	763	1003.75	101	2.48603	0.173977
random_320^En19	ES	En19	random_320				random	1227	1270	1021	1018	3088	5416	4341	3702	4136.75	421	3.05642	0.124003
random_321^En19	ES	En19	random_321				random	50	111	30	69	585	629	412	561	546.75	60	NA	NA
random_322^En19	ES	En19	random_322				random	330	419	359	344	387	394	572	536	472.25	54	1.89083	0.295845
random_323^En19	ES	En19	random_323				random	868	1473	778	934	5231	9659	6836	4845	6642.75	607	3.8437	0.115419
random_324^En19	ES	En19	random_324				random	238	628	356	348	1421	1910	2187	1389	1726.75	177	3.33991	0.208525
random_325^En19	ES	En19	random_325				random	109	393	309	227	498	764	852	572	671.5	68	2.63723	0.318198
random_326^En19	ES	En19	random_326				random	466	515	424	251	2479	2802	2418	2254	2488.25	259	3.76683	0.169979
random_328^En19	ES	En19	random_328				random	171	141	111	67	360	745	255	224	396	43	2.86002	0.369615
random_330^En19	ES	En19	random_330				random	138	255	156	186	1128	1287	1045	992	1113	104	3.76854	0.212209
random_332^En19	ES	En19	random_332				random	261	220	308	210	301	519	844	306	492.5	51	2.29927	0.327314
random_334^En19	ES	En19	random_334				random	82	155	123	32	265	366	228	285	286	29	NA	NA
random_335^En19	ES	En19	random_335				random	772	699	486	494	1601	1661	1607	1038	1476.75	155	2.54972	0.179616
random_336^En19	ES	En19	random_336				random	164	96	225	202	596	1302	1107	745	937.5	103	3.49897	0.310023
random_337^En19	ES	En19	random_337				random	954	2038	1372	1112	5978	8175	7733	5919	6951.25	662	3.52856	0.134535
random_338^En19	ES	En19	random_338				random	354	574	324	293	2127	3188	2583	1935	2458.25	214	3.83148	0.135499
random_339^En19	ES	En19	random_339				random	268	197	124	286	592	905	309	530	584	57	2.63982	0.350388
random_340^En19	ES	En19	random_340				random	529	1247	725	646	5172	5662	4796	4204	4958.5	469	3.84662	0.155929
random_341^En19	ES	En19	random_341				random	671	607	469	478	3650	5104	4066	3558	4094.5	388	4.0363	0.125876
random_342^En19	ES	En19	random_342				random	531	518	531	330	1660	1790	2096	1708	1813.5	180	3.15766	0.191471
random_343^En19	ES	En19	random_343				random	351	621	398	376	2178	2557	3253	1831	2454.75	235	3.64676	0.160862
random_344^En19	ES	En19	random_344				random	297	491	370	432	1296	3438	2213	2009	2239	222	3.60013	0.204958
random_345^En19	ES	En19	random_345				random	89	233	115	42	506	801	611	201	529.75	55	3.33088	0.386908
random_346^En19	ES	En19	random_346				random	1045	1273	779	1010	4582	6240	4764	4053	4909.75	453	3.42692	0.112378
random_347^En19	ES	En19	random_347				random	350	390	195	173	1968	3387	2046	1603	2251	204	4.16997	0.182422
random_348^En19	ES	En19	random_348				random	105	16	36	58	302	808	394	441	486.25	47	NA	NA
random_349^En19	ES	En19	random_349				random	417	324	257	172	2340	3549	2178	1781	2462	227	4.1933	0.188386
random_35^En19	ES	En19	random_35				random	191	179	292	197	765	823	742	850	795	99	3.08589	0.284674
random_351^En19	ES	En19	random_351				random	1441	2093	1129	1320	2461	4685	3498	2735	3344.75	338	2.45532	0.128653
random_352^En19	ES	En19	random_352				random	616	1213	819	938	4266	7504	5205	4597	5393	499	3.71776	0.147316
random_353^En19	ES	En19	random_353				random	129	47	47	135	256	300	50	151	189.25	23	NA	NA
random_354^En19	ES	En19	random_354				random	21	70	84	125	299	516	373	244	358	43	NA	NA
random_356^En19	ES	En19	random_356				random	1128	1099	939	1010	4898	6401	4901	3537	4934.25	506	3.38381	0.114915
random_357^En19	ES	En19	random_357				random	521	624	432	447	1466	3159	1777	1633	2008.75	202	3.15752	0.165044
random_359^En19	ES	En19	random_359				random	510	573	530	355	2065	2265	2038	1647	2003.75	189	3.22272	0.161072
random_360^En19	ES	En19	random_360				random	421	584	199	519	1537	1795	1279	1459	1517.5	151	3.05701	0.248884
random_365^En19	ES	En19	random_365				random	389	314	348	156	3350	4379	3046	2245	3255	312	4.50667	0.190735
random_366^En19	ES	En19	random_366				random	378	544	386	257	6292	6263	4387	4247	5297.25	430	4.77	0.153962
random_367^En19	ES	En19	random_367				random	728	798	646	706	2900	3586	3078	2293	2964.25	304	3.21287	0.125554
random_368^En19	ES	En19	random_368				random	638	824	582	638	2032	2794	3272	2190	2572	257	3.1357	0.148651
random_369^En19	ES	En19	random_369				random	83	393	216	126	1888	1831	1686	1245	1662.5	172	4.23154	0.409894
random_37^En19	ES	En19	random_37				random	1260	1445	883	535	3954	5063	3504	2774	3823.75	392	3.11406	0.169145
random_370^En19	ES	En19	random_370				random	848	1106	762	741	5476	7152	5741	4092	5615.25	518	3.84243	0.0891729
random_371^En19	ES	En19	random_371				random	716	770	726	885	1564	2144	2232	1627	1891.75	199	2.53923	0.180227
random_372^En19	ES	En19	random_372				random	126	128	61	195	673	639	703	683	674.5	67	3.56565	0.335161
random_373^En19	ES	En19	random_373				random	645	892	656	885	2286	3167	2452	2742	2661.75	273	3.00869	0.178861
random_374^En19	ES	En19	random_374				random	486	552	456	385	2275	2490	2170	2271	2301.5	212	3.48756	0.162312
random_375^En19	ES	En19	random_375				random	798	648	442	537	3095	4627	4538	2381	3660.25	323	3.68291	0.155421
random_377^En19	ES	En19	random_377				random	1644	2434	1663	1679	7728	11445	8973	5806	8488	832	3.34839	0.0855962
random_378^En19	ES	En19	random_378				random	280	463	206	273	859	961	1042	850	928	96	2.88481	0.221432
random_379^En19	ES	En19	random_379				random	1396	1159	666	818	3087	3911	3561	2851	3352.5	335	2.96262	0.161459
random_38^En19	ES	En19	random_38				random	334	716	215	298	1063	1156	1201	1042	1115.5	107	2.84021	0.248722
random_380^En19	ES	En19	random_380				random	670	704	417	687	3165	3449	3176	1960	2937.5	279	3.40061	0.166351
random_381^En19	ES	En19	random_381				random	229	123	247	163	1585	1972	1750	851	1539.5	142	4.07868	0.256195
random_382^En19	ES	En19	random_382				random	137	133	172	254	917	772	849	869	851.75	91	3.4446	0.310614
random_384^En19	ES	En19	random_384				random	1501	1315	1009	796	6854	11371	9786	7220	8807.75	790	4.08138	0.121282
random_385^En19	ES	En19	random_385				random	369	524	260	309	811	964	420	464	664.75	70	2.24355	0.275425
random_387^En19	ES	En19	random_387				random	361	324	243	200	2021	2649	2379	1409	2114.5	187	4.05143	0.162035
random_388^En19	ES	En19	random_388				random	669	736	482	380	7115	8933	7010	5691	7187.25	590	4.6892	0.113474
random_39^En19	ES	En19	random_39				random	173	238	326	382	1964	2906	1662	1414	1986.5	182	3.88381	0.252095
random_390^En19	ES	En19	random_390				random	201	358	289	133	736	1491	867	486	895	89	3.02862	0.27002
random_391^En19	ES	En19	random_391				random	612	720	473	272	1781	1314	1908	1433	1609	189	2.93071	0.231891
random_392^En19	ES	En19	random_392				random	323	259	222	162	1666	1931	1693	1464	1688.5	157	3.97649	0.190492
random_393^En19	ES	En19	random_393				random	518	914	429	553	3591	5835	3907	4401	4433.5	419	4.07125	0.156337
random_395^En19	ES	En19	random_395				random	527	865	512	308	1304	1803	2244	1098	1612.25	178	2.80151	0.208009
random_396^En19	ES	En19	random_396				random	550	506	312	207	896	1583	1674	1074	1306.75	132	2.96225	0.23615
random_397^En19	ES	En19	random_397				random	33	99	143	123	675	767	957	620	754.75	76	NA	NA
random_398^En19	ES	En19	random_398				random	331	538	234	135	1868	1169	2018	1299	1588.5	162	3.62733	0.273179
random_399^En19	ES	En19	random_399				random	170	181	123	80	395	218	396	222	307.75	37	2.50487	0.378567
random_4^En19	ES	En19	random_4				random	261	314	132	278	1069	943	1126	720	964.5	92	3.17891	0.254297
random_400^En19	ES	En19	random_400				random	58	176	23	16	947	994	889	779	902.25	81	NA	NA
random_401^En19	ES	En19	random_401				random	155	496	215	165	829	1297	1153	819	1024.5	97	3.23336	0.260632
random_402^En19	ES	En19	random_402				random	239	192	247	136	836	1581	964	799	1045	105	3.47573	0.23617
random_403^En19	ES	En19	random_403				random	584	803	316	489	1819	2807	2379	1553	2139.5	215	3.16412	0.171767
random_404^En19	ES	En19	random_404				random	710	669	827	865	3047	4166	3212	2350	3193.75	290	3.1917	0.169083
random_405^En19	ES	En19	random_405				random	366	700	421	544	1111	1642	1832	1255	1460	145	2.76635	0.202932
random_406^En19	ES	En19	random_406				random	89	229	159	231	1555	1719	1305	1504	1520.75	136	4.24956	0.26289
random_407^En19	ES	En19	random_407				random	492	460	247	220	1709	2124	1578	820	1557.75	156	3.31102	0.226207
random_408^En19	ES	En19	random_408				random	671	878	471	614	1676	2150	1386	629	1460.25	146	2.41954	0.226132
random_409^En19	ES	En19	random_409				random	1210	1238	656	865	2337	2594	2502	1543	2244	240	2.47933	0.163078
random_41^En19	ES	En19	random_41				random	332	487	363	378	875	1167	2083	1013	1284.5	132	2.9326	0.238826
random_410^En19	ES	En19	random_410				random	213	206	97	91	848	917	827	504	774	75	3.53671	0.26766
random_411^En19	ES	En19	random_411				random	557	869	341	436	1064	1400	1021	840	1081.25	107	2.34474	0.205986
random_412^En19	ES	En19	random_412				random	912	862	771	770	1127	1376	1498	873	1218.5	142	1.97393	0.176032
random_413^En19	ES	En19	random_413				random	314	460	263	367	1258	2612	2200	1173	1810.75	163	3.48517	0.184717
random_415^En19	ES	En19	random_415				random	368	677	281	357	951	1470	1327	932	1170	124	2.74493	0.199214
random_416^En19	ES	En19	random_416				random	268	478	316	286	2063	2469	2245	1755	2133	204	3.8294	0.153593
random_417^En19	ES	En19	random_417				random	872	1084	850	529	2098	3294	2825	2035	2563	261	2.85112	0.145321
random_418^En19	ES	En19	random_418				random	499	650	316	396	2141	2693	2326	1649	2202.25	201	3.42888	0.148551
random_419^En19	ES	En19	random_419				random	349	368	252	323	2924	4361	3418	2015	3179.5	276	4.35459	0.145723
random_42^En19	ES	En19	random_42				random	305	217	184	143	822	291	585	301	499.75	57	2.56366	0.380466
random_420^En19	ES	En19	random_420				random	402	495	325	322	565	893	1117	712	821.75	83	2.41362	0.224857
random_421^En19	ES	En19	random_421				random	459	530	357	226	743	1718	706	754	980.25	105	2.57041	0.252055
random_422^En19	ES	En19	random_422				random	463	626	584	469	2257	4032	3680	2553	3130.5	315	3.66598	0.146936
random_423^En19	ES	En19	random_423				random	188	245	194	189	644	601	256	625	531.5	54	2.6932	0.342321
random_424^En19	ES	En19	random_424				random	433	562	654	136	1552	1934	1893	1699	1769.5	184	3.2115	0.435946
random_425^En19	ES	En19	random_425				random	293	633	473	543	1358	2470	1212	1511	1637.75	149	2.948	0.232921
random_426^En19	ES	En19	random_426				random	31	143	44	8	7	410	549	258	306	25	NA	NA
random_427^En19	ES	En19	random_427				random	381	413	175	380	1055	1189	802	927	993.25	111	2.81726	0.25857
random_428^En19	ES	En19	random_428				random	872	905	742	769	3373	5795	5578	2684	4357.5	432	3.5182	0.132847
random_429^En19	ES	En19	random_429				random	165	165	188	167	312	415	688	365	445	48	2.61228	0.319188
random_430^En19	ES	En19	random_430				random	304	453	434	347	1660	2692	1396	1514	1815.5	181	3.38474	0.193337
random_431^En19	ES	En19	random_431				random	95	199	287	161	904	1455	825	857	1010.25	88	3.55043	0.297937
random_432^En19	ES	En19	random_432				random	568	1122	416	686	3154	4120	3255	2675	3301	333	3.44408	0.17079
[truncated: 26,278 more rows]
