# Supplementary material for: Whole-genome functional characterization of RE1 silencers using a modified massively parallel reporter assay
Source: Cell Genom. 2022 Dec 16;3(1):100234. doi: 10.1016/j.xgen.2022.100234 (PMC9903721; doi:10.1016/j.xgen.2022.100234)
Supplement: Table S5. Summary of TF-binding groups in benchmarking libraries, related to Figure 1E [file mmc6.xlsx]

## Sheet: Sup_table_05
library	E	REST	CTCF_TAD	CTCF_K27ac	GFI1	YY1	active	REST_adjp	CTCF_TAD_adjp	CTCF_K27ac_adjp	GFI1_adjp	YY1_adjp	active_adjp
ES	En21	down	-	up	-	up	up	3.39e-06	0.107306	0.023838	0.131968	5.26e-13	6.89e-08
ES	En20	down	down	-	up	up	up	2.03e-07	3.17e-13	0.148658	0.00997013	0.0176773	4.6e-07
ES	En19	down	down	-	up	up	up	1.94e-07	4.46e-06	0.117225	4.18e-07	2.26e-10	4.68e-11
ES	En18	down	-	-	up	up	up	0.000310529	0.106169	0.909353	0.0446049	0.000159676	9.61e-05
ES	En17	down	-	up	up	up	up	0.000125183	0.43521	7.29e-05	1.17e-13	2.84e-11	1.56e-11
ES	En15	-	-	up	up	up	up	0.244032	0.771511	0.0684047	5.92e-08	1.58e-10	6.7e-10
ES	En14	-	-	up	up	up	up	0.128933	0.213273	0.000479545	1.86e-06	8.86e-13	3.92e-08
ES	En13	down	-	up	up	up	up	7.19e-08	0.711977	4.32e-07	6.22e-07	3.24e-21	2.92e-15
ES	En12	down	down	up	-	up	up	1.91e-08	0.000510472	0.00907271	0.0588142	1.29e-19	1.03e-16
ES	En11	-	-	up	up	up	up	0.325518	0.199081	0.000135741	4.64e-06	2.86e-08	6.31e-14
ES	En10	down	up	up	up	up	up	2.88e-09	5.11e-05	6.62e-17	0.000131549	2.62e-32	9.19e-15
ES	En09	down	up	up	up	up	up	6.42e-10	9.01e-09	3.23e-15	0.00309818	2.7e-20	1.52e-15
ES	En08	down	-	up	up	up	up	8.15e-05	0.0835646	9.09e-06	6.95e-05	9.18e-19	6.67e-17
ES	En07	down	down	-	up	up	up	2.02e-07	4.59e-07	0.130188	1.21e-07	9.29e-14	1.57e-18
ES	En06	down	-	up	up	up	up	1.8e-09	0.210714	4.88e-05	1.32e-09	3.36e-19	5.3e-19
ES	En05	-	up	up	up	up	up	0.180911	0.0176871	9.97e-06	2.8e-12	5.01e-17	9.28e-19
ES	En04	-	up	up	up	up	up	0.210714	3.19e-07	8.99e-12	1.58e-15	3.24e-21	3.44e-22
ES	En03	down	up	up	up	up	up	0.0203147	7.25e-06	9.19e-15	8.58e-14	9.38e-19	3.06e-19
ES	En02	down	up	up	up	up	up	0.0130861	5.6e-13	3.99e-22	1.75e-18	2.51e-21	1.65e-23
ES	En01	down	up	up	up	up	up	0.000331168	3.38e-14	4.67e-17	2.51e-21	5.13e-23	2.45e-23
SE	En21	down	down	up	-	-	up	7.27e-11	4.44e-07	0.000874599	0.547973	0.333811	0.000990048
SE	En20	down	down	up	-	-	up	3.78e-09	5.02e-10	5.26e-06	0.897733	0.118323	0.00502866
SE	En19	down	down	up	-	-	up	2.02e-08	5.68e-13	0.0107611	0.246434	0.940743	8.39e-06
SE	En18	down	up	-	-	up	up	0.000382528	0.0385175	0.776308	0.483421	0.018302	0.00567281
SE	En17	down	down	up	up	-	up	2.53e-08	8.45e-08	0.0330265	1.87e-05	0.47419	1.96e-11
SE	En15	-	-	-	up	up	up	0.520752	0.819406	0.355496	9.31e-07	0.0210742	5.25e-09
SE	En14	down	down	up	up	up	up	0.00266959	0.000416649	0.013486	1.58e-05	0.0107611	7.12e-08
SE	En13	down	-	up	up	up	up	2.24e-05	0.246434	0.000138091	0.000206202	9.31e-07	1.44e-12
SE	En12	down	-	up	up	up	up	4.44e-07	0.217151	1.15e-05	4.12e-10	6.61e-13	8.25e-15
SE	En11	-	-	up	up	up	up	0.744024	0.0871254	0.0398323	0.00136033	0.0428601	6.93e-09
SE	En10	down	-	up	up	up	up	7.71e-05	0.744024	0.000122596	2.23e-06	2.02e-08	1.24e-17
SE	En09	down	down	-	up	up	up	1.38e-09	1.07e-07	0.838446	0.00606805	0.00309478	6.51e-12
SE	En08	down	-	-	up	up	up	0.00176192	0.193622	0.731786	0.0107611	3.62e-05	5.68e-13
SE	En07	down	down	-	up	up	up	0.00241329	8.5e-06	0.944362	0.0029255	2.23e-06	1.22e-09
SE	En06	down	down	-	up	up	up	3.33e-05	4.33e-05	0.907515	2.92e-05	2.27e-08	7.01e-13
SE	En05	-	-	-	up	up	up	0.897733	0.601712	0.944362	6.84e-06	7.34e-05	5.21e-12
SE	En04	-	down	-	up	-	up	0.976792	0.0107611	0.706104	0.000148027	0.333811	5.21e-11
SE	En03	-	-	-	up	up	up	0.785177	0.483421	0.421315	1.65e-08	1.37e-06	2.16e-17
SE	En02	-	-	up	up	up	up	0.744024	0.278695	0.0660658	0.0107611	4.7e-05	4.12e-10
SE	En01	-	-	up	up	up	up	0.897733	0.818979	0.0228785	1.49e-07	2.02e-08	1.24e-17
