# Supplementary material for: Whole-genome functional characterization of RE1 silencers using a modified massively parallel reporter assay
Source: Cell Genom. 2022 Dec 16;3(1):100234. doi: 10.1016/j.xgen.2022.100234 (PMC9903721; doi:10.1016/j.xgen.2022.100234)
Supplement: Table S6. Results of whole-genome RE1 library, related to Figure 2 [file mmc7.zip › xgen_100234_mmc07.tsv]

id	celltype	enhancer	silencer	chromosome	start	end	project	GM12878_1	GM12878_2	GM12878_3	GM12878_4	plasmid_1	plasmid_2	plasmid_3	plasmid_4	PlasmidsBCsum	plmean	log2FoldChange	lfcSE
En02^1:101765484:A:G:A:wP101	GM12878	En02	1:101765484:A:G:A:wP101	1	101765484	NA	rare	0	22	49	2	122	93	119	119	14	113.25	-0.482005621220299	0.777808821465086
En02^1:101765484:A:G:R:wP101	GM12878	En02	1:101765484:A:G:R:wP101	1	101765484	NA	motif,rare	NA	NA	NA	NA	NA	NA	NA	NA	NA	NA	NA	NA
En02^1:101765491:T:A:A:wP108	GM12878	En02	1:101765491:T:A:A:wP108	1	101765491	NA	maf1	2	34	7	22	163	82	189	121	15	138.75	-0.810790731335299	0.536373926805571
En02^1:101765491:T:A:R:wP108	GM12878	En02	1:101765491:T:A:R:wP108	1	101765491	NA	motif,maf1	NA	NA	NA	NA	NA	NA	NA	NA	NA	NA	NA	NA
En02^1:10490799:G:A:A:wP81	GM12878	En02	1:10490799:G:A:A:wP81	1	10490799	NA	maf1	2108	1854	2171	1963	330	193	312	205	59	260	5.18599657517897	0.108158836841306
En02^1:10490799:G:A:R:wP81	GM12878	En02	1:10490799:G:A:R:wP81	1	10490799	NA	motif,maf1	812	995	846	779	113	76	114	120	34	105.75	5.22924963038438	0.121022024692429
En02^1:10490811:C:T:A:wP93	GM12878	En02	1:10490811:C:T:A:wP93	1	10490811	NA	rare	681	730	970	1113	166	103	174	112	43	138.75	4.87991195965887	0.120102700208108
En02^1:10490811:C:T:R:wP93	GM12878	En02	1:10490811:C:T:R:wP93	1	10490811	NA	motif,rare	812	995	846	779	113	76	114	120	34	105.75	5.22924963038438	0.121022024692429
En02^1:105394969:G:A:A:wP80	GM12878	En02	1:105394969:G:A:A:wP80	1	105394969	NA	rare	30	49	81	21	207	142	165	141	29	163.75	0.327835985582652	0.673782612183984
En02^1:105394969:G:A:R:wP80	GM12878	En02	1:105394969:G:A:R:wP80	1	105394969	NA	motif,rare	67	38	48	39	245	210	274	176	33	226.25	-0.0379829348034531	0.497937390883894
En02^1:1057812:G:A:A:wP112	GM12878	En02	1:1057812:G:A:A:wP112	1	1057812	NA	maf1	131	129	106	83	467	333	484	334	66	404.5	0.3670586865553	0.239079629363668
En02^1:1057812:G:A:R:wP112	GM12878	En02	1:1057812:G:A:R:wP112	1	1057812	NA	motif,maf1	133	129	188	172	938	606	881	664	106	772.25	-0.101199919085402	0.19176761342114
En02^1:109235115:G:C:A:wP76	GM12878	En02	1:109235115:G:C:A:wP76	1	109235115	NA	rare	16	32	0	46	132	97	135	95	15	114.75	-0.0488494252096592	0.302535749283255
En02^1:109235115:G:C:R:wP76	GM12878	En02	1:109235115:G:C:R:wP76	1	109235115	NA	motif,rare	54	65	68	34	324	174	343	229	28	267.5	-0.0428928197021692	0.250207599537518
En02^1:110316432:C:T:A:wP109	GM12878	En02	1:110316432:C:T:A:wP109	1	110316432	NA	maf1	32	92	59	122	393	323	480	301	41	374.25	-0.0622387226708554	0.342474976747562
En02^1:110316432:C:T:R:wP109	GM12878	En02	1:110316432:C:T:R:wP109	1	110316432	NA	motif,maf1	79	113	37	30	238	166	266	232	32	225.5	0.419637348944605	0.418831138701841
En02^1:110316440:A:C:A:wP117	GM12878	En02	1:110316440:A:C:A:wP117	1	110316440	NA	maf1	NA	NA	NA	NA	NA	NA	NA	NA	NA	NA	NA	NA
En02^1:110316440:A:C:R:wP117	GM12878	En02	1:110316440:A:C:R:wP117	1	110316440	NA	motif,maf1	79	113	37	30	238	166	266	232	32	225.5	0.419637348944605	0.418831138701841
En02^1:110335041:A:G:A:wP116	GM12878	En02	1:110335041:A:G:A:wP116	1	110335041	NA	maf1	40	152	315	119	341	247	334	247	63	292.25	1.29009828601351	0.235391459810099
En02^1:110335041:A:G:R:wP116	GM12878	En02	1:110335041:A:G:R:wP116	1	110335041	NA	motif,maf1	118	84	117	141	444	357	561	375	99	434.25	0.292941457593072	0.225013573791476
En02^1:110648768:T:C:A:wP78	GM12878	En02	1:110648768:T:C:A:wP78	1	110648768	NA	maf1	94	76	110	108	833	568	900	605	103	726.5	-0.688622632617405	0.235714330228577
En02^1:110648768:T:C:R:wP78	GM12878	En02	1:110648768:T:C:R:wP78	1	110648768	NA	motif,maf1	68	77	104	143	739	522	739	494	87	623.5	-0.450463212508861	0.248601611181784
En02^1:110761584:T:C:A:wP78	GM12878	En02	1:110761584:T:C:A:wP78	1	110761584	NA	rare	170	19	198	134	797	615	958	617	80	746.75	-0.333683663022111	0.461388486084661
En02^1:110761584:T:C:R:wP78	GM12878	En02	1:110761584:T:C:R:wP78	1	110761584	NA	motif,rare	190	137	211	119	715	556	758	511	81	635	0.246258108676317	0.611744624865806
En02^1:110882135:A:G:A:wP104	GM12878	En02	1:110882135:A:G:A:wP104	1	110882135	NA	rare	186	344	271	272	332	208	305	194	43	259.75	2.2798852822385	0.133706246976978
En02^1:110882135:A:G:R:wP104	GM12878	En02	1:110882135:A:G:R:wP104	1	110882135	NA	motif,rare	212	187	278	337	276	222	294	193	40	246.25	2.25237957683832	0.125504314999836
En02^1:11114040:G:A:A:wP83	GM12878	En02	1:11114040:G:A:A:wP83	1	11114040	NA	rare	303	172	164	114	766	594	894	553	87	701.75	0.313220141708638	0.365420060840805
En02^1:11114040:G:A:R:wP83	GM12878	En02	1:11114040:G:A:R:wP83	1	11114040	NA	motif,rare	169	201	148	70	544	373	592	341	54	462.5	0.578683700546639	0.488237287114905
En02^1:111289471:T:G:A:wP83	GM12878	En02	1:111289471:T:G:A:wP83	1	111289471	NA	rare	9	40	112	74	321	239	348	278	34	296.5	-0.149699989543106	0.726929597337218
En02^1:111289471:T:G:R:wP83	GM12878	En02	1:111289471:T:G:R:wP83	1	111289471	NA	motif,rare	64	21	101	85	549	334	527	375	53	446.25	-0.517451247710976	0.734192217466547
En02^1:112879741:C:A:A:wP120	GM12878	En02	1:112879741:C:A:A:wP120	1	112879741	NA	maf1	12	54	36	91	346	262	349	314	52	317.75	-0.5071421187329	0.273554342185597
En02^1:112879741:C:A:R:wP120	GM12878	En02	1:112879741:C:A:R:wP120	1	112879741	NA	motif,maf1	98	57	86	82	445	260	464	291	51	365	0.05199172733434	0.272275644754756
En02^1:113061654:C:G:A:wP95	GM12878	En02	1:113061654:C:G:A:wP95	1	113061654	NA	maf1	83	0	0	16	50	34	63	71	7	54.5	NA	NA
En02^1:113061654:C:G:R:wP95	GM12878	En02	1:113061654:C:G:R:wP95	1	113061654	NA	motif,maf1	0	0	0	9	37	23	54	26	9	35	NA	NA
En02^1:11540317:G:A:A:wP95	GM12878	En02	1:11540317:G:A:A:wP95	1	11540317	NA	maf1	0	170	22	13	126	80	111	95	28	103	1.25994432799033	0.556136859768363
En02^1:11540317:G:A:R:wP95	GM12878	En02	1:11540317:G:A:R:wP95	1	11540317	NA	motif,maf1	45	0	62	53	191	99	167	114	34	142.75	0.37144400484234	0.820786617638595
En02^1:115603340:C:G:A:wP111	GM12878	En02	1:115603340:C:G:A:wP111	1	115603340	NA	maf1	40	13	14	2	153	97	145	80	20	118.75	-0.559423584091794	0.297306167264709
En02^1:115603340:C:G:R:wP111	GM12878	En02	1:115603340:C:G:R:wP111	1	115603340	NA	motif,maf1	NA	NA	NA	NA	NA	NA	NA	NA	NA	NA	NA	NA
En02^1:115603504:C:T:A:wP121	GM12878	En02	1:115603504:C:T:A:wP121	1	115603504	NA	maf1	16	0	21	0	88	62	90	41	13	70.25	-0.742613774151506	0.775601625418489
En02^1:115603504:C:T:R:wP121	GM12878	En02	1:115603504:C:T:R:wP121	1	115603504	NA	motif,maf1	22	0	0	9	81	44	61	56	5	60.5	NA	NA
En02^1:116961286:G:T:A:wP82	GM12878	En02	1:116961286:G:T:A:wP82	1	116961286	NA	rare	114	130	243	136	98	54	98	50	21	75	3.27921465449027	0.151791540529174
En02^1:116961286:G:T:R:wP82	GM12878	En02	1:116961286:G:T:R:wP82	1	116961286	NA	motif,rare	237	930	362	314	112	89	143	65	31	102.25	4.42395265815548	0.131031546627041
En02^1:116961327:T:G:A:wP123	GM12878	En02	1:116961327:T:G:A:wP123	1	116961327	NA	maf1	43	123	23	73	39	24	34	20	14	29.25	3.40843689047975	0.211588539115103
En02^1:116961327:T:G:R:wP123	GM12878	En02	1:116961327:T:G:R:wP123	1	116961327	NA	motif,maf1	237	930	362	314	112	89	143	65	31	102.25	4.42395265815548	0.131031546627041
En02^1:117368597:A:G:A:wP76	GM12878	En02	1:117368597:A:G:A:wP76	1	117368597	NA	maf1	77	66	38	77	334	233	376	225	39	292	0.058703930839316	0.332606429560613
En02^1:117368597:A:G:R:wP76	GM12878	En02	1:117368597:A:G:R:wP76	1	117368597	NA	motif,maf1	0	43	96	68	277	174	284	195	35	232.5	0.0469417360554752	0.318711203951367
En02^1:117368780:G:C:A:wP116	GM12878	En02	1:117368780:G:C:A:wP116	1	117368780	NA	rare	0	17	102	72	405	288	393	258	78	336	-0.621614636627495	0.443828455201596
En02^1:117368780:G:C:R:wP116	GM12878	En02	1:117368780:G:C:R:wP116	1	117368780	NA	motif,rare	NA	NA	NA	NA	NA	NA	NA	NA	NA	NA	NA	NA
En02^1:11779748:G:C:A:wP79	GM12878	En02	1:11779748:G:C:A:wP79	1	11779748	NA	maf1	37	101	66	52	408	241	406	250	37	326.25	-0.102566769473118	0.332412673710499
En02^1:11779748:G:C:R:wP79	GM12878	En02	1:11779748:G:C:R:wP79	1	11779748	NA	motif,maf1	44	79	97	39	382	227	434	223	37	316.5	-0.0479794147001579	0.298713262224137
En02^1:11779762:C:T:A:wP93	GM12878	En02	1:11779762:C:T:A:wP93	1	11779762	NA	maf1	126	106	107	112	314	203	355	283	27	288.75	0.856701884111451	0.368582241892256
En02^1:11779762:C:T:R:wP93	GM12878	En02	1:11779762:C:T:R:wP93	1	11779762	NA	motif,maf1	44	79	97	39	382	227	434	223	37	316.5	-0.0479794147001579	0.298713262224137
En02^1:11779769:G:A:A:wP100	GM12878	En02	1:11779769:G:A:A:wP100	1	11779769	NA	maf1	131	35	21	62	316	222	337	252	34	281.75	0.0323901917014222	0.305793349546466
En02^1:11779769:G:A:R:wP100	GM12878	En02	1:11779769:G:A:R:wP100	1	11779769	NA	motif,maf1	44	79	97	39	382	227	434	223	37	316.5	-0.0479794147001579	0.298713262224137
En02^1:118080404:C:T:A:wP81	GM12878	En02	1:118080404:C:T:A:wP81	1	118080404	NA	maf1	0	61	54	84	102	52	93	55	16	75.5	1.66190807369343	0.496370195670976
En02^1:118080404:C:T:R:wP81	GM12878	En02	1:118080404:C:T:R:wP81	1	118080404	NA	motif,maf1	89	0	24	30	171	97	140	91	32	124.75	0.407336210516937	0.411780787182014
En02^1:118080412:A:G:A:wP89	GM12878	En02	1:118080412:A:G:A:wP89	1	118080412	NA	maf1	45	29	0	52	120	80	137	69	26	101.5	0.577164408976688	0.594457778020488
En02^1:118080412:A:G:R:wP89	GM12878	En02	1:118080412:A:G:R:wP89	1	118080412	NA	motif,maf1	89	0	24	30	171	97	140	91	32	124.75	0.407336210516937	0.411780787182014
En02^1:118148724:G:T:A:wP87	GM12878	En02	1:118148724:G:T:A:wP87	1	118148724	NA	rare	310	589	420	336	1303	725	1131	807	124	991.5	0.976644252917539	0.163932611077957
En02^1:118148724:G:T:R:wP87	GM12878	En02	1:118148724:G:T:R:wP87	1	118148724	NA	motif,rare	264	253	372	226	919	517	844	554	111	708.5	0.878406995847813	0.158859764846857
En02^1:11906068:A:G:A:wP94	GM12878	En02	1:11906068:A:G:A:wP94	1	11906068	NA	maf1	161	174	172	116	831	500	938	610	97	719.75	0.0223006524407652	0.224358217871909
En02^1:11906068:A:G:R:wP94	GM12878	En02	1:11906068:A:G:R:wP94	1	11906068	NA	motif,maf1	103	53	54	32	403	299	393	309	53	351	-0.341500542772007	0.330588533817866
En02^1:11941374:A:G:A:wP85	GM12878	En02	1:11941374:A:G:A:wP85	1	11941374	NA	maf1	119	118	337	193	624	475	763	457	71	579.75	0.606026378703736	0.231432340923701
En02^1:11941374:A:G:R:wP85	GM12878	En02	1:11941374:A:G:R:wP85	1	11941374	NA	motif,maf1	0	0	0	0	23	22	9	11	2	16.25	NA	NA
En02^1:11941410:C:T:A:wP121	GM12878	En02	1:11941410:C:T:A:wP121	1	11941410	NA	maf1	234	215	217	135	586	512	679	393	90	542.5	0.770609067576864	0.194367874665586
En02^1:11941410:C:T:R:wP121	GM12878	En02	1:11941410:C:T:R:wP121	1	11941410	NA	motif,maf1	0	0	0	0	23	22	9	11	2	16.25	NA	NA
En02^1:119471790:G:T:A:wP115	GM12878	En02	1:119471790:G:T:A:wP115	1	119471790	NA	maf1	35	0	11	30	39	34	37	24	7	33.5	NA	NA
En02^1:119471790:G:T:R:wP115	GM12878	En02	1:119471790:G:T:R:wP115	1	119471790	NA	motif,maf1	17	0	0	37	142	125	188	123	21	144.5	-1.19363703346728	1.16562638327659
En02^1:11959085:G:A:A:wP78	GM12878	En02	1:11959085:G:A:A:wP78	1	11959085	NA	maf1	13	77	118	42	377	273	470	258	44	344.5	-0.242242192473268	0.661401572727032
En02^1:11959085:G:A:R:wP78	GM12878	En02	1:11959085:G:A:R:wP78	1	11959085	NA	motif,maf1	166	58	32	53	423	340	431	311	53	376.25	-0.0838742169650224	0.604469834876592
En02^1:11959101:C:A:A:wP94	GM12878	En02	1:11959101:C:A:A:wP94	1	11959101	NA	maf1	46	42	33	117	356	219	378	257	43	302.5	-0.101812025000456	0.740505348395593
En02^1:11959101:C:A:R:wP94	GM12878	En02	1:11959101:C:A:R:wP94	1	11959101	NA	motif,maf1	166	58	32	53	423	340	431	311	53	376.25	-0.0838742169650224	0.604469834876592
En02^1:120279971:C:T:A:wP79	GM12878	En02	1:120279971:C:T:A:wP79	1	120279971	NA	rare	57	74	127	50	462	286	400	307	50	363.75	-0.0379428769985626	0.284764580250877
En02^1:120279971:C:T:R:wP79	GM12878	En02	1:120279971:C:T:R:wP79	1	120279971	NA	motif,rare	32	65	74	22	328	245	399	250	35	305.5	-0.447873394491192	0.304529323194268
En02^1:1234648:G:C:A:wP120	GM12878	En02	1:1234648:G:C:A:wP120	1	1234648	NA	maf1	0	85	191	75	682	461	781	469	70	598.25	-0.559837582070072	0.516455438138735
En02^1:1234648:G:C:R:wP120	GM12878	En02	1:1234648:G:C:R:wP120	1	1234648	NA	motif,maf1	66	107	132	128	882	591	963	692	111	782	-0.634300810302022	0.474805822296489
En02^1:1270453:C:T:A:wP111	GM12878	En02	1:1270453:C:T:A:wP111	1	1270453	NA	maf1	0	11	22	24	121	71	107	98	18	99.25	-0.593497731012035	1.28241581510643
En02^1:1270453:C:T:R:wP111	GM12878	En02	1:1270453:C:T:R:wP111	1	1270453	NA	motif,maf1	21	10	65	79	283	211	354	213	37	265.25	-0.389466588501177	0.761230366929036
En02^1:1342608:G:A:A:wP97	GM12878	En02	1:1342608:G:A:A:wP97	1	1342608	NA	rare	2045	1297	1632	1736	609	407	603	434	58	513.25	3.92153911415298	0.114128671750937
En02^1:1342608:G:A:R:wP97	GM12878	En02	1:1342608:G:A:R:wP97	1	1342608	NA	motif,rare	983	797	1047	777	299	222	323	223	37	266.75	3.9636563642512	0.130131412340784
En02^1:1342612:G:C:A:wP101	GM12878	En02	1:1342612:G:C:A:wP101	1	1342612	NA	maf1	1853	2180	2143	2125	731	603	694	574	81	650.5	3.8705337084741	0.114830252004444
En02^1:1342612:G:C:R:wP101	GM12878	En02	1:1342612:G:C:R:wP101	1	1342612	NA	motif,maf1	983	797	1047	777	299	222	323	223	37	266.75	3.9636563642512	0.130131412340784
En02^1:147737231:A:C:A:wP110	GM12878	En02	1:147737231:A:C:A:wP110	1	147737231	NA	maf1	342	249	215	160	460	314	477	363	56	403.5	1.46997157323974	0.159928944477317
En02^1:147737231:A:C:R:wP110	GM12878	En02	1:147737231:A:C:R:wP110	1	147737231	NA	motif,maf1	89	56	145	199	294	234	292	199	33	254.75	1.14371539633301	0.191396285714357
En02^1:14816452:C:T:A:wP92	GM12878	En02	1:14816452:C:T:A:wP92	1	14816452	NA	maf1	NA	NA	NA	NA	NA	NA	NA	NA	NA	NA	NA	NA
En02^1:14816452:C:T:R:wP92	GM12878	En02	1:14816452:C:T:R:wP92	1	14816452	NA	motif,maf1	NA	NA	NA	NA	NA	NA	NA	NA	NA	NA	NA	NA
En02^1:14816465:T:G:A:wP105	GM12878	En02	1:14816465:T:G:A:wP105	1	14816465	NA	maf1	NA	NA	NA	NA	NA	NA	NA	NA	NA	NA	NA	NA
En02^1:14816465:T:G:R:wP105	GM12878	En02	1:14816465:T:G:R:wP105	1	14816465	NA	motif,maf1	NA	NA	NA	NA	NA	NA	NA	NA	NA	NA	NA	NA
En02^1:149858065:C:G:A:wP105	GM12878	En02	1:149858065:C:G:A:wP105	1	149858065	NA	rare	216	583	417	226	1565	1077	1618	1055	169	1328.75	0.348028109380061	0.166993242257753
En02^1:149858065:C:G:R:wP105	GM12878	En02	1:149858065:C:G:R:wP105	1	149858065	NA	motif,rare	240	207	420	190	1437	918	1484	1070	161	1227.25	-0.0130855554536774	0.18516644518194
En02^1:150337289:G:T:A:wP87	GM12878	En02	1:150337289:G:T:A:wP87	1	150337289	NA	maf1	18	34	84	104	366	276	384	219	50	311.25	-0.156677426387642	0.280856098514975
En02^1:150337289:G:T:R:wP87	GM12878	En02	1:150337289:G:T:R:wP87	1	150337289	NA	motif,maf1	79	38	110	102	448	300	531	315	57	398.5	-0.0578001416716934	0.245698009765834
En02^1:15058435:A:T:A:wP79	GM12878	En02	1:15058435:A:T:A:wP79	1	15058435	NA	maf1	114	64	112	73	353	267	339	260	47	304.75	0.4422580606469	0.312253499718126
En02^1:15058435:A:T:R:wP79	GM12878	En02	1:15058435:A:T:R:wP79	1	15058435	NA	motif,maf1	123	102	6	82	358	299	419	283	44	339.75	0.110045855041266	0.273132993388958
En02^1:15058726:C:A:A:wP105	GM12878	En02	1:15058726:C:A:A:wP105	1	15058726	NA	maf1	107	187	86	81	444	305	440	283	49	368	0.563477790827487	0.401723622637185
En02^1:15058726:C:A:R:wP105	GM12878	En02	1:15058726:C:A:R:wP105	1	15058726	NA	motif,maf1	1	112	0	38	179	136	222	142	19	169.75	0.118751190420792	0.668570332014358
En02^1:151117610:C:G:A:wP80	GM12878	En02	1:151117610:C:G:A:wP80	1	151117610	NA	maf1	139	280	223	185	869	612	946	655	124	770.5	0.326007576478986	0.198571742208305
En02^1:151117610:C:G:R:wP80	GM12878	En02	1:151117610:C:G:R:wP80	1	151117610	NA	motif,maf1	86	118	146	171	691	481	748	419	86	584.75	0.065629293314974	0.248327783215871
En02^1:151117652:C:T:A:wP122	GM12878	En02	1:151117652:C:T:A:wP122	1	151117652	NA	maf1	142	99	162	454	515	400	559	399	65	468.25	1.08892049802993	0.258885089034531
En02^1:151117652:C:T:R:wP122	GM12878	En02	1:151117652:C:T:R:wP122	1	151117652	NA	motif,maf1	86	118	146	171	691	481	748	419	86	584.75	0.065629293314974	0.248327783215871
En02^1:151313504:C:T:A:wP113	GM12878	En02	1:151313504:C:T:A:wP113	1	151313504	NA	rare	64	47	169	38	174	121	199	145	18	159.75	1.17428095743172	0.318736832283512
En02^1:151313504:C:T:R:wP113	GM12878	En02	1:151313504:C:T:R:wP113	1	151313504	NA	motif,rare	137	72	106	68	334	200	316	212	44	265.5	0.745030885000368	0.306239844305584
En02^1:151342856:G:A:A:wP103	GM12878	En02	1:151342856:G:A:A:wP103	1	151342856	NA	rare	241	251	86	326	1020	738	1064	732	110	888.5	0.259138394048755	0.196144456153661
En02^1:151342856:G:A:R:wP103	GM12878	En02	1:151342856:G:A:R:wP103	1	151342856	NA	motif,rare	152	183	120	145	601	370	541	364	71	469	0.589350914828271	0.214607897542385
En02^1:151707765:G:A:A:wP77	GM12878	En02	1:151707765:G:A:A:wP77	1	151707765	NA	maf1	18	50	18	32	224	167	235	123	17	187.25	-0.415276322441627	0.411450716942739
En02^1:151707765:G:A:R:wP77	GM12878	En02	1:151707765:G:A:R:wP77	1	151707765	NA	motif,maf1	6	23	13	9	93	50	100	73	8	79	NA	NA
En02^1:151762973:G:A:A:wP105	GM12878	En02	1:151762973:G:A:A:wP105	1	151762973	NA	rare	127	473	272	207	265	139	215	123	82	185.5	2.79759658887009	0.17335363410851
En02^1:151762973:G:A:R:wP105	GM12878	En02	1:151762973:G:A:R:wP105	1	151762973	NA	motif,rare	167	150	139	203	133	91	158	93	73	118.75	2.70471186115471	0.180859213256113
En02^1:151963182:C:T:A:wP90	GM12878	En02	1:151963182:C:T:A:wP90	1	151963182	NA	maf1	138	54	126	67	230	132	249	156	29	191.75	1.22259763763894	0.295157828924622
En02^1:151963182:C:T:R:wP90	GM12878	En02	1:151963182:C:T:R:wP90	1	151963182	NA	motif,maf1	201	125	200	144	493	403	559	392	61	461.75	0.731745153058364	0.263568291914175
En02^1:153425072:T:G:A:wP87	GM12878	En02	1:153425072:T:G:A:wP87	1	153425072	NA	maf1	0	15	0	0	69	45	72	32	9	54.5	NA	NA
En02^1:153425072:T:G:R:wP87	GM12878	En02	1:153425072:T:G:R:wP87	1	153425072	NA	motif,maf1	64	13	42	4	158	148	206	134	28	161.5	-0.226976653566429	0.939379513610346
En02^1:153949553:G:A:A:wP94	GM12878	En02	1:153949553:G:A:A:wP94	1	153949553	NA	rare	24	49	110	142	583	420	689	487	86	544.75	-0.532187303165195	0.273482006766387
En02^1:153949553:G:A:R:wP94	GM12878	En02	1:153949553:G:A:R:wP94	1	153949553	NA	motif,rare	65	64	104	45	493	402	567	458	82	480	-0.603572594967881	0.25947949718245
En02^1:15455126:C:T:A:wP76	GM12878	En02	1:15455126:C:T:A:wP76	1	15455126	NA	maf1	180	99	104	75	601	355	596	407	66	489.75	0.125435639621689	0.186832809086204
En02^1:15455126:C:T:R:wP76	GM12878	En02	1:15455126:C:T:R:wP76	1	15455126	NA	motif,maf1	75	113	111	95	422	249	425	291	54	346.75	0.414366883028883	0.204653320617413
En02^1:154642196:G:A:A:wP80	GM12878	En02	1:154642196:G:A:A:wP80	1	154642196	NA	rare	308	146	551	226	1127	832	1257	846	124	1015.5	0.463576118700195	0.203498465284742
En02^1:154642196:G:A:R:wP80	GM12878	En02	1:154642196:G:A:R:wP80	1	154642196	NA	motif,rare	278	120	244	163	807	560	914	585	83	716.5	0.375785717289736	0.206857256742319
En02^1:154642224:T:C:A:wP108	GM12878	En02	1:154642224:T:C:A:wP108	1	154642224	NA	maf1	227	180	208	151	698	472	746	487	92	600.75	0.568268345128298	0.233167997049125
En02^1:154642224:T:C:R:wP108	GM12878	En02	1:154642224:T:C:R:wP108	1	154642224	NA	motif,maf1	278	120	244	163	807	560	914	585	83	716.5	0.375785717289736	0.206857256742319
En02^1:15466357:C:G:A:wP105	GM12878	En02	1:15466357:C:G:A:wP105	1	15466357	NA	rare	147	50	97	69	381	251	446	281	46	339.75	0.308706602386395	0.296638037609125
En02^1:15466357:C:G:R:wP105	GM12878	En02	1:15466357:C:G:R:wP105	1	15466357	NA	motif,rare	127	86	38	48	316	200	358	258	45	283	0.307041295049752	0.318076472640445
En02^1:155017540:C:T:A:wP89	GM12878	En02	1:155017540:C:T:A:wP89	1	155017540	NA	maf1	52	82	169	70	293	207	282	195	31	244.25	0.809433732782749	0.225740813367305
En02^1:155017540:C:T:R:wP89	GM12878	En02	1:155017540:C:T:R:wP89	1	155017540	NA	motif,maf1	8	132	25	87	268	198	346	230	39	260.5	0.211817049052271	0.297410941593195
En02^1:155225197:C:G:A:wP116	GM12878	En02	1:155225197:C:G:A:wP116	1	155225197	NA	maf1	78	190	210	166	413	306	412	366	79	374.25	0.981577542984245	0.185120307244489
En02^1:155225197:C:G:R:wP116	GM12878	En02	1:155225197:C:G:R:wP116	1	155225197	NA	motif,maf1	110	249	132	109	461	332	498	335	79	406.5	0.793249729829244	0.216057673601842
En02^1:156084622:G:T:A:wP80	GM12878	En02	1:156084622:G:T:A:wP80	1	156084622	NA	maf1	0	18	71	31	93	84	130	81	29	97	0.49293065456368	0.371808057542385
En02^1:156084622:G:T:R:wP80	GM12878	En02	1:156084622:G:T:R:wP80	1	156084622	NA	motif,maf1	80	18	0	41	75	35	65	60	26	58.75	1.46866137476294	0.406985649968798
En02^1:156084670:G:C:A:wP87	GM12878	En02	1:156084670:G:C:A:wP87	1	156084670	NA	rare	0	22	20	12	28	9	14	12	7	15.75	NA	NA
En02^1:156084670:G:C:R:wP87	GM12878	En02	1:156084670:G:C:R:wP87	1	156084670	NA	motif,rare	0	11	53	21	28	20	35	19	10	25.5	1.93725428891967	0.569826440045578
En02^1:15615829:G:C:A:wP121	GM12878	En02	1:15615829:G:C:A:wP121	1	15615829	NA	maf1	177	116	196	92	632	412	639	425	78	527	0.350086763175748	0.189513091710768
En02^1:15615829:G:C:R:wP121	GM12878	En02	1:15615829:G:C:R:wP121	1	15615829	NA	motif,maf1	124	207	136	323	824	588	965	716	119	773.25	0.258913295524906	0.162191948839695
En02^1:156353090:G:A:A:wP122	GM12878	En02	1:156353090:G:A:A:wP122	1	156353090	NA	maf1	84	110	356	150	1045	630	1122	738	115	883.75	-0.132291231163429	0.272381970847378
En02^1:156353090:G:A:R:wP122	GM12878	En02	1:156353090:G:A:R:wP122	1	156353090	NA	motif,maf1	81	150	185	122	1024	680	1078	726	121	877	-0.48572038970575	0.269441336688117
En02^1:156897359:C:T:A:wP99	GM12878	En02	1:156897359:C:T:A:wP99	1	156897359	NA	rare	19	0	17	15	17	5	3	7	9	8	NA	NA
En02^1:156897359:C:T:R:wP99	GM12878	En02	1:156897359:C:T:R:wP99	1	156897359	NA	motif,rare	36	41	0	0	8	8	11	9	10	9	NA	NA
En02^1:156897733:C:T:A:wP97	GM12878	En02	1:156897733:C:T:A:wP97	1	156897733	NA	maf1	157	187	277	95	435	266	363	286	48	337.5	1.28853176560712	0.168397909196318
En02^1:156897733:C:T:R:wP97	GM12878	En02	1:156897733:C:T:R:wP97	1	156897733	NA	motif,maf1	40	0	69	73	163	96	128	104	21	122.75	0.765164771039556	0.288351034026403
En02^1:157044058:A:C:A:wP92	GM12878	En02	1:157044058:A:C:A:wP92	1	157044058	NA	maf1	104	47	0	78	269	134	243	171	29	204.25	0.41249188190946	0.218016063532863
En02^1:157044058:A:C:R:wP92	GM12878	En02	1:157044058:A:C:R:wP92	1	157044058	NA	motif,maf1	NA	NA	NA	NA	NA	NA	NA	NA	NA	NA	NA	NA
En02^1:157044062:C:G:A:wP96	GM12878	En02	1:157044062:C:G:A:wP96	1	157044062	NA	maf1	182	360	120	192	419	322	408	292	40	360.25	1.47402571790008	0.16042310307609
En02^1:157044062:C:G:R:wP96	GM12878	En02	1:157044062:C:G:R:wP96	1	157044062	NA	motif,maf1	NA	NA	NA	NA	NA	NA	NA	NA	NA	NA	NA	NA
En02^1:157044080:A:C:A:wP114	GM12878	En02	1:157044080:A:C:A:wP114	1	157044080	NA	maf1	504	143	185	141	493	309	486	320	62	402	1.48894976918762	0.157596090851429
En02^1:157044080:A:C:R:wP114	GM12878	En02	1:157044080:A:C:R:wP114	1	157044080	NA	motif,maf1	NA	NA	NA	NA	NA	NA	NA	NA	NA	NA	NA	NA
En02^1:15783296:C:G:A:wP124	GM12878	En02	1:15783296:C:G:A:wP124	1	15783296	NA	maf1	94	83	623	94	848	570	855	614	106	721.75	0.472145668997646	0.247239480268519
En02^1:15783296:C:G:R:wP124	GM12878	En02	1:15783296:C:G:R:wP124	1	15783296	NA	motif,maf1	105	68	165	137	653	475	680	409	76	554.25	-0.0141777310282031	0.305849125662877
En02^1:157958017:C:T:A:wP121	GM12878	En02	1:157958017:C:T:A:wP121	1	157958017	NA	maf1	17	19	7	16	230	105	209	154	71	174.5	-1.30895333059478	0.607877949684545
En02^1:157958017:C:T:R:wP121	GM12878	En02	1:157958017:C:T:R:wP121	1	157958017	NA	motif,maf1	NA	NA	NA	NA	NA	NA	NA	NA	NA	NA	NA	NA
En02^1:160061673:A:G:A:wP115	GM12878	En02	1:160061673:A:G:A:wP115	1	160061673	NA	rare	58	26	11	11	303	204	342	283	46	283	-1.20971557517052	0.450225082451248
En02^1:160061673:A:G:R:wP115	GM12878	En02	1:160061673:A:G:R:wP115	1	160061673	NA	motif,rare	55	0	16	22	158	86	149	88	26	120.25	-0.149187708208175	0.615237314644772
En02^1:16053809:C:T:A:wP89	GM12878	En02	1:16053809:C:T:A:wP89	1	16053809	NA	maf1	60	68	41	9	224	125	222	165	24	184	0.182035781216912	0.7188096265986
En02^1:16053809:C:T:R:wP89	GM12878	En02	1:16053809:C:T:R:wP89	1	16053809	NA	motif,maf1	327	147	35	57	298	171	289	177	28	233.75	1.51649791066131	0.433846384563071
En02^1:160596149:G:A:A:wP124	GM12878	En02	1:160596149:G:A:A:wP124	1	160596149	NA	maf1	54	86	180	111	548	328	534	310	60	430	0.228648005883498	0.170001522906411
En02^1:160596149:G:A:R:wP124	GM12878	En02	1:160596149:G:A:R:wP124	1	160596149	NA	motif,maf1	62	147	265	196	427	339	495	369	56	407.5	0.915601091947486	0.171394999081
En02^1:161053409:C:T:A:wP98	GM12878	En02	1:161053409:C:T:A:wP98	1	161053409	NA	maf1	127	136	180	92	225	188	322	215	32	237.5	1.37696637453178	0.184815429132948
En02^1:161053409:C:T:R:wP98	GM12878	En02	1:161053409:C:T:R:wP98	1	161053409	NA	motif,maf1	85	125	75	110	206	140	236	153	25	183.75	1.33799460467875	0.184033532613157
En02^1:161369370:T:C:A:wP81	GM12878	En02	1:161369370:T:C:A:wP81	1	161369370	NA	maf1	57	100	364	115	357	206	319	195	48	269.25	1.4443049493483	0.206378310453951
En02^1:161369370:T:C:R:wP81	GM12878	En02	1:161369370:T:C:R:wP81	1	161369370	NA	motif,maf1	21	80	152	127	280	158	270	155	34	215.75	1.05141289037339	0.216639210617521
En02^1:161369383:A:G:A:wP94	GM12878	En02	1:161369383:A:G:A:wP94	1	161369383	NA	rare	43	18	161	68	275	132	198	144	32	187.25	0.83387803419916	0.240426787639056
En02^1:161369383:A:G:R:wP94	GM12878	En02	1:161369383:A:G:R:wP94	1	161369383	NA	motif,rare	21	80	152	127	280	158	270	155	34	215.75	1.05141289037339	0.216639210617521
En02^1:161391968:T:C:A:wP99	GM12878	En02	1:161391968:T:C:A:wP99	1	161391968	NA	maf1	68	76	120	65	248	170	297	237	38	238	0.666394989492802	0.318851028251324
En02^1:161391968:T:C:R:wP99	GM12878	En02	1:161391968:T:C:R:wP99	1	161391968	NA	motif,maf1	25	110	192	59	459	274	477	316	48	381.5	0.231926402867729	0.25567038183118
En02^1:161736191:C:A:A:wP110	GM12878	En02	1:161736191:C:A:A:wP110	1	161736191	NA	rare	236	123	172	114	368	250	419	263	38	325	1.20531871434101	0.140290610691964
En02^1:161736191:C:A:R:wP110	GM12878	En02	1:161736191:C:A:R:wP110	1	161736191	NA	motif,rare	42	50	10	21	235	150	267	164	29	204	-0.490901413791942	0.205410684340372
En02^1:16279330:C:T:A:wP79	GM12878	En02	1:16279330:C:T:A:wP79	1	16279330	NA	rare	73	21	89	95	291	216	301	234	35	260.5	0.283625815389533	0.338048507049566
En02^1:16279330:C:T:R:wP79	GM12878	En02	1:16279330:C:T:R:wP79	1	16279330	NA	motif,rare	154	108	68	130	518	389	641	458	60	501.5	0.0947660221917614	0.251240999755881
En02^1:162852225:C:T:A:wP90	GM12878	En02	1:162852225:C:T:A:wP90	1	162852225	NA	maf1	17	41	36	65	268	170	282	184	34	226	-0.265967894298101	0.513782038894419
En02^1:162852225:C:T:R:wP90	GM12878	En02	1:162852225:C:T:R:wP90	1	162852225	NA	motif,maf1	132	205	142	39	467	322	466	343	40	399.5	0.590662943459906	0.171012367409292
En02^1:162852232:G:A:A:wP97	GM12878	En02	1:162852232:G:A:A:wP97	1	162852232	NA	rare	163	65	94	63	349	195	333	248	33	281.25	0.665638876159688	0.467463785385532
En02^1:162852232:G:A:R:wP97	GM12878	En02	1:162852232:G:A:R:wP97	1	162852232	NA	motif,rare	132	205	142	39	467	322	466	343	40	399.5	0.590662943459906	0.171012367409292
En02^1:16308405:A:G:A:wP116	GM12878	En02	1:16308405:A:G:A:wP116	1	16308405	NA	rare	49	0	142	47	188	109	153	127	21	144.25	0.884630362196258	0.764722981622607
En02^1:16308405:A:G:R:wP116	GM12878	En02	1:16308405:A:G:R:wP116	1	16308405	NA	motif,rare	70	50	44	43	185	94	200	142	24	155.25	0.651049982475267	0.715407556738683
En02^1:16359423:C:T:A:wP124	GM12878	En02	1:16359423:C:T:A:wP124	1	16359423	NA	rare	287	315	218	253	677	466	692	490	68	581.25	1.10744804321646	0.160369275110945
En02^1:16359423:C:T:R:wP124	GM12878	En02	1:16359423:C:T:R:wP124	1	16359423	NA	motif,rare	93	220	213	360	579	448	648	444	76	529.75	0.964085378288356	0.158952376650705
En02^1:16359424:C:G:A:wP125	GM12878	En02	1:16359424:C:G:A:wP125	1	16359424	NA	maf1	110	120	118	123	538	296	577	351	58	440.5	0.339147853838313	0.187328083886508
En02^1:16359424:C:G:R:wP125	GM12878	En02	1:16359424:C:G:R:wP125	1	16359424	NA	motif,maf1	93	220	213	360	579	448	648	444	76	529.75	0.964085378288356	0.158952376650705
En02^1:16382649:T:C:A:wP96	GM12878	En02	1:16382649:T:C:A:wP96	1	16382649	NA	maf1	113	154	167	108	550	362	525	310	61	436.75	0.538187996691042	0.231151021970113
En02^1:16382649:T:C:R:wP96	GM12878	En02	1:16382649:T:C:R:wP96	1	16382649	NA	motif,maf1	98	117	45	118	644	429	692	443	68	552	-0.304971382605521	0.207957642297614
En02^1:16382678:C:G:A:wP125	GM12878	En02	1:16382678:C:G:A:wP125	1	16382678	NA	maf1	149	137	187	155	723	565	890	572	87	687.5	0.0804474325434021	0.207735925538667
En02^1:16382678:C:G:R:wP125	GM12878	En02	1:16382678:C:G:R:wP125	1	16382678	NA	motif,maf1	98	117	45	118	644	429	692	443	68	552	-0.304971382605521	0.207957642297614
En02^1:165897472:C:T:A:wP82	GM12878	En02	1:165897472:C:T:A:wP82	1	165897472	NA	maf1	224	226	139	147	534	339	702	389	73	491	0.833001140901225	0.245600882133165
En02^1:165897472:C:T:R:wP82	GM12878	En02	1:165897472:C:T:R:wP82	1	165897472	NA	motif,maf1	NA	NA	NA	NA	NA	NA	NA	NA	NA	NA	NA	NA
En02^1:166038842:T:C:A:wP101	GM12878	En02	1:166038842:T:C:A:wP101	1	166038842	NA	maf1	0	29	0	23	84	56	78	61	11	69.75	-0.153859812685674	0.844624417187042
En02^1:166038842:T:C:R:wP101	GM12878	En02	1:166038842:T:C:R:wP101	1	166038842	NA	motif,maf1	90	36	0	116	217	148	242	145	24	188	0.614558060536112	0.810498211859627
En02^1:166134457:G:C:A:wP91	GM12878	En02	1:166134457:G:C:A:wP91	1	166134457	NA	maf1	175	86	102	82	371	220	376	266	47	308.25	0.747684225788108	0.330517632852626
En02^1:166134457:G:C:R:wP91	GM12878	En02	1:166134457:G:C:R:wP91	1	166134457	NA	motif,maf1	158	35	148	36	251	175	245	164	38	208.75	1.03500163611126	0.39279208897653
En02^1:167630925:C:T:A:wP108	GM12878	En02	1:167630925:C:T:A:wP108	1	167630925	NA	maf1	29	24	472	36	150	108	166	107	24	132.75	2.22704428772126	0.370653516140777
En02^1:167630925:C:T:R:wP108	GM12878	En02	1:167630925:C:T:R:wP108	1	167630925	NA	motif,maf1	NA	NA	NA	NA	NA	NA	NA	NA	NA	NA	NA	NA
En02^1:167630928:T:C:A:wP111	GM12878	En02	1:167630928:T:C:A:wP111	1	167630928	NA	maf1	66	0	47	19	165	115	153	107	18	135	0.146611909987065	0.40198907453318
En02^1:167630928:T:C:R:wP111	GM12878	En02	1:167630928:T:C:R:wP111	1	167630928	NA	motif,maf1	NA	NA	NA	NA	NA	NA	NA	NA	NA	NA	NA	NA
En02^1:169565190:A:G:A:wP101	GM12878	En02	1:169565190:A:G:A:wP101	1	169565190	NA	rare	20	87	32	37	357	197	400	212	35	291.5	-0.447354342366063	0.555377900009808
En02^1:169565190:A:G:R:wP101	GM12878	En02	1:169565190:A:G:R:wP101	1	169565190	NA	motif,rare	86	44	13	101	320	236	373	244	33	293.25	-0.0300227111248394	0.718344234099914
En02^1:170084238:A:G:A:wP83	GM12878	En02	1:170084238:A:G:A:wP83	1	170084238	NA	maf1	82	10	21	8	174	158	165	161	23	164.5	-0.29575749512026	0.847272257483096
En02^1:170084238:A:G:R:wP83	GM12878	En02	1:170084238:A:G:R:wP83	1	170084238	NA	motif,maf1	0	0	20	4	47	24	45	26	4	35.5	NA	NA
En02^1:170738263:G:T:A:wP89	GM12878	En02	1:170738263:G:T:A:wP89	1	170738263	NA	rare	14	0	0	11	228	150	232	153	32	190.75	-2.70630702014929	1.01723260410477
En02^1:170738263:G:T:R:wP89	GM12878	En02	1:170738263:G:T:R:wP89	1	170738263	NA	motif,rare	12	16	137	8	155	92	146	103	25	124	0.640441159473236	0.803399012766457
En02^1:172502340:T:C:A:wP82	GM12878	En02	1:172502340:T:C:A:wP82	1	172502340	NA	maf1	0	0	0	0	3	0	1	1	2	1.25	NA	NA
En02^1:172502340:T:C:R:wP82	GM12878	En02	1:172502340:T:C:R:wP82	1	172502340	NA	motif,maf1	22	0	57	70	64	39	57	35	21	48.75	1.82457467944344	0.474177073504725
En02^1:173013978:A:G:A:wP81	GM12878	En02	1:173013978:A:G:A:wP81	1	173013978	NA	maf1	6	23	12	21	111	91	148	90	8	110	NA	NA
En02^1:173013978:A:G:R:wP81	GM12878	En02	1:173013978:A:G:R:wP81	1	173013978	NA	motif,maf1	25	0	38	30	183	141	259	130	21	178.25	-0.733902717430878	0.974198780195814
En02^1:173013983:A:T:A:wP86	GM12878	En02	1:173013983:A:T:A:wP86	1	173013983	NA	maf1	14	0	0	24	74	47	92	64	11	69.25	-0.624852080498195	1.80386486930037
En02^1:173013983:A:T:R:wP86	GM12878	En02	1:173013983:A:T:R:wP86	1	173013983	NA	motif,maf1	25	0	38	30	183	141	259	130	21	178.25	-0.733902717430878	0.974198780195814
En02^1:175507780:C:G:A:wP107	GM12878	En02	1:175507780:C:G:A:wP107	1	175507780	NA	maf1	182	154	297	77	875	604	923	647	120	762.25	0.0935464602731992	0.199108941179157
En02^1:175507780:C:G:R:wP107	GM12878	En02	1:175507780:C:G:R:wP107	1	175507780	NA	motif,maf1	23	63	105	84	648	414	682	428	83	543	-0.757143257120744	0.452854207790547
En02^1:175526665:A:G:A:wP124	GM12878	En02	1:175526665:A:G:A:wP124	1	175526665	NA	rare	31	22	16	25	179	104	187	133	32	150.75	-0.448250198210709	1.06549462624614
En02^1:175526665:A:G:R:wP124	GM12878	En02	1:175526665:A:G:R:wP124	1	175526665	NA	motif,rare	31	35	10	49	186	124	220	145	25	168.75	-0.182665563080706	0.986520582343793
En02^1:175660260:C:T:A:wP105	GM12878	En02	1:175660260:C:T:A:wP105	1	175660260	NA	maf1	19	65	0	24	149	101	152	112	17	128.5	0.014740969631326	0.687031836613019
En02^1:175660260:C:T:R:wP105	GM12878	En02	1:175660260:C:T:R:wP105	1	175660260	NA	motif,maf1	187	0	0	51	103	81	133	78	20	98.75	1.4768701317723	1.48328958415524
En02^1:175694989:C:A:A:wP96	GM12878	En02	1:175694989:C:A:A:wP96	1	175694989	NA	rare	1	0	27	72	220	153	255	163	30	197.75	-0.754588195531285	0.926160642289732
En02^1:175694989:C:A:R:wP96	GM12878	En02	1:175694989:C:A:R:wP96	1	175694989	NA	motif,rare	19	158	87	33	265	218	296	185	37	241	0.533715877201695	1.10062307663232
En02^1:176850216:C:T:A:wP95	GM12878	En02	1:176850216:C:T:A:wP95	1	176850216	NA	maf1	55	72	146	104	572	391	716	442	68	530.25	-0.273974388845672	0.23050988870497
En02^1:176850216:C:T:R:wP95	GM12878	En02	1:176850216:C:T:R:wP95	1	176850216	NA	motif,maf1	92	266	212	144	781	544	809	568	103	675.5	0.303073237024912	0.180674779407628
En02^1:177568390:C:T:A:wP115	GM12878	En02	1:177568390:C:T:A:wP115	1	177568390	NA	maf1	32	13	57	41	361	285	381	302	40	332.25	-1.0400205576779	0.60919727165611
En02^1:177568390:C:T:A:wP119	GM12878	En02	1:177568390:C:T:A:wP119	1	177568390	NA	maf1	193	82	204	75	381	252	380	204	38	304.25	1.0733036151776	0.642878898170116
En02^1:177568390:C:T:R:wP115	GM12878	En02	1:177568390:C:T:R:wP115	1	177568390	NA	motif,maf1	211	97	189	44	556	428	632	415	79	507.75	0.280735956160947	0.40598324201038
En02^1:177568390:C:T:R:wP119	GM12878	En02	1:177568390:C:T:R:wP119	1	177568390	NA	motif,maf1	0	0	19	8	203	173	273	192	34	210.25	-2.79454512447328	0.681072108895973
En02^1:17878007:A:T:A:wP101	GM12878	En02	1:17878007:A:T:A:wP101	1	17878007	NA	maf1	63	14	62	70	297	212	361	236	36	276.5	-0.197307102796269	0.382331566344185
En02^1:17878007:A:T:R:wP101	GM12878	En02	1:17878007:A:T:R:wP101	1	17878007	NA	motif,maf1	164	102	270	163	757	566	818	556	81	674.25	0.245560518160017	0.295179030122211
En02^1:17878011:T:C:A:wP105	GM12878	En02	1:17878011:T:C:A:wP105	1	17878011	NA	maf1	96	117	61	74	575	415	686	420	70	524	-0.354851692036384	0.280820607531252
En02^1:17878011:T:C:R:wP105	GM12878	En02	1:17878011:T:C:R:wP105	1	17878011	NA	motif,maf1	164	102	270	163	757	566	818	556	81	674.25	0.245560518160017	0.295179030122211
En02^1:17896534:T:A:A:wP105	GM12878	En02	1:17896534:T:A:A:wP105	1	17896534	NA	maf1	421	275	493	362	910	632	1052	688	107	820.5	1.12924545368887	0.163592770200321
En02^1:17896534:T:A:R:wP105	GM12878	En02	1:17896534:T:A:R:wP105	1	17896534	NA	motif,maf1	141	151	127	193	472	323	496	333	52	406	0.8194426077136	0.231139171852542
En02^1:179253345:C:T:A:wP116	GM12878	En02	1:179253345:C:T:A:wP116	1	179253345	NA	rare	65	43	37	38	355	222	358	243	42	294.5	-0.461877706947675	0.337681582092221
En02^1:179253345:C:T:R:wP116	GM12878	En02	1:179253345:C:T:R:wP116	1	179253345	NA	motif,rare	NA	NA	NA	NA	NA	NA	NA	NA	NA	NA	NA	NA
En02^1:17959193:A:G:A:wP101	GM12878	En02	1:17959193:A:G:A:wP101	1	17959193	NA	maf1	NA	NA	NA	NA	NA	NA	NA	NA	NA	NA	NA	NA
En02^1:17959193:A:G:R:wP101	GM12878	En02	1:17959193:A:G:R:wP101	1	17959193	NA	motif,maf1	153	332	217	192	681	513	729	421	88	586	0.844070696875949	0.315157850588253
En02^1:180602881:A:G:A:wP78	GM12878	En02	1:180602881:A:G:A:wP78	1	180602881	NA	maf1	65	67	44	26	138	96	118	116	20	117	0.98332947412881	0.69920089281697
En02^1:180602881:A:G:R:wP78	GM12878	En02	1:180602881:A:G:R:wP78	1	180602881	NA	motif,maf1	30	34	0	30	100	78	104	64	19	86.5	0.367854744126366	0.859370500758778
En02^1:180602910:G:A:A:wP107	GM12878	En02	1:180602910:G:A:A:wP107	1	180602910	NA	rare	1	138	33	11	100	76	103	60	14	84.75	1.37923563200699	0.980127463955204
En02^1:180602910:G:A:R:wP107	GM12878	En02	1:180602910:G:A:R:wP107	1	180602910	NA	motif,rare	30	34	0	30	100	78	104	64	19	86.5	0.367854744126366	0.859370500758778
En02^1:180603001:G:A:A:wP119	GM12878	En02	1:180603001:G:A:A:wP119	1	180603001	NA	maf1	61	47	0	4	77	58	85	54	8	68.5	NA	NA
En02^1:180603001:G:A:R:wP119	GM12878	En02	1:180603001:G:A:R:wP119	1	180603001	NA	motif,maf1	45	47	16	30	127	80	156	127	14	122.5	0.402449478488818	0.671844111642266
En02^1:181258130:G:T:A:wP103	GM12878	En02	1:181258130:G:T:A:wP103	1	181258130	NA	maf1	45	0	186	54	239	142	212	154	29	186.75	0.78018111904497	0.358396746737791
En02^1:181258130:G:T:R:wP103	GM12878	En02	1:181258130:G:T:R:wP103	1	181258130	NA	motif,maf1	190	0	105	0	137	101	171	123	21	133	1.30941493030582	0.757663909205179
En02^1:181455143:G:A:A:wP123	GM12878	En02	1:181455143:G:A:A:wP123	1	181455143	NA	maf1	193	168	133	195	739	514	756	503	91	628	0.359089789195385	0.379215728019716
En02^1:181455143:G:A:R:wP123	GM12878	En02	1:181455143:G:A:R:wP123	1	181455143	NA	motif,maf1	189	106	155	160	880	593	914	605	128	748	-0.0787900868735693	0.285354936014528
En02^1:181734946:C:T:A:wP87	GM12878	En02	1:181734946:C:T:A:wP87	1	181734946	NA	maf1	0	0	0	26	30	21	25	17	4	23.25	NA	NA
En02^1:181734946:C:T:R:wP87	GM12878	En02	1:181734946:C:T:R:wP87	1	181734946	NA	motif,maf1	30	81	89	154	358	282	470	347	63	364.25	0.177415644828547	0.322062145599464
En02^1:181734970:C:G:A:wP111	GM12878	En02	1:181734970:C:G:A:wP111	1	181734970	NA	maf1	59	23	180	51	290	175	259	181	43	226.25	0.652130044641551	0.295170754518598
En02^1:181734970:C:G:R:wP111	GM12878	En02	1:181734970:C:G:R:wP111	1	181734970	NA	motif,maf1	30	81	89	154	358	282	470	347	63	364.25	0.177415644828547	0.322062145599464
En02^1:182079986:T:G:A:wP119	GM12878	En02	1:182079986:T:G:A:wP119	1	182079986	NA	maf1	83	0	74	56	354	285	454	302	44	348.75	-0.527619025668593	0.358672105370045
En02^1:182079986:T:G:R:wP119	GM12878	En02	1:182079986:T:G:R:wP119	1	182079986	NA	motif,maf1	76	80	82	45	377	268	388	271	50	326	0.00632565727803862	0.584882977779434
En02^1:182354527:G:A:A:wP109	GM12878	En02	1:182354527:G:A:A:wP109	1	182354527	NA	maf1	51	0	47	2	251	141	204	135	30	182.75	-0.688067490972194	0.487492580151767
En02^1:182354527:G:A:R:wP109	GM12878	En02	1:182354527:G:A:R:wP109	1	182354527	NA	motif,maf1	46	139	188	52	612	395	576	401	70	496	-0.0129704336300036	0.33154929085906
En02^1:18246102:G:A:A:wP76	GM12878	En02	1:18246102:G:A:A:wP76	1	18246102	NA	maf1	4	4	80	43	164	119	236	118	26	159.25	-0.0802783610391038	0.784299730189196
En02^1:18246102:G:A:R:wP76	GM12878	En02	1:18246102:G:A:R:wP76	1	18246102	NA	motif,maf1	11	120	33	80	206	186	296	161	40	212.25	0.461198289314696	0.735958933542454
En02^1:18246140:T:A:A:wP114	GM12878	En02	1:18246140:T:A:A:wP114	1	18246140	NA	maf1	NA	NA	NA	NA	NA	NA	NA	NA	NA	NA	NA	NA
En02^1:18246140:T:A:R:wP114	GM12878	En02	1:18246140:T:A:R:wP114	1	18246140	NA	motif,maf1	11	120	33	80	206	186	296	161	40	212.25	0.461198289314696	0.735958933542454
En02^1:183339985:T:C:A:wP79	GM12878	En02	1:183339985:T:C:A:wP79	1	183339985	NA	maf1	11	48	90	30	414	304	469	259	43	361.5	-0.80225420649586	0.364948367343466
En02^1:183339985:T:C:R:wP79	GM12878	En02	1:183339985:T:C:R:wP79	1	183339985	NA	motif,maf1	114	167	181	30	531	394	524	371	75	455	0.313077996895015	0.396214163810985
En02^1:183340007:G:A:A:wP101	GM12878	En02	1:183340007:G:A:A:wP101	1	183340007	NA	rare	92	43	46	83	458	339	548	332	50	419.25	-0.443743681884054	0.276789123537884
En02^1:183340007:G:A:R:wP101	GM12878	En02	1:183340007:G:A:R:wP101	1	183340007	NA	motif,rare	114	167	181	30	531	394	524	371	75	455	0.313077996895015	0.396214163810985
En02^1:188197967:G:C:A:wP116	GM12878	En02	1:188197967:G:C:A:wP116	1	188197967	NA	rare	0	0	0	14	168	117	195	94	24	143.5	-3.09095047162542	0.777865491960211
En02^1:188197967:G:C:R:wP116	GM12878	En02	1:188197967:G:C:R:wP116	1	188197967	NA	motif,rare	0	27	8	19	42	18	67	32	10	39.75	0.76309599279633	1.19324831011358
En02^1:188469015:G:A:A:wP87	GM12878	En02	1:188469015:G:A:A:wP87	1	188469015	NA	maf1	86	21	28	146	315	212	287	184	40	249.5	0.403311363293201	0.774489717247065
En02^1:188469015:G:A:R:wP87	GM12878	En02	1:188469015:G:A:R:wP87	1	188469015	NA	motif,maf1	16	70	57	51	358	238	342	213	49	287.75	-0.333094724269315	0.385998829307341
En02^1:18980166:G:C:A:wP89	GM12878	En02	1:18980166:G:C:A:wP89	1	18980166	NA	rare	84	69	142	62	557	372	627	401	59	489.25	-0.24794308251567	0.465457199834825
En02^1:18980166:G:C:R:wP89	GM12878	En02	1:18980166:G:C:R:wP89	1	18980166	NA	motif,rare	116	22	33	15	233	157	186	147	34	180.75	0.228166781753485	0.55955741488992
En02^1:18980171:G:T:A:wP94	GM12878	En02	1:18980171:G:T:A:wP94	1	18980171	NA	maf1	47	23	47	45	244	185	296	215	34	235	-0.337435395651814	0.476183620825351
En02^1:18980171:G:T:R:wP94	GM12878	En02	1:18980171:G:T:R:wP94	1	18980171	NA	motif,maf1	116	22	33	15	233	157	186	147	34	180.75	0.228166781753485	0.55955741488992
En02^1:1906491:G:T:A:wP116	GM12878	En02	1:1906491:G:T:A:wP116	1	1906491	NA	rare	57	186	188	95	713	534	652	474	77	593.25	0.0336764689054336	0.364411358695747
En02^1:1906491:G:T:R:wP116	GM12878	En02	1:1906491:G:T:R:wP116	1	1906491	NA	motif,rare	64	41	91	45	400	241	457	307	50	351.25	-0.33213775002451	0.382978719886465
En02^1:19239755:A:G:A:wP76	GM12878	En02	1:19239755:A:G:A:wP76	1	19239755	NA	maf1	342	28	85	59	319	180	334	218	36	262.75	1.17996266766459	0.23262266073391
En02^1:19239755:A:G:R:wP76	GM12878	En02	1:19239755:A:G:R:wP76	1	19239755	NA	motif,maf1	31	104	23	36	256	149	218	162	29	196.25	0.232449524947505	0.255152239104246
En02^1:19239803:G:A:A:wP124	GM12878	En02	1:19239803:G:A:A:wP124	1	19239803	NA	maf1	305	153	105	71	764	486	762	528	71	635	0.216278492520217	0.192283093066861
En02^1:19239803:G:A:R:wP124	GM12878	En02	1:19239803:G:A:R:wP124	1	19239803	NA	motif,maf1	31	104	23	36	256	149	218	162	29	196.25	0.232449524947505	0.255152239104246
En02^1:192946592:C:A:A:wP78	GM12878	En02	1:192946592:C:A:A:wP78	1	192946592	NA	maf1	39	24	60	35	252	143	248	164	32	201.75	-0.137332010032773	0.426018800353866
En02^1:192946592:C:A:R:wP78	GM12878	En02	1:192946592:C:A:R:wP78	1	192946592	NA	motif,maf1	19	0	0	103	126	56	143	66	12	97.75	0.625444868194067	0.916919045555683
En02^1:192946609:G:C:A:wP95	GM12878	En02	1:192946609:G:C:A:wP95	1	192946609	NA	maf1	89	41	116	18	315	188	330	200	37	258.25	0.236284827399115	0.362712361382424
En02^1:192946609:G:C:R:wP95	GM12878	En02	1:192946609:G:C:R:wP95	1	192946609	NA	motif,maf1	19	0	0	103	126	56	143	66	12	97.75	0.625444868194067	0.916919045555683
En02^1:195082801:A:C:A:wP120	GM12878	En02	1:195082801:A:C:A:wP120	1	195082801	NA	maf1	15	0	0	22	49	18	48	24	11	34.75	0.383928093766888	1.92110976406808
En02^1:195082801:A:C:R:wP120	GM12878	En02	1:195082801:A:C:R:wP120	1	195082801	NA	motif,maf1	0	0	9	0	55	30	72	33	11	47.5	-2.21513323729571	1.58353299837734
En02^1:198128284:C:T:A:wP118	GM12878	En02	1:198128284:C:T:A:wP118	1	198128284	NA	rare	110	128	155	78	12	24	29	26	4	22.75	NA	NA
En02^1:198128284:C:T:R:wP118	GM12878	En02	1:198128284:C:T:R:wP118	1	198128284	NA	motif,rare	3544	2679	3662	3241	802	468	714	532	96	629	4.59960295193689	0.0899136013687349
En02^1:20003165:G:T:A:wP92	GM12878	En02	1:20003165:G:T:A:wP92	1	20003165	NA	rare	0	12	31	18	67	68	91	66	12	73	-0.0866404480604377	2.77435734728301
En02^1:20003165:G:T:R:wP92	GM12878	En02	1:20003165:G:T:R:wP92	1	20003165	NA	motif,rare	381	146	168	107	1221	822	1315	816	129	1043.5	-0.165286787596973	0.368900243706429
En02^1:200466223:T:C:A:wP101	GM12878	En02	1:200466223:T:C:A:wP101	1	200466223	NA	maf1	11	103	41	20	285	173	300	179	30	234.25	-0.156717720747238	0.437614297513798
En02^1:200466223:T:C:R:wP101	GM12878	En02	1:200466223:T:C:R:wP101	1	200466223	NA	motif,maf1	32	125	53	56	323	165	302	215	34	251.25	0.342966747500669	0.507303874329832
En02^1:201430611:G:C:A:wP103	GM12878	En02	1:201430611:G:C:A:wP103	1	201430611	NA	rare	0	0	0	0	2	8	11	0	1	5.25	NA	NA
En02^1:201430611:G:C:R:wP103	GM12878	En02	1:201430611:G:C:R:wP103	1	201430611	NA	motif,rare	23	96	459	83	386	233	386	238	38	310.75	1.27525086610275	0.41678629685306
En02^1:202045406:A:C:A:wP112	GM12878	En02	1:202045406:A:C:A:wP112	1	202045406	NA	maf1	0	19	58	20	274	168	280	198	29	230	-1.04863931408841	0.575033425928339
En02^1:202045406:A:C:R:wP112	GM12878	En02	1:202045406:A:C:R:wP112	1	202045406	NA	motif,maf1	128	31	97	64	412	249	494	309	48	366	0.0198578532258673	0.383653076143158
En02^1:204096863:A:G:A:wP85	GM12878	En02	1:204096863:A:G:A:wP85	1	204096863	NA	maf1	120	102	150	152	219	169	253	175	24	204	1.56799588755538	0.335426445130022
En02^1:204096863:A:G:R:wP85	GM12878	En02	1:204096863:A:G:R:wP85	1	204096863	NA	motif,maf1	70	69	76	62	266	191	300	202	30	239.75	0.423879316901065	0.299797417289804
En02^1:204096897:G:A:A:wP119	GM12878	En02	1:204096897:G:A:A:wP119	1	204096897	NA	maf1	39	86	40	64	198	129	235	153	22	178.75	0.60492615188016	0.388126085673589
En02^1:204096897:G:A:A:wP91	GM12878	En02	1:204096897:G:A:A:wP91	1	204096897	NA	maf1	57	37	27	142	265	233	317	192	29	251.75	0.287914086871294	0.249362419267609
En02^1:204096897:G:A:R:wP119	GM12878	En02	1:204096897:G:A:R:wP119	1	204096897	NA	motif,maf1	70	69	76	62	266	191	300	202	30	239.75	0.423879316901065	0.299797417289804
En02^1:204096897:G:A:R:wP91	GM12878	En02	1:204096897:G:A:R:wP91	1	204096897	NA	motif,maf1	211	230	279	116	469	349	514	290	55	405.5	1.26003739894636	0.208701639416747
En02^1:204223382:G:T:A:wP103	GM12878	En02	1:204223382:G:T:A:wP103	1	204223382	NA	maf1	34	57	19	69	499	338	529	313	44	419.75	-0.977880252822222	0.340044606732123
En02^1:204223382:G:T:R:wP103	GM12878	En02	1:204223382:G:T:R:wP103	1	204223382	NA	motif,maf1	68	202	105	65	674	429	679	515	91	574.25	-0.151712974732964	0.242180223528264
En02^1:204269091:G:A:A:wP102	GM12878	En02	1:204269091:G:A:A:wP102	1	204269091	NA	maf1	30	59	96	79	379	247	387	249	38	315.5	-0.0361082653468305	0.281510400127089
En02^1:204269091:G:A:R:wP102	GM12878	En02	1:204269091:G:A:R:wP102	1	204269091	NA	motif,maf1	27	36	249	70	163	99	204	149	30	153.75	1.49235334111959	0.400447046291737
En02^1:204415717:G:T:A:wP103	GM12878	En02	1:204415717:G:T:A:wP103	1	204415717	NA	maf1	337	234	327	227	811	634	838	614	85	724.25	0.831499553951365	0.168453472938159
En02^1:204415717:G:T:R:wP103	GM12878	En02	1:204415717:G:T:R:wP103	1	204415717	NA	motif,maf1	103	182	352	251	918	595	895	630	109	759.5	0.435562419101118	0.202535449161435
En02^1:204797891:C:G:A:wP118	GM12878	En02	1:204797891:C:G:A:wP118	1	204797891	NA	maf1	0	0	7	19	4	11	8	8	3	7.75	NA	NA
En02^1:204797891:C:G:R:wP118	GM12878	En02	1:204797891:C:G:R:wP118	1	204797891	NA	motif,maf1	28	0	0	20	97	61	88	59	24	76.25	-0.444264684141367	0.360159036500586
En02^1:204806823:T:G:A:wP123	GM12878	En02	1:204806823:T:G:A:wP123	1	204806823	NA	maf1	389	39	1	57	225	141	253	142	21	190.25	1.57979257403343	0.991674310785676
En02^1:204806823:T:G:R:wP123	GM12878	En02	1:204806823:T:G:R:wP123	1	204806823	NA	motif,maf1	23	150	20	28	372	242	326	226	34	291.5	-0.129866089606961	0.83078989797476
En02^1:205023316:T:C:A:wP102	GM12878	En02	1:205023316:T:C:A:wP102	1	205023316	NA	maf1	259	245	140	145	950	666	1011	623	114	812.5	0.188663844254677	0.230031118847254
En02^1:205023316:T:C:A:wP78	GM12878	En02	1:205023316:T:C:A:wP78	1	205023316	NA	maf1	151	118	217	173	818	584	862	593	106	714.25	0.0893437544016366	0.226376928619856
En02^1:205023316:T:C:R:wP102	GM12878	En02	1:205023316:T:C:R:wP102	1	205023316	NA	motif,maf1	178	283	153	189	964	688	1055	728	130	858.75	0.133875167424115	0.269660894585768
En02^1:205023316:T:C:R:wP78	GM12878	En02	1:205023316:T:C:R:wP78	1	205023316	NA	motif,maf1	233	67	219	145	934	722	1109	734	128	874.75	-0.205648133950554	0.294199117718841
En02^1:205023349:C:T:A:wP111	GM12878	En02	1:205023349:C:T:A:wP111	1	205023349	NA	maf1	187	148	31	271	711	469	750	544	89	618.5	0.284178933568921	0.411539504439587
En02^1:205023349:C:T:R:wP111	GM12878	En02	1:205023349:C:T:R:wP111	1	205023349	NA	motif,maf1	233	67	219	145	934	722	1109	734	128	874.75	-0.205648133950554	0.294199117718841
En02^1:205626816:C:T:A:wP118	GM12878	En02	1:205626816:C:T:A:wP118	1	205626816	NA	rare	1	134	32	68	357	248	433	286	50	331	-0.228378681965697	0.404154927059882
En02^1:205626816:C:T:R:wP118	GM12878	En02	1:205626816:C:T:R:wP118	1	205626816	NA	motif,rare	108	118	112	85	466	297	461	323	40	386.75	0.350800611954348	0.271584891527213
En02^1:205778203:T:C:A:wP79	GM12878	En02	1:205778203:T:C:A:wP79	1	205778203	NA	rare	29	13	81	59	263	165	293	237	33	239.5	-0.206235517039062	0.450922761557806
En02^1:205778203:T:C:R:wP79	GM12878	En02	1:205778203:T:C:R:wP79	1	205778203	NA	motif,rare	27	0	0	19	88	79	85	69	13	80.25	-0.616791419683237	0.830377978687787
En02^1:206224583:C:T:A:wP117	GM12878	En02	1:206224583:C:T:A:wP117	1	206224583	NA	rare	108	97	109	104	724	441	744	490	98	599.75	-0.292885544049007	0.431410067658746
En02^1:206224583:C:T:R:wP117	GM12878	En02	1:206224583:C:T:R:wP117	1	206224583	NA	motif,rare	188	41	92	83	610	405	495	354	80	466	-0.00849367988448733	0.456290566051818
En02^1:206589888:T:A:A:wP101	GM12878	En02	1:206589888:T:A:A:wP101	1	206589888	NA	maf1	49	24	8	15	224	176	216	164	27	195	-0.817845151587146	0.424430795771116
En02^1:206589888:T:A:R:wP101	GM12878	En02	1:206589888:T:A:R:wP101	1	206589888	NA	motif,maf1	112	0	137	41	448	280	436	322	55	371.5	-0.18168772482852	0.308440992357643
En02^1:207247781:G:A:A:wP76	GM12878	En02	1:207247781:G:A:A:wP76	1	207247781	NA	rare	115	0	0	11	172	107	233	132	25	161	-0.133710678222825	0.721278867066291
En02^1:207247781:G:A:R:wP76	GM12878	En02	1:207247781:G:A:R:wP76	1	207247781	NA	motif,rare	26	73	15	49	250	171	330	185	28	234	-0.249111436737216	0.743235714218448
En02^1:209415062:G:C:A:wP109	GM12878	En02	1:209415062:G:C:A:wP109	1	209415062	NA	maf1	63	109	85	48	352	243	404	259	41	314.5	0.18425252214215	0.373087058957366
En02^1:209415062:G:C:R:wP109	GM12878	En02	1:209415062:G:C:R:wP109	1	209415062	NA	motif,maf1	37	118	89	36	257	191	263	212	31	230.75	0.48859035437288	0.649454809677866
En02^1:2105878:G:A:A:wP85	GM12878	En02	1:2105878:G:A:A:wP85	1	2105878	NA	maf1	326	257	219	300	1009	703	1190	751	103	913.25	0.499253645764643	0.162449350883708
En02^1:2105878:G:A:R:wP85	GM12878	En02	1:2105878:G:A:R:wP85	1	2105878	NA	motif,maf1	128	283	52	134	673	537	762	512	85	621	0.182881009713493	0.197345188984759
En02^1:210900156:G:T:A:wP120	GM12878	En02	1:210900156:G:T:A:wP120	1	210900156	NA	maf1	0	22	62	51	360	254	382	243	51	309.75	-0.988855034712686	0.668896612562915
En02^1:210900156:G:T:R:wP120	GM12878	En02	1:210900156:G:T:R:wP120	1	210900156	NA	motif,maf1	70	63	6	65	336	255	300	227	41	279.5	-0.225462319050569	1.47337949300937
En02^1:210900160:G:A:A:wP124	GM12878	En02	1:210900160:G:A:A:wP124	1	210900160	NA	maf1	132	33	14	59	291	235	300	191	42	254.25	0.114728354808135	1.5313072352189
En02^1:210900160:G:A:R:wP124	GM12878	En02	1:210900160:G:A:R:wP124	1	210900160	NA	motif,maf1	70	63	6	65	336	255	300	227	41	279.5	-0.225462319050569	1.47337949300937
En02^1:21112990:G:A:A:wP82	GM12878	En02	1:21112990:G:A:A:wP82	1	21112990	NA	rare	0	32	0	0	14	4	7	6	3	7.75	NA	NA
En02^1:21112990:G:A:R:wP82	GM12878	En02	1:21112990:G:A:R:wP82	1	21112990	NA	motif,rare	0	0	49	12	3	8	14	1	1	6.5	NA	NA
En02^1:211829478:T:C:A:wP91	GM12878	En02	1:211829478:T:C:A:wP91	1	211829478	NA	maf1	28	21	49	45	294	194	274	229	32	247.75	-0.596790260167219	0.506163700578829
En02^1:211829478:T:C:R:wP91	GM12878	En02	1:211829478:T:C:R:wP91	1	211829478	NA	motif,maf1	52	19	15	17	143	110	138	119	26	127.5	-0.119409807640589	0.763267540023715
En02^1:212321138:A:G:A:wP118	GM12878	En02	1:212321138:A:G:A:wP118	1	212321138	NA	rare	355	132	110	166	582	443	687	417	65	532.25	0.737100090799626	0.239465098440669
En02^1:212321138:A:G:R:wP118	GM12878	En02	1:212321138:A:G:R:wP118	1	212321138	NA	motif,rare	113	112	152	133	707	540	734	449	80	607.5	-0.0397161484123033	0.291746043523825
En02^1:212588147:C:T:A:wP123	GM12878	En02	1:212588147:C:T:A:wP123	1	212588147	NA	maf1	159	57	187	23	224	125	221	123	53	173.25	1.50624223747742	0.382125285091553
En02^1:212588147:C:T:R:wP123	GM12878	En02	1:212588147:C:T:R:wP123	1	212588147	NA	motif,maf1	78	43	110	98	265	153	238	164	48	205	0.897732884335051	0.344494552099871
En02^1:212841289:T:C:A:wP80	GM12878	En02	1:212841289:T:C:A:wP80	1	212841289	NA	rare	172	129	189	200	715	464	671	475	76	581.25	0.462536030380928	0.159435593966743
En02^1:212841289:T:C:R:wP80	GM12878	En02	1:212841289:T:C:R:wP80	1	212841289	NA	motif,rare	176	91	198	167	697	514	834	523	88	642	0.187546011148127	0.157881916209458
En02^1:212851054:T:G:A:wP86	GM12878	En02	1:212851054:T:G:A:wP86	1	212851054	NA	maf1	64	20	144	73	638	465	728	516	81	586.75	-0.779755124584357	0.28325218185347
En02^1:212851054:T:G:R:wP86	GM12878	En02	1:212851054:T:G:R:wP86	1	212851054	NA	motif,maf1	51	134	141	85	641	433	739	494	68	576.75	-0.265303538936493	0.268251796702671
En02^1:212851057:G:A:A:wP89	GM12878	En02	1:212851057:G:A:A:wP89	1	212851057	NA	rare	68	14	214	38	431	331	488	337	58	396.75	-0.0912542747118042	0.36907581728733
En02^1:212851057:G:A:R:wP89	GM12878	En02	1:212851057:G:A:R:wP89	1	212851057	NA	motif,rare	51	134	141	85	641	433	739	494	68	576.75	-0.265303538936493	0.268251796702671
En02^1:212851089:C:G:A:wP121	GM12878	En02	1:212851089:C:G:A:wP121	1	212851089	NA	maf1	26	0	0	0	9	14	26	17	3	16.5	NA	NA
En02^1:212851089:C:G:R:wP121	GM12878	En02	1:212851089:C:G:R:wP121	1	212851089	NA	motif,maf1	51	134	141	85	641	433	739	494	68	576.75	-0.265303538936493	0.268251796702671
En02^1:213855302:T:G:A:wP91	GM12878	En02	1:213855302:T:G:A:wP91	1	213855302	NA	rare	123	81	166	49	605	444	723	488	78	565	-0.238084453215583	0.47586786111951
En02^1:213855302:T:G:R:wP91	GM12878	En02	1:213855302:T:G:R:wP91	1	213855302	NA	motif,rare	166	97	43	156	489	367	488	353	72	424.25	0.342658541051503	0.334811939461739
En02^1:213855331:C:A:A:wP120	GM12878	En02	1:213855331:C:A:A:wP120	1	213855331	NA	maf1	7	9	33	82	316	225	368	270	49	294.75	-0.950465540083333	0.44881656282945
En02^1:213855331:C:A:R:wP120	GM12878	En02	1:213855331:C:A:R:wP120	1	213855331	NA	motif,maf1	166	97	43	156	489	367	488	353	72	424.25	0.342658541051503	0.334811939461739
En02^1:214755440:G:A:A:wP117	GM12878	En02	1:214755440:G:A:A:wP117	1	214755440	NA	maf1	144	94	142	67	573	368	594	378	65	478.25	0.117680901635615	0.209132410958064
En02^1:214755440:G:A:R:wP117	GM12878	En02	1:214755440:G:A:R:wP117	1	214755440	NA	motif,maf1	50	66	79	28	364	340	424	232	46	340	-0.40634849029883	0.248961732862779
En02^1:21581765:C:T:A:wP81	GM12878	En02	1:21581765:C:T:A:wP81	1	21581765	NA	maf1	142	77	64	95	471	303	541	372	50	421.75	0.0668328489544124	0.239593376031899
En02^1:21581765:C:T:R:wP81	GM12878	En02	1:21581765:C:T:R:wP81	1	21581765	NA	motif,maf1	76	83	109	114	399	261	410	265	43	333.75	0.41883282544397	0.252631100848505
En02^1:21664279:C:T:A:wP93	GM12878	En02	1:21664279:C:T:A:wP93	1	21664279	NA	maf1	46	62	54	70	316	197	337	231	33	270.25	0.011910890333421	0.315192956823531
En02^1:21664279:C:T:R:wP93	GM12878	En02	1:21664279:C:T:R:wP93	1	21664279	NA	motif,maf1	40	18	112	32	298	230	312	237	32	269.25	-0.249090979250506	0.362904307398994
En02^1:21817447:C:T:A:wP122	GM12878	En02	1:21817447:C:T:A:wP122	1	21817447	NA	rare	111	324	168	46	582	401	654	435	66	518	0.558376217157774	0.151676983859118
En02^1:21817447:C:T:R:wP122	GM12878	En02	1:21817447:C:T:R:wP122	1	21817447	NA	motif,rare	124	19	143	107	478	345	549	345	73	429.25	0.0715185191269242	0.229423369749437
En02^1:21921104:A:G:A:wP80	GM12878	En02	1:21921104:A:G:A:wP80	1	21921104	NA	rare	129	38	20	40	302	243	312	190	42	261.75	0.00450993643583074	0.292183339437688
En02^1:21921104:A:G:R:wP80	GM12878	En02	1:21921104:A:G:R:wP80	1	21921104	NA	motif,rare	0	36	132	19	161	98	183	118	16	140	0.606505623699041	0.58909232695627
En02^1:21974605:G:C:A:wP116	GM12878	En02	1:21974605:G:C:A:wP116	1	21974605	NA	rare	129	51	34	154	362	246	440	273	42	330.25	0.392362603866778	0.222498639759041
En02^1:21974605:G:C:R:wP116	GM12878	En02	1:21974605:G:C:R:wP116	1	21974605	NA	motif,rare	25	48	17	112	286	184	255	222	32	236.75	0.00025758294980264	0.247244213595724
En02^1:21974609:G:A:A:wP120	GM12878	En02	1:21974609:G:A:A:wP120	1	21974609	NA	maf1	147	101	293	54	363	278	432	241	35	328.5	1.05264033006809	0.189643383288547
En02^1:21974609:G:A:R:wP120	GM12878	En02	1:21974609:G:A:R:wP120	1	21974609	NA	motif,maf1	25	48	17	112	286	184	255	222	32	236.75	0.00025758294980264	0.247244213595724
En02^1:22033228:G:A:A:wP83	GM12878	En02	1:22033228:G:A:A:wP83	1	22033228	NA	maf1	40	72	45	115	278	239	281	192	33	247.5	0.356157267342978	0.480386532830899
En02^1:22033228:G:A:A:wP90	GM12878	En02	1:22033228:G:A:A:wP90	1	22033228	NA	maf1	23	13	155	81	379	300	436	301	45	354	-0.208855862181978	0.540508926187527
En02^1:22033228:G:A:R:wP83	GM12878	En02	1:22033228:G:A:R:wP83	1	22033228	NA	motif,maf1	NA	NA	NA	NA	NA	NA	NA	NA	NA	NA	NA	NA
En02^1:22033228:G:A:R:wP90	GM12878	En02	1:22033228:G:A:R:wP90	1	22033228	NA	motif,maf1	124	125	145	73	522	393	600	397	61	478	0.174926653583762	0.372397341294208
En02^1:221328466:G:C:A:wP91	GM12878	En02	1:221328466:G:C:A:wP91	1	221328466	NA	rare	63	42	152	112	539	375	570	476	51	490	-0.223271852861135	0.290024226760973
En02^1:221328466:G:C:R:wP91	GM12878	En02	1:221328466:G:C:R:wP91	1	221328466	NA	motif,rare	185	208	242	117	844	614	884	631	98	743.25	0.221982224611203	0.232262921488099
En02^1:224730793:G:A:A:wP94	GM12878	En02	1:224730793:G:A:A:wP94	1	224730793	NA	maf1	12	0	0	42	120	64	99	84	17	91.75	-0.531769379168947	0.351960025881248
En02^1:224730793:G:A:R:wP94	GM12878	En02	1:224730793:G:A:R:wP94	1	224730793	NA	motif,maf1	0	0	0	4	62	26	59	38	9	46.25	NA	NA
En02^1:226374356:T:A:A:wP87	GM12878	En02	1:226374356:T:A:A:wP87	1	226374356	NA	maf1	2191	1515	2044	1771	437	260	416	312	98	356.25	4.61465974612695	0.111110467457176
En02^1:226374356:T:A:R:wP87	GM12878	En02	1:226374356:T:A:R:wP87	1	226374356	NA	motif,maf1	2017	1910	2052	1852	469	296	422	304	102	372.75	4.61137525293732	0.114494865601379
En02^1:226768489:C:T:A:wP79	GM12878	En02	1:226768489:C:T:A:wP79	1	226768489	NA	rare	46	0	38	28	271	157	310	204	31	235.5	-0.869403157314884	0.689031424310987
En02^1:226768489:C:T:R:wP79	GM12878	En02	1:226768489:C:T:R:wP79	1	226768489	NA	motif,rare	17	0	3	4	91	67	91	65	12	78.5	-1.52445881865626	1.55219758949726
En02^1:22743328:G:A:A:wP89	GM12878	En02	1:22743328:G:A:A:wP89	1	22743328	NA	maf1	60	279	41	81	455	338	526	347	47	416.5	0.403296423715601	0.237639218128237
En02^1:22743328:G:A:R:wP89	GM12878	En02	1:22743328:G:A:R:wP89	1	22743328	NA	motif,maf1	94	102	23	109	497	369	574	368	63	452	-0.223510741103235	0.237984447932916
En02^1:22743347:G:A:A:wP108	GM12878	En02	1:22743347:G:A:A:wP108	1	22743347	NA	maf1	142	139	173	63	508	365	573	348	60	448.5	0.419405726399567	0.194073657228517
En02^1:22743347:G:A:R:wP108	GM12878	En02	1:22743347:G:A:R:wP108	1	22743347	NA	motif,maf1	94	102	23	109	497	369	574	368	63	452	-0.223510741103235	0.237984447932916
En02^1:227751489:C:A:A:wP105	GM12878	En02	1:227751489:C:A:A:wP105	1	227751489	NA	maf1	260	309	298	218	674	473	698	494	82	584.75	1.10682055423891	0.122614622897684
En02^1:227751489:C:A:R:wP105	GM12878	En02	1:227751489:C:A:R:wP105	1	227751489	NA	motif,maf1	299	198	393	313	691	419	625	486	66	555.25	1.32200373825239	0.142715333632063
En02^1:227952094:C:G:A:wP76	GM12878	En02	1:227952094:C:G:A:wP76	1	227952094	NA	maf1	15	56	46	56	318	287	356	251	45	303	-0.599386814664795	0.404178163246756
En02^1:227952094:C:G:R:wP76	GM12878	En02	1:227952094:C:G:R:wP76	1	227952094	NA	motif,maf1	102	119	52	69	493	353	592	338	62	444	-0.133078623779624	0.372012184007303
En02^1:228701112:C:T:A:wP81	GM12878	En02	1:228701112:C:T:A:wP81	1	228701112	NA	rare	63	107	173	60	525	343	538	378	55	446	0.0594209544951359	0.317292201036969
En02^1:228701112:C:T:R:wP81	GM12878	En02	1:228701112:C:T:R:wP81	1	228701112	NA	motif,rare	43	97	60	67	249	144	227	182	30	200.5	0.646360293403745	0.397399698526442
En02^1:229363374:C:A:A:wP114	GM12878	En02	1:229363374:C:A:A:wP114	1	229363374	NA	rare	76	40	46	40	174	126	208	141	22	162.25	0.527517007286196	0.360273018594905
En02^1:229363374:C:A:R:wP114	GM12878	En02	1:229363374:C:A:R:wP114	1	229363374	NA	motif,rare	50	31	10	18	154	98	207	100	31	139.75	-0.101984842722114	0.374481715991537
En02^1:230424747:C:T:A:wP114	GM12878	En02	1:230424747:C:T:A:wP114	1	230424747	NA	maf1	283	0	108	90	667	454	690	464	84	568.75	-0.0505506481740394	0.329915930379069
En02^1:230424747:C:T:R:wP114	GM12878	En02	1:230424747:C:T:R:wP114	1	230424747	NA	motif,maf1	22	9	107	38	451	376	539	426	75	448	-1.19394911696349	0.461955858635728
En02^1:230843633:A:G:A:wP97	GM12878	En02	1:230843633:A:G:A:wP97	1	230843633	NA	maf1	14	53	9	20	100	74	88	75	10	84.25	0.426198259042416	0.995667259608497
En02^1:230843633:A:G:R:wP97	GM12878	En02	1:230843633:A:G:R:wP97	1	230843633	NA	motif,maf1	236	115	532	215	632	392	589	459	70	518	1.26611887118067	0.305179049628934
En02^1:230843643:G:C:A:wP107	GM12878	En02	1:230843643:G:C:A:wP107	1	230843643	NA	maf1	98	176	191	128	581	414	621	459	63	518.75	0.403842416108572	0.272228665607439
En02^1:230843643:G:C:R:wP107	GM12878	En02	1:230843643:G:C:R:wP107	1	230843643	NA	motif,maf1	236	115	532	215	632	392	589	459	70	518	1.26611887118067	0.305179049628934
En02^1:230845977:G:A:A:wP100	GM12878	En02	1:230845977:G:A:A:wP100	1	230845977	NA	maf1	132	73	92	114	623	427	730	437	78	554.25	-0.205389118023815	0.355349332536163
En02^1:230845977:G:A:R:wP100	GM12878	En02	1:230845977:G:A:R:wP100	1	230845977	NA	motif,maf1	125	113	62	114	592	436	613	406	65	511.75	-0.0801363253387697	0.271346962116726
En02^1:231174921:C:G:A:wP108	GM12878	En02	1:231174921:C:G:A:wP108	1	231174921	NA	rare	22	76	31	65	419	372	452	338	42	395.25	-0.808358517398832	0.332382499858765
En02^1:231174921:C:G:R:wP108	GM12878	En02	1:231174921:C:G:R:wP108	1	231174921	NA	motif,rare	12	20	93	116	430	296	500	376	46	400.5	-0.528059157254913	0.376587623694746
En02^1:231274969:A:G:A:wP97	GM12878	En02	1:231274969:A:G:A:wP97	1	231274969	NA	maf1	18	0	108	90	209	120	259	138	32	181.5	0.471404991812588	0.566375343489337
En02^1:231274969:A:G:R:wP97	GM12878	En02	1:231274969:A:G:R:wP97	1	231274969	NA	motif,maf1	141	83	69	97	388	262	421	298	57	342.25	0.407956923130655	0.474946862871692
En02^1:231347159:G:C:A:wP76	GM12878	En02	1:231347159:G:C:A:wP76	1	231347159	NA	maf1	240	323	339	206	489	367	603	363	60	455.5	1.50334515237569	0.132343909124782
En02^1:231347159:G:C:R:wP76	GM12878	En02	1:231347159:G:C:R:wP76	1	231347159	NA	motif,maf1	243	369	240	194	564	389	625	354	56	483	1.35302227393463	0.156064989152252
En02^1:231347189:C:A:A:wP106	GM12878	En02	1:231347189:C:A:A:wP106	1	231347189	NA	maf1	NA	NA	NA	NA	NA	NA	NA	NA	NA	NA	NA	NA
En02^1:231347189:C:A:R:wP106	GM12878	En02	1:231347189:C:A:R:wP106	1	231347189	NA	motif,maf1	243	369	240	194	564	389	625	354	56	483	1.35302227393463	0.156064989152252
En02^1:231347195:G:T:A:wP112	GM12878	En02	1:231347195:G:T:A:wP112	1	231347195	NA	rare	32	253	196	138	465	276	438	331	44	377.5	0.944811942219747	0.174746929141233
En02^1:231347195:G:T:R:wP112	GM12878	En02	1:231347195:G:T:R:wP112	1	231347195	NA	motif,rare	243	369	240	194	564	389	625	354	56	483	1.35302227393463	0.156064989152252
En02^1:234247380:A:T:A:wP94	GM12878	En02	1:234247380:A:T:A:wP94	1	234247380	NA	rare	148	79	262	222	781	587	876	532	96	694	0.239483774135716	0.20662783926454
En02^1:234247380:A:T:R:wP94	GM12878	En02	1:234247380:A:T:R:wP94	1	234247380	NA	motif,rare	88	0	0	3	50	38	40	33	3	40.25	NA	NA
En02^1:234674799:C:T:A:wP107	GM12878	En02	1:234674799:C:T:A:wP107	1	234674799	NA	maf1	127	62	187	76	554	398	602	363	74	479.25	0.11508995819269	0.224816827150683
En02^1:234674799:C:T:R:wP107	GM12878	En02	1:234674799:C:T:R:wP107	1	234674799	NA	motif,maf1	234	51	182	162	655	440	707	486	90	572	0.339774501937169	0.203954157541098
En02^1:234674802:A:C:A:wP110	GM12878	En02	1:234674802:A:C:A:wP110	1	234674802	NA	maf1	223	118	190	183	755	537	753	480	97	631.25	0.389095476037758	0.19205122537672
En02^1:234674802:A:C:R:wP110	GM12878	En02	1:234674802:A:C:R:wP110	1	234674802	NA	motif,maf1	234	51	182	162	655	440	707	486	90	572	0.339774501937169	0.203954157541098
En02^1:235098528:G:T:A:wP107	GM12878	En02	1:235098528:G:T:A:wP107	1	235098528	NA	rare	227	107	268	99	483	275	490	361	68	402.25	1.00353722568852	0.217868784119584
En02^1:235098528:G:T:R:wP107	GM12878	En02	1:235098528:G:T:R:wP107	1	235098528	NA	motif,rare	137	15	112	103	340	233	385	196	50	288.5	0.563344965066456	0.287425119046828
En02^1:235100075:C:T:A:wP83	GM12878	En02	1:235100075:C:T:A:wP83	1	235100075	NA	rare	44	107	18	61	352	297	437	303	53	347.25	-0.354199675126162	0.428198490511543
En02^1:235100075:C:T:R:wP83	GM12878	En02	1:235100075:C:T:R:wP83	1	235100075	NA	motif,rare	225	173	161	50	645	415	655	374	85	522.25	0.448068488949383	0.324629203930639
En02^1:235115883:A:C:A:wP111	GM12878	En02	1:235115883:A:C:A:wP111	1	235115883	NA	maf1	95	47	39	146	260	182	285	178	34	226.25	0.763654526477158	0.22719096303167
En02^1:235115883:A:C:R:wP111	GM12878	En02	1:235115883:A:C:R:wP111	1	235115883	NA	motif,maf1	25	110	50	49	197	132	315	158	23	200.5	0.493553718343802	0.332231716875567
En02^1:235115891:G:A:A:wP119	GM12878	En02	1:235115891:G:A:A:wP119	1	235115891	NA	maf1	96	11	65	126	211	137	230	120	30	174.5	1.00358992734656	0.425600766589761
En02^1:235115891:G:A:R:wP119	GM12878	En02	1:235115891:G:A:R:wP119	1	235115891	NA	motif,maf1	25	110	50	49	197	132	315	158	23	200.5	0.493553718343802	0.332231716875567
En02^1:235133267:C:G:A:wP111	GM12878	En02	1:235133267:C:G:A:wP111	1	235133267	NA	maf1	122	358	248	190	502	329	549	366	57	436.5	1.3053903021745	0.126006481745431
En02^1:235133267:C:G:R:wP111	GM12878	En02	1:235133267:C:G:R:wP111	1	235133267	NA	motif,maf1	138	203	152	159	458	371	531	355	57	428.75	0.821578792333629	0.141220648449292
En02^1:235253849:C:T:A:wP94	GM12878	En02	1:235253849:C:T:A:wP94	1	235253849	NA	rare	35	0	42	25	222	175	249	176	29	205.5	-0.835415784052378	0.463663818657415
En02^1:235253849:C:T:R:wP94	GM12878	En02	1:235253849:C:T:R:wP94	1	235253849	NA	motif,rare	45	35	21	158	439	254	449	255	45	349.25	-0.167096628540548	0.351881255270186
En02^1:2391465:C:T:A:wP122	GM12878	En02	1:2391465:C:T:A:wP122	1	2391465	NA	maf1	428	149	298	112	1231	927	1293	934	125	1096.25	0.0350260404951953	0.215542859863152
En02^1:2391465:C:T:R:wP122	GM12878	En02	1:2391465:C:T:R:wP122	1	2391465	NA	motif,maf1	353	407	247	207	1458	1009	1594	1050	120	1277.75	0.155204862140676	0.249677278549522
En02^1:23999754:C:T:A:wP89	GM12878	En02	1:23999754:C:T:A:wP89	1	23999754	NA	maf1	NA	NA	NA	NA	NA	NA	NA	NA	NA	NA	NA	NA
En02^1:23999754:C:T:R:wP89	GM12878	En02	1:23999754:C:T:R:wP89	1	23999754	NA	motif,maf1	21	39	1637	18	377	243	380	266	35	316.5	2.56900045014041	0.653573817584709
En02^1:241487027:A:G:A:wP112	GM12878	En02	1:241487027:A:G:A:wP112	1	241487027	NA	rare	0	0	0	67	170	103	132	90	17	123.75	-0.618798940045558	1.88377199245354
En02^1:241487027:A:G:R:wP112	GM12878	En02	1:241487027:A:G:R:wP112	1	241487027	NA	motif,rare	0	2	0	7	117	71	132	87	15	101.75	-3.23273076221081	1.08910973738307
En02^1:241893529:T:C:A:wP113	GM12878	En02	1:241893529:T:C:A:wP113	1	241893529	NA	rare	71	60	50	44	292	204	285	193	35	243.5	0.103480831769273	0.335444339038416
En02^1:241893529:T:C:R:wP113	GM12878	En02	1:241893529:T:C:R:wP113	1	241893529	NA	motif,rare	165	27	0	59	398	286	431	269	47	346	-0.242115192634384	0.427012574107387
En02^1:242705756:C:A:A:wP84	GM12878	En02	1:242705756:C:A:A:wP84	1	242705756	NA	maf1	57	14	170	10	248	193	300	183	39	231	0.276561959119702	0.581404564838117
En02^1:242705756:C:A:R:wP84	GM12878	En02	1:242705756:C:A:R:wP84	1	242705756	NA	motif,maf1	90	187	52	120	416	274	500	301	52	372.75	0.530708945711069	0.66285087043092
En02^1:243053531:G:C:A:wP94	GM12878	En02	1:243053531:G:C:A:wP94	1	243053531	NA	maf1	143	348	85	76	807	620	928	556	103	727.75	0.0920324194237218	0.372110653997643
En02^1:243053531:G:C:R:wP94	GM12878	En02	1:243053531:G:C:R:wP94	1	243053531	NA	motif,maf1	154	280	225	75	679	548	772	485	82	621	0.456297921014416	0.416411566113908
En02^1:243053546:C:T:A:wP109	GM12878	En02	1:243053546:C:T:A:wP109	1	243053546	NA	maf1	91	186	146	29	443	305	473	284	56	376.25	0.493168102271173	0.425784729402357
En02^1:243053546:C:T:A:wP87	GM12878	En02	1:243053546:C:T:A:wP87	1	243053546	NA	maf1	150	24	140	151	383	281	517	276	52	364.25	0.567805128269867	0.645453606726719
En02^1:243053546:C:T:R:wP109	GM12878	En02	1:243053546:C:T:R:wP109	1	243053546	NA	motif,maf1	154	280	225	75	679	548	772	485	82	621	0.456297921014416	0.416411566113908
En02^1:243053546:C:T:R:wP87	GM12878	En02	1:243053546:C:T:R:wP87	1	243053546	NA	motif,maf1	52	92	174	66	372	275	475	292	55	353.5	0.325404012129587	0.457766213528466
En02^1:243182541:G:A:A:wP111	GM12878	En02	1:243182541:G:A:A:wP111	1	243182541	NA	rare	0	16	221	67	466	282	405	262	50	353.75	-0.0411643108656125	0.419761441373551
En02^1:243182541:G:A:R:wP111	GM12878	En02	1:243182541:G:A:R:wP111	1	243182541	NA	motif,rare	10	59	82	30	468	313	568	338	64	421.75	-0.996752303607818	0.793128938932731
En02^1:243237729:T:C:A:wP113	GM12878	En02	1:243237729:T:C:A:wP113	1	243237729	NA	maf1	21	0	16	5	174	136	215	134	61	164.75	-1.79924383131965	1.88904263339811
En02^1:243237729:T:C:R:wP113	GM12878	En02	1:243237729:T:C:R:wP113	1	243237729	NA	motif,maf1	7	97	0	31	174	106	170	134	47	146	0.170058293218398	0.86288308591972
En02^1:24454676:C:A:A:wP105	GM12878	En02	1:24454676:C:A:A:wP105	1	24454676	NA	maf1	0	0	0	0	1	0	0	0	1	0.25	NA	NA
En02^1:24454676:C:A:R:wP105	GM12878	En02	1:24454676:C:A:R:wP105	1	24454676	NA	motif,maf1	395	97	274	165	722	486	724	513	74	611.25	0.801574149328392	0.257935310758411
En02^1:24454688:C:T:A:wP117	GM12878	En02	1:24454688:C:T:A:wP117	1	24454688	NA	maf1	79	85	153	75	429	289	450	290	47	364.5	0.314360483531495	0.300817912917699
En02^1:24454688:C:T:R:wP117	GM12878	En02	1:24454688:C:T:R:wP117	1	24454688	NA	motif,maf1	395	97	274	165	722	486	724	513	74	611.25	0.801574149328392	0.257935310758411
En02^1:244615399:G:C:A:wP109	GM12878	En02	1:244615399:G:C:A:wP109	1	244615399	NA	maf1	447	316	358	340	70	51	74	34	16	57.25	4.89681214916151	0.143917658691605
En02^1:244615399:G:C:R:wP109	GM12878	En02	1:244615399:G:C:R:wP109	1	244615399	NA	motif,maf1	489	387	399	403	66	47	49	48	21	52.5	5.20771689603393	0.143037069195887
En02^1:24524315:C:A:A:wP125	GM12878	En02	1:24524315:C:A:A:wP125	1	24524315	NA	maf1	5	23	35	17	124	89	137	93	20	110.75	-0.260599630365073	0.608360384433086
En02^1:24524315:C:A:R:wP125	GM12878	En02	1:24524315:C:A:R:wP125	1	24524315	NA	motif,maf1	89	282	225	72	436	326	543	315	64	405	0.953207009220225	0.396746500272901
En02^1:245762005:C:T:A:wP80	GM12878	En02	1:245762005:C:T:A:wP80	1	245762005	NA	maf1	84	178	187	65	505	329	519	358	50	427.75	0.482947910801201	0.417567271018683
En02^1:245762005:C:T:R:wP80	GM12878	En02	1:245762005:C:T:R:wP80	1	245762005	NA	motif,maf1	NA	NA	NA	NA	NA	NA	NA	NA	NA	NA	NA	NA
En02^1:246670539:C:G:A:wP99	GM12878	En02	1:246670539:C:G:A:wP99	1	246670539	NA	maf1	263	205	352	306	141	120	154	101	36	129	3.32967492366689	0.136815241114452
En02^1:246670539:C:G:R:wP99	GM12878	En02	1:246670539:C:G:R:wP99	1	246670539	NA	motif,maf1	155	245	134	247	91	49	101	68	28	77.25	3.58135957120576	0.164454902648936
En02^1:247573784:C:G:A:wP93	GM12878	En02	1:247573784:C:G:A:wP93	1	247573784	NA	maf1	22	61	31	62	303	225	365	240	40	283.25	-0.447055868606642	0.423197084371083
En02^1:247573784:C:G:R:wP93	GM12878	En02	1:247573784:C:G:R:wP93	1	247573784	NA	motif,maf1	33	0	37	13	239	156	310	192	27	224.25	-1.24356817446743	0.61489882348983
En02^1:25309925:G:A:A:wP79	GM12878	En02	1:25309925:G:A:A:wP79	1	25309925	NA	maf1	44	70	208	76	428	302	536	347	47	403.25	0.177164729168292	0.36835750627819
En02^1:25309925:G:A:R:wP79	GM12878	En02	1:25309925:G:A:R:wP79	1	25309925	NA	motif,maf1	18	0	35	51	268	186	304	171	33	232.25	-0.941135915800686	0.481265667940864
En02^1:26137369:T:C:A:wP89	GM12878	En02	1:26137369:T:C:A:wP89	1	26137369	NA	maf1	119	172	202	187	885	566	885	600	84	734	0.113791933189876	0.272670319022772
En02^1:26137369:T:C:R:wP89	GM12878	En02	1:26137369:T:C:R:wP89	1	26137369	NA	motif,maf1	82	39	137	69	562	328	578	389	59	464.25	-0.299835327743684	0.342720291608476
En02^1:26185896:C:A:A:wP78	GM12878	En02	1:26185896:C:A:A:wP78	1	26185896	NA	maf1	69	121	208	152	62	35	75	59	17	57.75	3.46653936721535	0.178571524790584
En02^1:26185896:C:A:R:wP78	GM12878	En02	1:26185896:C:A:R:wP78	1	26185896	NA	motif,maf1	128	42	122	100	25	18	16	12	5	17.75	NA	NA
En02^1:26421565:C:T:A:wP121	GM12878	En02	1:26421565:C:T:A:wP121	1	26421565	NA	rare	177	77	240	144	614	466	779	501	62	590	0.312317738704288	0.175995219665789
En02^1:26421565:C:T:R:wP121	GM12878	En02	1:26421565:C:T:R:wP121	1	26421565	NA	motif,rare	131	46	165	47	527	430	631	364	55	488	-0.132857930772965	0.171645099608687
En02^1:26560945:C:G:A:wP105	GM12878	En02	1:26560945:C:G:A:wP105	1	26560945	NA	maf1	209	45	205	171	387	277	387	224	61	318.75	1.18964264367569	0.152231973985357
En02^1:26560945:C:G:R:wP105	GM12878	En02	1:26560945:C:G:R:wP105	1	26560945	NA	motif,maf1	314	515	748	441	960	636	930	671	169	799.25	1.545774879841	0.129369804509837
En02^1:26560960:C:A:A:wP120	GM12878	En02	1:26560960:C:A:A:wP120	1	26560960	NA	rare	270	470	421	273	804	513	781	520	143	654.5	1.35824763277285	0.13319111592893
En02^1:26560960:C:A:R:wP120	GM12878	En02	1:26560960:C:A:R:wP120	1	26560960	NA	motif,rare	314	515	748	441	960	636	930	671	169	799.25	1.545774879841	0.129369804509837
En02^1:26560962:C:T:A:wP122	GM12878	En02	1:26560962:C:T:A:wP122	1	26560962	NA	maf1	261	342	151	226	608	341	520	428	102	474.25	1.27907191680657	0.134037632709945
En02^1:26560962:C:T:R:wP122	GM12878	En02	1:26560962:C:T:R:wP122	1	26560962	NA	motif,maf1	314	515	748	441	960	636	930	671	169	799.25	1.545774879841	0.129369804509837
En02^1:26972445:G:C:A:wP113	GM12878	En02	1:26972445:G:C:A:wP113	1	26972445	NA	maf1	32	0	0	13	170	87	153	114	25	131	-1.31779699176911	0.793699178858952
En02^1:26972445:G:C:R:wP113	GM12878	En02	1:26972445:G:C:R:wP113	1	26972445	NA	motif,maf1	0	22	11	1	130	109	140	97	20	119	-1.58555438920528	0.626183159916243
En02^1:26972453:C:T:A:wP121	GM12878	En02	1:26972453:C:T:A:wP121	1	26972453	NA	rare	23	0	69	5	134	104	188	94	27	130	-0.253793571022462	0.66417169750758
En02^1:26972453:C:T:R:wP121	GM12878	En02	1:26972453:C:T:R:wP121	1	26972453	NA	motif,rare	0	22	11	1	130	109	140	97	20	119	-1.58555438920528	0.626183159916243
En02^1:27684213:T:C:A:wP94	GM12878	En02	1:27684213:T:C:A:wP94	1	27684213	NA	maf1	195	141	193	123	496	345	546	390	52	444.25	0.760167008855287	0.226388022996519
En02^1:27684213:T:C:R:wP94	GM12878	En02	1:27684213:T:C:R:wP94	1	27684213	NA	motif,maf1	487	406	573	396	1133	767	1167	765	127	958	1.17237863219086	0.192520552275507
En02^1:27684250:C:A:A:wP84	GM12878	En02	1:27684250:C:A:A:wP84	1	27684250	NA	rare	370	321	276	152	1096	670	989	760	116	878.75	0.563923115080163	0.151237224464399
En02^1:27684250:C:A:R:wP84	GM12878	En02	1:27684250:C:A:R:wP84	1	27684250	NA	motif,rare	0	46	27	45	150	98	139	102	15	122.25	0.185797947105516	0.344596364537621
En02^1:29805125:G:A:A:wP78	GM12878	En02	1:29805125:G:A:A:wP78	1	29805125	NA	maf1	120	98	194	57	524	313	552	344	65	433.25	0.326791756265057	0.397986091313987
En02^1:29805125:G:A:R:wP78	GM12878	En02	1:29805125:G:A:R:wP78	1	29805125	NA	motif,maf1	114	425	42	90	403	245	349	285	49	320.5	1.3275380259042	0.561249698358575
En02^1:30126491:C:T:A:wP98	GM12878	En02	1:30126491:C:T:A:wP98	1	30126491	NA	rare	68	125	99	213	754	510	860	436	96	640	-0.0870204672003448	0.277242225532697
En02^1:30126491:C:T:R:wP98	GM12878	En02	1:30126491:C:T:R:wP98	1	30126491	NA	motif,rare	97	85	112	87	643	479	740	541	86	600.75	-0.453145717591866	0.430377342070591
En02^1:30126566:C:G:A:wP107	GM12878	En02	1:30126566:C:G:A:wP107	1	30126566	NA	maf1	57	75	52	10	243	218	301	182	60	236	-0.0724361826951959	1.01312607421141
En02^1:30126566:C:G:R:wP107	GM12878	En02	1:30126566:C:G:R:wP107	1	30126566	NA	motif,maf1	16	46	6	40	306	177	285	224	54	248	-0.939573441681254	0.726017034926907
En02^1:30225125:C:A:A:wP76	GM12878	En02	1:30225125:C:A:A:wP76	1	30225125	NA	maf1	93	100	53	96	666	474	727	424	93	572.75	-0.504006711507284	0.398865283025268
En02^1:30225125:C:A:R:wP76	GM12878	En02	1:30225125:C:A:R:wP76	1	30225125	NA	motif,maf1	28	140	121	53	366	222	431	263	44	320.5	0.336751473232205	0.620267281042023
En02^1:30225137:C:T:A:wP88	GM12878	En02	1:30225137:C:T:A:wP88	1	30225137	NA	maf1	10	125	63	29	273	194	323	254	43	261	0.0313915049597515	0.631323914494166
En02^1:30225137:C:T:R:wP88	GM12878	En02	1:30225137:C:T:R:wP88	1	30225137	NA	motif,maf1	28	140	121	53	366	222	431	263	44	320.5	0.336751473232205	0.620267281042023
En02^1:30422702:C:T:A:wP92	GM12878	En02	1:30422702:C:T:A:wP92	1	30422702	NA	maf1	102	39	165	192	478	352	496	361	63	421.75	0.437315935330749	0.230666108716128
En02^1:30422702:C:T:R:wP92	GM12878	En02	1:30422702:C:T:R:wP92	1	30422702	NA	motif,maf1	187	19	163	91	527	343	529	380	61	444.75	0.238183935966029	0.243517600886043
En02^1:30815565:G:T:A:wP81	GM12878	En02	1:30815565:G:T:A:wP81	1	30815565	NA	rare	NA	NA	NA	NA	NA	NA	NA	NA	NA	NA	NA	NA
En02^1:30815565:G:T:R:wP81	GM12878	En02	1:30815565:G:T:R:wP81	1	30815565	NA	motif,rare	86	62	32	39	239	156	257	155	46	201.75	0.354787131374438	0.444686893187696
En02^1:31084945:C:T:A:wP80	GM12878	En02	1:31084945:C:T:A:wP80	1	31084945	NA	maf1	119	157	71	102	816	592	1007	607	94	755.5	-0.508616021714099	0.454601674084957
En02^1:31084945:C:T:R:wP80	GM12878	En02	1:31084945:C:T:R:wP80	1	31084945	NA	motif,maf1	121	86	193	112	1132	743	1156	874	111	976.25	-0.734009536397298	0.363761692551434
En02^1:31331912:C:G:A:wP125	GM12878	En02	1:31331912:C:G:A:wP125	1	31331912	NA	rare	74	175	264	30	533	375	652	385	72	486.25	0.369592803239219	0.370150836080729
En02^1:31331912:C:G:R:wP125	GM12878	En02	1:31331912:C:G:R:wP125	1	31331912	NA	motif,rare	145	162	52	135	479	274	500	291	42	386	0.619105113482239	0.660969451329608
En02^1:31655188:C:T:A:wP85	GM12878	En02	1:31655188:C:T:A:wP85	1	31655188	NA	maf1	196	21	65	92	522	354	566	400	62	460.5	-0.096959950355348	0.279972149240095
En02^1:31655188:C:T:R:wP85	GM12878	En02	1:31655188:C:T:R:wP85	1	31655188	NA	motif,maf1	76	84	92	187	613	363	596	409	62	495.25	0.0627288878238141	0.279683278052095
En02^1:31867613:G:T:A:wP94	GM12878	En02	1:31867613:G:T:A:wP94	1	31867613	NA	maf1	355	245	264	462	784	613	931	692	86	755	1.02269568775026	0.124175925184901
En02^1:31867613:G:T:R:wP94	GM12878	En02	1:31867613:G:T:R:wP94	1	31867613	NA	motif,maf1	98	54	157	174	472	327	553	355	66	426.75	0.393107023525355	0.189322012873276
En02^1:31867641:A:G:A:wP122	GM12878	En02	1:31867641:A:G:A:wP122	1	31867641	NA	maf1	221	201	49	92	574	361	653	438	57	506.5	0.394522322834953	0.211838178184693
En02^1:31867641:A:G:R:wP122	GM12878	En02	1:31867641:A:G:R:wP122	1	31867641	NA	motif,maf1	98	54	157	174	472	327	553	355	66	426.75	0.393107023525355	0.189322012873276
En02^1:32089208:G:A:A:wP120	GM12878	En02	1:32089208:G:A:A:wP120	1	32089208	NA	rare	172	294	139	201	509	401	560	403	58	468.25	1.00792668580551	0.286250454809979
En02^1:32089208:G:A:R:wP120	GM12878	En02	1:32089208:G:A:R:wP120	1	32089208	NA	motif,rare	78	151	288	66	488	287	455	377	48	401.75	0.730000779616588	0.3909090055197
En02^1:32189538:C:T:A:wP87	GM12878	En02	1:32189538:C:T:A:wP87	1	32189538	NA	maf1	33	74	11	39	281	181	349	177	35	247	-0.370171636406611	1.42780141068387
En02^1:32189538:C:T:R:wP87	GM12878	En02	1:32189538:C:T:R:wP87	1	32189538	NA	motif,maf1	105	40	483	38	320	267	360	248	46	298.75	1.29468651402033	0.843684904062604
En02^1:32189817:C:G:A:wP84	GM12878	En02	1:32189817:C:G:A:wP84	1	32189817	NA	maf1	62	243	64	70	485	291	486	342	49	401	0.390128097539957	0.358441771847979
En02^1:32189817:C:G:R:wP84	GM12878	En02	1:32189817:C:G:R:wP84	1	32189817	NA	motif,maf1	45	102	78	116	432	299	521	266	50	379.5	0.0977148547190644	0.333919246161271
En02^1:32254942:T:C:A:wP108	GM12878	En02	1:32254942:T:C:A:wP108	1	32254942	NA	maf1	11	12	44	20	236	147	235	153	33	192.75	-0.936979614125244	0.285099933157523
En02^1:32254942:T:C:R:wP108	GM12878	En02	1:32254942:T:C:R:wP108	1	32254942	NA	motif,maf1	101	19	110	39	218	176	214	153	30	190.25	0.674983599907818	0.237165898655439
En02^1:32254945:C:T:A:wP111	GM12878	En02	1:32254945:C:T:A:wP111	1	32254945	NA	rare	147	27	0	68	264	175	249	186	39	218.5	0.364215860424417	0.23367881994464
En02^1:32254945:C:T:R:wP111	GM12878	En02	1:32254945:C:T:R:wP111	1	32254945	NA	motif,rare	101	19	110	39	218	176	214	153	30	190.25	0.674983599907818	0.237165898655439
En02^1:32254950:C:G:A:wP116	GM12878	En02	1:32254950:C:G:A:wP116	1	32254950	NA	maf1	37	1	29	51	202	120	159	97	22	144.5	-0.0710142985946927	0.357624243920432
En02^1:32254950:C:G:R:wP116	GM12878	En02	1:32254950:C:G:R:wP116	1	32254950	NA	motif,maf1	101	19	110	39	218	176	214	153	30	190.25	0.674983599907818	0.237165898655439
En02^1:32914185:G:A:A:wP107	GM12878	En02	1:32914185:G:A:A:wP107	1	32914185	NA	maf1	142	7	391	60	572	361	596	383	73	478	0.500822205587408	0.217066784781248
En02^1:32914185:G:A:R:wP107	GM12878	En02	1:32914185:G:A:R:wP107	1	32914185	NA	motif,maf1	80	46	51	123	620	420	637	418	68	523.75	-0.577323145485156	0.213549039721822
En02^1:33552253:G:A:A:wP99	GM12878	En02	1:33552253:G:A:A:wP99	1	33552253	NA	maf1	91	88	176	115	772	547	820	512	95	662.75	-0.286471931243803	0.256917090770819
En02^1:33552253:G:A:R:wP99	GM12878	En02	1:33552253:G:A:R:wP99	1	33552253	NA	motif,maf1	63	98	282	146	958	666	891	663	97	794.5	-0.242372144918763	0.261641155636556
En02^1:33565004:G:A:A:wP121	GM12878	En02	1:33565004:G:A:A:wP121	1	33565004	NA	rare	157	174	538	96	525	307	539	378	52	437.25	1.33895289168657	0.137430712338639
En02^1:33565004:G:A:R:wP121	GM12878	En02	1:33565004:G:A:R:wP121	1	33565004	NA	motif,rare	93	42	81	124	614	414	664	426	68	529.5	-0.417958430344598	0.134602575354142
En02^1:33808241:C:T:A:wP84	GM12878	En02	1:33808241:C:T:A:wP84	1	33808241	NA	rare	130	266	310	264	218	181	254	198	39	212.75	2.3889424550806	0.296895587938789
En02^1:33808241:C:T:R:wP84	GM12878	En02	1:33808241:C:T:R:wP84	1	33808241	NA	motif,rare	290	349	238	299	306	243	385	284	65	304.5	2.16573060137078	0.230853058053771
En02^1:33896797:A:T:A:wP96	GM12878	En02	1:33896797:A:T:A:wP96	1	33896797	NA	maf1	0	16	13	6	15	20	12	11	1	14.5	NA	NA
En02^1:33896797:A:T:R:wP96	GM12878	En02	1:33896797:A:T:R:wP96	1	33896797	NA	motif,maf1	NA	NA	NA	NA	NA	NA	NA	NA	NA	NA	NA	NA
En02^1:33896809:T:C:A:wP108	GM12878	En02	1:33896809:T:C:A:wP108	1	33896809	NA	maf1	NA	NA	NA	NA	NA	NA	NA	NA	NA	NA	NA	NA
En02^1:33896809:T:C:R:wP108	GM12878	En02	1:33896809:T:C:R:wP108	1	33896809	NA	motif,maf1	NA	NA	NA	NA	NA	NA	NA	NA	NA	NA	NA	NA
En02^1:33896816:A:G:A:wP115	GM12878	En02	1:33896816:A:G:A:wP115	1	33896816	NA	maf1	NA	NA	NA	NA	NA	NA	NA	NA	NA	NA	NA	NA
En02^1:33896816:A:G:R:wP115	GM12878	En02	1:33896816:A:G:R:wP115	1	33896816	NA	motif,maf1	NA	NA	NA	NA	NA	NA	NA	NA	NA	NA	NA	NA
En02^1:3418880:G:A:A:wP121	GM12878	En02	1:3418880:G:A:A:wP121	1	3418880	NA	rare	50	218	191	113	592	414	642	440	65	522	0.356928876327738	0.542089566172908
En02^1:3418880:G:A:R:wP121	GM12878	En02	1:3418880:G:A:R:wP121	1	3418880	NA	motif,rare	62	254	24	58	572	423	596	394	54	496.25	-0.0553485232868425	0.460840840570747
En02^1:34574110:T:A:A:wP96	GM12878	En02	1:34574110:T:A:A:wP96	1	34574110	NA	maf1	120	153	42	41	341	289	383	249	48	315.5	0.399915139937172	0.351067557021953
En02^1:34574110:T:A:R:wP96	GM12878	En02	1:34574110:T:A:R:wP96	1	34574110	NA	motif,maf1	40	5	166	80	483	312	524	326	72	411.25	-0.311851728433685	0.493504313432133
En02^1:34574121:C:G:A:wP107	GM12878	En02	1:34574121:C:G:A:wP107	1	34574121	NA	maf1	18	24	56	180	312	223	317	244	40	274	0.242352983499404	0.568045232932341
En02^1:34574121:C:G:R:wP107	GM12878	En02	1:34574121:C:G:R:wP107	1	34574121	NA	motif,maf1	40	5	166	80	483	312	524	326	72	411.25	-0.311851728433685	0.493504313432133
En02^1:35175364:G:A:A:wP123	GM12878	En02	1:35175364:G:A:A:wP123	1	35175364	NA	maf1	39	74	84	88	228	173	240	125	19	191.5	0.803960230882999	0.661591656098151
En02^1:35175364:G:A:R:wP123	GM12878	En02	1:35175364:G:A:R:wP123	1	35175364	NA	motif,maf1	4	0	36	5	72	90	87	58	12	76.75	-0.669131421576307	1.54580941506976
En02^1:36126659:C:A:A:wP93	GM12878	En02	1:36126659:C:A:A:wP93	1	36126659	NA	maf1	28	0	45	25	97	59	104	66	12	81.5	0.457875947198385	1.615997666708
En02^1:36126659:C:A:R:wP93	GM12878	En02	1:36126659:C:A:R:wP93	1	36126659	NA	motif,maf1	26	42	42	31	239	124	234	134	27	182.75	-0.123534026977398	0.685633229793286
En02^1:36126769:G:C:A:wP102	GM12878	En02	1:36126769:G:C:A:wP102	1	36126769	NA	rare	290	325	375	163	1234	993	1405	931	152	1140.75	0.218208558486843	0.226158250996132
En02^1:36126769:G:C:R:wP102	GM12878	En02	1:36126769:G:C:R:wP102	1	36126769	NA	motif,rare	91	217	200	171	1001	706	998	694	117	849.75	-0.10242938066548	0.393081613107872
En02^1:36174500:T:A:A:wP113	GM12878	En02	1:36174500:T:A:A:wP113	1	36174500	NA	rare	220	161	221	220	1073	674	1147	684	103	894.5	0.107554313554499	0.224092684058492
En02^1:36174500:T:A:R:wP113	GM12878	En02	1:36174500:T:A:R:wP113	1	36174500	NA	motif,rare	96	332	420	178	1134	796	1345	881	124	1039	0.198152148044037	0.277032438372768
En02^1:3634660:T:C:A:wP116	GM12878	En02	1:3634660:T:C:A:wP116	1	3634660	NA	maf1	240	159	84	73	619	406	578	434	87	509.25	0.343771461684339	0.243025830818919
En02^1:3634660:T:C:R:wP116	GM12878	En02	1:3634660:T:C:R:wP116	1	3634660	NA	motif,maf1	45	234	105	108	569	351	639	332	71	472.75	0.325630784439217	0.244369553013973
En02^1:36772712:C:A:A:wP93	GM12878	En02	1:36772712:C:A:A:wP93	1	36772712	NA	maf1	670	931	684	894	700	529	784	517	88	632.5	2.55474967218657	0.123583409171444
En02^1:36772712:C:A:R:wP93	GM12878	En02	1:36772712:C:A:R:wP93	1	36772712	NA	motif,maf1	721	674	588	770	562	391	605	478	78	509	2.6495816728837	0.13340262905935
En02^1:36817230:T:G:A:wP78	GM12878	En02	1:36817230:T:G:A:wP78	1	36817230	NA	maf1	153	209	99	144	383	243	364	272	31	315.5	1.17027924364527	0.182550707346656
En02^1:36817230:T:G:R:wP78	GM12878	En02	1:36817230:T:G:R:wP78	1	36817230	NA	motif,maf1	153	117	117	121	418	271	428	297	42	353.5	0.743794778975689	0.206465902567688
En02^1:36817237:T:C:A:wP85	GM12878	En02	1:36817237:T:C:A:wP85	1	36817237	NA	maf1	80	15	179	133	329	195	325	204	33	263.25	0.835548776157543	0.2679730012097
En02^1:36817237:T:C:R:wP85	GM12878	En02	1:36817237:T:C:R:wP85	1	36817237	NA	motif,maf1	153	117	117	121	418	271	428	297	42	353.5	0.743794778975689	0.206465902567688
En02^1:37069250:C:G:A:wP98	GM12878	En02	1:37069250:C:G:A:wP98	1	37069250	NA	maf1	28	22	26	32	65	78	119	51	17	78.25	0.682380046892516	1.17357652849156
En02^1:37069250:C:G:R:wP98	GM12878	En02	1:37069250:C:G:R:wP98	1	37069250	NA	motif,maf1	9	17	17	12	177	130	155	101	18	140.75	-1.14090914545652	0.962869392459134
En02^1:37234591:G:A:A:wP115	GM12878	En02	1:37234591:G:A:A:wP115	1	37234591	NA	rare	43	11	15	70	222	195	242	202	36	215.25	-0.434930923278946	0.356560326815613
En02^1:37234591:G:A:R:wP115	GM12878	En02	1:37234591:G:A:R:wP115	1	37234591	NA	motif,rare	41	0	10	64	277	140	291	186	25	223.5	-0.710748999798076	0.4190763604413
En02^1:37390034:G:A:A:wP124	GM12878	En02	1:37390034:G:A:A:wP124	1	37390034	NA	rare	NA	NA	NA	NA	NA	NA	NA	NA	NA	NA	NA	NA
En02^1:37390034:G:A:R:wP124	GM12878	En02	1:37390034:G:A:R:wP124	1	37390034	NA	motif,rare	113	50	384	131	908	595	915	643	88	765.25	0.00174354185977108	0.514161311724555
En02^1:37432065:C:T:A:wP99	GM12878	En02	1:37432065:C:T:A:wP99	1	37432065	NA	maf1	85	18	45	16	406	273	407	219	34	326.25	-0.785530124805264	0.750681868486496
En02^1:37432065:C:T:R:wP99	GM12878	En02	1:37432065:C:T:R:wP99	1	37432065	NA	motif,maf1	44	69	47	23	516	360	585	403	55	466	-1.12387594240887	0.862616593947092
En02^1:37486452:C:A:A:wP82	GM12878	En02	1:37486452:C:A:A:wP82	1	37486452	NA	maf1	119	16	23	20	342	296	437	249	55	331	-0.697746037365326	0.645695135086691
En02^1:37486452:C:A:R:wP82	GM12878	En02	1:37486452:C:A:R:wP82	1	37486452	NA	motif,maf1	95	64	34	316	511	317	541	330	79	424.75	0.519359113678626	0.464798049374201
En02^1:37494736:G:A:A:wP103	GM12878	En02	1:37494736:G:A:A:wP103	1	37494736	NA	rare	0	49	9	58	397	294	434	266	59	347.75	-1.32493763438325	0.371221622962864
En02^1:37494736:G:A:R:wP103	GM12878	En02	1:37494736:G:A:R:wP103	1	37494736	NA	motif,rare	64	27	44	66	353	253	378	216	43	300	-0.355172638228218	0.362601129331583
En02^1:37721205:G:A:A:wP97	GM12878	En02	1:37721205:G:A:A:wP97	1	37721205	NA	maf1	45	32	163	78	525	352	537	383	48	449.25	-0.313322218925646	0.524108519409024
En02^1:37721205:G:A:R:wP97	GM12878	En02	1:37721205:G:A:R:wP97	1	37721205	NA	motif,maf1	48	191	93	34	464	260	427	368	42	379.75	0.182933288488639	0.714694100809918
En02^1:37828294:T:C:A:wP88	GM12878	En02	1:37828294:T:C:A:wP88	1	37828294	NA	maf1	56	65	0	63	207	142	290	197	27	209	0.0752739340274761	1.16579031448783
En02^1:37828294:T:C:R:wP88	GM12878	En02	1:37828294:T:C:R:wP88	1	37828294	NA	motif,maf1	39	39	0	43	179	170	244	113	24	176.5	-0.292125650393011	0.693535009837331
En02^1:37953159:C:T:A:wP77	GM12878	En02	1:37953159:C:T:A:wP77	1	37953159	NA	rare	29	46	102	20	220	140	231	141	39	183	0.313544584896041	0.318921635634091
En02^1:37953159:C:T:R:wP77	GM12878	En02	1:37953159:C:T:R:wP77	1	37953159	NA	motif,rare	38	48	115	25	309	210	326	212	46	264.25	-0.0279346032479593	0.304240707548666
En02^1:38230161:G:A:A:wP111	GM12878	En02	1:38230161:G:A:A:wP111	1	38230161	NA	maf1	196	100	65	65	479	282	508	311	59	395	0.344845843478686	0.926067640444743
En02^1:38230161:G:A:A:wP123	GM12878	En02	1:38230161:G:A:A:wP123	1	38230161	NA	maf1	12	39	198	37	485	363	493	329	57	417.5	-0.380531883665879	0.565957899280496
En02^1:38230161:G:A:A:wP99	GM12878	En02	1:38230161:G:A:A:wP99	1	38230161	NA	maf1	0	12	24	32	308	203	324	225	47	265	-1.73931779381594	1.32365429686158
En02^1:38230161:G:A:R:wP111	GM12878	En02	1:38230161:G:A:R:wP111	1	38230161	NA	motif,maf1	29	33	36	41	391	310	465	295	56	365.25	-1.17645230451286	0.832153569386002
En02^1:38230161:G:A:R:wP123	GM12878	En02	1:38230161:G:A:R:wP123	1	38230161	NA	motif,maf1	71	122	0	19	372	273	424	268	55	334.25	-0.395636947913144	0.659203177414421
En02^1:38230161:G:A:R:wP99	GM12878	En02	1:38230161:G:A:R:wP99	1	38230161	NA	motif,maf1	22	102	49	24	284	215	352	216	47	266.75	-0.193518355615446	0.73778725328412
En02^1:38541899:T:G:A:wP81	GM12878	En02	1:38541899:T:G:A:wP81	1	38541899	NA	maf1	33	0	126	63	356	245	425	282	54	327	-0.379074962631966	0.491946418321522
En02^1:38541899:T:G:R:wP81	GM12878	En02	1:38541899:T:G:R:wP81	1	38541899	NA	motif,maf1	126	183	2	82	690	491	771	508	92	615	-0.389023121355296	0.600883838143154
En02^1:38541916:G:A:A:wP98	GM12878	En02	1:38541916:G:A:A:wP98	1	38541916	NA	maf1	10	73	148	71	491	319	571	331	66	428	-0.283592749152817	0.931657673237046
En02^1:38541916:G:A:R:wP98	GM12878	En02	1:38541916:G:A:R:wP98	1	38541916	NA	motif,maf1	126	183	2	82	690	491	771	508	92	615	-0.389023121355296	0.600883838143154
En02^1:38601480:A:G:A:wP94	GM12878	En02	1:38601480:A:G:A:wP94	1	38601480	NA	maf1	135	24	27	5	307	167	342	219	27	258.75	-0.216708915143586	0.292453061975738
En02^1:38601480:A:G:R:wP94	GM12878	En02	1:38601480:A:G:R:wP94	1	38601480	NA	motif,maf1	99	116	103	53	388	270	429	314	40	350.25	0.296048096772197	0.303272794379814
En02^1:39679772:C:T:A:wP124	GM12878	En02	1:39679772:C:T:A:wP124	1	39679772	NA	maf1	NA	NA	NA	NA	NA	NA	NA	NA	NA	NA	NA	NA
En02^1:39679772:C:T:R:wP124	GM12878	En02	1:39679772:C:T:R:wP124	1	39679772	NA	motif,maf1	0	0	0	0	4	4	3	4	1	3.75	NA	NA
En02^1:4029016:G:A:A:wP86	GM12878	En02	1:4029016:G:A:A:wP86	1	4029016	NA	maf1	45	35	13	13	134	86	158	98	17	119	0.0745612265661579	3.22963135358586
En02^1:4029016:G:A:R:wP86	GM12878	En02	1:4029016:G:A:R:wP86	1	4029016	NA	motif,maf1	12	41	24	17	80	77	91	67	8	78.75	NA	NA
En02^1:41104286:G:C:A:wP81	GM12878	En02	1:41104286:G:C:A:wP81	1	41104286	NA	rare	102	197	99	114	698	490	735	489	87	603	0.000950133695303091	0.585553039649873
En02^1:41104286:G:C:R:wP81	GM12878	En02	1:41104286:G:C:R:wP81	1	41104286	NA	motif,rare	6	106	24	72	355	253	363	255	42	306.5	-0.300877527506013	0.668270353228184
En02^1:41119775:C:T:A:wP120	GM12878	En02	1:41119775:C:T:A:wP120	1	41119775	NA	maf1	0	0	0	32	11	22	18	0	5	12.75	NA	NA
En02^1:41119775:C:T:R:wP120	GM12878	En02	1:41119775:C:T:R:wP120	1	41119775	NA	motif,maf1	0	0	0	0	2	1	0	1	1	1	NA	NA
En02^1:41738497:C:T:A:wP100	GM12878	En02	1:41738497:C:T:A:wP100	1	41738497	NA	maf1	12	0	16	57	250	158	266	167	23	210.25	-1.06967296593277	0.735369638607667
En02^1:41738497:C:T:R:wP100	GM12878	En02	1:41738497:C:T:R:wP100	1	41738497	NA	motif,maf1	23	48	51	4	274	159	309	220	27	240.5	-0.713118184788535	0.698006437811396
En02^1:41981983:C:T:A:wP111	GM12878	En02	1:41981983:C:T:A:wP111	1	41981983	NA	maf1	246	128	242	71	240	155	235	157	68	196.75	2.00720023352385	0.187113423249952
En02^1:41981983:C:T:R:wP111	GM12878	En02	1:41981983:C:T:R:wP111	1	41981983	NA	motif,maf1	0	42	0	9	10	7	4	18	3	9.75	NA	NA
En02^1:42104353:G:C:A:wP96	GM12878	En02	1:42104353:G:C:A:wP96	1	42104353	NA	maf1	144	82	168	142	475	353	536	399	44	440.75	0.479493776596925	0.24448660863389
En02^1:42104353:G:C:R:wP96	GM12878	En02	1:42104353:G:C:R:wP96	1	42104353	NA	motif,maf1	64	34	20	32	367	229	360	242	44	299.5	-0.769642334512262	0.336488895415031
En02^1:43521614:C:T:A:wP117	GM12878	En02	1:43521614:C:T:A:wP117	1	43521614	NA	maf1	56	25	108	83	603	455	639	415	82	528	-0.762467499552113	0.368123912796083
En02^1:43521614:C:T:R:wP117	GM12878	En02	1:43521614:C:T:R:wP117	1	43521614	NA	motif,maf1	93	107	50	55	301	225	335	214	49	268.75	0.412683799850246	0.463465475436158
En02^1:43521619:G:C:A:wP122	GM12878	En02	1:43521619:G:C:A:wP122	1	43521619	NA	rare	15	25	144	33	359	198	353	196	33	276.5	-0.148922312680493	0.57839498389617
En02^1:43521619:G:C:R:wP122	GM12878	En02	1:43521619:G:C:R:wP122	1	43521619	NA	motif,rare	93	107	50	55	301	225	335	214	49	268.75	0.412683799850246	0.463465475436158
En02^1:43688742:C:T:A:wP82	GM12878	En02	1:43688742:C:T:A:wP82	1	43688742	NA	rare	287	83	0	56	469	332	533	364	72	424.5	0.224755498591102	0.336983825329425
En02^1:43688742:C:T:R:wP82	GM12878	En02	1:43688742:C:T:R:wP82	1	43688742	NA	motif,rare	78	97	227	202	556	341	518	329	75	436	0.689572102352246	0.36988507122129
En02^1:43688743:G:A:A:wP83	GM12878	En02	1:43688743:G:A:A:wP83	1	43688743	NA	maf1	170	367	133	103	834	528	878	574	90	703.5	0.385614767794941	0.28397387335362
En02^1:43688743:G:A:R:wP83	GM12878	En02	1:43688743:G:A:R:wP83	1	43688743	NA	motif,maf1	78	97	227	202	556	341	518	329	75	436	0.689572102352246	0.36988507122129
En02^1:45180902:T:C:A:wP76	GM12878	En02	1:45180902:T:C:A:wP76	1	45180902	NA	maf1	254	298	315	395	486	381	496	340	55	425.75	1.78001189727166	0.196908459344375
En02^1:45180902:T:C:R:wP76	GM12878	En02	1:45180902:T:C:R:wP76	1	45180902	NA	motif,maf1	190	272	214	148	218	152	220	150	22	185	2.37691242916409	0.320269154071028
En02^1:45987574:C:A:A:wP105	GM12878	En02	1:45987574:C:A:A:wP105	1	45987574	NA	maf1	292	230	382	235	348	221	393	272	26	308.5	2.09778114427037	0.118917152548989
En02^1:45987574:C:A:R:wP105	GM12878	En02	1:45987574:C:A:R:wP105	1	45987574	NA	motif,maf1	144	75	308	129	235	197	260	160	19	213	1.81312085217893	0.138951368286404
En02^1:46049849:G:C:A:wP95	GM12878	En02	1:46049849:G:C:A:wP95	1	46049849	NA	maf1	22	22	54	69	385	237	410	262	41	323.5	-0.727311084652807	0.276538778407143
En02^1:46049849:G:C:R:wP95	GM12878	En02	1:46049849:G:C:R:wP95	1	46049849	NA	motif,maf1	63	204	135	76	403	261	390	260	44	328.5	0.775621899745852	0.256611537981904
En02^1:46622406:A:G:A:wP76	GM12878	En02	1:46622406:A:G:A:wP76	1	46622406	NA	maf1	45	51	58	25	363	244	443	279	86	332.25	-0.670897654526034	0.398385208744813
En02^1:46622406:A:G:R:wP76	GM12878	En02	1:46622406:A:G:R:wP76	1	46622406	NA	motif,maf1	109	115	117	59	280	234	374	256	72	286	0.688329243595061	0.515404511959688
En02^1:46938018:C:A:A:wP123	GM12878	En02	1:46938018:C:A:A:wP123	1	46938018	NA	maf1	21	0	54	4	69	57	53	59	9	59.5	NA	NA
En02^1:46938018:C:A:R:wP123	GM12878	En02	1:46938018:C:A:R:wP123	1	46938018	NA	motif,maf1	NA	NA	NA	NA	NA	NA	NA	NA	NA	NA	NA	NA
En02^1:47201575:C:T:A:wP100	GM12878	En02	1:47201575:C:T:A:wP100	1	47201575	NA	maf1	48	31	94	82	514	344	517	374	59	437.25	-0.576617105779267	0.447583815629438
En02^1:47201575:C:T:R:wP100	GM12878	En02	1:47201575:C:T:R:wP100	1	47201575	NA	motif,maf1	51	40	20	36	330	243	356	175	51	276	-0.665712267231687	0.77202694221593
En02^1:47201662:C:T:A:wP120	GM12878	En02	1:47201662:C:T:A:wP120	1	47201662	NA	maf1	101	41	43	92	641	446	635	440	80	540.5	-0.747095255288524	0.853877014818328
En02^1:47201662:C:T:R:wP120	GM12878	En02	1:47201662:C:T:R:wP120	1	47201662	NA	motif,maf1	54	132	128	68	678	459	644	480	79	565.25	-0.350939691020211	0.534163594306495
En02^1:47613222:C:T:A:wP81	GM12878	En02	1:47613222:C:T:A:wP81	1	47613222	NA	maf1	164	91	82	103	609	481	632	525	68	561.75	-0.157743603608097	0.356746951277985
En02^1:47613222:C:T:R:wP81	GM12878	En02	1:47613222:C:T:R:wP81	1	47613222	NA	motif,maf1	63	44	27	36	363	182	346	245	42	284	-0.498687277821848	0.536846015526212
En02^1:47613277:A:G:A:wP124	GM12878	En02	1:47613277:A:G:A:wP124	1	47613277	NA	maf1	150	0	15	15	215	167	277	154	31	203.25	0.0240677896536194	0.496802735509535
En02^1:47613277:A:G:R:wP124	GM12878	En02	1:47613277:A:G:R:wP124	1	47613277	NA	motif,maf1	54	15	17	98	246	210	308	201	36	241.25	-0.170586416112742	0.541048156422969
En02^1:47742708:T:C:A:wP81	GM12878	En02	1:47742708:T:C:A:wP81	1	47742708	NA	maf1	54	0	0	29	79	30	84	44	11	59.25	0.755563300948087	0.616024736883376
En02^1:47742708:T:C:R:wP81	GM12878	En02	1:47742708:T:C:R:wP81	1	47742708	NA	motif,maf1	0	0	0	27	81	50	91	60	10	70.5	-1.12484718958018	0.672034754075153
En02^1:47742726:T:C:A:wP99	GM12878	En02	1:47742726:T:C:A:wP99	1	47742726	NA	maf1	0	0	24	14	48	37	72	32	9	47.25	NA	NA
En02^1:47742726:T:C:R:wP99	GM12878	En02	1:47742726:T:C:R:wP99	1	47742726	NA	motif,maf1	0	0	0	27	81	50	91	60	10	70.5	-1.12484718958018	0.672034754075153
En02^1:47884828:G:A:A:wP84	GM12878	En02	1:47884828:G:A:A:wP84	1	47884828	NA	maf1	70	241	107	87	649	391	672	421	54	533.25	0.178571407270592	0.447435923101549
En02^1:47884828:G:A:R:wP84	GM12878	En02	1:47884828:G:A:R:wP84	1	47884828	NA	motif,maf1	60	105	142	54	531	363	620	430	56	486	-0.219231154620501	0.450358997361789
En02^1:49219210:A:G:A:wP104	GM12878	En02	1:49219210:A:G:A:wP104	1	49219210	NA	rare	36	30	43	30	217	157	250	155	21	194.75	-0.271605208096649	0.39167299061153
En02^1:49219210:A:G:R:wP104	GM12878	En02	1:49219210:A:G:R:wP104	1	49219210	NA	motif,rare	74	27	22	16	118	96	170	85	25	117.25	0.469410993726742	0.533236462703313
En02^1:50745855:G:T:A:wP120	GM12878	En02	1:50745855:G:T:A:wP120	1	50745855	NA	rare	66	9	188	2	99	92	159	65	14	103.75	1.51990060780107	0.585864176213394
En02^1:50745855:G:T:R:wP120	GM12878	En02	1:50745855:G:T:R:wP120	1	50745855	NA	motif,rare	16	0	50	0	116	66	99	88	17	92.25	-0.347123358910601	1.03421991333343
En02^1:51443954:G:A:A:wP78	GM12878	En02	1:51443954:G:A:A:wP78	1	51443954	NA	rare	164	96	144	58	348	218	286	204	61	264	1.01188720817234	0.273806666431952
En02^1:51443954:G:A:R:wP78	GM12878	En02	1:51443954:G:A:R:wP78	1	51443954	NA	motif,rare	30	30	135	147	278	145	246	146	44	203.75	0.979152586102211	0.324516731817346
En02^1:51443957:C:G:A:wP81	GM12878	En02	1:51443957:C:G:A:wP81	1	51443957	NA	maf1	28	49	19	32	250	174	257	153	41	208.5	-0.461831530900265	0.327126709861164
En02^1:51443957:C:G:R:wP81	GM12878	En02	1:51443957:C:G:R:wP81	1	51443957	NA	motif,maf1	30	30	135	147	278	145	246	146	44	203.75	0.979152586102211	0.324516731817346
En02^1:51443967:C:G:A:wP91	GM12878	En02	1:51443967:C:G:A:wP91	1	51443967	NA	maf1	64	114	33	38	148	117	194	103	39	140.5	1.07547937474354	0.332245199926422
En02^1:51443967:C:G:R:wP91	GM12878	En02	1:51443967:C:G:R:wP91	1	51443967	NA	motif,maf1	30	30	135	147	278	145	246	146	44	203.75	0.979152586102211	0.324516731817346
En02^1:51676872:G:A:A:wP82	GM12878	En02	1:51676872:G:A:A:wP82	1	51676872	NA	rare	37	9	14	20	133	72	110	58	8	93.25	NA	NA
En02^1:51676872:G:A:R:wP82	GM12878	En02	1:51676872:G:A:R:wP82	1	51676872	NA	motif,rare	21	13	10	16	66	34	59	22	5	45.25	NA	NA
En02^1:52814537:C:T:A:wP84	GM12878	En02	1:52814537:C:T:A:wP84	1	52814537	NA	maf1	39	173	99	94	426	294	408	289	43	354.25	0.424876428623935	0.229231128424581
En02^1:52814537:C:T:R:wP84	GM12878	En02	1:52814537:C:T:R:wP84	1	52814537	NA	motif,maf1	247	195	116	185	726	523	859	601	76	677.25	0.356522071543645	0.176702802681622
En02^1:5347408:A:G:A:wP82	GM12878	En02	1:5347408:A:G:A:wP82	1	5347408	NA	maf1	53	38	79	52	267	148	315	206	33	234	0.146683736464679	0.696581465956859
En02^1:5347408:A:G:R:wP82	GM12878	En02	1:5347408:A:G:R:wP82	1	5347408	NA	motif,maf1	0	28	57	25	174	127	204	165	22	167.5	-0.418004902706274	0.684125549232696
En02^1:5347412:T:C:A:wP86	GM12878	En02	1:5347412:T:C:A:wP86	1	5347412	NA	maf1	94	10	27	36	286	174	328	221	27	252.25	-0.383000648132662	0.924912393424988
En02^1:5347412:T:C:R:wP86	GM12878	En02	1:5347412:T:C:R:wP86	1	5347412	NA	motif,maf1	0	28	57	25	174	127	204	165	22	167.5	-0.418004902706274	0.684125549232696
En02^1:5347426:A:G:A:wP100	GM12878	En02	1:5347426:A:G:A:wP100	1	5347426	NA	maf1	159	90	0	46	216	161	253	171	23	200.25	0.79001658672839	0.516996472092174
En02^1:5347426:A:G:R:wP100	GM12878	En02	1:5347426:A:G:R:wP100	1	5347426	NA	motif,maf1	0	28	57	25	174	127	204	165	22	167.5	-0.418004902706274	0.684125549232696
En02^1:5347439:A:G:A:wP113	GM12878	En02	1:5347439:A:G:A:wP113	1	5347439	NA	maf1	32	30	37	43	291	202	278	221	28	248	-0.597696911843815	0.390838232366496
En02^1:5347439:A:G:R:wP113	GM12878	En02	1:5347439:A:G:R:wP113	1	5347439	NA	motif,maf1	0	28	57	25	174	127	204	165	22	167.5	-0.418004902706274	0.684125549232696
En02^1:53685863:G:C:A:wP76	GM12878	En02	1:53685863:G:C:A:wP76	1	53685863	NA	rare	689	570	943	678	438	329	497	292	50	389	3.10050484725384	0.160793747252442
En02^1:53685863:G:C:R:wP76	GM12878	En02	1:53685863:G:C:R:wP76	1	53685863	NA	motif,rare	689	675	689	715	491	329	395	315	60	382.5	3.06512249691375	0.156912403215228
En02^1:54014071:A:T:A:wP121	GM12878	En02	1:54014071:A:T:A:wP121	1	54014071	NA	rare	106	65	55	47	442	318	536	349	58	411.25	-0.372723582766202	0.401455262157205
En02^1:54014071:A:T:R:wP121	GM12878	En02	1:54014071:A:T:R:wP121	1	54014071	NA	motif,rare	77	228	151	161	1053	668	1029	733	114	870.75	-0.261288265111524	0.280726063893348
En02^1:5508097:G:C:A:wP101	GM12878	En02	1:5508097:G:C:A:wP101	1	5508097	NA	rare	82	84	42	209	351	207	364	249	44	292.75	0.762007566653988	0.447038425198521
En02^1:5508097:G:C:R:wP101	GM12878	En02	1:5508097:G:C:R:wP101	1	5508097	NA	motif,rare	37	11	10	17	151	135	186	105	23	144.25	-0.7353334162084	0.710865298922914
En02^1:55171043:T:G:A:wP114	GM12878	En02	1:55171043:T:G:A:wP114	1	55171043	NA	maf1	16	78	67	57	356	290	351	230	45	306.75	-0.275708965420953	0.695804719483944
En02^1:55171043:T:G:R:wP114	GM12878	En02	1:55171043:T:G:R:wP114	1	55171043	NA	motif,maf1	158	51	64	63	532	360	551	374	55	454.25	-0.225522158825173	0.467504632939787
En02^1:56186987:G:A:A:wP80	GM12878	En02	1:56186987:G:A:A:wP80	1	56186987	NA	maf1	0	0	15	28	103	62	132	54	13	87.75	-0.769551424583826	0.708570719926307
En02^1:56186987:G:A:R:wP80	GM12878	En02	1:56186987:G:A:R:wP80	1	56186987	NA	motif,maf1	49	14	178	16	201	131	252	120	23	176	0.735387512000238	0.405797307962213
En02^1:56187029:G:A:A:wP122	GM12878	En02	1:56187029:G:A:A:wP122	1	56187029	NA	maf1	4	0	22	11	100	52	116	78	10	86.5	-1.02162642772794	0.631374015491518
En02^1:56187029:G:A:R:wP122	GM12878	En02	1:56187029:G:A:R:wP122	1	56187029	NA	motif,maf1	49	14	178	16	201	131	252	120	23	176	0.735387512000238	0.405797307962213
En02^1:5817096:A:C:A:wP89	GM12878	En02	1:5817096:A:C:A:wP89	1	5817096	NA	maf1	70	110	113	26	287	221	318	236	31	265.5	0.46420885117348	0.522882603128597
En02^1:5817096:A:C:R:wP89	GM12878	En02	1:5817096:A:C:R:wP89	1	5817096	NA	motif,maf1	35	21	41	41	358	193	329	203	33	270.75	-0.740106982841154	0.472437758209472
En02^1:58710736:C:A:A:wP82	GM12878	En02	1:58710736:C:A:A:wP82	1	58710736	NA	maf1	0	0	0	14	51	19	51	19	4	35	NA	NA
En02^1:58710736:C:A:R:wP82	GM12878	En02	1:58710736:C:A:R:wP82	1	58710736	NA	motif,maf1	12	13	0	7	209	155	225	189	22	194.5	-2.37762505941351	0.773986177783197
En02^1:5907454:A:G:A:wP98	GM12878	En02	1:5907454:A:G:A:wP98	1	5907454	NA	maf1	36	22	51	129	228	161	299	196	33	221	0.336976092967527	1.30809954543877
En02^1:5907454:A:G:R:wP98	GM12878	En02	1:5907454:A:G:R:wP98	1	5907454	NA	motif,maf1	175	17	47	25	446	323	496	296	55	390.25	-0.366399386243021	0.698285585279346
En02^1:5907463:C:G:A:wP107	GM12878	En02	1:5907463:C:G:A:wP107	1	5907463	NA	maf1	39	45	30	45	340	219	341	252	36	288	-0.628472495429617	0.810070034067042
En02^1:5907463:C:G:R:wP107	GM12878	En02	1:5907463:C:G:R:wP107	1	5907463	NA	motif,maf1	175	17	47	25	446	323	496	296	55	390.25	-0.366399386243021	0.698285585279346
En02^1:5907477:A:G:A:wP121	GM12878	En02	1:5907477:A:G:A:wP121	1	5907477	NA	maf1	80	114	128	95	643	412	640	437	77	533	-0.132250646027533	0.421784367018982
En02^1:5907477:A:G:R:wP121	GM12878	En02	1:5907477:A:G:R:wP121	1	5907477	NA	motif,maf1	175	17	47	25	446	323	496	296	55	390.25	-0.366399386243021	0.698285585279346
En02^1:5907568:G:C:A:wP122	GM12878	En02	1:5907568:G:C:A:wP122	1	5907568	NA	maf1	123	43	113	118	579	402	553	393	64	481.75	-0.0790693245250874	0.73527843034559
En02^1:5907568:G:C:R:wP122	GM12878	En02	1:5907568:G:C:R:wP122	1	5907568	NA	motif,maf1	67	79	38	85	385	221	415	259	33	320	0.00511998154163468	0.731260545355857
En02^1:5907569:C:G:A:wP123	GM12878	En02	1:5907569:C:G:A:wP123	1	5907569	NA	rare	78	100	168	211	734	486	750	493	76	615.75	0.0781641339022608	0.879991681722335
En02^1:5907569:C:G:R:wP123	GM12878	En02	1:5907569:C:G:R:wP123	1	5907569	NA	motif,rare	67	79	38	85	385	221	415	259	33	320	0.00511998154163468	0.731260545355857
En02^1:59823473:T:C:A:wP88	GM12878	En02	1:59823473:T:C:A:wP88	1	59823473	NA	maf1	31	0	81	26	349	218	306	211	45	271	-0.795055662765232	0.370364061689275
En02^1:59823473:T:C:R:wP88	GM12878	En02	1:59823473:T:C:R:wP88	1	59823473	NA	motif,maf1	16	19	67	14	231	155	241	224	27	212.75	-0.71477378074502	0.997871538262933
En02^1:60437330:C:T:A:wP83	GM12878	En02	1:60437330:C:T:A:wP83	1	60437330	NA	maf1	7	18	58	61	342	236	437	237	36	313	-0.892129147062244	0.405065827438441
En02^1:60437330:C:T:A:wP87	GM12878	En02	1:60437330:C:T:A:wP87	1	60437330	NA	maf1	20	78	30	152	381	299	430	296	44	351.5	-0.0875760476706248	0.344646943470385
En02^1:60437330:C:T:A:wP99	GM12878	En02	1:60437330:C:T:A:wP99	1	60437330	NA	maf1	58	36	50	81	600	360	601	385	55	486.5	-0.880115713141181	0.373552446414797
En02^1:60437330:C:T:R:wP83	GM12878	En02	1:60437330:C:T:R:wP83	1	60437330	NA	motif,maf1	120	47	94	44	389	231	363	263	34	311.5	0.173683471434076	0.375291867084513
En02^1:60437330:C:T:R:wP87	GM12878	En02	1:60437330:C:T:R:wP87	1	60437330	NA	motif,maf1	26	29	7	87	376	223	342	277	38	304.5	-0.788822730250954	0.369311588512053
En02^1:60437330:C:T:R:wP99	GM12878	En02	1:60437330:C:T:R:wP99	1	60437330	NA	motif,maf1	15	0	89	28	301	232	356	234	29	280.75	-0.920140079535846	0.363208601285782
En02^1:60437365:C:A:A:wP118	GM12878	En02	1:60437365:C:A:A:wP118	1	60437365	NA	rare	42	30	29	17	216	150	262	179	29	201.75	-0.558632063194831	0.460619898939029
En02^1:60437365:C:A:R:wP118	GM12878	En02	1:60437365:C:A:R:wP118	1	60437365	NA	motif,rare	120	47	94	44	389	231	363	263	34	311.5	0.173683471434076	0.375291867084513
En02^1:6112653:G:T:A:wP78	GM12878	En02	1:6112653:G:T:A:wP78	1	6112653	NA	maf1	203	46	57	62	702	476	758	437	76	593.25	-0.471021883311304	0.539773063192496
En02^1:6112653:G:T:R:wP78	GM12878	En02	1:6112653:G:T:R:wP78	1	6112653	NA	motif,maf1	59	84	116	59	462	309	436	272	59	369.75	-0.00201495055880633	1.10293102480399
En02^1:6221864:C:T:A:wP81	GM12878	En02	1:6221864:C:T:A:wP81	1	6221864	NA	rare	99	14	79	114	419	287	408	264	50	344.5	0.0361676444921492	0.830235912391331
En02^1:6221864:C:T:R:wP81	GM12878	En02	1:6221864:C:T:R:wP81	1	6221864	NA	motif,rare	184	20	102	30	341	268	374	318	39	325.25	0.206517986507814	0.562982018079545
En02^1:62902874:A:G:A:wP97	GM12878	En02	1:62902874:A:G:A:wP97	1	62902874	NA	maf1	71	48	45	47	161	130	217	120	40	157	0.65046164658619	0.361837662849204
En02^1:62902874:A:G:R:wP97	GM12878	En02	1:62902874:A:G:R:wP97	1	62902874	NA	motif,maf1	65	87	22	22	192	116	174	107	34	147.25	0.662133375180644	0.318722862996088
En02^1:6305292:C:A:A:wP76	GM12878	En02	1:6305292:C:A:A:wP76	1	6305292	NA	maf1	70	0	0	0	12	9	19	4	8	11	NA	NA
En02^1:6305292:C:A:R:wP76	GM12878	En02	1:6305292:C:A:R:wP76	1	6305292	NA	motif,maf1	0	0	20	0	12	14	28	13	8	16.75	NA	NA
En02^1:6305303:C:A:A:wP87	GM12878	En02	1:6305303:C:A:A:wP87	1	6305303	NA	maf1	12	0	0	7	87	36	71	60	19	63.5	-1.50819650346465	1.08499477212666
En02^1:6305303:C:A:R:wP87	GM12878	En02	1:6305303:C:A:R:wP87	1	6305303	NA	motif,maf1	0	0	20	0	12	14	28	13	8	16.75	NA	NA
En02^1:63614428:A:G:A:wP101	GM12878	En02	1:63614428:A:G:A:wP101	1	63614428	NA	maf1	18	52	0	22	92	66	132	70	16	90	0.317259086741461	0.65994376009355
En02^1:63614428:A:G:R:wP101	GM12878	En02	1:63614428:A:G:R:wP101	1	63614428	NA	motif,maf1	8	0	2	42	175	84	167	114	22	135	-1.11244351098205	0.644476723134852
En02^1:6363851:A:G:A:wP100	GM12878	En02	1:6363851:A:G:A:wP100	1	6363851	NA	maf1	143	103	184	28	396	260	433	254	41	335.75	0.656655213894951	0.326441620161779
En02^1:6363851:A:G:R:wP100	GM12878	En02	1:6363851:A:G:R:wP100	1	6363851	NA	motif,maf1	92	164	56	77	533	338	491	358	68	430	0.0975166875229423	0.615151420579916
En02^1:64505350:G:A:A:wP87	GM12878	En02	1:64505350:G:A:A:wP87	1	64505350	NA	maf1	0	33	96	38	229	160	216	144	22	187.25	0.0274449261115743	0.460742970893183
En02^1:64505350:G:A:R:wP87	GM12878	En02	1:64505350:G:A:R:wP87	1	64505350	NA	motif,maf1	60	90	70	84	195	147	225	131	29	174.5	1.03234989745963	0.304532054432888
En02^1:64505371:T:C:A:wP108	GM12878	En02	1:64505371:T:C:A:wP108	1	64505371	NA	maf1	83	13	15	75	258	188	296	194	33	234	-0.110559589421768	0.468990828145225
En02^1:64505371:T:C:R:wP108	GM12878	En02	1:64505371:T:C:R:wP108	1	64505371	NA	motif,maf1	60	90	70	84	195	147	225	131	29	174.5	1.03234989745963	0.304532054432888
En02^1:65805728:A:G:A:wP97	GM12878	En02	1:65805728:A:G:A:wP97	1	65805728	NA	rare	19	86	82	0	150	118	143	84	16	123.75	0.806707428175775	0.270416778600489
En02^1:65805728:A:G:R:wP97	GM12878	En02	1:65805728:A:G:R:wP97	1	65805728	NA	motif,rare	64	56	11	22	178	111	157	96	20	135.5	0.420017784139042	0.400089574347426
En02^1:67519508:C:T:A:wP81	GM12878	En02	1:67519508:C:T:A:wP81	1	67519508	NA	rare	NA	NA	NA	NA	NA	NA	NA	NA	NA	NA	NA	NA
En02^1:67519508:C:T:R:wP81	GM12878	En02	1:67519508:C:T:R:wP81	1	67519508	NA	motif,rare	0	0	0	0	0	0	0	2	1	0.5	NA	NA
En02^1:67519769:A:G:A:wP81	GM12878	En02	1:67519769:A:G:A:wP81	1	67519769	NA	maf1	9	43	66	105	121	67	88	59	33	83.75	1.64897270671175	0.306790015392453
En02^1:67519769:A:G:R:wP81	GM12878	En02	1:67519769:A:G:R:wP81	1	67519769	NA	motif,maf1	150	102	155	65	149	86	159	119	40	128.25	2.09016530595253	0.224084900137071
En02^1:67945184:G:A:A:wP80	GM12878	En02	1:67945184:G:A:A:wP80	1	67945184	NA	maf1	47	132	137	126	490	347	553	333	62	430.75	0.267386942704525	0.245355957090472
En02^1:67945184:G:A:R:wP80	GM12878	En02	1:67945184:G:A:R:wP80	1	67945184	NA	motif,maf1	503	94	99	139	751	528	803	567	91	662.25	0.538329204001532	0.210603672058273
En02^1:67945220:C:T:A:wP116	GM12878	En02	1:67945220:C:T:A:wP116	1	67945220	NA	maf1	146	156	101	154	799	530	747	548	86	656	-0.0113868384846415	0.228575748852448
En02^1:67945220:C:T:R:wP116	GM12878	En02	1:67945220:C:T:R:wP116	1	67945220	NA	motif,maf1	503	94	99	139	751	528	803	567	91	662.25	0.538329204001532	0.210603672058273
En02^1:7062993:G:A:A:wP102	GM12878	En02	1:7062993:G:A:A:wP102	1	7062993	NA	maf1	56	38	196	86	352	233	394	223	35	300.5	0.525598399393179	0.323321919474723
En02^1:7062993:G:A:R:wP102	GM12878	En02	1:7062993:G:A:R:wP102	1	7062993	NA	motif,maf1	121	0	110	41	333	220	305	222	39	270	0.181524120100499	0.772940516551017
En02^1:7063003:A:G:A:wP112	GM12878	En02	1:7063003:A:G:A:wP112	1	7063003	NA	maf1	83	377	49	109	570	349	577	381	57	469.25	0.672960846286689	0.500069850317708
En02^1:7063003:A:G:R:wP112	GM12878	En02	1:7063003:A:G:R:wP112	1	7063003	NA	motif,maf1	121	0	110	41	333	220	305	222	39	270	0.181524120100499	0.772940516551017
En02^1:7106415:A:G:A:wP122	GM12878	En02	1:7106415:A:G:A:wP122	1	7106415	NA	rare	16	57	102	105	460	287	441	262	40	362.5	-0.141683131885519	0.413465761601219
En02^1:7106415:A:G:R:wP122	GM12878	En02	1:7106415:A:G:R:wP122	1	7106415	NA	motif,rare	60	113	162	73	409	260	433	250	41	338	0.496993551008058	0.363291688328843
En02^1:7106539:T:C:A:wP102	GM12878	En02	1:7106539:T:C:A:wP102	1	7106539	NA	maf1	42	105	15	51	536	408	633	430	88	501.75	-0.984931359040698	0.57640193196919
En02^1:7106539:T:C:R:wP102	GM12878	En02	1:7106539:T:C:R:wP102	1	7106539	NA	motif,maf1	131	54	35	86	587	400	608	413	77	502	-0.491298612882349	0.512049974481683
En02^1:7239026:G:T:A:wP113	GM12878	En02	1:7239026:G:T:A:wP113	1	7239026	NA	rare	82	45	31	55	352	226	339	273	40	297.5	-0.266888437629226	0.449456524238663
En02^1:7239026:G:T:R:wP113	GM12878	En02	1:7239026:G:T:R:wP113	1	7239026	NA	motif,rare	NA	NA	NA	NA	NA	NA	NA	NA	NA	NA	NA	NA
En02^1:7239037:G:A:A:wP124	GM12878	En02	1:7239037:G:A:A:wP124	1	7239037	NA	maf1	28	44	166	36	326	220	363	225	36	283.5	0.139209263397625	0.508394909728268
En02^1:7239037:G:A:R:wP124	GM12878	En02	1:7239037:G:A:R:wP124	1	7239037	NA	motif,maf1	NA	NA	NA	NA	NA	NA	NA	NA	NA	NA	NA	NA
En02^1:76252011:G:A:A:wP82	GM12878	En02	1:76252011:G:A:A:wP82	1	76252011	NA	maf1	69	0	39	66	299	225	287	229	38	260	-0.393090279291533	0.399274264766533
En02^1:76252011:G:A:R:wP82	GM12878	En02	1:76252011:G:A:R:wP82	1	76252011	NA	motif,maf1	178	116	46	79	443	358	517	335	48	413.25	0.239761788066496	0.342421476239257
En02^1:7655626:G:A:A:wP125	GM12878	En02	1:7655626:G:A:A:wP125	1	7655626	NA	maf1	111	63	87	34	385	294	386	240	44	326.25	0.0549717527784761	0.464381721413123
En02^1:7655626:G:A:R:wP125	GM12878	En02	1:7655626:G:A:R:wP125	1	7655626	NA	motif,maf1	90	123	110	44	325	172	330	210	32	259.25	0.74098805607892	0.420630577551858
En02^1:76664315:A:G:A:wP78	GM12878	En02	1:76664315:A:G:A:wP78	1	76664315	NA	rare	91	25	104	79	275	173	271	194	35	228.25	0.588000344660564	0.601534664218192
En02^1:76664315:A:G:R:wP78	GM12878	En02	1:76664315:A:G:R:wP78	1	76664315	NA	motif,rare	84	0	32	14	225	162	269	165	28	205.25	-0.470819636544434	0.728894168807782
En02^1:77502479:A:C:A:wP124	GM12878	En02	1:77502479:A:C:A:wP124	1	77502479	NA	maf1	133	14	61	3	181	143	238	153	27	178.75	0.415396399402042	2.95170071195965
En02^1:77502479:A:C:R:wP124	GM12878	En02	1:77502479:A:C:R:wP124	1	77502479	NA	motif,maf1	18	75	66	19	250	151	248	178	26	206.75	0.0109802442313623	1.01848000294694
En02^1:84944975:C:T:A:wP110	GM12878	En02	1:84944975:C:T:A:wP110	1	84944975	NA	maf1	1017	958	909	1124	302	203	338	191	26	258.5	4.187415552447	0.107572785720061
En02^1:84944975:C:T:R:wP110	GM12878	En02	1:84944975:C:T:R:wP110	1	84944975	NA	motif,maf1	647	571	526	504	194	124	144	117	16	144.75	4.17126191180744	0.120896913467893
En02^1:84944989:A:G:A:wP124	GM12878	En02	1:84944989:A:G:A:wP124	1	84944989	NA	maf1	416	633	593	566	142	96	147	86	12	117.75	4.45804243448472	0.124775420331693
En02^1:84944989:A:G:R:wP124	GM12878	En02	1:84944989:A:G:R:wP124	1	84944989	NA	motif,maf1	647	571	526	504	194	124	144	117	16	144.75	4.17126191180744	0.120896913467893
En02^1:87597642:C:T:A:wP85	GM12878	En02	1:87597642:C:T:A:wP85	1	87597642	NA	rare	374	498	301	330	929	591	888	589	101	749.25	1.23797882488263	0.119116607617797
En02^1:87597642:C:T:R:wP85	GM12878	En02	1:87597642:C:T:R:wP85	1	87597642	NA	motif,rare	523	328	306	298	869	483	799	577	107	682	1.31856364630182	0.11797085358742
En02^1:87797243:G:C:A:wP105	GM12878	En02	1:87797243:G:C:A:wP105	1	87797243	NA	maf1	100	25	55	126	104	57	115	66	29	85.5	2.07641891553651	0.199294823832639
En02^1:87797243:G:C:R:wP105	GM12878	En02	1:87797243:G:C:R:wP105	1	87797243	NA	motif,maf1	57	1	10	39	55	36	60	46	13	49.25	1.32898769336863	0.355925867181175
En02^1:88487389:G:A:A:wP88	GM12878	En02	1:88487389:G:A:A:wP88	1	88487389	NA	rare	86	84	51	87	588	417	742	505	73	563	-0.639919618299939	0.374587936069511
En02^1:88487389:G:A:R:wP88	GM12878	En02	1:88487389:G:A:R:wP88	1	88487389	NA	motif,rare	77	145	64	107	378	246	346	250	45	305	0.604347302683577	0.518372618599103
En02^1:88487422:G:A:A:wP121	GM12878	En02	1:88487422:G:A:A:wP121	1	88487422	NA	maf1	168	156	205	95	718	532	850	565	95	666.25	0.112119540320501	0.333006523800034
En02^1:88487422:G:A:R:wP121	GM12878	En02	1:88487422:G:A:R:wP121	1	88487422	NA	motif,maf1	77	145	64	107	378	246	346	250	45	305	0.604347302683577	0.518372618599103
En02^1:8909166:G:T:A:wP86	GM12878	En02	1:8909166:G:T:A:wP86	1	8909166	NA	rare	25	21	0	47	175	121	179	124	20	149.75	-0.443019645588961	0.48881045220855
En02^1:8909166:G:T:R:wP86	GM12878	En02	1:8909166:G:T:R:wP86	1	8909166	NA	motif,rare	0	50	52	56	156	123	160	107	23	136.5	0.43021440475888	0.435560350452023
En02^1:90228728:T:C:A:wP121	GM12878	En02	1:90228728:T:C:A:wP121	1	90228728	NA	maf1	28	166	88	104	440	306	488	375	44	402.25	0.170314493019832	0.199764886059005
En02^1:90228728:T:C:R:wP121	GM12878	En02	1:90228728:T:C:R:wP121	1	90228728	NA	motif,maf1	147	218	121	125	417	283	438	328	47	366.5	0.962551298337552	0.199401640563387
En02^1:93900787:G:A:A:wP125	GM12878	En02	1:93900787:G:A:A:wP125	1	93900787	NA	maf1	113	17	159	61	366	231	328	260	73	296.25	0.415575211591575	0.383989262002547
En02^1:93900787:G:A:R:wP125	GM12878	En02	1:93900787:G:A:R:wP125	1	93900787	NA	motif,maf1	133	91	49	105	809	534	886	594	159	705.75	-0.668946330850095	0.268905389977751
En02^1:94089745:C:T:A:wP98	GM12878	En02	1:94089745:C:T:A:wP98	1	94089745	NA	rare	68	65	35	99	382	271	472	267	45	348	-0.13581121805388	0.371780752017775
En02^1:94089745:C:T:R:wP98	GM12878	En02	1:94089745:C:T:R:wP98	1	94089745	NA	motif,rare	166	134	74	115	575	461	687	477	69	550	0.0471493883445977	0.257213722274181
En02^1:95455126:T:C:A:wP76	GM12878	En02	1:95455126:T:C:A:wP76	1	95455126	NA	maf1	43	94	23	103	407	253	415	272	38	336.75	-0.0987603497448713	0.336086204110993
En02^1:95455126:T:C:R:wP76	GM12878	En02	1:95455126:T:C:R:wP76	1	95455126	NA	motif,maf1	13	34	74	84	447	334	448	300	49	382.25	-0.689432090278668	0.285563957240787
En02^1:95455153:G:A:A:wP103	GM12878	En02	1:95455153:G:A:A:wP103	1	95455153	NA	maf1	79	77	4	131	382	290	420	260	48	338	0.0309990474799477	0.350676357673984
En02^1:95455153:G:A:R:wP103	GM12878	En02	1:95455153:G:A:R:wP103	1	95455153	NA	motif,maf1	13	34	74	84	447	334	448	300	49	382.25	-0.689432090278668	0.285563957240787
En02^1:9551266:T:C:A:wP122	GM12878	En02	1:9551266:T:C:A:wP122	1	9551266	NA	maf1	114	221	403	200	759	528	829	524	89	660	0.717289901335097	0.190125889648156
En02^1:9551266:T:C:R:wP122	GM12878	En02	1:9551266:T:C:R:wP122	1	9551266	NA	motif,maf1	49	228	110	155	664	406	632	446	74	537	0.259890172305064	0.230066347375878
En02^1:95850333:T:C:A:wP112	GM12878	En02	1:95850333:T:C:A:wP112	1	95850333	NA	maf1	100	41	20	34	374	282	492	296	51	361	-0.663557924521096	0.922333578656219
En02^1:95850333:T:C:R:wP112	GM12878	En02	1:95850333:T:C:R:wP112	1	95850333	NA	motif,maf1	18	20	12	54	485	290	436	275	39	371.5	-1.58299153765233	0.979101963507563
En02^1:98513959:A:G:A:wP107	GM12878	En02	1:98513959:A:G:A:wP107	1	98513959	NA	maf1	122	32	0	38	453	282	490	331	65	389	-0.788194026209191	0.773831981544798
En02^1:98513959:A:G:R:wP107	GM12878	En02	1:98513959:A:G:R:wP107	1	98513959	NA	motif,maf1	76	165	55	136	614	435	585	378	78	503	0.0266151827360191	0.529579762891217
En02^10:100149852:T:C:A:wP94	GM12878	En02	10:100149852:T:C:A:wP94	10	100149852	NA	maf1	17	44	36	32	240	167	241	157	24	201.25	-0.414356406790571	0.363998829719994
En02^10:100149852:T:C:R:wP94	GM12878	En02	10:100149852:T:C:R:wP94	10	100149852	NA	motif,maf1	108	72	96	91	577	375	630	413	54	498.75	-0.222015778811194	0.35589538835447
En02^10:101189494:G:T:A:wP109	GM12878	En02	10:101189494:G:T:A:wP109	10	101189494	NA	maf1	162	38	91	87	290	209	334	182	25	253.75	0.789554732866378	0.396494706455367
En02^10:101189494:G:T:R:wP109	GM12878	En02	10:101189494:G:T:R:wP109	10	101189494	NA	motif,maf1	1	0	18	8	79	69	89	44	14	70.25	-1.20535363278907	1.00429524918893
En02^10:102085101:C:T:A:wP82	GM12878	En02	10:102085101:C:T:A:wP82	10	102085101	NA	rare	109	0	43	14	200	118	177	135	21	157.5	0.256257644210809	0.864841165409121
En02^10:102085101:C:T:R:wP82	GM12878	En02	10:102085101:C:T:R:wP82	10	102085101	NA	motif,rare	57	29	41	68	419	327	474	359	34	394.75	-0.81446830760933	0.586374599176638
En02^10:102085102:G:A:A:wP83	GM12878	En02	10:102085102:G:A:A:wP83	10	102085102	NA	maf1	41	355	16	46	141	108	192	93	18	133.5	2.07987776796558	1.11582171050437
En02^10:102085102:G:A:R:wP83	GM12878	En02	10:102085102:G:A:R:wP83	10	102085102	NA	motif,maf1	57	29	41	68	419	327	474	359	34	394.75	-0.81446830760933	0.586374599176638
En02^10:102085120:T:C:A:wP101	GM12878	En02	10:102085120:T:C:A:wP101	10	102085120	NA	maf1	296	24	185	90	321	192	348	214	26	268.75	1.34829251499316	0.799689926934237
En02^10:102085120:T:C:R:wP101	GM12878	En02	10:102085120:T:C:R:wP101	10	102085120	NA	motif,maf1	57	29	41	68	419	327	474	359	34	394.75	-0.81446830760933	0.586374599176638
En02^10:102131132:G:C:A:wP102	GM12878	En02	10:102131132:G:C:A:wP102	10	102131132	NA	rare	568	262	242	239	648	528	831	560	76	641.75	1.23717360164353	0.150361783628573
En02^10:102131132:G:C:R:wP102	GM12878	En02	10:102131132:G:C:R:wP102	10	102131132	NA	motif,rare	319	274	382	530	728	545	817	635	106	681.25	1.3505732212581	0.110051475366568
En02^10:102133540:G:A:A:wP85	GM12878	En02	10:102133540:G:A:A:wP85	10	102133540	NA	maf1	45	0	18	24	104	56	75	71	15	76.5	0.379125998863059	0.448429576361082
En02^10:102133540:G:A:R:wP85	GM12878	En02	10:102133540:G:A:R:wP85	10	102133540	NA	motif,maf1	0	26	0	0	56	30	73	62	8	55.25	NA	NA
En02^10:102440705:G:C:A:wP125	GM12878	En02	10:102440705:G:C:A:wP125	10	102440705	NA	rare	22	90	111	59	280	191	310	176	61	239.25	0.466147772665265	0.475201346266422
En02^10:102440705:G:C:R:wP125	GM12878	En02	10:102440705:G:C:R:wP125	10	102440705	NA	motif,rare	107	322	98	56	409	249	338	291	76	321.75	1.09629001882142	0.395009583468369
En02^10:102827645:G:A:A:wP117	GM12878	En02	10:102827645:G:A:A:wP117	10	102827645	NA	rare	101	99	176	78	533	331	469	351	50	421	0.311151871156968	0.317823363957152
En02^10:102827645:G:A:R:wP117	GM12878	En02	10:102827645:G:A:R:wP117	10	102827645	NA	motif,rare	104	76	50	140	415	302	475	281	51	368.25	0.242774216496165	0.28466666925668
En02^10:102852717:A:G:A:wP88	GM12878	En02	10:102852717:A:G:A:wP88	10	102852717	NA	maf1	204	350	165	204	597	376	547	362	71	470.5	1.21548494707772	0.402246068006355
En02^10:102852717:A:G:R:wP88	GM12878	En02	10:102852717:A:G:R:wP88	10	102852717	NA	motif,maf1	20	85	147	14	341	216	334	204	42	273.75	0.165825281143983	0.52120010593519
En02^10:102855568:C:A:A:wP98	GM12878	En02	10:102855568:C:A:A:wP98	10	102855568	NA	rare	223	379	179	184	467	312	543	357	46	419.75	1.44021225802187	0.163532434882425
En02^10:102855568:C:A:R:wP98	GM12878	En02	10:102855568:C:A:R:wP98	10	102855568	NA	motif,rare	230	193	219	160	345	224	378	218	35	291.25	1.689792230416	0.182023687921045
En02^10:103071607:T:C:A:wP81	GM12878	En02	10:103071607:T:C:A:wP81	10	103071607	NA	rare	66	0	21	34	116	72	96	89	18	93.25	0.559296722300462	0.827140331570779
En02^10:103071607:T:C:R:wP81	GM12878	En02	10:103071607:T:C:R:wP81	10	103071607	NA	motif,rare	54	60	40	41	173	121	169	122	28	146.25	0.635423320712807	0.74210279816475
En02^10:103071624:T:C:A:wP98	GM12878	En02	10:103071624:T:C:A:wP98	10	103071624	NA	maf1	17	29	24	63	201	146	255	160	38	190.5	-0.278507894684067	0.507248754186993
En02^10:103071624:T:C:R:wP98	GM12878	En02	10:103071624:T:C:R:wP98	10	103071624	NA	motif,maf1	54	60	40	41	173	121	169	122	28	146.25	0.635423320712807	0.74210279816475
En02^10:103929366:G:C:A:wP86	GM12878	En02	10:103929366:G:C:A:wP86	10	103929366	NA	maf1	58	28	130	69	220	137	242	148	24	186.75	0.818378052966442	0.247477889553082
En02^10:103929366:G:C:R:wP86	GM12878	En02	10:103929366:G:C:R:wP86	10	103929366	NA	motif,maf1	76	64	247	103	320	228	402	246	42	299	0.913663508346634	0.182327708846901
En02^10:103929373:C:A:A:wP93	GM12878	En02	10:103929373:C:A:A:wP93	10	103929373	NA	rare	121	20	244	98	383	229	375	246	41	308.25	0.839958595858358	0.252117642524206
En02^10:103929373:C:A:R:wP93	GM12878	En02	10:103929373:C:A:R:wP93	10	103929373	NA	motif,rare	76	64	247	103	320	228	402	246	42	299	0.913663508346634	0.182327708846901
En02^10:104935512:A:G:A:wP90	GM12878	En02	10:104935512:A:G:A:wP90	10	104935512	NA	maf1	60	72	240	31	469	347	462	333	52	402.75	0.169546077687879	0.415814534310876
En02^10:104935512:A:G:R:wP90	GM12878	En02	10:104935512:A:G:R:wP90	10	104935512	NA	motif,maf1	16	0	12	17	191	126	203	136	26	164	-1.65866547372953	0.660042929264777
En02^10:105127770:G:A:A:wP109	GM12878	En02	10:105127770:G:A:A:wP109	10	105127770	NA	rare	253	136	303	196	148	83	129	105	22	116.25	3.13896355299041	0.144437094611693
En02^10:105127770:G:A:R:wP109	GM12878	En02	10:105127770:G:A:R:wP109	10	105127770	NA	motif,rare	167	104	112	138	108	52	111	54	12	81.25	2.92587162969666	0.169934985006834
En02^10:106584391:G:A:A:wP106	GM12878	En02	10:106584391:G:A:A:wP106	10	106584391	NA	rare	113	66	63	68	399	293	391	274	38	339.25	0.0784597167111378	0.718817112962228
En02^10:106584391:G:A:R:wP106	GM12878	En02	10:106584391:G:A:R:wP106	10	106584391	NA	motif,rare	53	42	129	130	416	308	498	329	52	387.75	0.073751649647444	0.921186819739283
En02^10:110729950:C:A:A:wP85	GM12878	En02	10:110729950:C:A:A:wP85	10	110729950	NA	maf1	0	0	0	0	69	42	77	58	9	61.5	NA	NA
En02^10:110729950:C:A:R:wP85	GM12878	En02	10:110729950:C:A:R:wP85	10	110729950	NA	motif,maf1	46	43	6	23	255	159	249	154	26	204.25	-0.538201508305731	0.949525423638255
En02^10:111581612:G:A:A:wP85	GM12878	En02	10:111581612:G:A:A:wP85	10	111581612	NA	maf1	128	8	148	122	450	320	435	317	62	380.5	0.277603976805206	0.326048579734221
En02^10:111581612:G:A:R:wP85	GM12878	En02	10:111581612:G:A:R:wP85	10	111581612	NA	motif,maf1	18	36	58	55	455	279	452	381	49	391.75	-1.02144008198541	0.476626095073799
En02^10:112120803:C:T:A:wP87	GM12878	En02	10:112120803:C:T:A:wP87	10	112120803	NA	maf1	11	49	30	31	204	142	286	192	24	206	-0.525268132221468	0.71861624458716
En02^10:112120803:C:T:R:wP87	GM12878	En02	10:112120803:C:T:R:wP87	10	112120803	NA	motif,maf1	34	91	97	22	236	149	239	169	30	198.25	0.516275836905774	0.600168461973518
En02^10:112993377:C:T:A:wP87	GM12878	En02	10:112993377:C:T:A:wP87	10	112993377	NA	maf1	7	0	0	4	106	53	72	70	14	75.25	-2.56241774850644	1.51072464303694
En02^10:112993377:C:T:R:wP87	GM12878	En02	10:112993377:C:T:R:wP87	10	112993377	NA	motif,maf1	0	44	0	16	98	50	114	77	7	84.75	NA	NA
En02^10:112993380:A:G:A:wP90	GM12878	En02	10:112993380:A:G:A:wP90	10	112993380	NA	maf1	NA	NA	NA	NA	NA	NA	NA	NA	NA	NA	NA	NA
En02^10:112993380:A:G:R:wP90	GM12878	En02	10:112993380:A:G:R:wP90	10	112993380	NA	motif,maf1	0	44	0	16	98	50	114	77	7	84.75	NA	NA
En02^10:113988636:A:G:A:wP81	GM12878	En02	10:113988636:A:G:A:wP81	10	113988636	NA	maf1	28	30	42	64	228	173	267	168	26	209	-0.128020249870058	0.821067900078017
En02^10:113988636:A:G:R:wP81	GM12878	En02	10:113988636:A:G:R:wP81	10	113988636	NA	motif,maf1	72	0	43	15	193	134	233	159	24	179.75	-0.286308392296587	0.540129197944025
En02^10:114227611:A:G:A:wP80	GM12878	En02	10:114227611:A:G:A:wP80	10	114227611	NA	maf1	0	0	8	0	25	14	17	23	3	19.75	NA	NA
En02^10:114227611:A:G:R:wP80	GM12878	En02	10:114227611:A:G:R:wP80	10	114227611	NA	motif,maf1	0	1	0	0	111	59	135	76	10	95.25	-6.04326870845099	2.1530973583061
En02^10:114954015:C:A:A:wP77	GM12878	En02	10:114954015:C:A:A:wP77	10	114954015	NA	maf1	21	43	0	8	121	79	125	71	21	99	-0.183441323906666	0.760011385472712
En02^10:114954015:C:A:R:wP77	GM12878	En02	10:114954015:C:A:R:wP77	10	114954015	NA	motif,maf1	28	25	15	13	127	93	114	94	21	107	-0.19684164220433	0.561949970511562
En02^10:115323470:T:G:A:wP96	GM12878	En02	10:115323470:T:G:A:wP96	10	115323470	NA	maf1	28	31	178	215	731	496	793	469	83	622.25	-0.243057659561034	0.254140164744782
En02^10:115323470:T:G:R:wP96	GM12878	En02	10:115323470:T:G:R:wP96	10	115323470	NA	motif,maf1	NA	NA	NA	NA	NA	NA	NA	NA	NA	NA	NA	NA
En02^10:115323476:A:G:A:wP102	GM12878	En02	10:115323476:A:G:A:wP102	10	115323476	NA	maf1	151	181	63	175	708	452	708	478	82	586.5	0.201485877459626	0.212567282542499
En02^10:115323476:A:G:R:wP102	GM12878	En02	10:115323476:A:G:R:wP102	10	115323476	NA	motif,maf1	NA	NA	NA	NA	NA	NA	NA	NA	NA	NA	NA	NA
En02^10:115323490:G:T:A:wP116	GM12878	En02	10:115323490:G:T:A:wP116	10	115323490	NA	maf1	228	346	338	168	725	533	779	548	88	646.25	0.951745577657619	0.226008106656771
En02^10:115323490:G:T:R:wP116	GM12878	En02	10:115323490:G:T:R:wP116	10	115323490	NA	motif,maf1	NA	NA	NA	NA	NA	NA	NA	NA	NA	NA	NA	NA
En02^10:115336810:A:G:A:wP116	GM12878	En02	10:115336810:A:G:A:wP116	10	115336810	NA	rare	5	0	0	27	202	218	307	181	35	227	-2.59686331256251	1.05798928729745
En02^10:115336810:A:G:R:wP116	GM12878	En02	10:115336810:A:G:R:wP116	10	115336810	NA	motif,rare	41	0	112	24	167	117	177	131	29	148	0.408665429045774	1.65897415161213
En02^10:115476619:T:C:A:wP123	GM12878	En02	10:115476619:T:C:A:wP123	10	115476619	NA	maf1	70	18	44	36	234	166	308	193	32	225.25	-0.214516210392267	0.577182785619818
En02^10:115476619:T:C:R:wP123	GM12878	En02	10:115476619:T:C:R:wP123	10	115476619	NA	motif,maf1	50	239	43	82	245	149	282	207	29	220.75	1.17374866699155	0.581712124614436
En02^10:116369465:C:T:A:wP92	GM12878	En02	10:116369465:C:T:A:wP92	10	116369465	NA	maf1	0	0	4	2	71	38	82	44	13	58.75	-3.07242312115003	1.39426468796457
En02^10:116369465:C:T:R:wP92	GM12878	En02	10:116369465:C:T:R:wP92	10	116369465	NA	motif,maf1	20	0	10	4	107	38	99	61	17	76.25	-0.933830285075765	0.923264199496575
En02^10:116369485:C:T:A:wP112	GM12878	En02	10:116369485:C:T:A:wP112	10	116369485	NA	maf1	0	0	0	0	23	11	51	17	7	25.5	NA	NA
En02^10:116369485:C:T:R:wP112	GM12878	En02	10:116369485:C:T:R:wP112	10	116369485	NA	motif,maf1	20	0	10	4	107	38	99	61	17	76.25	-0.933830285075765	0.923264199496575
En02^10:11639703:G:A:A:wP112	GM12878	En02	10:11639703:G:A:A:wP112	10	11639703	NA	maf1	29	44	6	8	72	66	80	63	15	70.25	0.525560937814139	0.669749821922128
En02^10:11639703:G:A:R:wP112	GM12878	En02	10:11639703:G:A:R:wP112	10	11639703	NA	motif,maf1	0	0	0	13	78	46	73	45	9	60.5	NA	NA
En02^10:1165166:C:T:A:wP100	GM12878	En02	10:1165166:C:T:A:wP100	10	1165166	NA	maf1	0	190	0	32	295	206	364	237	35	275.5	-0.0157117982099399	0.47586823367849
En02^10:1165166:C:T:R:wP100	GM12878	En02	10:1165166:C:T:R:wP100	10	1165166	NA	motif,maf1	26	226	53	68	550	392	524	359	55	456.25	-0.0359722406908882	0.359823236580081
En02^10:117943517:A:C:A:wP96	GM12878	En02	10:117943517:A:C:A:wP96	10	117943517	NA	maf1	119	185	61	70	307	231	341	292	51	292.75	0.789916199638584	0.368440407791972
En02^10:117943517:A:C:R:wP96	GM12878	En02	10:117943517:A:C:R:wP96	10	117943517	NA	motif,maf1	140	94	263	171	685	431	693	410	63	554.75	0.482881767922346	0.246907634493291
En02^10:117943517:A:G:A:wP96	GM12878	En02	10:117943517:A:G:A:wP96	10	117943517	NA	maf1	66	14	158	105	363	236	361	261	46	305.25	0.356552264182272	0.360499759437573
En02^10:117943517:A:G:R:wP96	GM12878	En02	10:117943517:A:G:R:wP96	10	117943517	NA	motif,maf1	140	94	263	171	685	431	693	410	63	554.75	0.482881767922346	0.246907634493291
En02^10:118556637:C:T:A:wP111	GM12878	En02	10:118556637:C:T:A:wP111	10	118556637	NA	maf1	148	84	116	189	405	235	396	267	40	325.75	0.95044987586991	0.17311164836418
En02^10:118556637:C:T:R:wP111	GM12878	En02	10:118556637:C:T:R:wP111	10	118556637	NA	motif,maf1	290	281	650	287	465	310	585	395	48	438.75	1.98517836108843	0.163814856475014
En02^10:118556648:T:C:A:wP122	GM12878	En02	10:118556648:T:C:A:wP122	10	118556648	NA	maf1	136	243	239	208	489	309	514	305	58	404.25	1.26672307223688	0.170879957960422
En02^10:118556648:T:C:R:wP122	GM12878	En02	10:118556648:T:C:R:wP122	10	118556648	NA	motif,maf1	290	281	650	287	465	310	585	395	48	438.75	1.98517836108843	0.163814856475014
En02^10:120354203:G:T:A:wP109	GM12878	En02	10:120354203:G:T:A:wP109	10	120354203	NA	maf1	96	56	73	53	170	94	206	108	36	144.5	1.18840147140018	0.664186985482924
En02^10:120354203:G:T:R:wP109	GM12878	En02	10:120354203:G:T:R:wP109	10	120354203	NA	motif,maf1	38	41	179	49	184	78	155	117	41	133.5	1.40359330075051	1.16268423694374
En02^10:121065940:G:C:A:wP103	GM12878	En02	10:121065940:G:C:A:wP103	10	121065940	NA	maf1	129	62	1172	102	432	279	437	354	43	375.5	2.10606901722265	0.236664141585888
En02^10:121065940:G:C:R:wP103	GM12878	En02	10:121065940:G:C:R:wP103	10	121065940	NA	motif,maf1	62	264	205	210	465	359	529	361	55	428.5	1.01483397214272	0.232467163981426
En02^10:121226407:G:A:A:wP116	GM12878	En02	10:121226407:G:A:A:wP116	10	121226407	NA	maf1	554	387	572	366	794	578	855	607	99	708.5	1.60879976601826	0.200116430268088
En02^10:121226407:G:A:R:wP116	GM12878	En02	10:121226407:G:A:R:wP116	10	121226407	NA	motif,maf1	575	291	400	272	537	347	558	315	56	439.25	2.03097624509149	0.211074677342347
En02^10:122448660:C:T:A:wP114	GM12878	En02	10:122448660:C:T:A:wP114	10	122448660	NA	maf1	93	84	72	32	359	210	367	302	42	309.5	0.073731576197419	0.840213152218926
En02^10:122448660:C:T:R:wP114	GM12878	En02	10:122448660:C:T:R:wP114	10	122448660	NA	motif,maf1	63	25	0	134	211	142	205	164	24	180.5	0.533622569003748	0.811752369082818
En02^10:125232394:A:G:A:wP106	GM12878	En02	10:125232394:A:G:A:wP106	10	125232394	NA	maf1	107	199	198	258	860	535	890	553	98	709.5	0.341788228161045	0.204178516055377
En02^10:125232394:A:G:R:wP106	GM12878	En02	10:125232394:A:G:R:wP106	10	125232394	NA	motif,maf1	103	173	256	185	631	460	629	463	80	545.75	0.597228901187653	0.226787435943298
En02^10:127257539:A:G:A:wP102	GM12878	En02	10:127257539:A:G:A:wP102	10	127257539	NA	maf1	0	0	0	57	157	86	131	115	23	122.25	-0.84584014571812	0.923991850890674
En02^10:127257539:A:G:R:wP102	GM12878	En02	10:127257539:A:G:R:wP102	10	127257539	NA	motif,maf1	8	15	0	13	188	110	157	96	26	137.75	-1.66527496432558	0.77649733037515
En02^10:127257552:C:A:A:wP115	GM12878	En02	10:127257552:C:A:A:wP115	10	127257552	NA	maf1	19	1	0	14	52	38	56	41	8	46.75	NA	NA
En02^10:127257552:C:A:R:wP115	GM12878	En02	10:127257552:C:A:R:wP115	10	127257552	NA	motif,maf1	8	15	0	13	188	110	157	96	26	137.75	-1.66527496432558	0.77649733037515
En02^10:128197299:C:T:A:wP117	GM12878	En02	10:128197299:C:T:A:wP117	10	128197299	NA	maf1	134	25	175	50	592	425	685	461	71	540.75	-0.316513542958045	0.454483799958928
En02^10:128197299:C:T:R:wP117	GM12878	En02	10:128197299:C:T:R:wP117	10	128197299	NA	motif,maf1	28	234	46	50	444	306	571	364	56	421.25	0.0369363993892307	0.470179936065526
En02^10:128915598:G:A:A:wP101	GM12878	En02	10:128915598:G:A:A:wP101	10	128915598	NA	maf1	9	48	22	13	169	133	250	129	21	170.25	-0.628940047477219	1.12791923617161
En02^10:128915598:G:A:A:wP107	GM12878	En02	10:128915598:G:A:A:wP107	10	128915598	NA	maf1	13	82	48	36	266	212	301	193	29	243	-0.20748480189127	3.22801743480969
En02^10:128915598:G:A:A:wP89	GM12878	En02	10:128915598:G:A:A:wP89	10	128915598	NA	maf1	0	0	90	11	123	82	180	98	23	120.75	-0.0948489780671141	1.43171491915174
En02^10:128915598:G:A:R:wP101	GM12878	En02	10:128915598:G:A:R:wP101	10	128915598	NA	motif,maf1	18	0	27	0	93	92	118	71	19	93.5	-0.92332656348297	3.23430191007905
En02^10:128915598:G:A:R:wP107	GM12878	En02	10:128915598:G:A:R:wP107	10	128915598	NA	motif,maf1	NA	NA	NA	NA	NA	NA	NA	NA	NA	NA	NA	NA
En02^10:128915598:G:A:R:wP89	GM12878	En02	10:128915598:G:A:R:wP89	10	128915598	NA	motif,maf1	49	13	68	45	256	157	249	149	33	202.75	-0.00546422619343235	1.32157307193629
En02^10:128915604:C:T:A:wP107	GM12878	En02	10:128915604:C:T:A:wP107	10	128915604	NA	rare	0	0	55	21	166	64	131	80	15	110.25	-0.328601449091318	1.21890759539537
En02^10:128915604:C:T:R:wP107	GM12878	En02	10:128915604:C:T:R:wP107	10	128915604	NA	motif,rare	18	0	27	0	93	92	118	71	19	93.5	-0.92332656348297	3.23430191007905
En02^10:129283585:T:A:A:wP98	GM12878	En02	10:129283585:T:A:A:wP98	10	129283585	NA	maf1	218	465	175	177	1173	829	1242	819	152	1015.75	0.268966551266269	0.329750229050265
En02^10:129283585:T:A:R:wP98	GM12878	En02	10:129283585:T:A:R:wP98	10	129283585	NA	motif,maf1	186	67	174	152	1104	757	1114	831	163	951.5	-0.519551983838764	0.283252052272877
En02^10:129283654:G:T:A:wP118	GM12878	En02	10:129283654:G:T:A:wP118	10	129283654	NA	rare	231	236	190	320	756	689	1005	628	139	769.5	0.561278506675098	0.27069830340205
En02^10:129283654:G:T:R:wP118	GM12878	En02	10:129283654:G:T:R:wP118	10	129283654	NA	motif,rare	330	260	383	200	955	672	952	733	125	828	0.698957143966691	0.233731464561666
En02^10:129283659:C:T:A:wP123	GM12878	En02	10:129283659:C:T:A:wP123	10	129283659	NA	maf1	313	256	267	359	1048	696	1129	767	155	910	0.61744521500031	0.311145830683243
En02^10:129283659:C:T:R:wP123	GM12878	En02	10:129283659:C:T:R:wP123	10	129283659	NA	motif,maf1	330	260	383	200	955	672	952	733	125	828	0.698957143966691	0.233731464561666
En02^10:129283660:G:A:A:wP124	GM12878	En02	10:129283660:G:A:A:wP124	10	129283660	NA	maf1	32	10	88	177	595	440	590	420	91	511.25	-0.528482320396311	0.456240367880781
En02^10:129283660:G:A:R:wP124	GM12878	En02	10:129283660:G:A:R:wP124	10	129283660	NA	motif,maf1	330	260	383	200	955	672	952	733	125	828	0.698957143966691	0.233731464561666
En02^10:129776020:A:G:A:wP106	GM12878	En02	10:129776020:A:G:A:wP106	10	129776020	NA	rare	427	445	686	378	805	581	941	672	108	749.75	1.57257200137305	0.126804412367349
En02^10:129776020:A:G:R:wP106	GM12878	En02	10:129776020:A:G:R:wP106	10	129776020	NA	motif,rare	598	599	846	762	922	664	1053	651	110	822.5	1.98846393531315	0.120529993929181
En02^10:130217301:G:A:A:wP104	GM12878	En02	10:130217301:G:A:A:wP104	10	130217301	NA	rare	8	4	390	58	267	200	278	142	36	221.75	1.20920794155393	0.395483381037464
En02^10:130217301:G:A:R:wP104	GM12878	En02	10:130217301:G:A:R:wP104	10	130217301	NA	motif,rare	76	26	99	40	326	228	353	216	35	280.75	-0.025559782478892	0.507075194119909
En02^10:131124377:G:A:A:wP121	GM12878	En02	10:131124377:G:A:A:wP121	10	131124377	NA	rare	16	49	33	112	366	297	453	312	81	357	-0.532027165259416	0.61467239009895
En02^10:131124377:G:A:R:wP121	GM12878	En02	10:131124377:G:A:R:wP121	10	131124377	NA	motif,rare	117	81	233	58	463	326	510	319	72	404.5	0.464995792404269	0.49954368502978
En02^10:132632657:G:A:A:wP120	GM12878	En02	10:132632657:G:A:A:wP120	10	132632657	NA	rare	92	86	86	213	671	494	723	508	78	599	-0.10486042056479	0.450755911382144
En02^10:132632657:G:A:R:wP120	GM12878	En02	10:132632657:G:A:R:wP120	10	132632657	NA	motif,rare	70	137	181	110	833	597	880	643	93	738.25	-0.361039955657675	0.207990782966952
En02^10:13266711:A:C:A:wP77	GM12878	En02	10:13266711:A:C:A:wP77	10	13266711	NA	maf1	136	183	383	63	835	608	850	533	81	706.5	0.309123981933266	0.184912655963512
En02^10:13266711:A:C:R:wP77	GM12878	En02	10:13266711:A:C:R:wP77	10	13266711	NA	motif,maf1	44	44	213	46	259	187	319	203	32	242	0.701452270426647	0.332312507964524
En02^10:13266871:G:A:A:wP104	GM12878	En02	10:13266871:G:A:A:wP104	10	13266871	NA	maf1	123	118	348	117	806	602	935	579	106	730.5	0.144706086148126	0.204724495162931
En02^10:13266871:G:A:R:wP104	GM12878	En02	10:13266871:G:A:R:wP104	10	13266871	NA	motif,maf1	153	228	216	103	615	452	570	437	71	518.5	0.636321552740498	0.382467709975498
En02^10:133152836:A:T:A:wP81	GM12878	En02	10:133152836:A:T:A:wP81	10	133152836	NA	maf1	156	193	175	53	497	369	604	364	60	458.5	0.551566625352805	0.626749204056815
En02^10:133152836:A:T:R:wP81	GM12878	En02	10:133152836:A:T:R:wP81	10	133152836	NA	motif,maf1	81	4	201	92	453	310	476	341	46	395	0.107365509949571	0.770416391781383
En02^10:133224216:G:T:A:wP110	GM12878	En02	10:133224216:G:T:A:wP110	10	133224216	NA	maf1	35	19	61	103	267	210	258	211	34	236.5	0.075358953465538	0.513896000099899
En02^10:133224216:G:T:R:wP110	GM12878	En02	10:133224216:G:T:R:wP110	10	133224216	NA	motif,maf1	0	0	0	0	33	25	28	24	3	27.5	NA	NA
En02^10:13341622:T:C:A:wP82	GM12878	En02	10:13341622:T:C:A:wP82	10	13341622	NA	rare	66	165	137	99	524	319	500	340	66	420.75	0.382802921084588	0.2211631210487
En02^10:13341622:T:C:R:wP82	GM12878	En02	10:13341622:T:C:R:wP82	10	13341622	NA	motif,rare	217	88	172	185	443	260	398	296	54	349.25	1.13572855180331	0.186214859906306
En02^10:13382845:C:T:A:wP89	GM12878	En02	10:13382845:C:T:A:wP89	10	13382845	NA	maf1	43	36	6	15	141	74	151	81	15	111.75	0.111370141511396	0.886283663306058
En02^10:13382845:C:T:R:wP89	GM12878	En02	10:13382845:C:T:R:wP89	10	13382845	NA	motif,maf1	0	15	37	12	187	170	197	136	26	172.5	-1.25795181116093	0.714285023309016
En02^10:133868254:C:T:A:wP101	GM12878	En02	10:133868254:C:T:A:wP101	10	133868254	NA	maf1	24	33	38	88	380	316	488	326	52	377.5	-0.822812286880432	0.596307767661885
En02^10:133868254:C:T:R:wP101	GM12878	En02	10:133868254:C:T:R:wP101	10	133868254	NA	motif,maf1	28	27	33	8	196	126	219	150	24	172.75	-0.635921678380659	0.77303706700425
En02^10:133868264:C:T:A:wP111	GM12878	En02	10:133868264:C:T:A:wP111	10	133868264	NA	maf1	75	42	17	72	377	248	343	208	41	294	-0.273209759284024	0.643348135741196
En02^10:133868264:C:T:R:wP111	GM12878	En02	10:133868264:C:T:R:wP111	10	133868264	NA	motif,maf1	28	27	33	8	196	126	219	150	24	172.75	-0.635921678380659	0.77303706700425
En02^10:134007967:C:T:A:wP108	GM12878	En02	10:134007967:C:T:A:wP108	10	134007967	NA	rare	116	91	60	68	588	394	628	435	73	511.25	-0.385557616584751	0.39917856056105
En02^10:134007967:C:T:R:wP108	GM12878	En02	10:134007967:C:T:R:wP108	10	134007967	NA	motif,rare	59	136	140	97	593	435	561	360	67	487.25	0.0438951702567972	0.393540185284539
En02^10:134036699:C:T:A:wP92	GM12878	En02	10:134036699:C:T:A:wP92	10	134036699	NA	maf1	29	87	43	102	240	130	224	144	23	184.5	0.761261104995668	0.353556644526843
En02^10:134036699:C:T:R:wP92	GM12878	En02	10:134036699:C:T:R:wP92	10	134036699	NA	motif,maf1	362	56	141	93	461	347	488	296	51	398	0.91047136903554	0.212317377593762
En02^10:134036717:C:T:A:wP110	GM12878	En02	10:134036717:C:T:A:wP110	10	134036717	NA	maf1	189	33	60	44	271	207	350	219	32	261.75	0.519203872954698	0.311026672951062
En02^10:134036717:C:T:R:wP110	GM12878	En02	10:134036717:C:T:R:wP110	10	134036717	NA	motif,maf1	362	56	141	93	461	347	488	296	51	398	0.91047136903554	0.212317377593762
En02^10:134036732:G:A:A:wP125	GM12878	En02	10:134036732:G:A:A:wP125	10	134036732	NA	maf1	118	39	152	72	299	232	359	169	30	264.75	0.733653837355002	0.228181918396255
En02^10:134036732:G:A:R:wP125	GM12878	En02	10:134036732:G:A:R:wP125	10	134036732	NA	motif,maf1	362	56	141	93	461	347	488	296	51	398	0.91047136903554	0.212317377593762
En02^10:134088645:C:T:A:wP118	GM12878	En02	10:134088645:C:T:A:wP118	10	134088645	NA	maf1	118	189	76	208	1060	731	1088	749	126	907	-0.378548594766451	0.248066065081135
En02^10:134088645:C:T:R:wP118	GM12878	En02	10:134088645:C:T:R:wP118	10	134088645	NA	motif,maf1	56	100	28	103	643	434	648	438	86	540.75	-0.667671966163064	0.319967369659964
En02^10:134088648:A:G:A:wP121	GM12878	En02	10:134088648:A:G:A:wP121	10	134088648	NA	rare	143	155	406	105	870	579	865	599	109	728.25	0.342058803156508	0.287561002135643
En02^10:134088648:A:G:R:wP121	GM12878	En02	10:134088648:A:G:R:wP121	10	134088648	NA	motif,rare	56	100	28	103	643	434	648	438	86	540.75	-0.667671966163064	0.319967369659964
En02^10:134108244:G:A:A:wP83	GM12878	En02	10:134108244:G:A:A:wP83	10	134108244	NA	maf1	211	209	328	392	1053	694	1044	706	119	874.25	0.602503882242921	0.167595745373115
En02^10:134108244:G:A:R:wP83	GM12878	En02	10:134108244:G:A:R:wP83	10	134108244	NA	motif,maf1	178	188	285	202	1097	674	1078	751	141	900	0.139871483179444	0.145807331159886
En02^10:134801458:C:T:A:wP122	GM12878	En02	10:134801458:C:T:A:wP122	10	134801458	NA	rare	80	243	100	79	408	267	426	278	50	344.75	0.783589107367	0.15826813214962
En02^10:134801458:C:T:R:wP122	GM12878	En02	10:134801458:C:T:R:wP122	10	134801458	NA	motif,rare	283	26	105	62	178	119	216	98	25	152.75	1.86123556828865	0.153847709611453
En02^10:134893742:A:T:A:wP90	GM12878	En02	10:134893742:A:T:A:wP90	10	134893742	NA	maf1	68	52	87	70	378	240	328	233	47	294.75	0.120174499766858	0.821916405493522
En02^10:134893742:A:T:R:wP90	GM12878	En02	10:134893742:A:T:R:wP90	10	134893742	NA	motif,maf1	66	38	83	37	226	129	233	120	26	177	0.567796402376832	0.912236433580365
En02^10:134893769:C:T:A:wP117	GM12878	En02	10:134893769:C:T:A:wP117	10	134893769	NA	maf1	19	19	0	19	203	156	262	157	30	194.5	-1.51657629933788	1.21633371746498
En02^10:134893769:C:T:R:wP117	GM12878	En02	10:134893769:C:T:R:wP117	10	134893769	NA	motif,maf1	66	38	83	37	226	129	233	120	26	177	0.567796402376832	0.912236433580365
En02^10:135055262:G:A:A:wP83	GM12878	En02	10:135055262:G:A:A:wP83	10	135055262	NA	rare	69	0	13	54	127	91	180	84	36	120.5	0.413625173360428	0.4392305613415
En02^10:135055262:G:A:R:wP83	GM12878	En02	10:135055262:G:A:R:wP83	10	135055262	NA	motif,rare	18	1	81	8	79	58	85	63	12	71.25	0.745181052292232	0.545528972079873
En02^10:135055294:T:C:A:wP115	GM12878	En02	10:135055294:T:C:A:wP115	10	135055294	NA	maf1	22	0	6	73	117	74	143	57	24	97.75	0.318450216067943	0.377273949341939
En02^10:135055294:T:C:R:wP115	GM12878	En02	10:135055294:T:C:R:wP115	10	135055294	NA	motif,maf1	18	1	81	8	79	58	85	63	12	71.25	0.745181052292232	0.545528972079873
En02^10:13628971:T:A:A:wP106	GM12878	En02	10:13628971:T:A:A:wP106	10	13628971	NA	rare	1608	1787	1805	1590	1173	765	1153	865	110	989	2.9958349693428	0.0986693365339981
En02^10:13628971:T:A:R:wP106	GM12878	En02	10:13628971:T:A:R:wP106	10	13628971	NA	motif,rare	1403	1310	1963	1492	1104	815	1257	810	115	996.5	2.84102165444354	0.0985438162031186
En02^10:13749485:G:A:A:wP119	GM12878	En02	10:13749485:G:A:A:wP119	10	13749485	NA	rare	0	147	77	82	487	287	468	323	61	391.25	-0.103815559424156	0.250952251714973
En02^10:13749485:G:A:R:wP119	GM12878	En02	10:13749485:G:A:R:wP119	10	13749485	NA	motif,rare	5	0	27	71	325	195	315	223	43	264.5	-1.13339398212953	0.350760692936673
En02^10:16654427:C:T:A:wP80	GM12878	En02	10:16654427:C:T:A:wP80	10	16654427	NA	maf1	9	58	16	63	207	204	248	182	29	210.25	-0.297919801508495	1.0982705392617
En02^10:16654427:C:T:R:wP80	GM12878	En02	10:16654427:C:T:R:wP80	10	16654427	NA	motif,maf1	85	28	102	52	302	240	353	191	36	271.5	0.171209998764481	3.22743947705496
En02^10:16654456:G:C:A:wP109	GM12878	En02	10:16654456:G:C:A:wP109	10	16654456	NA	maf1	NA	NA	NA	NA	NA	NA	NA	NA	NA	NA	NA	NA
En02^10:16654456:G:C:R:wP109	GM12878	En02	10:16654456:G:C:R:wP109	10	16654456	NA	motif,maf1	85	28	102	52	302	240	353	191	36	271.5	0.171209998764481	3.22743947705496
En02^10:1685831:A:C:A:wP86	GM12878	En02	10:1685831:A:C:A:wP86	10	1685831	NA	maf1	96	13	58	156	573	411	699	460	74	535.75	-0.51089843334006	0.731945526114378
En02^10:1685831:A:C:R:wP86	GM12878	En02	10:1685831:A:C:R:wP86	10	1685831	NA	motif,maf1	247	161	73	66	517	352	542	316	57	431.75	0.574690284690152	0.495731727655896
En02^10:1685846:C:T:A:wP101	GM12878	En02	10:1685846:C:T:A:wP101	10	1685846	NA	maf1	83	57	13	17	268	217	336	230	36	262.75	-0.407481001695577	1.29503044664776
En02^10:1685846:C:T:R:wP101	GM12878	En02	10:1685846:C:T:R:wP101	10	1685846	NA	motif,maf1	247	161	73	66	517	352	542	316	57	431.75	0.574690284690152	0.495731727655896
En02^10:1685850:C:T:A:wP105	GM12878	En02	10:1685850:C:T:A:wP105	10	1685850	NA	rare	197	39	59	153	412	230	354	275	48	317.75	0.715074007705929	1.24683846133957
En02^10:1685850:C:T:R:wP105	GM12878	En02	10:1685850:C:T:R:wP105	10	1685850	NA	motif,rare	247	161	73	66	517	352	542	316	57	431.75	0.574690284690152	0.495731727655896
En02^10:1685857:T:C:A:wP112	GM12878	En02	10:1685857:T:C:A:wP112	10	1685857	NA	maf1	100	117	96	121	606	409	756	467	64	559.5	-0.129370532615549	0.601795348631015
En02^10:1685857:T:C:R:wP112	GM12878	En02	10:1685857:T:C:R:wP112	10	1685857	NA	motif,maf1	247	161	73	66	517	352	542	316	57	431.75	0.574690284690152	0.495731727655896
En02^10:16866929:G:A:A:wP104	GM12878	En02	10:16866929:G:A:A:wP104	10	16866929	NA	maf1	211	10	12	22	169	141	204	122	25	159	0.874410725237449	0.641901040973098
En02^10:16866929:G:A:R:wP104	GM12878	En02	10:16866929:G:A:R:wP104	10	16866929	NA	motif,maf1	40	41	2	6	192	151	226	152	19	180.25	-0.780570804305681	1.22446013715763
En02^10:17251502:A:G:A:wP106	GM12878	En02	10:17251502:A:G:A:wP106	10	17251502	NA	rare	8	14	26	24	149	97	139	101	15	121.5	-0.54302529521023	0.503337952148519
En02^10:17251502:A:G:R:wP106	GM12878	En02	10:17251502:A:G:R:wP106	10	17251502	NA	motif,rare	33	6	0	4	108	91	149	103	13	112.75	-1.18827343496895	0.659311382239027
En02^10:17270632:T:G:A:wP97	GM12878	En02	10:17270632:T:G:A:wP97	10	17270632	NA	maf1	10	148	25	108	350	243	340	203	54	284	0.299998245439428	0.261814424481918
En02^10:17270632:T:G:R:wP97	GM12878	En02	10:17270632:T:G:R:wP97	10	17270632	NA	motif,maf1	27	49	114	50	323	215	401	284	46	305.75	-0.146117449006231	0.282112101654327
En02^10:17270667:T:C:A:wP83	GM12878	En02	10:17270667:T:C:A:wP83	10	17270667	NA	maf1	41	58	21	36	87	68	104	74	32	83.25	1.13312656807638	0.373858065731624
En02^10:17270667:T:C:R:wP83	GM12878	En02	10:17270667:T:C:R:wP83	10	17270667	NA	motif,maf1	30	6	25	64	104	91	123	77	34	98.75	0.54952366253289	0.277277757059079
En02^10:2053396:C:T:A:wP96	GM12878	En02	10:2053396:C:T:A:wP96	10	2053396	NA	maf1	32	102	29	23	246	151	201	176	23	193.5	0.181330482701509	0.563583584581964
En02^10:2053396:C:T:R:wP96	GM12878	En02	10:2053396:C:T:R:wP96	10	2053396	NA	motif,maf1	45	0	70	66	361	234	328	243	38	291.5	-0.49676433739407	0.42260991075576
En02^10:2274857:C:T:A:wP89	GM12878	En02	10:2274857:C:T:A:wP89	10	2274857	NA	maf1	10	7	0	10	134	117	163	109	21	130.75	-2.04828950458713	0.969247480629619
En02^10:2274857:C:T:R:wP89	GM12878	En02	10:2274857:C:T:R:wP89	10	2274857	NA	motif,maf1	27	0	0	30	190	98	164	107	27	139.75	-1.04677514194399	0.701516340926424
En02^10:23805689:A:C:A:wP121	GM12878	En02	10:23805689:A:C:A:wP121	10	23805689	NA	maf1	82	11	0	13	252	174	290	165	35	220.25	-0.832084125280924	0.657888015879651
En02^10:23805689:A:C:R:wP121	GM12878	En02	10:23805689:A:C:R:wP121	10	23805689	NA	motif,maf1	50	47	9	18	119	68	163	77	19	106.75	0.496083542514734	0.908258850282778
En02^10:26538797:T:C:A:wP101	GM12878	En02	10:26538797:T:C:A:wP101	10	26538797	NA	maf1	0	0	0	0	24	21	30	6	4	20.25	NA	NA
En02^10:26538797:T:C:R:wP101	GM12878	En02	10:26538797:T:C:R:wP101	10	26538797	NA	motif,maf1	0	9	0	0	70	67	73	68	13	69.5	-2.71837084871539	1.07921871053461
En02^10:26666456:G:A:A:wP114	GM12878	En02	10:26666456:G:A:A:wP114	10	26666456	NA	rare	34	97	65	78	217	222	287	215	36	235.25	0.422554572698317	0.302746534241455
En02^10:26666456:G:A:R:wP114	GM12878	En02	10:26666456:G:A:R:wP114	10	26666456	NA	motif,rare	86	78	15	99	344	217	329	242	36	283	0.215170124302515	0.3480132953728
En02^10:26727620:C:A:A:wP108	GM12878	En02	10:26727620:C:A:A:wP108	10	26727620	NA	rare	211	289	331	177	494	370	516	357	70	434.25	1.42261497155642	0.156914929865867
En02^10:26727620:C:A:R:wP108	GM12878	En02	10:26727620:C:A:R:wP108	10	26727620	NA	motif,rare	265	403	333	381	617	355	729	401	78	525.5	1.64672782246441	0.136182872717903
En02^10:26727636:G:C:A:wP124	GM12878	En02	10:26727636:G:C:A:wP124	10	26727636	NA	maf1	83	142	213	113	445	300	358	272	55	343.75	0.882878709795819	0.196798017357771
En02^10:26727636:G:C:R:wP124	GM12878	En02	10:26727636:G:C:R:wP124	10	26727636	NA	motif,maf1	265	403	333	381	617	355	729	401	78	525.5	1.64672782246441	0.136182872717903
En02^10:27478031:T:G:A:wP120	GM12878	En02	10:27478031:T:G:A:wP120	10	27478031	NA	maf1	19	19	80	28	229	186	239	189	33	210.75	-0.366296676512863	0.569760254434473
En02^10:27478031:T:G:R:wP120	GM12878	En02	10:27478031:T:G:R:wP120	10	27478031	NA	motif,maf1	4	93	39	62	464	334	435	308	46	385.25	-0.718838682202974	0.402334271763295
En02^10:27529368:G:A:A:wP124	GM12878	En02	10:27529368:G:A:A:wP124	10	27529368	NA	rare	117	107	138	164	668	403	623	457	70	537.75	0.188995684856226	0.141529134842018
En02^10:27529368:G:A:R:wP124	GM12878	En02	10:27529368:G:A:R:wP124	10	27529368	NA	motif,rare	70	41	59	68	370	247	356	245	41	304.5	-0.140536603095945	0.247929237824917
En02^10:29449051:T:C:A:wP85	GM12878	En02	10:29449051:T:C:A:wP85	10	29449051	NA	maf1	62	13	0	28	209	131	262	138	20	185	-0.598331054526688	0.313458293714952
En02^10:29449051:T:C:R:wP85	GM12878	En02	10:29449051:T:C:R:wP85	10	29449051	NA	motif,maf1	18	117	0	57	168	158	246	181	27	188.25	0.275918782714891	0.307906692463127
En02^10:30093367:A:G:A:wP111	GM12878	En02	10:30093367:A:G:A:wP111	10	30093367	NA	maf1	21	39	119	56	238	217	310	162	38	231.75	0.218955815377079	0.229606353001176
En02^10:30093367:A:G:R:wP111	GM12878	En02	10:30093367:A:G:R:wP111	10	30093367	NA	motif,maf1	159	0	0	37	169	119	172	107	28	141.75	0.678020560769002	0.244219914863626
En02^10:30096628:A:G:A:wP99	GM12878	En02	10:30096628:A:G:A:wP99	10	30096628	NA	maf1	108	394	221	157	420	304	460	301	43	371.25	1.48038606169473	0.211456441123339
En02^10:30096628:A:G:R:wP99	GM12878	En02	10:30096628:A:G:R:wP99	10	30096628	NA	motif,maf1	14	15	142	84	188	143	225	129	20	171.25	0.766756658670051	0.41471716747868
En02^10:30096643:G:T:A:wP114	GM12878	En02	10:30096643:G:T:A:wP114	10	30096643	NA	rare	92	51	357	41	377	244	428	263	41	328	0.90107827173983	0.284969843518396
En02^10:30096643:G:T:R:wP114	GM12878	En02	10:30096643:G:T:R:wP114	10	30096643	NA	motif,rare	14	15	142	84	188	143	225	129	20	171.25	0.766756658670051	0.41471716747868
En02^10:31188128:T:C:A:wP124	GM12878	En02	10:31188128:T:C:A:wP124	10	31188128	NA	rare	0	0	111	5	115	64	136	84	13	99.75	0.36942257974768	2.24852871491935
En02^10:31188128:T:C:R:wP124	GM12878	En02	10:31188128:T:C:R:wP124	10	31188128	NA	motif,rare	0	0	0	9	65	52	60	36	9	53.25	NA	NA
En02^10:32345138:A:G:A:wP85	GM12878	En02	10:32345138:A:G:A:wP85	10	32345138	NA	maf1	43	103	109	84	178	123	184	124	24	152.25	1.37549981418638	0.203485369109097
En02^10:32345138:A:G:R:wP85	GM12878	En02	10:32345138:A:G:R:wP85	10	32345138	NA	motif,maf1	220	173	123	121	306	187	283	146	51	230.5	1.70718598894805	0.171832060420817
En02^10:3356143:C:A:A:wP108	GM12878	En02	10:3356143:C:A:A:wP108	10	3356143	NA	maf1	337	381	242	348	545	352	574	375	47	461.5	1.73869779587558	0.166008982187795
En02^10:3356143:C:A:R:wP108	GM12878	En02	10:3356143:C:A:R:wP108	10	3356143	NA	motif,maf1	232	281	482	307	538	320	548	382	40	447	1.75890844174892	0.135879114194428
En02^10:35549165:G:A:A:wP81	GM12878	En02	10:35549165:G:A:A:wP81	10	35549165	NA	maf1	104	92	30	35	183	125	235	130	25	168.25	0.877331818320379	0.228665800481187
En02^10:35549165:G:A:R:wP81	GM12878	En02	10:35549165:G:A:R:wP81	10	35549165	NA	motif,maf1	79	122	95	116	380	212	430	209	53	307.75	0.679368266098479	0.169901495079088
En02^10:37001827:C:A:A:wP79	GM12878	En02	10:37001827:C:A:A:wP79	10	37001827	NA	maf1	37	0	55	3	159	100	109	79	13	111.75	-0.0764557150890832	0.594906405420772
En02^10:37001827:C:A:R:wP79	GM12878	En02	10:37001827:C:A:R:wP79	10	37001827	NA	motif,maf1	0	16	26	4	77	66	96	49	13	72	-0.442354350054566	1.17002734873568
En02^10:37001840:C:A:A:wP92	GM12878	En02	10:37001840:C:A:A:wP92	10	37001840	NA	maf1	0	10	18	8	41	37	56	45	8	44.75	NA	NA
En02^10:37001840:C:A:R:wP92	GM12878	En02	10:37001840:C:A:R:wP92	10	37001840	NA	motif,maf1	0	16	26	4	77	66	96	49	13	72	-0.442354350054566	1.17002734873568
En02^10:4245964:T:C:A:wP91	GM12878	En02	10:4245964:T:C:A:wP91	10	4245964	NA	maf1	100	1	59	13	288	215	265	203	42	242.75	-0.325257144953872	0.3967988086044
En02^10:4245964:T:C:R:wP91	GM12878	En02	10:4245964:T:C:R:wP91	10	4245964	NA	motif,maf1	138	43	0	24	186	160	257	137	22	185	0.373604982338548	0.524937587734969
En02^10:4245990:T:G:A:wP117	GM12878	En02	10:4245990:T:G:A:wP117	10	4245990	NA	maf1	54	62	39	10	450	271	494	319	49	383.5	-0.98246323480104	0.347320021889757
En02^10:4245990:T:G:R:wP117	GM12878	En02	10:4245990:T:G:R:wP117	10	4245990	NA	motif,maf1	138	43	0	24	186	160	257	137	22	185	0.373604982338548	0.524937587734969
En02^10:43278321:G:A:A:wP104	GM12878	En02	10:43278321:G:A:A:wP104	10	43278321	NA	rare	543	584	341	617	860	585	913	638	88	749	1.70694484064087	0.117479107283396
En02^10:43278321:G:A:R:wP104	GM12878	En02	10:43278321:G:A:R:wP104	10	43278321	NA	motif,rare	281	428	428	196	652	425	686	442	78	551.25	1.49694492881235	0.112122303632632
En02^10:43362289:C:T:A:wP124	GM12878	En02	10:43362289:C:T:A:wP124	10	43362289	NA	maf1	134	181	123	210	504	310	445	260	81	379.75	1.01595670887463	0.217999446104197
En02^10:43362289:C:T:R:wP124	GM12878	En02	10:43362289:C:T:R:wP124	10	43362289	NA	motif,maf1	94	158	226	109	338	245	312	193	63	272	1.31917539737504	0.219416164895275
En02^10:43778531:T:C:A:wP112	GM12878	En02	10:43778531:T:C:A:wP112	10	43778531	NA	rare	81	89	52	57	539	362	666	451	65	504.5	-0.623174891470549	0.278392613311435
En02^10:43778531:T:C:R:wP112	GM12878	En02	10:43778531:T:C:R:wP112	10	43778531	NA	motif,rare	135	81	86	150	505	378	528	373	60	446	0.231923987643233	0.242559485884357
En02^10:43844044:G:A:A:wP107	GM12878	En02	10:43844044:G:A:A:wP107	10	43844044	NA	maf1	195	146	178	133	258	162	300	211	29	232.75	1.70436896951532	0.166909020206647
En02^10:43844044:G:A:R:wP107	GM12878	En02	10:43844044:G:A:R:wP107	10	43844044	NA	motif,maf1	167	102	36	88	162	142	183	130	22	154.25	1.55955302049897	0.199577075103034
En02^10:43844047:G:A:A:wP110	GM12878	En02	10:43844047:G:A:A:wP110	10	43844047	NA	maf1	114	152	115	109	269	195	321	220	28	251.25	1.18557692221998	0.159270111065742
En02^10:43844047:G:A:R:wP110	GM12878	En02	10:43844047:G:A:R:wP110	10	43844047	NA	motif,maf1	167	102	36	88	162	142	183	130	22	154.25	1.55955302049897	0.199577075103034
En02^10:45389704:T:C:A:wP101	GM12878	En02	10:45389704:T:C:A:wP101	10	45389704	NA	maf1	28	20	0	12	150	123	161	81	16	128.75	-0.858527468989279	0.845258250874622
En02^10:45389704:T:C:R:wP101	GM12878	En02	10:45389704:T:C:R:wP101	10	45389704	NA	motif,maf1	29	0	50	44	266	161	267	168	30	215.5	-0.603831414752904	0.566050567460066
En02^10:45389711:C:T:A:wP108	GM12878	En02	10:45389711:C:T:A:wP108	10	45389711	NA	maf1	19	29	2	0	230	144	209	136	20	179.75	-1.58963990267663	0.771052625109796
En02^10:45389711:C:T:R:wP108	GM12878	En02	10:45389711:C:T:R:wP108	10	45389711	NA	motif,maf1	29	0	50	44	266	161	267	168	30	215.5	-0.603831414752904	0.566050567460066
En02^10:45919722:T:C:A:wP93	GM12878	En02	10:45919722:T:C:A:wP93	10	45919722	NA	maf1	83	87	148	181	855	626	962	607	132	762.5	-0.393612968771372	0.345784905133751
En02^10:45919722:T:C:R:wP93	GM12878	En02	10:45919722:T:C:R:wP93	10	45919722	NA	motif,maf1	22	77	83	92	726	542	807	517	118	648	-1.0174889296629	0.358135082655396
En02^10:45919727:C:G:A:wP98	GM12878	En02	10:45919727:C:G:A:wP98	10	45919727	NA	maf1	28	69	53	47	423	286	480	324	73	378.25	-0.709571795056888	0.444845148445963
En02^10:45919727:C:G:R:wP98	GM12878	En02	10:45919727:C:G:R:wP98	10	45919727	NA	motif,maf1	22	77	83	92	726	542	807	517	118	648	-1.0174889296629	0.358135082655396
En02^10:49689658:C:A:A:wP112	GM12878	En02	10:49689658:C:A:A:wP112	10	49689658	NA	maf1	0	0	16	114	226	157	180	101	26	166	-0.1054978061083	0.571945341833831
En02^10:49689658:C:A:R:wP112	GM12878	En02	10:49689658:C:A:R:wP112	10	49689658	NA	motif,maf1	83	64	45	25	311	224	318	243	44	274	-0.129602150262849	0.467369548930331
En02^10:49932388:G:A:A:wP124	GM12878	En02	10:49932388:G:A:A:wP124	10	49932388	NA	maf1	37	40	35	84	376	328	490	291	52	371.25	-0.694957492289516	0.610415450664867
En02^10:49932388:G:A:R:wP124	GM12878	En02	10:49932388:G:A:R:wP124	10	49932388	NA	motif,maf1	81	155	121	194	635	398	625	429	74	521.75	0.316827245950498	0.484287330127788
En02^10:50985040:C:T:A:wP81	GM12878	En02	10:50985040:C:T:A:wP81	10	50985040	NA	maf1	40	134	99	39	331	234	437	248	45	312.5	0.238392384807272	0.366184423598814
En02^10:50985040:C:T:R:wP81	GM12878	En02	10:50985040:C:T:R:wP81	10	50985040	NA	motif,maf1	241	40	39	37	320	202	420	227	45	292.25	0.51720026081864	0.362267104246883
En02^10:51489257:T:C:A:wP80	GM12878	En02	10:51489257:T:C:A:wP80	10	51489257	NA	maf1	110	120	185	147	262	145	236	165	54	202	1.6992392629335	0.173911503054824
En02^10:51489257:T:C:R:wP80	GM12878	En02	10:51489257:T:C:R:wP80	10	51489257	NA	motif,maf1	339	99	41	139	326	168	267	205	66	241.5	1.58355935821539	0.178408113620292
En02^10:51489279:A:G:A:wP102	GM12878	En02	10:51489279:A:G:A:wP102	10	51489279	NA	maf1	58	43	248	164	371	215	327	267	73	295	0.993559375377811	0.180659209370433
En02^10:51489279:A:G:R:wP102	GM12878	En02	10:51489279:A:G:R:wP102	10	51489279	NA	motif,maf1	339	99	41	139	326	168	267	205	66	241.5	1.58355935821539	0.178408113620292
En02^10:54212642:A:T:A:wP80	GM12878	En02	10:54212642:A:T:A:wP80	10	54212642	NA	maf1	0	16	0	6	55	39	42	32	7	42	NA	NA
En02^10:54212642:A:T:R:wP80	GM12878	En02	10:54212642:A:T:R:wP80	10	54212642	NA	motif,maf1	22	0	32	3	75	56	107	60	10	74.5	-0.208841053993549	0.678559244923972
En02^10:5488576:G:A:A:wP86	GM12878	En02	10:5488576:G:A:A:wP86	10	5488576	NA	maf1	456	195	767	436	244	175	273	174	51	216.5	3.29391749435818	0.170334119358493
En02^10:5488576:G:A:R:wP86	GM12878	En02	10:5488576:G:A:R:wP86	10	5488576	NA	motif,maf1	655	618	742	789	326	194	301	244	61	266.25	3.61247380267373	0.14391665562879
En02^10:5488580:C:G:A:wP90	GM12878	En02	10:5488580:C:G:A:wP90	10	5488580	NA	maf1	740	556	533	773	289	210	273	147	58	229.75	3.72920147148386	0.143415133732696
En02^10:5488580:C:G:R:wP90	GM12878	En02	10:5488580:C:G:R:wP90	10	5488580	NA	motif,maf1	655	618	742	789	326	194	301	244	61	266.25	3.61247380267373	0.14391665562879
En02^10:56959972:T:A:A:wP86	GM12878	En02	10:56959972:T:A:A:wP86	10	56959972	NA	rare	43	0	37	57	175	129	226	143	25	168.25	-0.089481480223443	0.543925088910151
En02^10:56959972:T:A:R:wP86	GM12878	En02	10:56959972:T:A:R:wP86	10	56959972	NA	motif,rare	158	104	32	52	362	250	429	313	36	338.5	0.256633157218846	0.466144470243987
En02^10:56959991:C:T:A:wP105	GM12878	En02	10:56959991:C:T:A:wP105	10	56959991	NA	maf1	0	20	25	23	188	147	239	167	30	185.25	-1.22967826311043	0.956146854586339
En02^10:56959991:C:T:R:wP105	GM12878	En02	10:56959991:C:T:R:wP105	10	56959991	NA	motif,maf1	158	104	32	52	362	250	429	313	36	338.5	0.256633157218846	0.466144470243987
En02^10:59908888:A:G:A:wP81	GM12878	En02	10:59908888:A:G:A:wP81	10	59908888	NA	rare	0	14	0	0	69	60	95	50	9	68.5	NA	NA
En02^10:59908888:A:G:R:wP81	GM12878	En02	10:59908888:A:G:R:wP81	10	59908888	NA	motif,rare	57	15	33	19	109	70	102	79	14	90	0.654241747541118	2.02985900640951
En02^10:59935940:A:G:A:wP83	GM12878	En02	10:59935940:A:G:A:wP83	10	59935940	NA	maf1	21	0	0	8	15	4	9	11	1	9.75	NA	NA
En02^10:59935940:A:G:R:wP83	GM12878	En02	10:59935940:A:G:R:wP83	10	59935940	NA	motif,maf1	18	5	15	42	145	89	138	107	24	119.75	-0.36123785014146	1.4393889159421
En02^10:6321671:A:T:A:wP90	GM12878	En02	10:6321671:A:T:A:wP90	10	6321671	NA	rare	44	23	0	92	268	162	227	125	32	195.5	-0.0375577290137192	0.36270121492628
En02^10:6321671:A:T:R:wP90	GM12878	En02	10:6321671:A:T:R:wP90	10	6321671	NA	motif,rare	19	52	64	38	300	252	324	218	32	273.5	-0.458197952567052	0.297966027098522
En02^10:64139343:G:A:A:wP84	GM12878	En02	10:64139343:G:A:A:wP84	10	64139343	NA	rare	114	36	50	59	485	345	552	350	57	433	-0.52781395004851	0.357912661678484
En02^10:64139343:G:A:R:wP84	GM12878	En02	10:64139343:G:A:R:wP84	10	64139343	NA	motif,rare	24	70	136	198	562	361	528	375	74	456.5	0.128767251967142	0.301859930325092
En02^10:64139352:T:C:A:wP93	GM12878	En02	10:64139352:T:C:A:wP93	10	64139352	NA	maf1	76	66	47	56	653	461	642	468	82	556	-0.966068177762706	0.3335329230229
En02^10:64139352:T:C:R:wP93	GM12878	En02	10:64139352:T:C:R:wP93	10	64139352	NA	motif,maf1	24	70	136	198	562	361	528	375	74	456.5	0.128767251967142	0.301859930325092
En02^10:64571357:G:A:A:wP79	GM12878	En02	10:64571357:G:A:A:wP79	10	64571357	NA	rare	80	74	65	11	340	213	320	261	31	283.5	-0.0954138866156178	0.276760221956051
En02^10:64571357:G:A:R:wP79	GM12878	En02	10:64571357:G:A:R:wP79	10	64571357	NA	motif,rare	174	128	193	61	524	376	546	351	52	449.25	0.513579380014675	0.154481943956567
En02^10:64571369:G:A:A:wP91	GM12878	En02	10:64571369:G:A:A:wP91	10	64571369	NA	maf1	168	25	43	167	424	271	452	318	47	366.25	0.360377856386745	0.230657401751874
En02^10:64571369:G:A:A:wP96	GM12878	En02	10:64571369:G:A:A:wP96	10	64571369	NA	maf1	55	47	84	43	462	261	492	279	44	373.5	-0.475205735021704	0.367051363323992
En02^10:64571369:G:A:R:wP91	GM12878	En02	10:64571369:G:A:R:wP91	10	64571369	NA	motif,maf1	174	128	193	61	524	376	546	351	52	449.25	0.513579380014675	0.154481943956567
En02^10:64571369:G:A:R:wP96	GM12878	En02	10:64571369:G:A:R:wP96	10	64571369	NA	motif,maf1	170	9	134	32	343	260	335	204	42	285.5	0.448616811033162	0.321851058060659
En02^10:6709239:A:G:A:wP87	GM12878	En02	10:6709239:A:G:A:wP87	10	6709239	NA	maf1	13	23	0	15	36	32	58	30	6	39	NA	NA
En02^10:6709239:A:G:R:wP87	GM12878	En02	10:6709239:A:G:R:wP87	10	6709239	NA	motif,maf1	0	0	0	28	33	21	33	10	3	24.25	NA	NA
En02^10:6755300:C:T:A:wP124	GM12878	En02	10:6755300:C:T:A:wP124	10	6755300	NA	maf1	94	54	95	114	254	159	250	166	26	207.25	1.00497650966539	0.483233229799403
En02^10:6755300:C:T:R:wP124	GM12878	En02	10:6755300:C:T:R:wP124	10	6755300	NA	motif,maf1	0	28	14	79	282	212	369	209	32	268	-0.886564500308537	0.499483259853658
En02^10:69541084:A:G:A:wP86	GM12878	En02	10:69541084:A:G:A:wP86	10	69541084	NA	maf1	74	17	0	13	344	204	314	234	40	274	-1.1776311121113	0.51751536089511
En02^10:69541084:A:G:R:wP86	GM12878	En02	10:69541084:A:G:R:wP86	10	69541084	NA	motif,maf1	29	21	141	58	507	304	473	330	47	403.5	-0.507705788025763	0.450114151949364
En02^10:70166381:G:C:A:wP93	GM12878	En02	10:70166381:G:C:A:wP93	10	70166381	NA	rare	102	166	298	43	175	127	151	97	48	137.5	2.33898849804355	0.292438378079085
En02^10:70166381:G:C:R:wP93	GM12878	En02	10:70166381:G:C:R:wP93	10	70166381	NA	motif,rare	43	151	0	10	121	68	93	63	31	86.25	1.52011762942622	0.342407213631005
En02^10:70166586:C:T:A:wP122	GM12878	En02	10:70166586:C:T:A:wP122	10	70166586	NA	maf1	0	0	0	0	18	9	15	6	1	12	NA	NA
En02^10:70166586:C:T:R:wP122	GM12878	En02	10:70166586:C:T:R:wP122	10	70166586	NA	motif,maf1	170	134	207	117	414	270	418	281	94	345.75	1.07253403814219	0.217464491916243
En02^10:70231412:G:A:A:wP90	GM12878	En02	10:70231412:G:A:A:wP90	10	70231412	NA	maf1	109	323	161	73	375	248	315	227	56	291.25	1.42597004050735	0.301857575502819
En02^10:70231412:G:A:R:wP90	GM12878	En02	10:70231412:G:A:R:wP90	10	70231412	NA	motif,maf1	179	153	52	172	608	331	536	364	100	459.75	0.523229406785451	0.224653101249723
En02^10:70231437:G:T:A:wP115	GM12878	En02	10:70231437:G:T:A:wP115	10	70231437	NA	maf1	146	65	142	86	525	297	539	352	80	428.25	0.253226054494484	0.284335615089034
En02^10:70231437:G:T:R:wP115	GM12878	En02	10:70231437:G:T:R:wP115	10	70231437	NA	motif,maf1	179	153	52	172	608	331	536	364	100	459.75	0.523229406785451	0.224653101249723
En02^10:71014798:G:A:A:wP76	GM12878	En02	10:71014798:G:A:A:wP76	10	71014798	NA	maf1	73	189	115	139	447	282	417	315	48	365.25	0.732144212219617	0.355034231116119
En02^10:71014798:G:A:R:wP76	GM12878	En02	10:71014798:G:A:R:wP76	10	71014798	NA	motif,maf1	152	90	87	195	504	358	525	371	52	439.5	0.473435903564316	0.254187927893118
En02^10:71014824:C:T:A:wP102	GM12878	En02	10:71014824:C:T:A:wP102	10	71014824	NA	maf1	24	33	179	16	444	343	548	367	49	425.5	-0.591197491733277	0.353616121365494
En02^10:71014824:C:T:R:wP102	GM12878	En02	10:71014824:C:T:R:wP102	10	71014824	NA	motif,maf1	152	90	87	195	504	358	525	371	52	439.5	0.473435903564316	0.254187927893118
En02^10:71327759:T:G:A:wP78	GM12878	En02	10:71327759:T:G:A:wP78	10	71327759	NA	maf1	110	86	27	74	516	366	485	362	56	432.25	-0.317051328023457	0.644046987728947
En02^10:71327759:T:G:R:wP78	GM12878	En02	10:71327759:T:G:R:wP78	10	71327759	NA	motif,maf1	98	355	179	111	676	493	722	542	88	608.25	0.517651485302858	0.516510631770402
En02^10:71327868:G:A:A:wP80	GM12878	En02	10:71327868:G:A:A:wP80	10	71327868	NA	maf1	435	149	33	97	684	418	673	403	67	544.5	0.626285058575604	0.276679984237199
En02^10:71327868:G:A:R:wP80	GM12878	En02	10:71327868:G:A:R:wP80	10	71327868	NA	motif,maf1	192	64	142	71	708	487	691	451	78	584.25	-0.118008403540141	0.340359869979925
En02^10:71930239:A:G:A:wP97	GM12878	En02	10:71930239:A:G:A:wP97	10	71930239	NA	maf1	1677	1190	1627	1485	739	462	774	504	114	619.75	3.49154751013898	0.0932220951542448
En02^10:71930239:A:G:R:wP97	GM12878	En02	10:71930239:A:G:R:wP97	10	71930239	NA	motif,maf1	2454	2453	2391	2165	1045	691	1073	734	165	885.75	3.63888894781756	0.0897222373959797
En02^10:71930243:G:T:A:wP101	GM12878	En02	10:71930243:G:T:A:wP101	10	71930243	NA	maf1	1423	1633	1783	1327	792	508	854	550	113	676	3.41405270827552	0.094345933688326
En02^10:71930243:G:T:R:wP101	GM12878	En02	10:71930243:G:T:R:wP101	10	71930243	NA	motif,maf1	2454	2453	2391	2165	1045	691	1073	734	165	885.75	3.63888894781756	0.0897222373959797
En02^10:72084299:G:A:A:wP87	GM12878	En02	10:72084299:G:A:A:wP87	10	72084299	NA	maf1	387	274	154	213	737	553	862	506	77	664.5	0.857873891853966	0.141376553376654
En02^10:72084299:G:A:R:wP87	GM12878	En02	10:72084299:G:A:R:wP87	10	72084299	NA	motif,maf1	222	397	299	299	750	472	817	472	78	627.75	1.19897127121395	0.152331625608422
En02^10:72318805:G:A:A:wP109	GM12878	En02	10:72318805:G:A:A:wP109	10	72318805	NA	rare	141	112	110	147	914	653	971	651	102	797.25	-0.425266887712144	0.210127069162267
En02^10:72318805:G:A:R:wP109	GM12878	En02	10:72318805:G:A:R:wP109	10	72318805	NA	motif,rare	136	134	143	128	798	459	751	471	102	619.75	0.038239582981578	0.238069650145856
En02^10:73246474:G:A:A:wP76	GM12878	En02	10:73246474:G:A:A:wP76	10	73246474	NA	maf1	48	39	18	0	151	105	163	96	18	128.75	-0.0655394562858135	0.449550468904786
En02^10:73246474:G:A:R:wP76	GM12878	En02	10:73246474:G:A:R:wP76	10	73246474	NA	motif,maf1	17	37	3	17	63	34	75	58	12	57.5	0.624373292171991	0.534984488058944
En02^10:73246480:T:C:A:wP82	GM12878	En02	10:73246480:T:C:A:wP82	10	73246480	NA	maf1	12	120	73	53	334	228	403	251	36	304	0.00615457940564964	0.249720732117679
En02^10:73246480:T:C:R:wP82	GM12878	En02	10:73246480:T:C:R:wP82	10	73246480	NA	motif,maf1	17	37	3	17	63	34	75	58	12	57.5	0.624373292171991	0.534984488058944
En02^10:73338014:C:T:A:wP86	GM12878	En02	10:73338014:C:T:A:wP86	10	73338014	NA	maf1	180	250	126	208	1212	824	1228	867	124	1032.75	-0.202560012526889	0.226133641700775
En02^10:73338014:C:T:R:wP86	GM12878	En02	10:73338014:C:T:R:wP86	10	73338014	NA	motif,maf1	131	269	386	190	1105	759	1129	780	122	943.25	0.258280804086831	0.237678448064215
En02^10:73338041:G:A:A:wP113	GM12878	En02	10:73338041:G:A:A:wP113	10	73338041	NA	maf1	201	346	386	195	894	531	962	581	100	742	0.838177204574582	0.243918416094308
En02^10:73338041:G:A:R:wP113	GM12878	En02	10:73338041:G:A:R:wP113	10	73338041	NA	motif,maf1	131	269	386	190	1105	759	1129	780	122	943.25	0.258280804086831	0.237678448064215
En02^10:74124340:C:T:A:wP102	GM12878	En02	10:74124340:C:T:A:wP102	10	74124340	NA	maf1	0	0	0	0	3	0	1	1	1	1.25	NA	NA
En02^10:74124340:C:T:R:wP102	GM12878	En02	10:74124340:C:T:R:wP102	10	74124340	NA	motif,maf1	438	556	1136	600	872	559	954	666	110	762.75	2.04690780558175	0.115350050470016
En02^10:7451241:A:G:A:wP122	GM12878	En02	10:7451241:A:G:A:wP122	10	7451241	NA	maf1	7	0	0	4	14	11	27	6	3	14.5	NA	NA
En02^10:7451241:A:G:R:wP122	GM12878	En02	10:7451241:A:G:R:wP122	10	7451241	NA	motif,maf1	96	50	154	285	380	264	404	234	37	320.5	1.09478181988445	0.254646223106085
En02^10:77054720:C:T:A:wP99	GM12878	En02	10:77054720:C:T:A:wP99	10	77054720	NA	maf1	52	128	102	153	529	367	540	355	65	447.75	0.191080816889297	0.266298046081838
En02^10:77054720:C:T:R:wP99	GM12878	En02	10:77054720:C:T:R:wP99	10	77054720	NA	motif,maf1	86	28	52	101	362	228	449	264	45	325.75	-0.0521207839577229	0.300302741422204
En02^10:79152745:G:T:A:wP95	GM12878	En02	10:79152745:G:T:A:wP95	10	79152745	NA	maf1	306	196	136	164	563	458	669	473	73	540.75	0.777768355203711	0.134708194546463
En02^10:79152745:G:T:R:wP95	GM12878	En02	10:79152745:G:T:R:wP95	10	79152745	NA	motif,maf1	314	281	87	79	651	437	673	469	65	557.5	0.677528718778528	0.145069707066057
En02^10:79152746:C:T:A:wP96	GM12878	En02	10:79152746:C:T:A:wP96	10	79152746	NA	maf1	106	130	284	48	692	476	668	454	74	572.5	0.185246192774531	0.145432081295103
En02^10:79152746:C:T:R:wP96	GM12878	En02	10:79152746:C:T:R:wP96	10	79152746	NA	motif,maf1	314	281	87	79	651	437	673	469	65	557.5	0.677528718778528	0.145069707066057
En02^10:79273607:G:A:A:wP109	GM12878	En02	10:79273607:G:A:A:wP109	10	79273607	NA	maf1	66	71	42	72	333	238	383	215	42	292.25	0.0197647340403265	0.266440871322864
En02^10:79273607:G:A:R:wP109	GM12878	En02	10:79273607:G:A:R:wP109	10	79273607	NA	motif,maf1	225	353	210	199	813	517	896	550	92	694	0.750494433013094	0.174884759514732
En02^10:79273696:C:T:A:wP100	GM12878	En02	10:79273696:C:T:A:wP100	10	79273696	NA	rare	405	198	458	262	989	677	1008	671	132	836.25	0.864225945664619	0.142197984375285
En02^10:79273696:C:T:R:wP100	GM12878	En02	10:79273696:C:T:R:wP100	10	79273696	NA	motif,rare	106	185	141	91	405	342	444	326	61	379.25	0.669263255249644	0.183870203984363
En02^10:79808540:G:T:A:wP83	GM12878	En02	10:79808540:G:T:A:wP83	10	79808540	NA	maf1	14	0	45	2	163	140	154	125	20	145.5	-1.1239464567254	0.520051354318699
En02^10:79808540:G:T:R:wP83	GM12878	En02	10:79808540:G:T:R:wP83	10	79808540	NA	motif,maf1	31	48	50	74	223	185	233	175	24	204	0.198902745088195	0.415264122585851
En02^10:79808571:T:C:A:wP114	GM12878	En02	10:79808571:T:C:A:wP114	10	79808571	NA	maf1	27	0	0	49	148	114	139	93	15	123.5	-0.47782778820973	0.478330962986085
En02^10:79808571:T:C:R:wP114	GM12878	En02	10:79808571:T:C:R:wP114	10	79808571	NA	motif,maf1	31	48	50	74	223	185	233	175	24	204	0.198902745088195	0.415264122585851
En02^10:79808705:G:A:A:wP110	GM12878	En02	10:79808705:G:A:A:wP110	10	79808705	NA	maf1	214	45	124	30	277	185	298	176	30	234	1.01990609104982	0.39869193094261
En02^10:79808705:G:A:R:wP110	GM12878	En02	10:79808705:G:A:R:wP110	10	79808705	NA	motif,maf1	55	0	111	35	170	133	194	131	19	157	0.521636916356812	0.377072044939817
En02^10:80016034:C:T:A:wP103	GM12878	En02	10:80016034:C:T:A:wP103	10	80016034	NA	maf1	237	203	179	148	403	232	394	261	49	322.5	1.48045916830233	0.162605510664167
En02^10:80016034:C:T:R:wP103	GM12878	En02	10:80016034:C:T:R:wP103	10	80016034	NA	motif,maf1	582	332	642	409	712	491	751	541	86	623.75	1.85587948930905	0.155815513511542
En02^10:80487165:C:T:A:wP113	GM12878	En02	10:80487165:C:T:A:wP113	10	80487165	NA	rare	0	33	30	35	273	205	329	241	39	262	-1.19578669648141	0.501740779919445
En02^10:80487165:C:T:R:wP113	GM12878	En02	10:80487165:C:T:R:wP113	10	80487165	NA	motif,rare	33	0	6	22	102	44	102	67	12	78.75	-0.126293524881901	0.75422059342954
En02^10:80887181:C:T:A:wP117	GM12878	En02	10:80887181:C:T:A:wP117	10	80887181	NA	maf1	70	110	187	33	369	243	465	275	35	338	0.45678941272425	0.346921145992611
En02^10:80887181:C:T:R:wP117	GM12878	En02	10:80887181:C:T:R:wP117	10	80887181	NA	motif,maf1	45	198	39	89	517	349	445	342	44	413.25	0.091376048731588	0.286595325880841
En02^10:81248245:T:C:A:wP104	GM12878	En02	10:81248245:T:C:A:wP104	10	81248245	NA	maf1	152	53	77	207	304	258	382	243	43	296.75	0.934977052969314	0.158814211990989
En02^10:81248245:T:C:R:wP104	GM12878	En02	10:81248245:T:C:R:wP104	10	81248245	NA	motif,maf1	1	43	152	57	368	176	316	260	40	280	0.0642656566712681	0.155587193175147
En02^10:8200567:G:T:A:wP94	GM12878	En02	10:8200567:G:T:A:wP94	10	8200567	NA	maf1	45	61	126	45	390	332	512	362	59	399	-0.33855654717516	0.248484995862644
En02^10:8200567:G:T:R:wP94	GM12878	En02	10:8200567:G:T:R:wP94	10	8200567	NA	motif,maf1	92	96	51	95	395	304	476	296	67	367.75	0.0920638056791057	0.282133461768893
En02^10:83738172:C:G:A:wP89	GM12878	En02	10:83738172:C:G:A:wP89	10	83738172	NA	maf1	49	0	0	3	129	79	120	89	16	104.25	-0.80938393793457	2.03550147711461
En02^10:83738172:C:G:R:wP89	GM12878	En02	10:83738172:C:G:R:wP89	10	83738172	NA	motif,maf1	7	0	17	0	22	16	54	22	6	28.5	NA	NA
En02^10:83738176:C:T:A:wP93	GM12878	En02	10:83738176:C:T:A:wP93	10	83738176	NA	maf1	0	55	0	14	72	48	69	54	13	60.75	0.467152437628737	1.14068065640056
En02^10:83738176:C:T:R:wP93	GM12878	En02	10:83738176:C:T:R:wP93	10	83738176	NA	motif,maf1	7	0	17	0	22	16	54	22	6	28.5	NA	NA
En02^10:85714034:C:T:A:wP99	GM12878	En02	10:85714034:C:T:A:wP99	10	85714034	NA	rare	37	21	228	60	463	283	445	365	39	389	-0.000701073030841625	0.271588299952019
En02^10:85714034:C:T:R:wP99	GM12878	En02	10:85714034:C:T:R:wP99	10	85714034	NA	motif,rare	33	96	81	61	374	208	379	234	35	298.75	0.105904084959741	0.324666873518432
En02^10:85720062:C:A:A:wP88	GM12878	En02	10:85720062:C:A:A:wP88	10	85720062	NA	maf1	60	0	45	11	260	221	306	191	53	244.5	-0.907447343551621	0.481723486778762
En02^10:85720062:C:A:R:wP88	GM12878	En02	10:85720062:C:A:R:wP88	10	85720062	NA	motif,maf1	33	79	12	65	217	170	229	160	33	194	0.207751610669364	0.826680243865716
En02^10:86051405:T:C:A:wP120	GM12878	En02	10:86051405:T:C:A:wP120	10	86051405	NA	maf1	43	25	0	27	305	233	392	197	31	281.75	-1.31380577421074	1.28446267080065
En02^10:86051405:T:C:R:wP120	GM12878	En02	10:86051405:T:C:R:wP120	10	86051405	NA	motif,maf1	20	55	32	9	378	224	414	244	43	315	-1.18884601356249	0.932040505827574
En02^10:87963444:C:G:A:wP92	GM12878	En02	10:87963444:C:G:A:wP92	10	87963444	NA	maf1	211	13	132	97	463	367	551	373	53	438.5	0.227764809375544	1.04472358624793
En02^10:87963444:C:G:R:wP92	GM12878	En02	10:87963444:C:G:R:wP92	10	87963444	NA	motif,maf1	177	60	178	67	708	426	671	454	66	564.75	-0.0299343449076677	0.706438556676332
En02^10:88066639:T:C:A:wP121	GM12878	En02	10:88066639:T:C:A:wP121	10	88066639	NA	maf1	25	16	0	0	142	137	186	113	16	144.5	-1.59830957988394	2.77654696637095
En02^10:88066639:T:C:R:wP121	GM12878	En02	10:88066639:T:C:R:wP121	10	88066639	NA	motif,maf1	78	23	0	5	200	118	256	163	33	184.25	-0.56213726365747	1.31987855808581
En02^10:89682221:A:G:A:wP84	GM12878	En02	10:89682221:A:G:A:wP84	10	89682221	NA	rare	20	78	15	22	56	25	41	34	9	39	NA	NA
En02^10:89682221:A:G:R:wP84	GM12878	En02	10:89682221:A:G:R:wP84	10	89682221	NA	motif,rare	113	79	7	90	207	154	237	172	30	192.5	0.81770837345656	0.417721200000456
En02^10:89875329:T:C:A:wP90	GM12878	En02	10:89875329:T:C:A:wP90	10	89875329	NA	maf1	20	13	55	24	204	138	198	180	30	180	-0.51466419627752	0.613157638989796
En02^10:89875329:T:C:R:wP90	GM12878	En02	10:89875329:T:C:R:wP90	10	89875329	NA	motif,maf1	14	38	44	48	334	235	323	238	45	282.5	-0.757149851930589	0.355653577910945
En02^10:89875362:T:C:A:wP123	GM12878	En02	10:89875362:T:C:A:wP123	10	89875362	NA	rare	65	111	69	73	355	254	404	289	45	325.5	0.191537927612703	0.270781421937063
En02^10:89875362:T:C:R:wP123	GM12878	En02	10:89875362:T:C:R:wP123	10	89875362	NA	motif,rare	14	38	44	48	334	235	323	238	45	282.5	-0.757149851930589	0.355653577910945
En02^10:91174472:C:A:A:wP83	GM12878	En02	10:91174472:C:A:A:wP83	10	91174472	NA	rare	54	110	53	80	88	37	75	34	17	58.5	2.61703609238661	0.234624255617804
En02^10:91174472:C:A:R:wP83	GM12878	En02	10:91174472:C:A:R:wP83	10	91174472	NA	motif,rare	107	14	65	66	53	38	44	32	16	41.75	2.79135816900818	0.241933971533146
En02^10:91174482:C:G:A:wP93	GM12878	En02	10:91174482:C:G:A:wP93	10	91174482	NA	maf1	175	112	235	150	60	44	59	36	16	49.75	3.96293700556274	0.174724047454561
En02^10:91174482:C:G:R:wP93	GM12878	En02	10:91174482:C:G:R:wP93	10	91174482	NA	motif,maf1	107	14	65	66	53	38	44	32	16	41.75	2.79135816900818	0.241933971533146
En02^10:91174505:G:C:A:wP116	GM12878	En02	10:91174505:G:C:A:wP116	10	91174505	NA	maf1	28	46	160	41	38	19	34	19	11	27.5	3.53066895978302	0.262519807570429
En02^10:91174505:G:C:R:wP116	GM12878	En02	10:91174505:G:C:R:wP116	10	91174505	NA	motif,maf1	107	14	65	66	53	38	44	32	16	41.75	2.79135816900818	0.241933971533146
En02^10:92923888:C:T:A:wP81	GM12878	En02	10:92923888:C:T:A:wP81	10	92923888	NA	maf1	323	211	441	461	772	521	722	486	77	625.25	1.4108394629329	0.131236879157663
En02^10:92923888:C:T:R:wP81	GM12878	En02	10:92923888:C:T:R:wP81	10	92923888	NA	motif,maf1	113	87	219	82	423	270	418	341	48	363	0.657171908970859	0.17006521980645
En02^10:94881288:T:C:A:wP125	GM12878	En02	10:94881288:T:C:A:wP125	10	94881288	NA	maf1	36	55	37	62	499	286	476	282	69	385.75	-0.768712013564403	0.458649553984532
En02^10:94881288:T:C:R:wP125	GM12878	En02	10:94881288:T:C:R:wP125	10	94881288	NA	motif,maf1	57	73	103	54	388	274	432	273	52	341.75	-0.0384156269086331	0.452171279097148
En02^10:96162291:A:C:A:wP94	GM12878	En02	10:96162291:A:C:A:wP94	10	96162291	NA	maf1	NA	NA	NA	NA	NA	NA	NA	NA	NA	NA	NA	NA
En02^10:96162291:A:C:R:wP94	GM12878	En02	10:96162291:A:C:R:wP94	10	96162291	NA	motif,maf1	297	228	245	218	766	460	703	477	114	601.5	0.939993394682754	0.187805692802405
En02^10:96162320:T:G:A:wP123	GM12878	En02	10:96162320:T:G:A:wP123	10	96162320	NA	maf1	164	190	179	168	647	361	557	414	90	494.75	0.730346801006013	0.196829670672106
En02^10:96162320:T:G:R:wP123	GM12878	En02	10:96162320:T:G:R:wP123	10	96162320	NA	motif,maf1	297	228	245	218	766	460	703	477	114	601.5	0.939993394682754	0.187805692802405
En02^10:97171655:G:A:A:wP121	GM12878	En02	10:97171655:G:A:A:wP121	10	97171655	NA	rare	39	26	0	5	191	114	194	135	23	158.5	-0.93549820155855	0.797436639999198
En02^10:97171655:G:A:R:wP121	GM12878	En02	10:97171655:G:A:R:wP121	10	97171655	NA	motif,rare	78	0	0	36	206	154	241	150	34	187.75	-0.506180215025101	0.701344938383121
En02^10:99293198:A:G:A:wP100	GM12878	En02	10:99293198:A:G:A:wP100	10	99293198	NA	maf1	104	179	209	119	980	676	989	660	105	826.25	-0.219609746335362	0.242085781331127
En02^10:99293198:A:G:R:wP100	GM12878	En02	10:99293198:A:G:R:wP100	10	99293198	NA	motif,maf1	176	123	139	49	712	531	758	538	68	634.75	-0.182661489677061	0.300072365180682
En02^10:99293220:C:T:A:wP122	GM12878	En02	10:99293220:C:T:A:wP122	10	99293220	NA	rare	0	0	0	2	29	15	32	23	3	24.75	NA	NA
En02^10:99293220:C:T:R:wP122	GM12878	En02	10:99293220:C:T:R:wP122	10	99293220	NA	motif,rare	176	123	139	49	712	531	758	538	68	634.75	-0.182661489677061	0.300072365180682
En02^10:99401363:G:A:A:wP115	GM12878	En02	10:99401363:G:A:A:wP115	10	99401363	NA	maf1	114	164	74	65	390	237	380	248	48	313.75	0.653719728918516	0.311610246789673
En02^10:99401363:G:A:R:wP115	GM12878	En02	10:99401363:G:A:R:wP115	10	99401363	NA	motif,maf1	NA	NA	NA	NA	NA	NA	NA	NA	NA	NA	NA	NA
En02^10:99561382:C:G:A:wP80	GM12878	En02	10:99561382:C:G:A:wP80	10	99561382	NA	maf1	69	56	72	75	419	288	450	354	39	377.75	-0.267035639066627	0.419930345908778
En02^10:99561382:C:G:R:wP80	GM12878	En02	10:99561382:C:G:R:wP80	10	99561382	NA	motif,maf1	87	61	267	90	446	377	528	357	41	427	0.412701897507348	0.380067922274526
En02^10:99561384:C:T:A:wP82	GM12878	En02	10:99561384:C:T:A:wP82	10	99561384	NA	maf1	49	135	36	154	422	292	414	298	36	356.5	0.315306690985582	0.336871059008171
En02^10:99561384:C:T:R:wP82	GM12878	En02	10:99561384:C:T:R:wP82	10	99561384	NA	motif,maf1	87	61	267	90	446	377	528	357	41	427	0.412701897507348	0.380067922274526
En02^10:99561385:G:T:A:wP83	GM12878	En02	10:99561385:G:T:A:wP83	10	99561385	NA	maf1	61	80	63	27	300	317	424	278	43	329.75	-0.317469327671904	0.346614219998788
En02^10:99561385:G:T:R:wP83	GM12878	En02	10:99561385:G:T:R:wP83	10	99561385	NA	motif,maf1	87	61	267	90	446	377	528	357	41	427	0.412701897507348	0.380067922274526
En02^10:99609991:G:A:A:wP82	GM12878	En02	10:99609991:G:A:A:wP82	10	99609991	NA	maf1	0	0	0	13	0	2	2	3	1	1.75	NA	NA
En02^10:99609991:G:A:R:wP82	GM12878	En02	10:99609991:G:A:R:wP82	10	99609991	NA	motif,maf1	0	0	0	0	0	1	0	1	1	0.5	NA	NA
En02^10:99610018:C:T:A:wP109	GM12878	En02	10:99610018:C:T:A:wP109	10	99610018	NA	maf1	NA	NA	NA	NA	NA	NA	NA	NA	NA	NA	NA	NA
En02^10:99610018:C:T:R:wP109	GM12878	En02	10:99610018:C:T:R:wP109	10	99610018	NA	motif,maf1	0	0	0	0	0	1	0	1	1	0.5	NA	NA
En02^11:1016048:C:T:A:wP112	GM12878	En02	11:1016048:C:T:A:wP112	11	1016048	NA	rare	87	19	43	93	468	361	574	377	69	445	-0.667131609324926	0.400531674151867
En02^11:1016048:C:T:R:wP112	GM12878	En02	11:1016048:C:T:R:wP112	11	1016048	NA	motif,rare	64	0	153	53	399	347	463	287	52	374	-0.309623915639991	0.388401379291115
En02^11:103907889:A:G:A:wP104	GM12878	En02	11:103907889:A:G:A:wP104	11	103907889	NA	rare	103	14	228	73	305	205	289	228	54	256.75	0.870986238657912	0.257814845579234
En02^11:103907889:A:G:R:wP104	GM12878	En02	11:103907889:A:G:R:wP104	11	103907889	NA	motif,rare	25	224	95	36	371	266	410	270	47	329.25	0.45434040967844	0.733352310073015
En02^11:10814116:A:G:A:wP92	GM12878	En02	11:10814116:A:G:A:wP92	11	10814116	NA	maf1	138	241	126	167	643	385	661	444	79	533.25	0.576898467433176	0.180452968201255
En02^11:10814116:A:G:R:wP92	GM12878	En02	11:10814116:A:G:R:wP92	11	10814116	NA	motif,maf1	162	33	33	182	305	208	332	231	35	269	0.832304816958201	0.262736000749355
En02^11:108338190:T:C:A:wP78	GM12878	En02	11:108338190:T:C:A:wP78	11	108338190	NA	maf1	1970	1747	2125	1814	614	394	676	455	66	534.75	4.06020823283647	0.0921482007444707
En02^11:108338190:T:C:R:wP78	GM12878	En02	11:108338190:T:C:R:wP78	11	108338190	NA	motif,maf1	1077	1234	1445	1430	501	302	498	300	58	400.25	3.92697820494286	0.0946696078388911
En02^11:10921679:C:T:A:wP109	GM12878	En02	11:10921679:C:T:A:wP109	11	10921679	NA	maf1	184	103	136	78	715	509	873	536	87	658.25	-0.178603237021749	0.210016177723268
En02^11:10921679:C:T:R:wP109	GM12878	En02	11:10921679:C:T:R:wP109	11	10921679	NA	motif,maf1	50	98	181	61	375	212	396	234	48	304.25	0.582643778632436	0.280807748827634
En02^11:10921695:C:T:A:wP125	GM12878	En02	11:10921695:C:T:A:wP125	11	10921695	NA	maf1	50	13	57	50	327	225	327	220	42	274.75	-0.491462870161585	0.350552486448525
En02^11:10921695:C:T:R:wP125	GM12878	En02	11:10921695:C:T:R:wP125	11	10921695	NA	motif,maf1	50	98	181	61	375	212	396	234	48	304.25	0.582643778632436	0.280807748827634
En02^11:111536721:A:C:A:wP121	GM12878	En02	11:111536721:A:C:A:wP121	11	111536721	NA	maf1	13	0	113	52	176	188	233	129	36	181.5	0.123331424966851	1.0867043043318
En02^11:111536721:A:C:R:wP121	GM12878	En02	11:111536721:A:C:R:wP121	11	111536721	NA	motif,maf1	10	13	37	0	124	73	160	83	23	110	-0.666229977651817	1.35621045100317
En02^11:111536723:G:A:A:wP123	GM12878	En02	11:111536723:G:A:A:wP123	11	111536723	NA	maf1	0	0	37	0	141	91	147	77	22	114	-1.47375284352656	1.20657272250734
En02^11:111536723:G:A:R:wP123	GM12878	En02	11:111536723:G:A:R:wP123	11	111536723	NA	motif,maf1	10	13	37	0	124	73	160	83	23	110	-0.666229977651817	1.35621045100317
En02^11:111636864:T:C:A:wP82	GM12878	En02	11:111636864:T:C:A:wP82	11	111636864	NA	maf1	444	244	553	332	897	656	1095	672	138	830	1.12867663450035	0.153361525786316
En02^11:111636864:T:C:R:wP82	GM12878	En02	11:111636864:T:C:R:wP82	11	111636864	NA	motif,maf1	500	322	603	355	834	633	936	677	133	770	1.40346561038795	0.152492679029294
En02^11:111636903:C:G:A:wP121	GM12878	En02	11:111636903:C:G:A:wP121	11	111636903	NA	maf1	401	204	462	398	779	521	887	599	139	696.5	1.28230916708963	0.166175766153215
En02^11:111636903:C:G:R:wP121	GM12878	En02	11:111636903:C:G:R:wP121	11	111636903	NA	motif,maf1	500	322	603	355	834	633	936	677	133	770	1.40346561038795	0.152492679029294
En02^11:113462012:G:A:A:wP117	GM12878	En02	11:113462012:G:A:A:wP117	11	113462012	NA	maf1	270	67	273	189	800	530	789	562	79	670.25	0.448271145055062	0.236431129399451
En02^11:113462012:G:A:R:wP117	GM12878	En02	11:113462012:G:A:R:wP117	11	113462012	NA	motif,maf1	109	40	142	176	594	421	651	449	73	528.75	0.0266976978438399	0.260537438259388
En02^11:113462018:G:A:A:wP123	GM12878	En02	11:113462018:G:A:A:wP123	11	113462018	NA	rare	221	48	117	172	690	440	763	539	63	608	0.0887909015295957	0.244133688153173
En02^11:113462018:G:A:R:wP123	GM12878	En02	11:113462018:G:A:R:wP123	11	113462018	NA	motif,rare	109	40	142	176	594	421	651	449	73	528.75	0.0266976978438399	0.260537438259388
En02^11:113862057:G:A:A:wP79	GM12878	En02	11:113862057:G:A:A:wP79	11	113862057	NA	maf1	2	36	0	30	274	226	356	225	34	270.25	-1.71792377517534	0.914333688785223
En02^11:113862057:G:A:R:wP79	GM12878	En02	11:113862057:G:A:R:wP79	11	113862057	NA	motif,maf1	14	38	18	21	218	155	200	164	30	184.25	-0.793062158133991	1.48271390989193
En02^11:113862095:G:C:A:wP117	GM12878	En02	11:113862095:G:C:A:wP117	11	113862095	NA	maf1	207	62	40	147	422	291	459	310	46	370.5	0.522756088448268	0.442752384955211
En02^11:113862095:G:C:R:wP117	GM12878	En02	11:113862095:G:C:R:wP117	11	113862095	NA	motif,maf1	14	38	18	21	218	155	200	164	30	184.25	-0.793062158133991	1.48271390989193
En02^11:11388500:T:C:A:wP96	GM12878	En02	11:11388500:T:C:A:wP96	11	11388500	NA	maf1	0	0	0	3	31	20	29	20	5	25	NA	NA
En02^11:11388500:T:C:R:wP96	GM12878	En02	11:11388500:T:C:R:wP96	11	11388500	NA	motif,maf1	0	0	0	14	6	9	16	18	5	12.25	NA	NA
En02^11:116255309:C:T:A:wP76	GM12878	En02	11:116255309:C:T:A:wP76	11	116255309	NA	maf1	260	90	96	78	528	384	659	461	68	508	0.250670944673298	0.268092027361044
En02^11:116255309:C:T:R:wP76	GM12878	En02	11:116255309:C:T:R:wP76	11	116255309	NA	motif,maf1	211	34	156	184	583	466	639	364	84	513	0.393004791197872	0.209946634399956
En02^11:116255358:G:A:A:wP125	GM12878	En02	11:116255358:G:A:A:wP125	11	116255358	NA	rare	68	43	67	127	471	325	470	343	63	402.25	-0.183772157465014	0.240002659242826
En02^11:116255358:G:A:R:wP125	GM12878	En02	11:116255358:G:A:R:wP125	11	116255358	NA	motif,rare	211	34	156	184	583	466	639	364	84	513	0.393004791197872	0.209946634399956
En02^11:117198943:G:A:A:wP94	GM12878	En02	11:117198943:G:A:A:wP94	11	117198943	NA	rare	71	79	213	42	319	210	307	221	47	264.25	0.803854537403356	0.268612077444219
En02^11:117198943:G:A:R:wP94	GM12878	En02	11:117198943:G:A:R:wP94	11	117198943	NA	motif,rare	257	285	66	148	510	251	400	288	81	362.25	1.31411260111035	0.17050905466186
En02^11:117198974:C:T:A:wP125	GM12878	En02	11:117198974:C:T:A:wP125	11	117198974	NA	maf1	156	110	89	123	322	177	312	208	55	254.75	1.14518754758658	0.255895054106672
En02^11:117198974:C:T:R:wP125	GM12878	En02	11:117198974:C:T:R:wP125	11	117198974	NA	motif,maf1	257	285	66	148	510	251	400	288	81	362.25	1.31411260111035	0.17050905466186
En02^11:118298576:C:G:A:wP115	GM12878	En02	11:118298576:C:G:A:wP115	11	118298576	NA	rare	22	37	19	0	112	36	86	74	23	77	0.274863852633835	0.879344530937236
En02^11:118298576:C:G:R:wP115	GM12878	En02	11:118298576:C:G:R:wP115	11	118298576	NA	motif,rare	0	113	20	18	118	71	133	82	34	101	0.870730418725861	0.868144447438992
En02^11:118574266:C:T:A:wP99	GM12878	En02	11:118574266:C:T:A:wP99	11	118574266	NA	rare	79	27	127	107	373	238	432	251	61	323.5	0.287570119090469	0.391162839297467
En02^11:118574266:C:T:R:wP99	GM12878	En02	11:118574266:C:T:R:wP99	11	118574266	NA	motif,rare	47	164	156	66	364	354	481	278	53	369.25	0.438509686985531	0.365540216170314
En02^11:119357824:C:G:A:wP111	GM12878	En02	11:119357824:C:G:A:wP111	11	119357824	NA	maf1	1	52	53	62	391	307	444	279	54	355.25	-0.855087703916374	0.342196843752194
En02^11:119357824:C:G:R:wP111	GM12878	En02	11:119357824:C:G:R:wP111	11	119357824	NA	motif,maf1	8	29	50	21	205	98	243	159	31	176.25	-0.473013493689216	0.599705437947047
En02^11:119576956:A:C:A:wP100	GM12878	En02	11:119576956:A:C:A:wP100	11	119576956	NA	rare	273	61	164	73	507	350	561	409	65	456.75	0.511269388846602	0.361697305046895
En02^11:119576956:A:C:R:wP100	GM12878	En02	11:119576956:A:C:R:wP100	11	119576956	NA	motif,rare	106	53	9	27	266	169	243	187	43	216.25	0.0732595126547043	0.427457891543886
En02^11:119721858:C:T:A:wP118	GM12878	En02	11:119721858:C:T:A:wP118	11	119721858	NA	maf1	197	144	123	71	462	361	549	300	45	418	0.577228226122182	0.45675734659903
En02^11:119721858:C:T:R:wP118	GM12878	En02	11:119721858:C:T:R:wP118	11	119721858	NA	motif,maf1	140	239	87	145	456	275	542	357	63	407.5	0.838975185302328	0.395329464997783
En02^11:120418863:G:A:A:wP92	GM12878	En02	11:120418863:G:A:A:wP92	11	120418863	NA	maf1	49	47	82	65	422	325	441	356	47	386	-0.476485064961321	0.330778033597699
En02^11:120418863:G:A:R:wP92	GM12878	En02	11:120418863:G:A:R:wP92	11	120418863	NA	motif,maf1	37	69	130	63	756	502	819	525	82	650.5	-0.908510875760758	0.242532318217943
En02^11:120617309:C:G:A:wP99	GM12878	En02	11:120617309:C:G:A:wP99	11	120617309	NA	rare	51	33	107	47	292	198	281	186	34	239.25	0.187309117589219	0.372980922872193
En02^11:120617309:C:G:R:wP99	GM12878	En02	11:120617309:C:G:R:wP99	11	120617309	NA	motif,rare	27	7	57	11	178	126	208	150	18	165.5	-0.528113630278403	0.549245048285339
En02^11:121772755:G:A:A:wP94	GM12878	En02	11:121772755:G:A:A:wP94	11	121772755	NA	maf1	93	136	75	131	566	414	636	420	65	509	0.00680267520188876	0.368751510206448
En02^11:121772755:G:A:R:wP94	GM12878	En02	11:121772755:G:A:R:wP94	11	121772755	NA	motif,maf1	79	13	27	0	178	121	183	159	25	160.25	-0.257466196386242	0.805067481598376
En02^11:122083851:T:C:A:wP112	GM12878	En02	11:122083851:T:C:A:wP112	11	122083851	NA	maf1	NA	NA	NA	NA	NA	NA	NA	NA	NA	NA	NA	NA
En02^11:122083851:T:C:R:wP112	GM12878	En02	11:122083851:T:C:R:wP112	11	122083851	NA	motif,maf1	92	217	213	143	521	349	552	334	69	439	0.830276739577325	0.306929836871083
En02^11:125986119:G:A:A:wP125	GM12878	En02	11:125986119:G:A:A:wP125	11	125986119	NA	maf1	267	180	136	199	865	557	906	582	99	727.5	0.335240802879861	0.248796321647516
En02^11:125986119:G:A:R:wP125	GM12878	En02	11:125986119:G:A:R:wP125	11	125986119	NA	motif,maf1	455	354	321	247	1025	736	1090	732	125	895.75	0.835122231650025	0.244388571616511
En02^11:1260257:C:T:A:wP82	GM12878	En02	11:1260257:C:T:A:wP82	11	1260257	NA	rare	46	84	337	153	514	401	586	351	73	463	0.609076643583239	0.618180596971822
En02^11:1260257:C:T:R:wP82	GM12878	En02	11:1260257:C:T:R:wP82	11	1260257	NA	motif,rare	95	59	19	49	584	362	596	408	70	487.5	-0.898339537935084	0.625024050056462
En02^11:126380677:G:A:A:wP84	GM12878	En02	11:126380677:G:A:A:wP84	11	126380677	NA	maf1	143	115	91	138	515	313	521	348	74	424.25	0.432575325063426	0.261505107434217
En02^11:126380677:G:A:R:wP84	GM12878	En02	11:126380677:G:A:R:wP84	11	126380677	NA	motif,maf1	381	170	230	96	638	419	661	433	78	537.75	0.914372619464322	0.298194785262736
En02^11:126414603:A:G:A:wP82	GM12878	En02	11:126414603:A:G:A:wP82	11	126414603	NA	maf1	61	114	138	145	939	596	932	658	123	781.25	-0.546439601101396	0.322868606092371
En02^11:126414603:A:G:R:wP82	GM12878	En02	11:126414603:A:G:R:wP82	11	126414603	NA	motif,maf1	24	100	32	50	690	418	725	430	77	565.75	-1.19164296115388	0.361325163540051
En02^11:126547484:C:A:A:wP117	GM12878	En02	11:126547484:C:A:A:wP117	11	126547484	NA	rare	50	229	89	87	381	250	460	309	37	350	0.631968872531932	0.409644411082334
En02^11:126547484:C:A:R:wP117	GM12878	En02	11:126547484:C:A:R:wP117	11	126547484	NA	motif,rare	257	190	58	52	517	362	584	367	66	457.5	0.516635195050684	0.308404747006384
En02^11:126547506:C:T:A:wP82	GM12878	En02	11:126547506:C:T:A:wP82	11	126547506	NA	maf1	101	226	170	200	605	407	667	435	61	528.5	0.635536205683256	0.315275172753805
En02^11:126547506:C:T:R:wP82	GM12878	En02	11:126547506:C:T:R:wP82	11	126547506	NA	motif,maf1	46	72	152	156	362	229	347	260	45	299.5	0.719595467913206	0.449386961743869
En02^11:130992111:A:G:A:wP115	GM12878	En02	11:130992111:A:G:A:wP115	11	130992111	NA	maf1	91	0	26	36	164	134	205	124	19	156.75	0.15824735054598	0.992446323029631
En02^11:130992111:A:G:R:wP115	GM12878	En02	11:130992111:A:G:R:wP115	11	130992111	NA	motif,maf1	9	87	39	26	152	78	166	123	28	129.75	0.571046832481894	0.639804939848603
En02^11:131795949:C:T:A:wP115	GM12878	En02	11:131795949:C:T:A:wP115	11	131795949	NA	rare	108	41	83	58	263	174	270	199	23	226.5	0.555676486727433	0.658632168500197
En02^11:131795949:C:T:R:wP115	GM12878	En02	11:131795949:C:T:R:wP115	11	131795949	NA	motif,rare	44	0	12	38	212	187	305	165	33	217.25	-0.995379199087869	0.788822093385036
En02^11:132889630:G:A:A:wP117	GM12878	En02	11:132889630:G:A:A:wP117	11	132889630	NA	rare	79	90	23	38	485	322	554	357	57	429.5	-0.655371648786361	0.46474412795593
En02^11:132889630:G:A:R:wP117	GM12878	En02	11:132889630:G:A:R:wP117	11	132889630	NA	motif,rare	51	34	55	44	498	346	488	355	52	421.75	-0.993280163720906	0.459700704925651
En02^11:132974172:C:T:A:wP107	GM12878	En02	11:132974172:C:T:A:wP107	11	132974172	NA	maf1	8	40	0	24	173	130	202	124	21	157.25	-0.855805452855536	0.636955770057844
En02^11:132974172:C:T:R:wP107	GM12878	En02	11:132974172:C:T:R:wP107	11	132974172	NA	motif,maf1	15	0	2	0	90	76	108	87	11	90.25	-2.24346835113513	1.00284756257282
En02^11:13313088:T:G:A:wP77	GM12878	En02	11:13313088:T:G:A:wP77	11	13313088	NA	rare	66	0	27	36	442	287	457	309	60	373.75	-1.33157738127852	0.458128603770041
En02^11:13313088:T:G:R:wP77	GM12878	En02	11:13313088:T:G:R:wP77	11	13313088	NA	motif,rare	32	69	32	36	285	208	305	185	44	245.75	-0.299336581348308	0.544053925121689
En02^11:13313096:G:A:A:wP85	GM12878	En02	11:13313096:G:A:A:wP85	11	13313096	NA	maf1	45	116	32	26	506	382	515	326	64	432.25	-0.739298691540317	0.354621554211258
En02^11:13313096:G:A:R:wP85	GM12878	En02	11:13313096:G:A:R:wP85	11	13313096	NA	motif,maf1	32	69	32	36	285	208	305	185	44	245.75	-0.299336581348308	0.544053925121689
En02^11:133176060:T:C:A:wP96	GM12878	En02	11:133176060:T:C:A:wP96	11	133176060	NA	maf1	0	0	80	24	141	123	151	137	23	138	-0.279305493873389	0.514437771887773
En02^11:133176060:T:C:R:wP96	GM12878	En02	11:133176060:T:C:R:wP96	11	133176060	NA	motif,maf1	0	36	62	0	283	168	237	162	24	212.5	-0.91693106800062	0.953808420283541
En02^11:133817333:G:A:A:wP81	GM12878	En02	11:133817333:G:A:A:wP81	11	133817333	NA	maf1	20	17	10	63	268	183	222	205	30	219.5	-0.778417574131175	0.57103952714892
En02^11:133817333:G:A:R:wP81	GM12878	En02	11:133817333:G:A:R:wP81	11	133817333	NA	motif,maf1	36	57	167	23	485	353	524	349	51	427.75	-0.416219782679672	0.482964745426483
En02^11:133838405:C:T:A:wP108	GM12878	En02	11:133838405:C:T:A:wP108	11	133838405	NA	rare	94	40	24	84	700	490	758	539	69	621.75	-1.13897415119485	0.379496131347411
En02^11:133838405:C:T:R:wP108	GM12878	En02	11:133838405:C:T:R:wP108	11	133838405	NA	motif,rare	113	0	84	85	254	175	264	169	33	215.5	0.583530726725312	0.809633120826352
En02^11:133838417:A:G:A:wP120	GM12878	En02	11:133838417:A:G:A:wP120	11	133838417	NA	maf1	49	22	104	21	238	178	253	173	26	210.5	0.0659046754624671	1.50588280445602
En02^11:133838417:A:G:R:wP120	GM12878	En02	11:133838417:A:G:R:wP120	11	133838417	NA	motif,maf1	113	0	84	85	254	175	264	169	33	215.5	0.583530726725312	0.809633120826352
En02^11:134288542:T:A:A:wP109	GM12878	En02	11:134288542:T:A:A:wP109	11	134288542	NA	rare	24	35	30	50	331	226	306	227	36	272.5	-0.748087938643522	0.711563358922501
En02^11:134288542:T:A:R:wP109	GM12878	En02	11:134288542:T:A:R:wP109	11	134288542	NA	motif,rare	21	9	23	14	155	104	178	116	18	138.25	-0.840961723398788	1.81618043875653
En02^11:134288548:C:G:A:wP115	GM12878	En02	11:134288548:C:G:A:wP115	11	134288548	NA	maf1	12	74	132	50	331	180	344	193	29	262	0.265536574764855	0.556970949740377
En02^11:134288548:C:G:R:wP115	GM12878	En02	11:134288548:C:G:R:wP115	11	134288548	NA	motif,maf1	21	9	23	14	155	104	178	116	18	138.25	-0.840961723398788	1.81618043875653
En02^11:134537553:C:G:A:wP79	GM12878	En02	11:134537553:C:G:A:wP79	11	134537553	NA	rare	130	134	192	132	1145	826	1152	749	131	968	-0.50955311520745	0.318575929211782
En02^11:134537553:C:G:R:wP79	GM12878	En02	11:134537553:C:G:R:wP79	11	134537553	NA	motif,rare	182	95	42	122	914	600	961	614	114	772.25	-0.573457138011767	0.380912940574398
En02^11:134537592:C:A:A:wP118	GM12878	En02	11:134537592:C:A:A:wP118	11	134537592	NA	maf1	97	180	54	78	498	351	588	433	62	467.5	0.0459858418609685	0.462597587682657
En02^11:134537592:C:A:R:wP118	GM12878	En02	11:134537592:C:A:R:wP118	11	134537592	NA	motif,maf1	182	95	42	122	914	600	961	614	114	772.25	-0.573457138011767	0.380912940574398
En02^11:17375380:C:G:A:wP120	GM12878	En02	11:17375380:C:G:A:wP120	11	17375380	NA	rare	120	135	69	223	331	222	297	250	43	275	1.2146551719658	0.19103014911791
En02^11:17375380:C:G:R:wP120	GM12878	En02	11:17375380:C:G:R:wP120	11	17375380	NA	motif,rare	152	80	178	133	428	288	443	252	41	352.75	0.839871053911415	0.169200799547904
En02^11:1769272:G:C:A:wP76	GM12878	En02	11:1769272:G:C:A:wP76	11	1769272	NA	maf1	26	0	19	0	35	24	24	21	7	26	NA	NA
En02^11:1769272:G:C:R:wP76	GM12878	En02	11:1769272:G:C:R:wP76	11	1769272	NA	motif,maf1	0	0	0	0	6	3	6	4	1	4.75	NA	NA
En02^11:1769321:G:A:A:wP125	GM12878	En02	11:1769321:G:A:A:wP125	11	1769321	NA	maf1	3	0	0	0	29	16	31	13	6	22.25	NA	NA
En02^11:1769321:G:A:A:wP84	GM12878	En02	11:1769321:G:A:A:wP84	11	1769321	NA	maf1	113	21	126	15	305	194	290	181	50	242.5	0.365804857496517	0.448573320094947
En02^11:1769321:G:A:R:wP125	GM12878	En02	11:1769321:G:A:R:wP125	11	1769321	NA	motif,maf1	0	0	0	0	6	3	6	4	1	4.75	NA	NA
En02^11:1769321:G:A:R:wP84	GM12878	En02	11:1769321:G:A:R:wP84	11	1769321	NA	motif,maf1	41	191	145	57	392	225	366	256	85	309.75	0.723444215291792	0.328566132120362
En02^11:17707905:C:T:A:wP80	GM12878	En02	11:17707905:C:T:A:wP80	11	17707905	NA	maf1	73	26	168	55	275	199	332	203	37	252.25	0.537614176102651	0.406132631920963
En02^11:17707905:C:T:R:wP80	GM12878	En02	11:17707905:C:T:R:wP80	11	17707905	NA	motif,maf1	30	0	0	31	195	168	231	186	30	195	-1.47792794672922	0.439290072537643
En02^11:1785185:G:A:A:wP110	GM12878	En02	11:1785185:G:A:A:wP110	11	1785185	NA	rare	0	35	0	10	0	1	1	1	1	0.75	NA	NA
En02^11:1785185:G:A:R:wP110	GM12878	En02	11:1785185:G:A:R:wP110	11	1785185	NA	motif,rare	94	32	8	78	3	15	6	3	2	6.75	NA	NA
En02^11:18858301:G:T:A:wP101	GM12878	En02	11:18858301:G:T:A:wP101	11	18858301	NA	maf1	164	123	275	170	638	490	747	575	84	612.5	0.445662621467319	0.241407195375818
En02^11:18858301:G:T:R:wP101	GM12878	En02	11:18858301:G:T:R:wP101	11	18858301	NA	motif,maf1	55	65	167	146	864	556	885	548	98	713.25	-0.501884223633793	0.250965970893367
En02^11:18858316:G:T:A:wP116	GM12878	En02	11:18858316:G:T:A:wP116	11	18858316	NA	maf1	0	11	0	0	18	4	17	9	1	12	NA	NA
En02^11:18858316:G:T:R:wP116	GM12878	En02	11:18858316:G:T:R:wP116	11	18858316	NA	motif,maf1	55	65	167	146	864	556	885	548	98	713.25	-0.501884223633793	0.250965970893367
En02^11:1902768:G:A:A:wP90	GM12878	En02	11:1902768:G:A:A:wP90	11	1902768	NA	maf1	63	62	134	47	411	258	427	271	39	341.75	0.0488231796519675	0.380900827165396
En02^11:1902768:G:A:R:wP90	GM12878	En02	11:1902768:G:A:R:wP90	11	1902768	NA	motif,maf1	75	91	0	22	278	175	257	165	29	218.75	0.0372599540950947	0.360220021690107
En02^11:1902771:T:C:A:wP93	GM12878	En02	11:1902771:T:C:A:wP93	11	1902771	NA	maf1	39	0	1	22	147	100	132	82	22	115.25	-0.676223224367656	0.51011299097859
En02^11:1902771:T:C:R:wP93	GM12878	En02	11:1902771:T:C:R:wP93	11	1902771	NA	motif,maf1	75	91	0	22	278	175	257	165	29	218.75	0.0372599540950947	0.360220021690107
En02^11:1902781:G:C:A:wP103	GM12878	En02	11:1902781:G:C:A:wP103	11	1902781	NA	maf1	34	0	49	19	170	133	165	134	22	150.5	-0.405453625463087	0.519816694805783
En02^11:1902781:G:C:R:wP103	GM12878	En02	11:1902781:G:C:R:wP103	11	1902781	NA	motif,maf1	75	91	0	22	278	175	257	165	29	218.75	0.0372599540950947	0.360220021690107
En02^11:1902793:A:T:A:wP115	GM12878	En02	11:1902793:A:T:A:wP115	11	1902793	NA	maf1	0	0	11	21	183	129	198	112	16	155.5	-2.05513184229895	0.52810553395163
En02^11:1902793:A:T:R:wP115	GM12878	En02	11:1902793:A:T:R:wP115	11	1902793	NA	motif,maf1	75	91	0	22	278	175	257	165	29	218.75	0.0372599540950947	0.360220021690107
En02^11:19416865:T:C:A:wP114	GM12878	En02	11:19416865:T:C:A:wP114	11	19416865	NA	maf1	144	102	230	239	828	586	831	630	87	718.75	0.192576349929457	0.284463705653433
En02^11:19416865:T:C:R:wP114	GM12878	En02	11:19416865:T:C:R:wP114	11	19416865	NA	motif,maf1	215	236	39	176	719	476	740	498	86	608.25	0.377735627643671	0.304823647648094
En02^11:20101769:C:T:A:wP93	GM12878	En02	11:20101769:C:T:A:wP93	11	20101769	NA	maf1	142	38	234	135	353	246	348	262	38	302.25	1.04375150402348	0.252354633572129
En02^11:20101769:C:T:R:wP93	GM12878	En02	11:20101769:C:T:R:wP93	11	20101769	NA	motif,maf1	53	0	137	57	100	65	102	83	16	87.5	1.66259754570222	0.444777579820314
En02^11:20470564:C:G:A:wP86	GM12878	En02	11:20470564:C:G:A:wP86	11	20470564	NA	maf1	0	0	0	30	79	54	109	47	12	72.25	-0.973993576196954	1.44756844401089
En02^11:20470564:C:G:R:wP86	GM12878	En02	11:20470564:C:G:R:wP86	11	20470564	NA	motif,maf1	11	0	0	0	30	30	29	20	4	27.25	NA	NA
En02^11:20621492:T:A:A:wP120	GM12878	En02	11:20621492:T:A:A:wP120	11	20621492	NA	maf1	172	108	0	43	415	282	433	276	49	351.5	0.119800257791521	0.774384973560558
En02^11:20621492:T:A:A:wP90	GM12878	En02	11:20621492:T:A:A:wP90	11	20621492	NA	maf1	101	17	56	63	594	375	665	380	65	503.5	-0.866791770076767	0.939619913047071
En02^11:20621492:T:A:R:wP120	GM12878	En02	11:20621492:T:A:R:wP120	11	20621492	NA	motif,maf1	107	21	64	43	485	297	492	307	55	395.25	-0.541088273007464	0.828473756252374
En02^11:20621492:T:A:R:wP90	GM12878	En02	11:20621492:T:A:R:wP90	11	20621492	NA	motif,maf1	53	23	8	26	353	246	346	230	37	293.75	-1.19250126741528	0.886266986804151
En02^11:20781270:G:T:A:wP102	GM12878	En02	11:20781270:G:T:A:wP102	11	20781270	NA	maf1	76	49	52	97	508	316	516	428	55	442	-0.473818565315114	0.463504420082365
En02^11:20781270:G:T:R:wP102	GM12878	En02	11:20781270:G:T:R:wP102	11	20781270	NA	motif,maf1	73	44	87	32	267	148	299	199	36	228.25	0.262820102761833	0.672142866719122
En02^11:22647261:G:A:A:wP82	GM12878	En02	11:22647261:G:A:A:wP82	11	22647261	NA	maf1	53	33	57	68	366	221	346	211	45	286	-0.210278067843205	0.370068563018101
En02^11:22647261:G:A:R:wP82	GM12878	En02	11:22647261:G:A:R:wP82	11	22647261	NA	motif,maf1	66	45	81	134	490	305	400	294	58	372.25	0.026916845674719	0.388608063408467
En02^11:26969097:C:A:A:wP75	GM12878	En02	11:26969097:C:A:A:wP75	11	26969097	NA	maf1	33	2	25	34	125	104	107	77	15	103.25	0.0436978039911803	0.892162880559969
En02^11:26969097:C:A:A:wP82	GM12878	En02	11:26969097:C:A:A:wP82	11	26969097	NA	maf1	39	66	12	74	189	118	228	136	22	167.75	0.456070082257542	0.581777117405558
En02^11:26969097:C:A:R:wP75	GM12878	En02	11:26969097:C:A:R:wP75	11	26969097	NA	motif,maf1	0	130	0	40	194	162	197	142	24	173.75	0.235114957040532	0.458733557607973
En02^11:26969097:C:A:R:wP82	GM12878	En02	11:26969097:C:A:R:wP82	11	26969097	NA	motif,maf1	34	15	38	45	229	175	310	207	28	230.25	-0.594819598036091	0.514615398277137
En02^11:27528160:C:A:A:wP108	GM12878	En02	11:27528160:C:A:A:wP108	11	27528160	NA	rare	362	252	189	333	902	618	951	646	96	779.25	0.768691760509469	0.162964020627936
En02^11:27528160:C:A:R:wP108	GM12878	En02	11:27528160:C:A:R:wP108	11	27528160	NA	motif,rare	212	313	540	334	668	471	700	432	88	567.75	1.51383711473131	0.146919205172105
En02^11:2913624:T:C:A:wP105	GM12878	En02	11:2913624:T:C:A:wP105	11	2913624	NA	rare	182	204	384	163	853	570	927	597	93	736.75	0.548557086784397	0.254281406306117
En02^11:2913624:T:C:R:wP105	GM12878	En02	11:2913624:T:C:R:wP105	11	2913624	NA	motif,rare	138	120	80	82	757	503	763	493	94	629	-0.353853341486291	0.37130245204103
En02^11:32009090:G:T:A:wP87	GM12878	En02	11:32009090:G:T:A:wP87	11	32009090	NA	maf1	NA	NA	NA	NA	NA	NA	NA	NA	NA	NA	NA	NA
En02^11:32009090:G:T:R:wP87	GM12878	En02	11:32009090:G:T:R:wP87	11	32009090	NA	motif,maf1	NA	NA	NA	NA	NA	NA	NA	NA	NA	NA	NA	NA
En02^11:32219777:T:G:A:wP113	GM12878	En02	11:32219777:T:G:A:wP113	11	32219777	NA	maf1	0	56	0	2	119	87	130	82	14	104.5	-0.551673604650644	1.06667780646069
En02^11:32219777:T:G:R:wP113	GM12878	En02	11:32219777:T:G:R:wP113	11	32219777	NA	motif,maf1	0	32	0	109	62	66	89	57	15	68.5	1.28856735276577	1.03690965558283
En02^11:33522613:C:T:A:wP123	GM12878	En02	11:33522613:C:T:A:wP123	11	33522613	NA	maf1	0	0	0	0	4	1	1	2	1	2	NA	NA
En02^11:33522613:C:T:R:wP123	GM12878	En02	11:33522613:C:T:R:wP123	11	33522613	NA	motif,maf1	0	26	0	20	79	47	84	59	12	67.25	-0.254727588766747	3.23384550317672
En02^11:33609794:T:A:A:wP91	GM12878	En02	11:33609794:T:A:A:wP91	11	33609794	NA	rare	32	0	0	20	104	72	146	114	13	109	-0.85701940563175	0.883366300346811
En02^11:33609794:T:A:R:wP91	GM12878	En02	11:33609794:T:A:R:wP91	11	33609794	NA	motif,rare	0	143	67	7	164	104	139	95	16	125.5	1.04064347669638	1.72043237872757
En02^11:355947:A:T:A:wP90	GM12878	En02	11:355947:A:T:A:wP90	11	355947	NA	maf1	144	0	201	124	291	158	212	180	38	210.25	1.34341257355098	0.228369059771512
En02^11:355947:A:T:R:wP90	GM12878	En02	11:355947:A:T:R:wP90	11	355947	NA	motif,maf1	44	73	146	115	253	166	245	156	44	205	1.09954588390306	0.184368750221159
En02^11:355948:C:G:A:wP91	GM12878	En02	11:355948:C:G:A:wP91	11	355948	NA	maf1	43	111	97	23	227	136	200	117	41	170	0.923032560581334	0.272338591491698
En02^11:355948:C:G:R:wP91	GM12878	En02	11:355948:C:G:R:wP91	11	355948	NA	motif,maf1	44	73	146	115	253	166	245	156	44	205	1.09954588390306	0.184368750221159
En02^11:355957:G:T:A:wP100	GM12878	En02	11:355957:G:T:A:wP100	11	355957	NA	maf1	120	76	21	149	300	181	223	159	55	215.75	0.999051920599988	0.213639735680591
En02^11:355957:G:T:R:wP100	GM12878	En02	11:355957:G:T:R:wP100	11	355957	NA	motif,maf1	44	73	146	115	253	166	245	156	44	205	1.09954588390306	0.184368750221159
En02^11:36768765:T:C:A:wP117	GM12878	En02	11:36768765:T:C:A:wP117	11	36768765	NA	maf1	84	70	100	105	374	288	443	279	54	346	0.267188810504539	0.381340443710379
En02^11:36768765:T:C:R:wP117	GM12878	En02	11:36768765:T:C:R:wP117	11	36768765	NA	motif,maf1	130	135	33	110	581	378	614	393	63	491.5	-0.021244567174277	0.309766684784614
En02^11:43219089:C:G:A:wP86	GM12878	En02	11:43219089:C:G:A:wP86	11	43219089	NA	maf1	14	34	0	22	114	53	115	60	16	85.5	0.0207851459584619	1.05211982975616
En02^11:43219089:C:G:R:wP86	GM12878	En02	11:43219089:C:G:R:wP86	11	43219089	NA	motif,maf1	0	48	14	0	38	49	45	32	6	41	NA	NA
En02^11:43902418:A:T:A:wP81	GM12878	En02	11:43902418:A:T:A:wP81	11	43902418	NA	rare	269	44	61	34	337	183	264	195	36	244.75	0.946262267303588	0.248167429814523
En02^11:43902418:A:T:R:wP81	GM12878	En02	11:43902418:A:T:R:wP81	11	43902418	NA	motif,rare	53	41	401	47	384	207	370	193	37	288.5	1.10265884722483	0.283312279412566
En02^11:43902423:C:T:A:wP86	GM12878	En02	11:43902423:C:T:A:wP86	11	43902423	NA	maf1	78	11	77	114	370	219	324	266	34	294.75	0.130634887126326	0.248628440379455
En02^11:43902423:C:T:R:wP86	GM12878	En02	11:43902423:C:T:R:wP86	11	43902423	NA	motif,maf1	53	41	401	47	384	207	370	193	37	288.5	1.10265884722483	0.283312279412566
En02^11:44515675:T:C:A:wP87	GM12878	En02	11:44515675:T:C:A:wP87	11	44515675	NA	rare	NA	NA	NA	NA	NA	NA	NA	NA	NA	NA	NA	NA
En02^11:44515675:T:C:R:wP87	GM12878	En02	11:44515675:T:C:R:wP87	11	44515675	NA	motif,rare	NA	NA	NA	NA	NA	NA	NA	NA	NA	NA	NA	NA
En02^11:44621664:T:C:A:wP124	GM12878	En02	11:44621664:T:C:A:wP124	11	44621664	NA	maf1	287	202	248	208	1109	751	1201	814	126	968.75	0.17953839539597	0.185695345292485
En02^11:44621664:T:C:R:wP124	GM12878	En02	11:44621664:T:C:R:wP124	11	44621664	NA	motif,maf1	439	688	596	443	2007	1427	2177	1508	223	1779.75	0.503036569091969	0.154179967061085
En02^11:45188168:C:T:A:wP82	GM12878	En02	11:45188168:C:T:A:wP82	11	45188168	NA	maf1	91	25	62	15	174	121	230	160	26	171.25	0.364523904746703	0.538573254485912
En02^11:45188168:C:T:R:wP82	GM12878	En02	11:45188168:C:T:R:wP82	11	45188168	NA	motif,maf1	155	65	54	31	323	221	329	225	38	274.5	0.361445585443482	0.554837488600521
En02^11:45602146:G:A:A:wP91	GM12878	En02	11:45602146:G:A:A:wP91	11	45602146	NA	maf1	165	108	127	241	679	406	698	406	73	547.25	0.471211955086382	0.470438143872734
En02^11:45602146:G:A:R:wP91	GM12878	En02	11:45602146:G:A:R:wP91	11	45602146	NA	motif,maf1	59	299	308	147	699	490	720	522	86	607.75	0.634612110261589	0.704449562172439
En02^11:45921024:C:T:A:wP87	GM12878	En02	11:45921024:C:T:A:wP87	11	45921024	NA	rare	123	80	105	101	528	333	510	388	57	439.75	0.106637696396006	0.424483754545818
En02^11:45921024:C:T:R:wP87	GM12878	En02	11:45921024:C:T:R:wP87	11	45921024	NA	motif,rare	52	37	138	62	325	232	324	289	38	292.5	0.151024946949635	0.545735309699801
En02^11:46264979:C:A:A:wP125	GM12878	En02	11:46264979:C:A:A:wP125	11	46264979	NA	rare	1207	1482	1512	1459	227	152	214	155	50	187	5.13890619228647	0.109235087057641
En02^11:46264979:C:A:R:wP125	GM12878	En02	11:46264979:C:A:R:wP125	11	46264979	NA	motif,rare	2937	4034	3871	3534	420	307	439	255	90	355.25	5.56492636644336	0.10530092418234
En02^11:46414398:G:A:A:wP96	GM12878	En02	11:46414398:G:A:A:wP96	11	46414398	NA	rare	189	65	124	221	588	433	649	449	53	529.75	0.387553534074955	0.24520154058893
En02^11:46414398:G:A:R:wP96	GM12878	En02	11:46414398:G:A:R:wP96	11	46414398	NA	motif,rare	197	78	111	185	599	407	583	425	59	503.5	0.393014214838497	0.287560371201638
En02^11:47788664:G:A:A:wP103	GM12878	En02	11:47788664:G:A:A:wP103	11	47788664	NA	maf1	55	124	134	55	146	84	116	77	28	105.75	2.02471783142199	0.273026362174244
En02^11:47788664:G:A:R:wP103	GM12878	En02	11:47788664:G:A:R:wP103	11	47788664	NA	motif,maf1	37	102	65	71	157	87	139	74	30	114.25	1.52434660632369	0.27397054254373
En02^11:48102867:G:A:A:wP101	GM12878	En02	11:48102867:G:A:A:wP101	11	48102867	NA	maf1	100	173	95	121	503	371	561	349	45	446	0.363903836573712	0.151806759006641
En02^11:48102867:G:A:R:wP101	GM12878	En02	11:48102867:G:A:R:wP101	11	48102867	NA	motif,maf1	132	41	156	74	437	333	487	361	53	404.5	0.185332635652934	0.144150413140156
En02^11:48329481:C:T:A:wP113	GM12878	En02	11:48329481:C:T:A:wP113	11	48329481	NA	maf1	68	68	32	65	347	228	337	200	41	278	-0.0151934906553681	0.239981280863874
En02^11:48329481:C:T:R:wP113	GM12878	En02	11:48329481:C:T:R:wP113	11	48329481	NA	motif,maf1	179	76	125	112	406	252	399	262	48	329.75	0.79439179878502	0.225589856599562
En02^11:48921850:G:A:A:wP80	GM12878	En02	11:48921850:G:A:A:wP80	11	48921850	NA	maf1	238	308	171	217	1042	771	1095	813	168	930.25	0.226358762944522	0.265481676294907
En02^11:48921850:G:A:R:wP80	GM12878	En02	11:48921850:G:A:R:wP80	11	48921850	NA	motif,maf1	161	215	150	168	1097	673	1135	733	183	909.5	-0.150986462319116	0.254448275820279
En02^11:48921852:G:T:A:wP82	GM12878	En02	11:48921852:G:T:A:wP82	11	48921852	NA	maf1	403	84	174	215	1220	888	1437	891	208	1109	-0.130633232562784	0.277931915894424
En02^11:48921852:G:T:R:wP82	GM12878	En02	11:48921852:G:T:R:wP82	11	48921852	NA	motif,maf1	161	215	150	168	1097	673	1135	733	183	909.5	-0.150986462319116	0.254448275820279
En02^11:48921891:G:A:A:wP121	GM12878	En02	11:48921891:G:A:A:wP121	11	48921891	NA	maf1	270	265	302	162	1063	753	1179	772	192	941.75	0.298790146010969	0.270299446918119
En02^11:48921891:G:A:R:wP121	GM12878	En02	11:48921891:G:A:R:wP121	11	48921891	NA	motif,maf1	161	215	150	168	1097	673	1135	733	183	909.5	-0.150986462319116	0.254448275820279
En02^11:48990407:G:T:A:wP81	GM12878	En02	11:48990407:G:T:A:wP81	11	48990407	NA	maf1	67	337	126	98	984	683	978	658	120	825.75	-0.147717170689105	0.36321114987223
En02^11:48990407:G:T:R:wP81	GM12878	En02	11:48990407:G:T:R:wP81	11	48990407	NA	motif,maf1	172	204	311	305	993	666	1159	699	127	879.25	0.400898963488493	0.358453845360523
En02^11:49069938:A:G:A:wP80	GM12878	En02	11:49069938:A:G:A:wP80	11	49069938	NA	maf1	148	177	227	93	856	462	723	563	137	651	0.201797439628999	0.376799337422838
En02^11:49069938:A:G:A:wP87	GM12878	En02	11:49069938:A:G:A:wP87	11	49069938	NA	maf1	78	220	208	144	933	464	1030	633	169	765	0.0183700005561455	0.357704193701264
En02^11:49069938:A:G:R:wP80	GM12878	En02	11:49069938:A:G:R:wP80	11	49069938	NA	motif,maf1	269	137	84	87	649	419	599	357	104	506	0.418113711801432	0.481915896573344
En02^11:49069938:A:G:R:wP87	GM12878	En02	11:49069938:A:G:R:wP87	11	49069938	NA	motif,maf1	204	149	150	167	695	443	594	445	112	544.25	0.515268895507281	0.481742056910108
En02^11:49873875:G:T:A:wP81	GM12878	En02	11:49873875:G:T:A:wP81	11	49873875	NA	maf1	62	63	105	23	238	123	227	149	32	184.25	0.67703157409039	0.828392821022596
En02^11:49873875:G:T:R:wP81	GM12878	En02	11:49873875:G:T:R:wP81	11	49873875	NA	motif,maf1	100	95	61	28	248	114	188	121	42	167.75	1.00951103159758	0.608537337208328
En02^11:49873899:C:T:A:wP105	GM12878	En02	11:49873899:C:T:A:wP105	11	49873899	NA	maf1	112	28	302	54	262	185	296	198	52	235.25	1.24437952655843	0.315565431956703
En02^11:49873899:C:T:A:wP98	GM12878	En02	11:49873899:C:T:A:wP98	11	49873899	NA	maf1	117	32	231	89	368	198	337	183	50	271.5	0.999132287037168	0.360125009243563
En02^11:49873899:C:T:R:wP105	GM12878	En02	11:49873899:C:T:R:wP105	11	49873899	NA	motif,maf1	100	95	61	28	248	114	188	121	42	167.75	1.00951103159758	0.608537337208328
En02^11:49873899:C:T:R:wP98	GM12878	En02	11:49873899:C:T:R:wP98	11	49873899	NA	motif,maf1	76	108	79	38	157	118	185	108	31	142	1.31171905197231	0.581827751502885
En02^11:49874023:G:A:A:wP117	GM12878	En02	11:49874023:G:A:A:wP117	11	49874023	NA	maf1	45	0	36	0	232	163	286	212	33	223.25	-1.29156241006435	0.398696326833691
En02^11:49874023:G:A:R:wP117	GM12878	En02	11:49874023:G:A:R:wP117	11	49874023	NA	motif,maf1	27	69	7	136	236	132	220	173	22	190.25	0.590551063307621	0.438432118445257
En02^11:49874026:T:C:A:wP120	GM12878	En02	11:49874026:T:C:A:wP120	11	49874026	NA	maf1	NA	NA	NA	NA	NA	NA	NA	NA	NA	NA	NA	NA
En02^11:49874026:T:C:R:wP120	GM12878	En02	11:49874026:T:C:R:wP120	11	49874026	NA	motif,maf1	27	69	7	136	236	132	220	173	22	190.25	0.590551063307621	0.438432118445257
En02^11:49874028:C:G:A:wP122	GM12878	En02	11:49874028:C:G:A:wP122	11	49874028	NA	maf1	142	0	86	56	325	232	356	240	45	288.25	0.163822982692835	0.379876751537397
En02^11:49874028:C:G:R:wP122	GM12878	En02	11:49874028:C:G:R:wP122	11	49874028	NA	motif,maf1	27	69	7	136	236	132	220	173	22	190.25	0.590551063307621	0.438432118445257
En02^11:57147319:T:A:A:wP84	GM12878	En02	11:57147319:T:A:A:wP84	11	57147319	NA	maf1	0	17	69	21	375	228	437	318	38	339.5	-1.47709937748574	0.621080444654526
En02^11:57147319:T:A:R:wP84	GM12878	En02	11:57147319:T:A:R:wP84	11	57147319	NA	motif,maf1	48	77	89	28	511	367	567	348	57	448.25	-0.674137297020587	0.817791909381396
En02^11:57147353:G:C:A:wP118	GM12878	En02	11:57147353:G:C:A:wP118	11	57147353	NA	maf1	184	58	49	93	546	361	576	339	55	455.5	-0.0183082761705303	0.746887931511144
En02^11:57147353:G:C:R:wP118	GM12878	En02	11:57147353:G:C:R:wP118	11	57147353	NA	motif,maf1	48	77	89	28	511	367	567	348	57	448.25	-0.674137297020587	0.817791909381396
En02^11:57173644:G:A:A:wP89	GM12878	En02	11:57173644:G:A:A:wP89	11	57173644	NA	rare	159	74	262	68	419	330	525	350	52	406	0.651075965180352	0.34439340161287
En02^11:57173644:G:A:R:wP89	GM12878	En02	11:57173644:G:A:R:wP89	11	57173644	NA	motif,rare	NA	NA	NA	NA	NA	NA	NA	NA	NA	NA	NA	NA
En02^11:57509090:G:A:A:wP87	GM12878	En02	11:57509090:G:A:A:wP87	11	57509090	NA	maf1	96	64	89	65	288	196	348	260	39	273	0.409951144821861	0.223006946009862
En02^11:57509090:G:A:R:wP87	GM12878	En02	11:57509090:G:A:R:wP87	11	57509090	NA	motif,maf1	75	124	45	39	266	168	238	161	20	208.25	0.681611902433003	0.257151524242431
En02^11:57509103:C:T:A:wP100	GM12878	En02	11:57509103:C:T:A:wP100	11	57509103	NA	maf1	221	226	186	147	598	455	566	404	58	505.75	0.833791439530913	0.171234859553424
En02^11:57509103:C:T:R:wP100	GM12878	En02	11:57509103:C:T:R:wP100	11	57509103	NA	motif,maf1	75	124	45	39	266	168	238	161	20	208.25	0.681611902433003	0.257151524242431
En02^11:59578209:C:T:A:wP119	GM12878	En02	11:59578209:C:T:A:wP119	11	59578209	NA	maf1	27	14	2	86	172	154	218	115	31	164.75	-0.113759935218542	0.314222072586691
En02^11:59578209:C:T:R:wP119	GM12878	En02	11:59578209:C:T:R:wP119	11	59578209	NA	motif,maf1	70	30	45	26	158	93	150	109	26	127.5	0.635163192526781	0.316758008389536
En02^11:59785334:G:T:A:wP114	GM12878	En02	11:59785334:G:T:A:wP114	11	59785334	NA	rare	26	0	19	17	78	62	100	64	12	76	-0.102894202043481	0.619334238569084
En02^11:59785334:G:T:R:wP114	GM12878	En02	11:59785334:G:T:R:wP114	11	59785334	NA	motif,rare	0	0	29	21	71	46	115	44	11	69	-0.229667488009492	1.2481946687959
En02^11:60156803:G:A:A:wP110	GM12878	En02	11:60156803:G:A:A:wP110	11	60156803	NA	maf1	112	49	29	75	176	159	210	147	20	173	0.818903256893931	0.53859005237715
En02^11:60156803:G:A:R:wP110	GM12878	En02	11:60156803:G:A:R:wP110	11	60156803	NA	motif,maf1	NA	NA	NA	NA	NA	NA	NA	NA	NA	NA	NA	NA
En02^11:61284536:G:T:A:wP88	GM12878	En02	11:61284536:G:T:A:wP88	11	61284536	NA	maf1	123	312	232	289	857	631	886	630	90	751	0.57170461510645	0.180553515734891
En02^11:61284536:G:T:R:wP88	GM12878	En02	11:61284536:G:T:R:wP88	11	61284536	NA	motif,maf1	589	252	746	396	1497	1045	1572	1056	152	1292.5	0.813514840568184	0.141533607701047
En02^11:61464525:C:T:A:wP86	GM12878	En02	11:61464525:C:T:A:wP86	11	61464525	NA	maf1	37	63	146	172	854	576	881	558	86	717.25	-0.558846768864833	0.31111318890313
En02^11:61464525:C:T:R:wP86	GM12878	En02	11:61464525:C:T:R:wP86	11	61464525	NA	motif,maf1	170	61	145	151	586	411	729	443	68	542.25	0.175083459691567	0.215597153144757
En02^11:61464550:C:T:A:wP111	GM12878	En02	11:61464550:C:T:A:wP111	11	61464550	NA	maf1	0	51	17	4	24	16	47	26	3	28.25	NA	NA
En02^11:61464550:C:T:R:wP111	GM12878	En02	11:61464550:C:T:R:wP111	11	61464550	NA	motif,maf1	170	61	145	151	586	411	729	443	68	542.25	0.175083459691567	0.215597153144757
En02^11:61464551:G:T:A:wP112	GM12878	En02	11:61464551:G:T:A:wP112	11	61464551	NA	rare	53	23	51	56	427	246	444	274	53	347.75	-0.698299158413449	0.42947552530232
En02^11:61464551:G:T:R:wP112	GM12878	En02	11:61464551:G:T:R:wP112	11	61464551	NA	motif,rare	170	61	145	151	586	411	729	443	68	542.25	0.175083459691567	0.215597153144757
En02^11:61464610:G:A:A:wP78	GM12878	En02	11:61464610:G:A:A:wP78	11	61464610	NA	maf1	107	86	32	96	517	381	539	382	61	454.75	-0.276474905251554	0.37453976324054
En02^11:61464610:G:A:R:wP78	GM12878	En02	11:61464610:G:A:R:wP78	11	61464610	NA	motif,maf1	89	158	37	76	580	345	557	411	68	473.25	-0.145948600307637	0.298973332053129
En02^11:61599991:C:T:A:wP94	GM12878	En02	11:61599991:C:T:A:wP94	11	61599991	NA	maf1	87	151	118	218	950	653	1103	688	107	848.5	-0.324653546982265	0.225092209359056
En02^11:61599991:C:T:R:wP94	GM12878	En02	11:61599991:C:T:R:wP94	11	61599991	NA	motif,maf1	82	61	92	64	583	401	649	387	68	505	-0.537135744974954	0.29513338650721
En02^11:61624022:G:A:A:wP94	GM12878	En02	11:61624022:G:A:A:wP94	11	61624022	NA	maf1	1	46	43	59	247	164	287	148	41	211.5	-0.249946553581165	0.542353461149824
En02^11:61624022:G:A:R:wP94	GM12878	En02	11:61624022:G:A:R:wP94	11	61624022	NA	motif,maf1	108	59	40	58	404	283	470	333	52	372.5	-0.272896348970661	0.410731822026514
En02^11:61638817:G:A:A:wP92	GM12878	En02	11:61638817:G:A:A:wP92	11	61638817	NA	rare	140	352	142	136	684	483	765	496	79	607	0.581327905093285	0.133939960815833
En02^11:61638817:G:A:R:wP92	GM12878	En02	11:61638817:G:A:R:wP92	11	61638817	NA	motif,rare	NA	NA	NA	NA	NA	NA	NA	NA	NA	NA	NA	NA
En02^11:62320838:T:C:A:wP121	GM12878	En02	11:62320838:T:C:A:wP121	11	62320838	NA	maf1	184	152	221	281	408	311	461	284	49	366	1.41264239944157	0.163913344142944
En02^11:62320838:T:C:R:wP121	GM12878	En02	11:62320838:T:C:R:wP121	11	62320838	NA	motif,maf1	146	154	120	122	326	288	352	235	42	300.25	1.05884338113855	0.177081820438352
En02^11:62747815:G:T:A:wP110	GM12878	En02	11:62747815:G:T:A:wP110	11	62747815	NA	maf1	0	0	29	57	153	112	190	140	25	148.75	-0.581722716987468	1.32079955023342
En02^11:62747815:G:T:R:wP110	GM12878	En02	11:62747815:G:T:R:wP110	11	62747815	NA	motif,maf1	60	0	28	35	98	86	124	98	15	101.5	0.447218123978853	3.229375464963
En02^11:63360572:C:T:A:wP81	GM12878	En02	11:63360572:C:T:A:wP81	11	63360572	NA	rare	85	15	31	31	241	189	284	194	30	227	-0.293339321478638	1.10587281754586
En02^11:63360572:C:T:R:wP81	GM12878	En02	11:63360572:C:T:R:wP81	11	63360572	NA	motif,rare	18	18	41	80	312	184	264	203	28	240.75	-0.393327817144848	0.869708596758786
En02^11:63449007:A:G:A:wP117	GM12878	En02	11:63449007:A:G:A:wP117	11	63449007	NA	maf1	693	622	830	573	924	569	847	598	153	734.5	2.10322127316808	0.128564446986438
En02^11:63449007:A:G:R:wP117	GM12878	En02	11:63449007:A:G:R:wP117	11	63449007	NA	motif,maf1	429	328	498	354	588	373	622	430	112	503.25	1.89135228206586	0.128478953552322
En02^11:64099351:A:G:A:wP93	GM12878	En02	11:64099351:A:G:A:wP93	11	64099351	NA	maf1	228	120	129	75	311	287	411	235	45	311	1.03231902358368	0.184128510532975
En02^11:64099351:A:G:R:wP93	GM12878	En02	11:64099351:A:G:R:wP93	11	64099351	NA	motif,maf1	18	30	301	100	256	203	284	202	39	236.25	1.08777621032981	0.319093733179017
En02^11:64099360:C:T:A:wP102	GM12878	En02	11:64099360:C:T:A:wP102	11	64099360	NA	maf1	77	118	144	72	419	220	371	266	42	319	0.592043554642244	0.290357263840059
En02^11:64099360:C:T:R:wP102	GM12878	En02	11:64099360:C:T:R:wP102	11	64099360	NA	motif,maf1	18	30	301	100	256	203	284	202	39	236.25	1.08777621032981	0.319093733179017
En02^11:64278405:T:C:A:wP101	GM12878	En02	11:64278405:T:C:A:wP101	11	64278405	NA	maf1	122	130	65	37	473	319	472	367	57	407.75	0.0143662168998325	0.310753542087937
En02^11:64278405:T:C:R:wP101	GM12878	En02	11:64278405:T:C:R:wP101	11	64278405	NA	motif,maf1	116	124	243	139	868	629	977	561	91	758.75	-0.074582318935359	0.291751056439575
En02^11:64481579:G:A:A:wP78	GM12878	En02	11:64481579:G:A:A:wP78	11	64481579	NA	maf1	49	59	58	76	337	234	375	243	36	297.25	-0.0692347089990242	0.384516117656459
En02^11:64481579:G:A:R:wP78	GM12878	En02	11:64481579:G:A:R:wP78	11	64481579	NA	motif,maf1	170	45	115	71	515	332	558	350	56	438.75	0.0785886627665068	0.34607962818539
En02^11:64745296:C:T:A:wP76	GM12878	En02	11:64745296:C:T:A:wP76	11	64745296	NA	maf1	27	86	93	81	238	165	305	194	38	225.5	0.578996742339448	0.938269705851399
En02^11:64745296:C:T:R:wP76	GM12878	En02	11:64745296:C:T:R:wP76	11	64745296	NA	motif,maf1	103	64	43	27	280	207	319	191	46	249.25	0.148233264508136	0.538901206802775
En02^11:64972354:A:T:A:wP84	GM12878	En02	11:64972354:A:T:A:wP84	11	64972354	NA	maf1	37	71	63	110	347	239	313	242	40	285.25	0.198158588688343	0.269519631518446
En02^11:64972354:A:T:R:wP84	GM12878	En02	11:64972354:A:T:R:wP84	11	64972354	NA	motif,maf1	137	257	125	126	610	351	650	405	68	504	0.606257463784954	0.168690355438859
En02^11:64992584:C:A:A:wP98	GM12878	En02	11:64992584:C:A:A:wP98	11	64992584	NA	maf1	181	67	156	71	253	234	345	230	34	265.5	1.02580301212609	0.18713279348232
En02^11:64992584:C:A:R:wP98	GM12878	En02	11:64992584:C:A:R:wP98	11	64992584	NA	motif,maf1	54	100	84	276	399	337	474	346	55	389	0.622047355482959	0.218939473157531
En02^11:65191581:A:G:A:wP93	GM12878	En02	11:65191581:A:G:A:wP93	11	65191581	NA	rare	67	84	68	43	251	223	333	199	42	251.5	0.273762526149889	0.358404487435755
En02^11:65191581:A:G:R:wP93	GM12878	En02	11:65191581:A:G:R:wP93	11	65191581	NA	motif,rare	30	33	78	45	312	272	359	251	32	298.5	-0.498150019424608	0.418515989287283
En02^11:65263895:G:C:A:wP110	GM12878	En02	11:65263895:G:C:A:wP110	11	65263895	NA	maf1	45	14	18	51	138	90	135	101	21	116	0.359950065540485	0.425764611377381
En02^11:65263895:G:C:R:wP110	GM12878	En02	11:65263895:G:C:R:wP110	11	65263895	NA	motif,maf1	0	82	17	48	201	93	200	136	25	157.5	0.188504026464758	0.439785919122605
En02^11:65679641:A:G:A:wP100	GM12878	En02	11:65679641:A:G:A:wP100	11	65679641	NA	maf1	72	149	84	172	291	199	374	227	36	272.75	1.0569699508516	0.399864662102847
En02^11:65679641:A:G:R:wP100	GM12878	En02	11:65679641:A:G:R:wP100	11	65679641	NA	motif,maf1	150	69	156	178	460	295	476	356	45	396.75	0.686837684350011	0.367374933814892
En02^11:65743510:G:A:A:wP115	GM12878	En02	11:65743510:G:A:A:wP115	11	65743510	NA	maf1	21	0	44	99	298	197	335	241	31	267.75	-0.490936826226262	0.437693303774394
En02^11:65743510:G:A:R:wP115	GM12878	En02	11:65743510:G:A:R:wP115	11	65743510	NA	motif,maf1	54	236	242	41	332	246	352	241	35	292.75	1.17827910302554	0.331980131319203
En02^11:65743511:G:A:A:wP116	GM12878	En02	11:65743511:G:A:A:wP116	11	65743511	NA	maf1	26	0	39	36	148	151	152	120	20	142.75	-0.344958718076263	0.49827981694333
En02^11:65743511:G:A:R:wP116	GM12878	En02	11:65743511:G:A:R:wP116	11	65743511	NA	motif,maf1	54	236	242	41	332	246	352	241	35	292.75	1.17827910302554	0.331980131319203
En02^11:65743520:G:A:A:wP125	GM12878	En02	11:65743520:G:A:A:wP125	11	65743520	NA	maf1	25	0	87	27	193	128	197	130	22	162	-0.0480936579024218	0.484795305883404
En02^11:65743520:G:A:R:wP125	GM12878	En02	11:65743520:G:A:R:wP125	11	65743520	NA	motif,maf1	54	236	242	41	332	246	352	241	35	292.75	1.17827910302554	0.331980131319203
En02^11:66025679:G:A:A:wP93	GM12878	En02	11:66025679:G:A:A:wP93	11	66025679	NA	maf1	142	103	172	135	817	479	842	486	92	656	-0.0181059915838514	0.26662156744757
En02^11:66025679:G:A:R:wP93	GM12878	En02	11:66025679:G:A:R:wP93	11	66025679	NA	motif,maf1	107	216	94	183	461	289	446	282	63	369.5	0.950618370125475	0.31058269266803
En02^11:66189295:T:C:A:wP124	GM12878	En02	11:66189295:T:C:A:wP124	11	66189295	NA	maf1	107	57	29	148	508	329	533	353	60	430.75	-0.0968458938857033	0.632361576564338
En02^11:66189295:T:C:A:wP86	GM12878	En02	11:66189295:T:C:A:wP86	11	66189295	NA	maf1	66	198	160	84	617	450	668	460	69	548.75	0.110121859735881	0.884335310645505
En02^11:66189295:T:C:R:wP124	GM12878	En02	11:66189295:T:C:R:wP124	11	66189295	NA	motif,maf1	89	51	96	67	823	591	812	488	90	678.5	-0.95569726907828	0.865786864445062
En02^11:66189295:T:C:R:wP86	GM12878	En02	11:66189295:T:C:R:wP86	11	66189295	NA	motif,maf1	103	102	72	198	994	635	997	640	106	816.5	-0.538887197150466	0.543504923915922
En02^11:66189333:T:C:A:wP86	GM12878	En02	11:66189333:T:C:A:wP86	11	66189333	NA	rare	78	273	135	57	470	357	530	359	53	429	0.572908702025852	0.845961144329707
En02^11:66189333:T:C:R:wP86	GM12878	En02	11:66189333:T:C:R:wP86	11	66189333	NA	motif,rare	19	79	104	45	473	337	513	375	44	424.5	-0.575467941999711	0.800217328215081
En02^11:66636513:C:T:A:wP114	GM12878	En02	11:66636513:C:T:A:wP114	11	66636513	NA	rare	51	8	76	25	307	238	412	257	39	303.5	-0.740708438214258	0.40666619279142
En02^11:66636513:C:T:R:wP114	GM12878	En02	11:66636513:C:T:R:wP114	11	66636513	NA	motif,rare	23	157	245	15	376	246	357	256	42	308.75	0.707967554958272	0.434612561365837
En02^11:66839209:C:T:A:wP111	GM12878	En02	11:66839209:C:T:A:wP111	11	66839209	NA	maf1	244	97	483	158	719	478	771	445	75	603.25	0.899241051809053	0.212807340260672
En02^11:66839209:C:T:R:wP111	GM12878	En02	11:66839209:C:T:R:wP111	11	66839209	NA	motif,maf1	122	254	72	29	639	444	671	444	78	549.5	0.0378599774842255	0.227736898640257
En02^11:67204151:C:T:A:wP103	GM12878	En02	11:67204151:C:T:A:wP103	11	67204151	NA	maf1	116	96	177	225	532	328	511	408	99	444.75	0.67686185922684	0.310147134137273
En02^11:67204151:C:T:R:wP103	GM12878	En02	11:67204151:C:T:R:wP103	11	67204151	NA	motif,maf1	83	66	65	53	475	334	495	310	107	403.5	-0.375845577042567	0.3571356413814
En02^11:67914818:C:T:A:wP113	GM12878	En02	11:67914818:C:T:A:wP113	11	67914818	NA	rare	97	227	211	144	685	527	828	532	99	643	0.29923295825378	0.215650192181673
En02^11:67914818:C:T:R:wP113	GM12878	En02	11:67914818:C:T:R:wP113	11	67914818	NA	motif,rare	152	126	208	197	764	510	861	591	111	681.5	0.218549257146942	0.187804400179451
En02^11:68082902:G:C:A:wP103	GM12878	En02	11:68082902:G:C:A:wP103	11	68082902	NA	rare	250	189	358	282	1024	762	1197	791	121	943.5	0.39965164171888	0.195180679986392
En02^11:68082902:G:C:R:wP103	GM12878	En02	11:68082902:G:C:R:wP103	11	68082902	NA	motif,rare	73	53	141	131	811	529	792	543	89	668.75	-0.539188639825897	0.273295658589884
En02^11:68082910:C:T:A:wP111	GM12878	En02	11:68082910:C:T:A:wP111	11	68082910	NA	maf1	194	161	612	179	1087	714	1185	743	121	932.25	0.490721324088389	0.267362090888699
En02^11:68082910:C:T:R:wP111	GM12878	En02	11:68082910:C:T:R:wP111	11	68082910	NA	motif,maf1	73	53	141	131	811	529	792	543	89	668.75	-0.539188639825897	0.273295658589884
En02^11:68082915:C:A:A:wP116	GM12878	En02	11:68082915:C:A:A:wP116	11	68082915	NA	maf1	41	98	176	86	596	370	532	371	61	467.25	-0.0108314271150782	0.311838776688748
En02^11:68082915:C:A:R:wP116	GM12878	En02	11:68082915:C:A:R:wP116	11	68082915	NA	motif,maf1	73	53	141	131	811	529	792	543	89	668.75	-0.539188639825897	0.273295658589884
En02^11:68214880:C:T:A:wP82	GM12878	En02	11:68214880:C:T:A:wP82	11	68214880	NA	maf1	341	317	141	329	276	262	396	305	86	309.75	2.07458617346913	0.164904874869267
En02^11:68214880:C:T:R:wP82	GM12878	En02	11:68214880:C:T:R:wP82	11	68214880	NA	motif,maf1	310	316	382	266	425	262	487	289	79	365.75	2.03109420597846	0.15759273810511
En02^11:68214890:G:A:A:wP92	GM12878	En02	11:68214890:G:A:A:wP92	11	68214890	NA	maf1	405	247	261	292	432	300	427	321	89	370	1.91344203958293	0.136479141592038
En02^11:68214890:G:A:R:wP92	GM12878	En02	11:68214890:G:A:R:wP92	11	68214890	NA	motif,maf1	310	316	382	266	425	262	487	289	79	365.75	2.03109420597846	0.15759273810511
En02^11:69061766:G:A:A:wP114	GM12878	En02	11:69061766:G:A:A:wP114	11	69061766	NA	rare	279	68	531	121	893	660	1054	782	100	847.25	0.402973493603072	0.231764331807634
En02^11:69061766:G:A:R:wP114	GM12878	En02	11:69061766:G:A:R:wP114	11	69061766	NA	motif,rare	36	30	43	169	618	382	654	442	78	524	-0.673096179026746	0.299453548923977
En02^11:69302524:G:T:A:wP104	GM12878	En02	11:69302524:G:T:A:wP104	11	69302524	NA	maf1	221	104	110	135	870	603	965	699	107	784.25	-0.249036546689732	0.302983606941315
En02^11:69302524:G:T:R:wP104	GM12878	En02	11:69302524:G:T:R:wP104	11	69302524	NA	motif,maf1	129	156	236	100	1055	663	1051	805	105	893.5	-0.32068806409866	0.291923509690979
En02^11:69533873:C:G:A:wP85	GM12878	En02	11:69533873:C:G:A:wP85	11	69533873	NA	maf1	27	0	0	4	23	9	18	10	3	15	NA	NA
En02^11:69533873:C:G:R:wP85	GM12878	En02	11:69533873:C:G:R:wP85	11	69533873	NA	motif,maf1	0	0	0	0	4	0	2	3	2	2.25	NA	NA
En02^11:69533910:G:A:A:wP122	GM12878	En02	11:69533910:G:A:A:wP122	11	69533910	NA	rare	0	0	0	0	16	10	6	19	3	12.75	NA	NA
En02^11:69533910:G:A:R:wP122	GM12878	En02	11:69533910:G:A:R:wP122	11	69533910	NA	motif,rare	0	0	0	0	4	0	2	3	2	2.25	NA	NA
En02^11:69707543:G:A:A:wP82	GM12878	En02	11:69707543:G:A:A:wP82	11	69707543	NA	rare	153	238	256	111	428	280	466	333	50	376.75	1.22459878675696	0.136723040961862
En02^11:69707543:G:A:R:wP82	GM12878	En02	11:69707543:G:A:R:wP82	11	69707543	NA	motif,rare	172	81	165	251	619	436	668	428	70	537.75	0.532868833119565	0.140117113377988
En02^11:69930933:C:T:A:wP90	GM12878	En02	11:69930933:C:T:A:wP90	11	69930933	NA	rare	108	104	70	135	730	445	701	561	90	609.25	-0.320603715210855	0.35253850812553
En02^11:69930933:C:T:R:wP90	GM12878	En02	11:69930933:C:T:R:wP90	11	69930933	NA	motif,rare	44	85	54	77	614	510	744	490	77	589.5	-0.95815292843337	0.291951722785026
En02^11:70426745:G:A:A:wP109	GM12878	En02	11:70426745:G:A:A:wP109	11	70426745	NA	maf1	166	27	65	83	629	456	722	449	60	564	-0.517993838069549	0.390553032671185
En02^11:70426745:G:A:R:wP109	GM12878	En02	11:70426745:G:A:R:wP109	11	70426745	NA	motif,maf1	67	113	122	128	782	571	831	550	79	683.5	-0.448460061671497	0.390595419172058
En02^11:70496567:T:C:A:wP114	GM12878	En02	11:70496567:T:C:A:wP114	11	70496567	NA	maf1	384	79	77	163	769	563	833	520	101	671.25	0.279557579150401	0.741431981485941
En02^11:70496567:T:C:A:wP78	GM12878	En02	11:70496567:T:C:A:wP78	11	70496567	NA	maf1	85	59	98	91	617	466	704	449	86	559	-0.538084643308848	0.785887502723172
En02^11:70496567:T:C:R:wP114	GM12878	En02	11:70496567:T:C:R:wP114	11	70496567	NA	motif,maf1	65	29	60	16	496	303	428	278	47	376.25	-0.943655186234428	0.775458235851578
En02^11:70496567:T:C:R:wP78	GM12878	En02	11:70496567:T:C:R:wP78	11	70496567	NA	motif,maf1	95	78	161	80	609	378	593	420	72	500	-0.0681754823024099	0.611870050477237
En02^11:70496569:C:T:A:wP80	GM12878	En02	11:70496569:C:T:A:wP80	11	70496569	NA	rare	101	97	41	126	618	475	744	509	76	586.5	-0.45316173871349	0.649720779931884
En02^11:70496569:C:T:R:wP80	GM12878	En02	11:70496569:C:T:R:wP80	11	70496569	NA	motif,rare	95	78	161	80	609	378	593	420	72	500	-0.0681754823024099	0.611870050477237
En02^11:70496641:A:G:A:wP116	GM12878	En02	11:70496641:A:G:A:wP116	11	70496641	NA	maf1	196	73	185	163	633	405	667	454	79	539.75	0.40100494515287	0.857531526662407
En02^11:70496641:A:G:R:wP116	GM12878	En02	11:70496641:A:G:R:wP116	11	70496641	NA	motif,maf1	256	44	275	45	682	406	698	497	91	570.75	0.300117913918615	0.644311467980662
En02^11:7098561:G:A:A:wP125	GM12878	En02	11:7098561:G:A:A:wP125	11	7098561	NA	maf1	87	105	0	46	502	354	510	351	46	429.25	-0.601740650788175	0.603250609245095
En02^11:7098561:G:A:R:wP125	GM12878	En02	11:7098561:G:A:R:wP125	11	7098561	NA	motif,maf1	498	68	68	65	484	315	491	318	40	402	1.0053641887018	0.596138611521463
En02^11:72044894:G:C:A:wP101	GM12878	En02	11:72044894:G:C:A:wP101	11	72044894	NA	maf1	159	126	123	183	516	294	449	323	58	395.5	0.808625780469179	0.184525242367578
En02^11:72044894:G:C:R:wP101	GM12878	En02	11:72044894:G:C:R:wP101	11	72044894	NA	motif,maf1	224	37	22	64	281	236	339	246	41	275.5	0.527748394969848	0.37076596269258
En02^11:72310134:A:C:A:wP122	GM12878	En02	11:72310134:A:C:A:wP122	11	72310134	NA	maf1	93	66	122	112	903	577	959	585	89	756	-0.719886551701048	0.160364964720874
En02^11:72310134:A:C:R:wP122	GM12878	En02	11:72310134:A:C:R:wP122	11	72310134	NA	motif,maf1	131	23	142	112	712	452	748	522	82	608.5	-0.372584017931364	0.174322039923385
En02^11:72323881:G:A:A:wP120	GM12878	En02	11:72323881:G:A:A:wP120	11	72323881	NA	maf1	77	117	35	62	543	387	541	357	59	457	-0.410642382023279	0.570808505025576
En02^11:72323881:G:A:R:wP120	GM12878	En02	11:72323881:G:A:R:wP120	11	72323881	NA	motif,maf1	54	65	25	94	553	376	620	443	59	498	-0.825877984642472	0.457219243836663
En02^11:72525574:G:T:A:wP85	GM12878	En02	11:72525574:G:T:A:wP85	11	72525574	NA	rare	83	73	191	141	422	234	353	210	74	304.75	0.90390040842993	0.183510884658204
En02^11:72525574:G:T:R:wP85	GM12878	En02	11:72525574:G:T:R:wP85	11	72525574	NA	motif,rare	NA	NA	NA	NA	NA	NA	NA	NA	NA	NA	NA	NA
En02^11:7293823:G:T:A:wP111	GM12878	En02	11:7293823:G:T:A:wP111	11	7293823	NA	maf1	57	35	0	17	125	98	149	80	12	113	0.191376352572284	0.897701583971092
En02^11:7293823:G:T:R:wP111	GM12878	En02	11:7293823:G:T:R:wP111	11	7293823	NA	motif,maf1	0	15	23	13	212	122	165	133	26	158	-1.41913284423966	0.916565975518147
En02^11:74944911:C:T:A:wP101	GM12878	En02	11:74944911:C:T:A:wP101	11	74944911	NA	maf1	21	56	133	24	249	187	334	160	31	232.5	0.218184053615325	0.736546092827987
En02^11:74944911:C:T:R:wP101	GM12878	En02	11:74944911:C:T:R:wP101	11	74944911	NA	motif,maf1	1	15	9	13	66	36	48	60	9	52.5	NA	NA
En02^11:74952724:G:A:A:wP95	GM12878	En02	11:74952724:G:A:A:wP95	11	74952724	NA	maf1	0	0	0	0	8	1	2	1	2	3	NA	NA
En02^11:74952724:G:A:R:wP95	GM12878	En02	11:74952724:G:A:R:wP95	11	74952724	NA	motif,maf1	108	196	78	280	274	192	259	188	69	228.25	1.7738922799856	0.282528236754165
En02^11:75141363:G:A:A:wP102	GM12878	En02	11:75141363:G:A:A:wP102	11	75141363	NA	rare	NA	NA	NA	NA	NA	NA	NA	NA	NA	NA	NA	NA
En02^11:75141363:G:A:R:wP102	GM12878	En02	11:75141363:G:A:R:wP102	11	75141363	NA	motif,rare	NA	NA	NA	NA	NA	NA	NA	NA	NA	NA	NA	NA
En02^11:75141376:G:A:A:wP115	GM12878	En02	11:75141376:G:A:A:wP115	11	75141376	NA	maf1	NA	NA	NA	NA	NA	NA	NA	NA	NA	NA	NA	NA
En02^11:75141376:G:A:R:wP115	GM12878	En02	11:75141376:G:A:R:wP115	11	75141376	NA	motif,maf1	NA	NA	NA	NA	NA	NA	NA	NA	NA	NA	NA	NA
En02^11:75275301:T:C:A:wP120	GM12878	En02	11:75275301:T:C:A:wP120	11	75275301	NA	maf1	371	326	143	372	647	363	641	447	66	524.5	1.44920370350478	0.112921555572608
En02^11:75275301:T:C:R:wP120	GM12878	En02	11:75275301:T:C:R:wP120	11	75275301	NA	motif,maf1	334	245	397	368	435	301	471	319	50	381.5	2.02962956476917	0.127597841871391
En02^11:75514418:A:G:A:wP77	GM12878	En02	11:75514418:A:G:A:wP77	11	75514418	NA	rare	65	144	91	213	422	285	467	305	50	369.75	0.713925208280536	0.217961051115696
En02^11:75514418:A:G:R:wP77	GM12878	En02	11:75514418:A:G:R:wP77	11	75514418	NA	motif,rare	300	110	165	48	534	331	579	359	65	450.75	0.681229277458891	0.199463463307838
En02^11:77749251:C:A:A:wP77	GM12878	En02	11:77749251:C:A:A:wP77	11	77749251	NA	maf1	168	87	174	35	639	453	677	435	75	551	-0.0532412431935039	0.391552872531427
En02^11:77749251:C:A:R:wP77	GM12878	En02	11:77749251:C:A:R:wP77	11	77749251	NA	motif,maf1	129	184	28	109	578	364	597	366	71	476.25	0.178015543723911	0.315286315972183
En02^11:78479595:G:A:A:wP83	GM12878	En02	11:78479595:G:A:A:wP83	11	78479595	NA	maf1	29	47	25	22	316	181	323	237	35	264.25	-0.863968315308111	0.610087144772848
En02^11:78479595:G:A:R:wP83	GM12878	En02	11:78479595:G:A:R:wP83	11	78479595	NA	motif,maf1	10	13	76	22	272	178	307	230	36	246.75	-0.854064281693271	0.796174081916938
En02^11:78572245:T:C:A:wP101	GM12878	En02	11:78572245:T:C:A:wP101	11	78572245	NA	rare	0	0	0	25	38	39	24	24	6	31.25	NA	NA
En02^11:78572245:T:C:R:wP101	GM12878	En02	11:78572245:T:C:R:wP101	11	78572245	NA	motif,rare	0	0	21	7	72	40	38	50	11	50	-0.70507751386791	1.6692633960025
En02^11:81804127:C:T:A:wP93	GM12878	En02	11:81804127:C:T:A:wP93	11	81804127	NA	maf1	16	0	54	8	54	33	58	41	8	46.5	NA	NA
En02^11:81804127:C:T:R:wP93	GM12878	En02	11:81804127:C:T:R:wP93	11	81804127	NA	motif,maf1	0	0	0	6	35	26	32	19	5	28	NA	NA
En02^11:8190537:G:T:A:wP114	GM12878	En02	11:8190537:G:T:A:wP114	11	8190537	NA	maf1	552	599	653	655	399	274	388	250	52	327.75	3.12892451564482	0.131838609284943
En02^11:8190537:G:T:R:wP114	GM12878	En02	11:8190537:G:T:R:wP114	11	8190537	NA	motif,maf1	726	656	828	622	461	338	441	290	57	382.5	3.09813295124291	0.130753847517626
En02^11:83005413:A:T:A:wP79	GM12878	En02	11:83005413:A:T:A:wP79	11	83005413	NA	rare	79	51	97	45	342	280	407	248	44	319.25	-0.0336257896592244	0.388624731329158
En02^11:83005413:A:T:R:wP79	GM12878	En02	11:83005413:A:T:R:wP79	11	83005413	NA	motif,rare	46	96	169	72	612	483	703	418	63	554	-0.328593848495395	0.365099137864967
En02^11:8350816:G:A:A:wP94	GM12878	En02	11:8350816:G:A:A:wP94	11	8350816	NA	maf1	183	46	57	131	620	419	629	449	78	529.25	-0.13017854505574	0.308249110011525
En02^11:8350816:G:A:R:wP94	GM12878	En02	11:8350816:G:A:R:wP94	11	8350816	NA	motif,maf1	83	25	50	33	395	282	420	304	61	350.25	-0.678542746725953	0.344966829780618
En02^11:85566169:A:G:A:wP79	GM12878	En02	11:85566169:A:G:A:wP79	11	85566169	NA	maf1	276	336	309	154	442	276	422	256	38	349	1.85106011529633	0.131819248640496
En02^11:85566169:A:G:R:wP79	GM12878	En02	11:85566169:A:G:R:wP79	11	85566169	NA	motif,maf1	160	354	159	256	652	392	555	327	62	481.5	1.19816061233072	0.132186678523567
En02^11:85652688:A:T:A:wP88	GM12878	En02	11:85652688:A:T:A:wP88	11	85652688	NA	maf1	201	73	29	53	401	247	378	269	41	323.75	0.358839518059885	0.475017307695261
En02^11:85652688:A:T:R:wP88	GM12878	En02	11:85652688:A:T:R:wP88	11	85652688	NA	motif,maf1	34	9	56	77	604	361	566	394	54	481.25	-1.23577754992757	0.357547897858537
En02^11:86926430:C:A:A:wP120	GM12878	En02	11:86926430:C:A:A:wP120	11	86926430	NA	rare	0	177	19	19	131	107	160	125	18	130.75	0.979670739314312	0.615665765215142
En02^11:86926430:C:A:R:wP120	GM12878	En02	11:86926430:C:A:R:wP120	11	86926430	NA	motif,rare	65	74	104	10	268	126	225	134	20	188.25	0.659337697209485	0.805241414867942
En02^11:88437886:G:A:A:wP111	GM12878	En02	11:88437886:G:A:A:wP111	11	88437886	NA	maf1	45	127	80	24	592	441	677	391	75	525.25	-0.692727944834161	0.751225053685904
En02^11:88437886:G:A:R:wP111	GM12878	En02	11:88437886:G:A:R:wP111	11	88437886	NA	motif,maf1	15	29	664	83	288	190	289	263	58	257.5	1.74663733793632	1.34199385394472
En02^11:89520940:G:A:A:wP77	GM12878	En02	11:89520940:G:A:A:wP77	11	89520940	NA	maf1	41	15	0	51	247	177	276	174	24	218.5	-0.78928784986178	0.621712684717149
En02^11:89520940:G:A:R:wP77	GM12878	En02	11:89520940:G:A:R:wP77	11	89520940	NA	motif,maf1	32	22	33	52	187	162	207	131	18	171.75	-0.098597073143452	0.534782942901196
En02^11:89785068:G:C:A:wP120	GM12878	En02	11:89785068:G:C:A:wP120	11	89785068	NA	maf1	127	100	75	96	842	581	820	558	151	700.25	-0.593582991051042	0.315279559116419
En02^11:89785068:G:C:R:wP120	GM12878	En02	11:89785068:G:C:R:wP120	11	89785068	NA	motif,maf1	267	137	399	185	1395	935	1299	927	207	1139	-0.0140883612008744	0.261787273757532
En02^11:92289781:C:T:A:wP90	GM12878	En02	11:92289781:C:T:A:wP90	11	92289781	NA	maf1	26	0	0	45	251	170	271	185	26	219.25	-1.39138228879219	0.87124113202597
En02^11:92289781:C:T:R:wP90	GM12878	En02	11:92289781:C:T:R:wP90	11	92289781	NA	motif,maf1	91	0	42	8	180	126	195	122	16	155.75	0.034195308551191	1.89949676166449
En02^11:92289888:T:C:A:wP101	GM12878	En02	11:92289888:T:C:A:wP101	11	92289888	NA	maf1	0	25	50	28	169	109	142	119	19	134.75	-0.191847242198635	0.606747124878216
En02^11:92289888:T:C:R:wP101	GM12878	En02	11:92289888:T:C:R:wP101	11	92289888	NA	motif,maf1	71	76	0	37	245	190	330	167	36	233	-0.0780213594447412	0.460264211825486
En02^11:92289911:G:A:A:wP124	GM12878	En02	11:92289911:G:A:A:wP124	11	92289911	NA	maf1	212	93	194	44	401	232	395	262	43	322.5	0.957560923526823	0.371865297015727
En02^11:92289911:G:A:R:wP124	GM12878	En02	11:92289911:G:A:R:wP124	11	92289911	NA	motif,maf1	71	76	0	37	245	190	330	167	36	233	-0.0780213594447412	0.460264211825486
En02^11:94014720:A:C:A:wP121	GM12878	En02	11:94014720:A:C:A:wP121	11	94014720	NA	maf1	0	0	24	9	114	98	137	91	12	110	-1.58170217405084	0.982042484114977
En02^11:94014720:A:C:R:wP121	GM12878	En02	11:94014720:A:C:R:wP121	11	94014720	NA	motif,maf1	0	14	60	23	191	135	179	122	21	156.75	-0.512205610678765	1.03056544100379
En02^11:94014724:C:T:A:wP125	GM12878	En02	11:94014724:C:T:A:wP125	11	94014724	NA	rare	63	0	13	2	112	74	132	96	19	103.5	-0.224442249693355	0.668637601224357
En02^11:94014724:C:T:R:wP125	GM12878	En02	11:94014724:C:T:R:wP125	11	94014724	NA	motif,rare	0	14	60	23	191	135	179	122	21	156.75	-0.512205610678765	1.03056544100379
En02^11:94829580:T:C:A:wP94	GM12878	En02	11:94829580:T:C:A:wP94	11	94829580	NA	maf1	209	275	353	341	100	86	119	97	19	100.5	3.74434377992797	0.404695942415735
En02^11:94829580:T:C:R:wP94	GM12878	En02	11:94829580:T:C:R:wP94	11	94829580	NA	motif,maf1	15	44	120	64	39	20	32	25	7	29	NA	NA
En02^11:94829611:C:T:A:wP125	GM12878	En02	11:94829611:C:T:A:wP125	11	94829611	NA	maf1	116	155	104	91	62	24	57	35	10	44.5	3.65863498869732	0.827090712178508
En02^11:94829611:C:T:R:wP125	GM12878	En02	11:94829611:C:T:R:wP125	11	94829611	NA	motif,maf1	15	44	120	64	39	20	32	25	7	29	NA	NA
En02^11:955636:C:T:A:wP124	GM12878	En02	11:955636:C:T:A:wP124	11	955636	NA	maf1	16	25	58	105	429	254	413	290	53	346.5	-0.5348879327067	0.362412621583492
En02^11:955636:C:T:R:wP124	GM12878	En02	11:955636:C:T:R:wP124	11	955636	NA	motif,maf1	226	252	241	119	667	449	744	458	72	579.5	0.756938390651463	0.265428164657396
En02^11:9779600:C:A:A:wP115	GM12878	En02	11:9779600:C:A:A:wP115	11	9779600	NA	maf1	53	46	64	101	403	313	417	267	42	350	-0.191497823485099	0.499517156044969
En02^11:9779600:C:A:R:wP115	GM12878	En02	11:9779600:C:A:R:wP115	11	9779600	NA	motif,maf1	112	38	15	37	423	288	513	321	46	386.25	-0.707460102520992	0.374286190151257
En02^11:993964:C:T:A:wP99	GM12878	En02	11:993964:C:T:A:wP99	11	993964	NA	maf1	94	106	116	151	571	438	615	405	70	507.25	0.0973920914126646	0.270639930467003
En02^11:993964:C:T:R:wP99	GM12878	En02	11:993964:C:T:R:wP99	11	993964	NA	motif,maf1	160	32	146	66	646	425	634	424	82	532.25	-0.205809124711227	0.371794125224574
En02^12:100855643:G:A:A:wP106	GM12878	En02	12:100855643:G:A:A:wP106	12	100855643	NA	rare	0	100	321	35	202	175	262	167	29	201.5	1.34469617524574	0.582540989309862
En02^12:100855643:G:A:R:wP106	GM12878	En02	12:100855643:G:A:R:wP106	12	100855643	NA	motif,rare	22	23	23	35	171	139	175	117	22	150.5	-0.334927947685071	0.622895314899804
En02^12:101086478:T:C:A:wP108	GM12878	En02	12:101086478:T:C:A:wP108	12	101086478	NA	maf1	113	149	186	136	628	469	678	513	89	572	0.232955437728228	0.271179967859547
En02^12:101086478:T:C:R:wP108	GM12878	En02	12:101086478:T:C:R:wP108	12	101086478	NA	motif,maf1	44	22	82	99	474	361	444	334	67	403.25	-0.514263094002085	0.34190552401085
En02^12:101220326:G:A:A:wP117	GM12878	En02	12:101220326:G:A:A:wP117	12	101220326	NA	maf1	8	240	142	57	711	512	790	513	98	631.5	-0.258166117259025	0.620901893848119
En02^12:101220326:G:A:R:wP117	GM12878	En02	12:101220326:G:A:R:wP117	12	101220326	NA	motif,maf1	47	18	87	54	332	235	326	193	55	271.5	-0.201815172142809	0.796077953429224
En02^12:1058663:G:A:A:wP86	GM12878	En02	12:1058663:G:A:A:wP86	12	1058663	NA	maf1	163	182	204	142	383	276	385	268	47	328	1.28551735938768	0.215980643447846
En02^12:1058663:G:A:R:wP86	GM12878	En02	12:1058663:G:A:R:wP86	12	1058663	NA	motif,maf1	242	282	248	157	531	356	597	381	81	466.25	1.22058782865045	0.190806183672593
En02^12:1058688:A:C:A:wP111	GM12878	En02	12:1058688:A:C:A:wP111	12	1058688	NA	maf1	429	395	577	388	895	667	906	707	117	793.75	1.36802389003805	0.163276446597661
En02^12:1058688:A:C:R:wP111	GM12878	En02	12:1058688:A:C:R:wP111	12	1058688	NA	motif,maf1	242	282	248	157	531	356	597	381	81	466.25	1.22058782865045	0.190806183672593
En02^12:106395455:G:A:A:wP112	GM12878	En02	12:106395455:G:A:A:wP112	12	106395455	NA	maf1	0	0	30	11	35	18	35	27	5	28.75	NA	NA
En02^12:106395455:G:A:R:wP112	GM12878	En02	12:106395455:G:A:R:wP112	12	106395455	NA	motif,maf1	23	23	34	2	135	80	139	83	15	109.25	-0.196633351967348	0.68526483965503
En02^12:107746235:G:T:A:wP112	GM12878	En02	12:107746235:G:T:A:wP112	12	107746235	NA	rare	72	12	36	19	337	184	238	173	27	233	-0.539417623993541	0.360821206494499
En02^12:107746235:G:T:R:wP112	GM12878	En02	12:107746235:G:T:R:wP112	12	107746235	NA	motif,rare	27	22	21	28	183	141	195	128	25	161.75	-0.50810545326472	0.342191199247969
En02^12:108001368:G:T:A:wP83	GM12878	En02	12:108001368:G:T:A:wP83	12	108001368	NA	rare	204	254	180	232	1165	782	1260	835	135	1010.5	0.0158522969715427	0.212663405546406
En02^12:108001368:G:T:R:wP83	GM12878	En02	12:108001368:G:T:R:wP83	12	108001368	NA	motif,rare	72	182	265	118	756	513	618	498	87	596.25	0.292857466815883	0.216903881508483
En02^12:108661465:C:T:A:wP125	GM12878	En02	12:108661465:C:T:A:wP125	12	108661465	NA	maf1	16	41	0	40	149	75	128	105	16	114.25	0.0347987515698902	0.747058816322184
En02^12:108661465:C:T:R:wP125	GM12878	En02	12:108661465:C:T:R:wP125	12	108661465	NA	motif,maf1	12	18	0	53	178	123	160	121	23	145.5	-0.562266000451907	0.73873302400533
En02^12:108776093:A:G:A:wP112	GM12878	En02	12:108776093:A:G:A:wP112	12	108776093	NA	maf1	13	22	48	14	321	223	349	221	44	278.5	-1.32288209425415	1.61290399944115
En02^12:108776093:A:G:R:wP112	GM12878	En02	12:108776093:A:G:R:wP112	12	108776093	NA	motif,maf1	7	0	0	1	101	73	116	62	19	88	-3.24502478571358	1.56289049136901
En02^12:108862290:T:C:A:wP101	GM12878	En02	12:108862290:T:C:A:wP101	12	108862290	NA	maf1	22	16	0	29	113	96	138	59	15	101.5	-0.339033865535704	2.03301148596388
En02^12:108862290:T:C:R:wP101	GM12878	En02	12:108862290:T:C:R:wP101	12	108862290	NA	motif,maf1	10	0	0	0	42	34	78	41	5	48.75	NA	NA
En02^12:109043614:G:A:A:wP123	GM12878	En02	12:109043614:G:A:A:wP123	12	109043614	NA	rare	64	52	0	27	284	201	298	199	36	245.5	-0.540985218765272	0.37371982043811
En02^12:109043614:G:A:R:wP123	GM12878	En02	12:109043614:G:A:R:wP123	12	109043614	NA	motif,rare	24	40	9	19	180	124	166	121	27	147.75	-0.447111802022073	0.480687842248727
En02^12:110174656:A:G:A:wP122	GM12878	En02	12:110174656:A:G:A:wP122	12	110174656	NA	rare	289	267	162	108	1158	831	1266	868	135	1030.75	-0.0992008407012067	0.476886858028689
En02^12:110174656:A:G:R:wP122	GM12878	En02	12:110174656:A:G:R:wP122	12	110174656	NA	motif,rare	271	358	122	42	854	631	915	571	95	742.75	0.329760589904093	0.666695690890283
En02^12:110348893:C:T:A:wP79	GM12878	En02	12:110348893:C:T:A:wP79	12	110348893	NA	rare	0	0	0	0	0	0	2	0	1	0.5	NA	NA
En02^12:110348893:C:T:R:wP79	GM12878	En02	12:110348893:C:T:R:wP79	12	110348893	NA	motif,rare	17	0	23	49	137	109	152	87	13	121.25	-0.232292657589744	0.446753208750183
En02^12:110841437:C:T:A:wP88	GM12878	En02	12:110841437:C:T:A:wP88	12	110841437	NA	maf1	66	23	150	36	225	130	231	149	25	183.75	0.7766495102788	0.288740508337991
En02^12:110841437:C:T:R:wP88	GM12878	En02	12:110841437:C:T:R:wP88	12	110841437	NA	motif,maf1	NA	NA	NA	NA	NA	NA	NA	NA	NA	NA	NA	NA
En02^12:110841439:C:G:A:wP90	GM12878	En02	12:110841439:C:G:A:wP90	12	110841439	NA	maf1	65	75	120	115	214	132	245	157	24	187	1.23015781058411	0.203934557712589
En02^12:110841439:C:G:R:wP90	GM12878	En02	12:110841439:C:G:R:wP90	12	110841439	NA	motif,maf1	NA	NA	NA	NA	NA	NA	NA	NA	NA	NA	NA	NA
En02^12:110841470:G:A:A:wP121	GM12878	En02	12:110841470:G:A:A:wP121	12	110841470	NA	maf1	31	126	135	69	338	204	334	217	32	273.25	0.630828631112589	0.187597492965969
En02^12:110841470:G:A:R:wP121	GM12878	En02	12:110841470:G:A:R:wP121	12	110841470	NA	motif,maf1	NA	NA	NA	NA	NA	NA	NA	NA	NA	NA	NA	NA
En02^12:111325969:C:T:A:wP99	GM12878	En02	12:111325969:C:T:A:wP99	12	111325969	NA	rare	9	119	503	158	525	383	504	371	51	445.75	0.998416594353452	0.193050704263435
En02^12:111325969:C:T:R:wP99	GM12878	En02	12:111325969:C:T:R:wP99	12	111325969	NA	motif,rare	174	536	83	160	814	599	883	576	84	718	0.660578588651049	0.160494327826248
En02^12:111550740:G:C:A:wP88	GM12878	En02	12:111550740:G:C:A:wP88	12	111550740	NA	rare	16	23	49	72	300	208	291	237	34	259	-0.489467067076879	0.638035288966978
En02^12:111550740:G:C:R:wP88	GM12878	En02	12:111550740:G:C:R:wP88	12	111550740	NA	motif,rare	9	71	88	112	227	162	204	138	25	182.75	0.835957041410726	0.230632573865238
En02^12:113306413:A:G:A:wP81	GM12878	En02	12:113306413:A:G:A:wP81	12	113306413	NA	maf1	123	166	239	31	552	375	588	423	56	484.5	0.404073352363311	0.584436836487266
En02^12:113306413:A:G:R:wP81	GM12878	En02	12:113306413:A:G:R:wP81	12	113306413	NA	motif,maf1	231	34	191	137	841	562	918	558	102	719.75	-0.0766146773166861	0.347918433455443
En02^12:113328512:A:G:A:wP86	GM12878	En02	12:113328512:A:G:A:wP86	12	113328512	NA	maf1	95	104	297	250	891	552	874	602	141	729.75	0.242542422871626	0.281435171789591
En02^12:113328512:A:G:R:wP86	GM12878	En02	12:113328512:A:G:R:wP86	12	113328512	NA	motif,maf1	64	66	264	109	816	573	918	599	135	726.5	-0.340156598921428	0.361050173925
En02^12:113409697:G:A:A:wP122	GM12878	En02	12:113409697:G:A:A:wP122	12	113409697	NA	rare	41	29	171	41	433	313	434	339	74	379.75	-0.266801095540513	0.404743088430389
En02^12:113409697:G:A:R:wP122	GM12878	En02	12:113409697:G:A:R:wP122	12	113409697	NA	motif,rare	24	21	64	55	222	180	270	133	42	201.25	-0.0817384147605137	0.588127591463968
En02^12:113503198:G:T:A:wP81	GM12878	En02	12:113503198:G:T:A:wP81	12	113503198	NA	maf1	113	169	193	211	888	551	869	634	111	735.5	0.123358101951451	0.507191208359314
En02^12:113503198:G:T:R:wP81	GM12878	En02	12:113503198:G:T:R:wP81	12	113503198	NA	motif,maf1	90	224	308	161	1042	692	1040	689	137	865.75	0.0707294478609999	0.424951594572177
En02^12:114039664:G:A:A:wP78	GM12878	En02	12:114039664:G:A:A:wP78	12	114039664	NA	rare	120	88	114	49	414	230	448	242	48	333.5	0.391162935628648	0.830613065736946
En02^12:114039664:G:A:R:wP78	GM12878	En02	12:114039664:G:A:R:wP78	12	114039664	NA	motif,rare	27	0	50	52	258	173	315	194	35	235	-0.66031220900509	1.13241061880323
En02^12:114686546:G:A:A:wP113	GM12878	En02	12:114686546:G:A:A:wP113	12	114686546	NA	rare	0	30	166	60	174	128	187	145	22	158.5	0.857249731047596	0.739827861686667
En02^12:114686546:G:A:R:wP113	GM12878	En02	12:114686546:G:A:R:wP113	12	114686546	NA	motif,rare	194	24	40	5	201	171	199	166	37	184.25	0.674755527961035	0.693943092305541
En02^12:115371716:C:T:A:wP104	GM12878	En02	12:115371716:C:T:A:wP104	12	115371716	NA	maf1	14	14	70	28	267	222	369	245	34	275.75	-0.94632333506709	0.352670363456445
En02^12:115371716:C:T:R:wP104	GM12878	En02	12:115371716:C:T:R:wP104	12	115371716	NA	motif,maf1	0	0	36	0	116	73	80	77	20	86.5	-1.14543535925198	0.797655562621018
En02^12:115487623:A:G:A:wP120	GM12878	En02	12:115487623:A:G:A:wP120	12	115487623	NA	rare	53	0	0	27	173	141	255	133	26	175.5	-0.908098463931759	2.77208775609811
En02^12:115487623:A:G:R:wP120	GM12878	En02	12:115487623:A:G:R:wP120	12	115487623	NA	motif,rare	0	23	0	167	161	134	169	112	21	144	0.652798443682221	2.24623775099311
En02^12:11653775:G:C:A:wP123	GM12878	En02	12:11653775:G:C:A:wP123	12	11653775	NA	maf1	371	62	43	52	441	314	409	292	46	364	0.733298249170538	0.623305939486092
En02^12:11653775:G:C:R:wP123	GM12878	En02	12:11653775:G:C:R:wP123	12	11653775	NA	motif,maf1	61	74	157	84	326	202	384	232	49	286	0.613571353570398	0.793878005727856
En02^12:118547065:T:A:A:wP76	GM12878	En02	12:118547065:T:A:A:wP76	12	118547065	NA	maf1	144	231	204	124	962	644	953	688	107	811.75	0.010956975615641	0.309596950303274
En02^12:118547065:T:A:R:wP76	GM12878	En02	12:118547065:T:A:R:wP76	12	118547065	NA	motif,maf1	25	74	171	65	434	301	472	305	47	378	0.0258229751990384	0.544473576676154
En02^12:119195473:T:G:A:wP122	GM12878	En02	12:119195473:T:G:A:wP122	12	119195473	NA	maf1	88	104	91	52	616	412	639	479	102	536.5	-0.465126316219597	0.713908761145262
En02^12:119195473:T:G:R:wP122	GM12878	En02	12:119195473:T:G:R:wP122	12	119195473	NA	motif,maf1	15	162	29	18	332	245	353	227	48	289.25	-0.101534341569225	0.95185422748555
En02^12:119195475:T:G:A:wP124	GM12878	En02	12:119195475:T:G:A:wP124	12	119195475	NA	maf1	145	383	264	134	1003	711	1080	784	153	894.5	0.272912258306358	0.433056651378503
En02^12:119195475:T:G:R:wP124	GM12878	En02	12:119195475:T:G:R:wP124	12	119195475	NA	motif,maf1	15	162	29	18	332	245	353	227	48	289.25	-0.101534341569225	0.95185422748555
En02^12:119195579:T:C:A:wP86	GM12878	En02	12:119195579:T:C:A:wP86	12	119195579	NA	maf1	0	0	23	0	12	8	6	1	5	6.75	NA	NA
En02^12:119195579:T:C:R:wP86	GM12878	En02	12:119195579:T:C:R:wP86	12	119195579	NA	motif,maf1	0	0	0	0	1	1	1	2	1	1.25	NA	NA
En02^12:119195597:G:A:A:wP104	GM12878	En02	12:119195597:G:A:A:wP104	12	119195597	NA	maf1	7	0	0	0	3	3	10	0	4	4	NA	NA
En02^12:119195597:G:A:R:wP104	GM12878	En02	12:119195597:G:A:R:wP104	12	119195597	NA	motif,maf1	0	0	0	0	1	1	1	2	1	1.25	NA	NA
En02^12:119360408:C:T:A:wP100	GM12878	En02	12:119360408:C:T:A:wP100	12	119360408	NA	maf1	148	73	18	143	439	341	494	303	52	394.25	0.186820803961054	0.354481863162897
En02^12:119360408:C:T:R:wP100	GM12878	En02	12:119360408:C:T:R:wP100	12	119360408	NA	motif,maf1	103	75	27	45	496	335	565	361	69	439.25	-0.576857080193468	0.644748379913331
En02^12:119419632:C:T:A:wP85	GM12878	En02	12:119419632:C:T:A:wP85	12	119419632	NA	maf1	45	152	110	90	567	338	524	325	65	438.5	0.102696808001173	0.480783021719375
En02^12:119419632:C:T:R:wP85	GM12878	En02	12:119419632:C:T:R:wP85	12	119419632	NA	motif,maf1	50	93	311	50	757	432	778	498	84	616.25	-0.0937366196846307	0.421747653344672
En02^12:119966229:T:C:A:wP88	GM12878	En02	12:119966229:T:C:A:wP88	12	119966229	NA	rare	0	0	0	0	17	3	11	7	2	9.5	NA	NA
En02^12:119966229:T:C:R:wP88	GM12878	En02	12:119966229:T:C:R:wP88	12	119966229	NA	motif,rare	12	0	0	32	133	76	116	48	8	93.25	NA	NA
En02^12:119966250:G:C:A:wP109	GM12878	En02	12:119966250:G:C:A:wP109	12	119966250	NA	maf1	0	31	9	17	36	22	23	30	5	27.75	NA	NA
En02^12:119966250:G:C:R:wP109	GM12878	En02	12:119966250:G:C:R:wP109	12	119966250	NA	motif,maf1	12	0	0	32	133	76	116	48	8	93.25	NA	NA
En02^12:120106122:T:C:A:wP88	GM12878	En02	12:120106122:T:C:A:wP88	12	120106122	NA	maf1	108	73	182	26	261	185	271	186	35	225.75	0.96975306131631	0.36712816429683
En02^12:120106122:T:C:R:wP88	GM12878	En02	12:120106122:T:C:R:wP88	12	120106122	NA	motif,maf1	NA	NA	NA	NA	NA	NA	NA	NA	NA	NA	NA	NA
En02^12:120106136:G:A:A:wP102	GM12878	En02	12:120106136:G:A:A:wP102	12	120106136	NA	maf1	161	144	118	33	418	285	436	296	48	358.75	0.561185259746472	0.33249501907063
En02^12:120106136:G:A:R:wP102	GM12878	En02	12:120106136:G:A:R:wP102	12	120106136	NA	motif,maf1	NA	NA	NA	NA	NA	NA	NA	NA	NA	NA	NA	NA
En02^12:12025240:G:A:A:wP115	GM12878	En02	12:12025240:G:A:A:wP115	12	12025240	NA	maf1	30	87	269	128	843	656	986	549	101	758.5	-0.362259885889755	0.400274618283229
En02^12:12025240:G:A:R:wP115	GM12878	En02	12:12025240:G:A:R:wP115	12	12025240	NA	motif,maf1	449	107	152	78	737	532	816	513	74	649.5	0.477069144078274	0.495328596880339
En02^12:121418157:C:T:A:wP106	GM12878	En02	12:121418157:C:T:A:wP106	12	121418157	NA	maf1	39	97	66	46	538	363	515	395	45	452.75	-0.648484443388799	0.23991842474183
En02^12:121418157:C:T:R:wP106	GM12878	En02	12:121418157:C:T:R:wP106	12	121418157	NA	motif,maf1	NA	NA	NA	NA	NA	NA	NA	NA	NA	NA	NA	NA
En02^12:121418240:G:C:A:wP101	GM12878	En02	12:121418240:G:C:A:wP101	12	121418240	NA	rare	213	98	100	125	643	371	618	433	60	516.25	0.278857077134283	0.195125834179976
En02^12:121418240:G:C:R:wP101	GM12878	En02	12:121418240:G:C:R:wP101	12	121418240	NA	motif,rare	180	36	92	88	505	358	515	328	55	426.5	0.0976474138187288	0.242228619756594
En02^12:122250106:G:A:A:wP99	GM12878	En02	12:122250106:G:A:A:wP99	12	122250106	NA	maf1	194	156	149	178	228	151	223	154	51	189	2.06173770938669	0.172516963134157
En02^12:122250106:G:A:R:wP99	GM12878	En02	12:122250106:G:A:R:wP99	12	122250106	NA	motif,maf1	57	67	58	72	96	79	81	68	25	81	1.84915631268456	0.236437571490833
En02^12:122502120:A:G:A:wP95	GM12878	En02	12:122502120:A:G:A:wP95	12	122502120	NA	maf1	509	575	850	858	483	250	511	283	50	381.75	3.11249005735177	0.10372375168069
En02^12:122502120:A:G:R:wP95	GM12878	En02	12:122502120:A:G:R:wP95	12	122502120	NA	motif,maf1	47	0	52	19	15	8	18	6	2	11.75	NA	NA
En02^12:122710370:G:C:A:wP112	GM12878	En02	12:122710370:G:C:A:wP112	12	122710370	NA	rare	199	233	296	245	299	184	302	202	51	246.75	2.20233390110499	0.13525023120317
En02^12:122710370:G:C:R:wP112	GM12878	En02	12:122710370:G:C:R:wP112	12	122710370	NA	motif,rare	84	243	122	44	184	113	177	109	31	145.75	1.99818746841611	0.158737333776475
En02^12:123237403:T:C:A:wP85	GM12878	En02	12:123237403:T:C:A:wP85	12	123237403	NA	rare	388	447	405	435	158	99	146	114	26	129.25	3.91649144058633	0.131720030019848
En02^12:123237403:T:C:R:wP85	GM12878	En02	12:123237403:T:C:R:wP85	12	123237403	NA	motif,rare	1502	880	1351	990	305	274	337	226	46	285.5	4.24260043174437	0.113220296026517
En02^12:123528165:G:A:A:wP102	GM12878	En02	12:123528165:G:A:A:wP102	12	123528165	NA	maf1	140	33	63	106	430	328	435	372	45	391.25	-0.00535521232783695	0.337703749723916
En02^12:123528165:G:A:R:wP102	GM12878	En02	12:123528165:G:A:R:wP102	12	123528165	NA	motif,maf1	77	45	10	51	310	212	370	264	38	289	-0.428926933649724	0.327054685301909
En02^12:125180624:T:A:A:wP111	GM12878	En02	12:125180624:T:A:A:wP111	12	125180624	NA	maf1	205	157	132	85	699	518	835	556	75	652	0.043373380768177	0.451702423003793
En02^12:125180624:T:A:R:wP111	GM12878	En02	12:125180624:T:A:R:wP111	12	125180624	NA	motif,maf1	178	145	24	82	509	366	583	318	60	444	0.200095840209786	0.539690996387337
En02^12:125679627:T:C:A:wP81	GM12878	En02	12:125679627:T:C:A:wP81	12	125679627	NA	maf1	324	295	390	164	1342	889	1429	897	152	1139.25	0.258014574272052	0.195338669821274
En02^12:125679627:T:C:R:wP81	GM12878	En02	12:125679627:T:C:R:wP81	12	125679627	NA	motif,maf1	187	100	504	176	1122	772	1182	732	135	952	0.211019081037067	0.258575635968579
En02^12:125679639:A:G:A:wP93	GM12878	En02	12:125679639:A:G:A:wP93	12	125679639	NA	maf1	274	232	301	202	1277	955	1400	971	168	1150.75	0.015350384274321	0.204065876520646
En02^12:125679639:A:G:R:wP93	GM12878	En02	12:125679639:A:G:R:wP93	12	125679639	NA	motif,maf1	187	100	504	176	1122	772	1182	732	135	952	0.211019081037067	0.258575635968579
En02^12:126002812:C:T:A:wP100	GM12878	En02	12:126002812:C:T:A:wP100	12	126002812	NA	maf1	53	92	137	45	294	228	350	204	40	269	0.490153262502129	0.440774098785105
En02^12:126002812:C:T:R:wP100	GM12878	En02	12:126002812:C:T:R:wP100	12	126002812	NA	motif,maf1	36	130	110	102	437	323	462	344	54	391.5	0.167912830177606	0.574758419740556
En02^12:126257820:A:G:A:wP97	GM12878	En02	12:126257820:A:G:A:wP97	12	126257820	NA	maf1	95	147	143	156	380	320	436	337	48	368.25	0.757767377750765	0.251629614139416
En02^12:126257820:A:G:R:wP97	GM12878	En02	12:126257820:A:G:R:wP97	12	126257820	NA	motif,maf1	71	119	170	158	261	203	298	204	37	241.5	1.31004975556864	0.337359811452815
En02^12:127054429:G:A:A:wP76	GM12878	En02	12:127054429:G:A:A:wP76	12	127054429	NA	maf1	19	0	49	46	175	147	178	123	20	155.75	-0.272546121930292	0.481952254786325
En02^12:127054429:G:A:R:wP76	GM12878	En02	12:127054429:G:A:R:wP76	12	127054429	NA	motif,maf1	19	0	0	12	58	32	74	31	7	48.75	NA	NA
En02^12:127054469:A:G:A:wP116	GM12878	En02	12:127054469:A:G:A:wP116	12	127054469	NA	maf1	0	37	23	11	141	104	193	118	20	139	-0.728117620160797	0.456243952400568
En02^12:127054469:A:G:R:wP116	GM12878	En02	12:127054469:A:G:R:wP116	12	127054469	NA	motif,maf1	19	0	0	12	58	32	74	31	7	48.75	NA	NA
En02^12:127212297:G:A:A:wP116	GM12878	En02	12:127212297:G:A:A:wP116	12	127212297	NA	maf1	7	24	111	101	401	225	464	311	51	350.25	-0.307565299544765	0.319617855373786
En02^12:127212297:G:A:R:wP116	GM12878	En02	12:127212297:G:A:R:wP116	12	127212297	NA	motif,maf1	69	76	93	172	521	335	539	326	55	430.25	0.167908778076012	0.280214974490174
En02^12:127874670:G:A:A:wP102	GM12878	En02	12:127874670:G:A:A:wP102	12	127874670	NA	maf1	4	73	0	58	229	158	284	133	31	201	-0.2754477408329	0.443562588970199
En02^12:127874670:G:A:R:wP102	GM12878	En02	12:127874670:G:A:R:wP102	12	127874670	NA	motif,maf1	51	65	15	35	334	179	344	242	34	274.75	-0.469294489353725	0.786579586653591
En02^12:12837940:A:G:A:wP114	GM12878	En02	12:12837940:A:G:A:wP114	12	12837940	NA	rare	54	25	29	8	237	147	283	195	30	215.5	-0.682372601106586	1.50544309008112
En02^12:12837940:A:G:R:wP114	GM12878	En02	12:12837940:A:G:R:wP114	12	12837940	NA	motif,rare	66	22	35	54	298	208	293	228	36	256.75	-0.334223972445084	0.627192986963006
En02^12:128725458:G:A:A:wP76	GM12878	En02	12:128725458:G:A:A:wP76	12	128725458	NA	maf1	91	120	85	68	446	364	587	394	62	447.75	-0.0807517558172551	0.427420247181931
En02^12:128725458:G:A:R:wP76	GM12878	En02	12:128725458:G:A:R:wP76	12	128725458	NA	motif,maf1	91	14	77	56	543	372	528	335	53	444.5	-0.70509025604758	0.642532377658372
En02^12:129094594:C:A:A:wP96	GM12878	En02	12:129094594:C:A:A:wP96	12	129094594	NA	maf1	20	65	22	39	323	256	334	227	40	285	-0.729180408881199	0.510039144347778
En02^12:129094594:C:A:R:wP96	GM12878	En02	12:129094594:C:A:R:wP96	12	129094594	NA	motif,maf1	80	17	31	143	440	293	470	302	49	376.25	-0.239943625224741	0.640750278687824
En02^12:12939892:G:A:A:wP91	GM12878	En02	12:12939892:G:A:A:wP91	12	12939892	NA	maf1	20	0	9	38	5	2	2	11	2	5	NA	NA
En02^12:12939892:G:A:R:wP91	GM12878	En02	12:12939892:G:A:R:wP91	12	12939892	NA	motif,maf1	11	27	81	13	12	4	5	2	3	5.75	NA	NA
En02^12:129604300:A:G:A:wP121	GM12878	En02	12:129604300:A:G:A:wP121	12	129604300	NA	maf1	15	6	22	24	202	139	177	150	24	167	-1.128021322988	0.673788649871121
En02^12:129604300:A:G:R:wP121	GM12878	En02	12:129604300:A:G:R:wP121	12	129604300	NA	motif,maf1	11	36	0	28	337	216	354	199	33	276.5	-1.5975652265699	0.849681349039881
En02^12:13044530:G:A:A:wP122	GM12878	En02	12:13044530:G:A:A:wP122	12	13044530	NA	rare	130	151	116	240	750	529	802	482	106	640.75	0.227818768534701	0.211847551729986
En02^12:13044530:G:A:R:wP122	GM12878	En02	12:13044530:G:A:R:wP122	12	13044530	NA	motif,rare	200	111	110	94	613	413	650	444	75	530	0.173980939394883	0.246548715719639
En02^12:131011584:T:C:A:wP125	GM12878	En02	12:131011584:T:C:A:wP125	12	131011584	NA	maf1	38	73	95	38	382	315	449	265	39	352.75	-0.324519559987916	0.68216471311442
En02^12:131011584:T:C:R:wP125	GM12878	En02	12:131011584:T:C:R:wP125	12	131011584	NA	motif,maf1	NA	NA	NA	NA	NA	NA	NA	NA	NA	NA	NA	NA
En02^12:131037317:G:C:A:wP76	GM12878	En02	12:131037317:G:C:A:wP76	12	131037317	NA	rare	14	0	47	15	166	131	185	127	22	152.25	-0.847042612752202	1.03868944850467
En02^12:131037317:G:C:R:wP76	GM12878	En02	12:131037317:G:C:R:wP76	12	131037317	NA	motif,rare	0	0	50	19	126	87	116	83	9	103	NA	NA
En02^12:131617069:C:T:A:wP93	GM12878	En02	12:131617069:C:T:A:wP93	12	131617069	NA	rare	108	164	179	453	898	659	944	603	103	776	0.451072539654034	0.177442112159683
En02^12:131617069:C:T:R:wP93	GM12878	En02	12:131617069:C:T:R:wP93	12	131617069	NA	motif,rare	296	439	397	273	1273	824	1167	788	121	1013	0.695526203480794	0.142541071786351
En02^12:131617075:C:G:A:wP99	GM12878	En02	12:131617075:C:G:A:wP99	12	131617075	NA	maf1	384	309	247	335	828	562	882	587	85	714.75	1.06059294816123	0.157420363633809
En02^12:131617075:C:G:R:wP99	GM12878	En02	12:131617075:C:G:R:wP99	12	131617075	NA	motif,maf1	296	439	397	273	1273	824	1167	788	121	1013	0.695526203480794	0.142541071786351
En02^12:131617212:G:A:A:wP124	GM12878	En02	12:131617212:G:A:A:wP124	12	131617212	NA	maf1	115	7	211	217	474	333	530	364	66	425.25	0.566137015534538	0.316325589675573
En02^12:131617212:G:A:R:wP124	GM12878	En02	12:131617212:G:A:R:wP124	12	131617212	NA	motif,maf1	90	35	107	116	509	382	626	342	73	464.75	-0.200799766134934	0.338810052957547
En02^12:132071524:G:A:A:wP113	GM12878	En02	12:132071524:G:A:A:wP113	12	132071524	NA	maf1	19	57	37	16	305	200	378	215	40	274.5	-0.841186335766258	0.677898664193151
En02^12:132071524:G:A:R:wP113	GM12878	En02	12:132071524:G:A:R:wP113	12	132071524	NA	motif,maf1	34	126	77	78	537	340	583	346	59	451.5	-0.267002343082979	0.529560188769603
En02^12:132102979:C:T:A:wP78	GM12878	En02	12:132102979:C:T:A:wP78	12	132102979	NA	maf1	155	164	22	195	429	289	521	324	51	390.75	0.712492020135566	0.374784795675193
En02^12:132102979:C:T:R:wP78	GM12878	En02	12:132102979:C:T:R:wP78	12	132102979	NA	motif,maf1	149	87	31	50	245	147	274	170	26	209	0.843621513418148	0.758177021097288
En02^12:132131117:G:A:A:wP94	GM12878	En02	12:132131117:G:A:A:wP94	12	132131117	NA	maf1	453	566	482	545	1348	880	1406	895	180	1132.25	1.08635803526306	0.168443698456126
En02^12:132131117:G:A:R:wP94	GM12878	En02	12:132131117:G:A:R:wP94	12	132131117	NA	motif,maf1	416	437	606	424	1283	875	1395	949	163	1125.5	0.955920047845812	0.142729924121212
En02^12:132279332:G:A:A:wP109	GM12878	En02	12:132279332:G:A:A:wP109	12	132279332	NA	maf1	65	35	109	57	400	294	438	373	47	376.25	-0.32392576155059	0.400079987391117
En02^12:132279332:G:A:R:wP109	GM12878	En02	12:132279332:G:A:R:wP109	12	132279332	NA	motif,maf1	56	65	32	31	456	302	478	256	47	373	-0.772534090118814	0.452227727300688
En02^12:132279342:A:G:A:wP119	GM12878	En02	12:132279342:A:G:A:wP119	12	132279342	NA	maf1	47	124	93	105	355	272	381	279	44	321.75	0.4174928983405	0.652426963465908
En02^12:132279342:A:G:R:wP119	GM12878	En02	12:132279342:A:G:R:wP119	12	132279342	NA	motif,maf1	56	65	32	31	456	302	478	256	47	373	-0.772534090118814	0.452227727300688
En02^12:132279345:G:C:A:wP122	GM12878	En02	12:132279345:G:C:A:wP122	12	132279345	NA	rare	76	21	68	31	391	280	467	276	47	353.5	-0.651099073713256	0.720465059963247
En02^12:132279345:G:C:R:wP122	GM12878	En02	12:132279345:G:C:R:wP122	12	132279345	NA	motif,rare	56	65	32	31	456	302	478	256	47	373	-0.772534090118814	0.452227727300688
En02^12:132664285:T:C:A:wP79	GM12878	En02	12:132664285:T:C:A:wP79	12	132664285	NA	maf1	93	167	256	97	640	413	644	416	76	528.25	0.428545159833881	0.229062251470743
En02^12:132664285:T:C:R:wP79	GM12878	En02	12:132664285:T:C:R:wP79	12	132664285	NA	motif,maf1	116	170	20	79	518	291	461	332	61	400.5	0.200258555833302	0.330153865701217
En02^12:132664326:G:T:A:wP120	GM12878	En02	12:132664326:G:T:A:wP120	12	132664326	NA	maf1	86	206	77	67	492	405	586	374	63	464.25	0.14345907530055	0.309410949138613
En02^12:132664326:G:T:R:wP120	GM12878	En02	12:132664326:G:T:R:wP120	12	132664326	NA	motif,maf1	116	170	20	79	518	291	461	332	61	400.5	0.200258555833302	0.330153865701217
En02^12:15432290:C:T:A:wP105	GM12878	En02	12:15432290:C:T:A:wP105	12	15432290	NA	maf1	32	18	69	46	239	192	268	191	37	222.5	-0.23700034930543	0.204482087740234
En02^12:15432290:C:T:A:wP93	GM12878	En02	12:15432290:C:T:A:wP93	12	15432290	NA	maf1	27	20	30	58	265	184	269	183	30	225.25	-0.519172832502881	0.222033776911118
En02^12:15432290:C:T:R:wP105	GM12878	En02	12:15432290:C:T:R:wP105	12	15432290	NA	motif,maf1	36	70	140	70	225	193	247	175	26	210	0.78187385637905	0.179560678452062
En02^12:15432290:C:T:R:wP93	GM12878	En02	12:15432290:C:T:R:wP93	12	15432290	NA	motif,maf1	0	16	0	20	119	76	97	54	15	86.5	-1.01507725113348	0.348674474435516
En02^12:15588678:A:G:A:wP76	GM12878	En02	12:15588678:A:G:A:wP76	12	15588678	NA	maf1	20	0	15	17	219	140	187	99	26	161.25	-1.4205677497852	0.98106300519577
En02^12:15588678:A:G:R:wP76	GM12878	En02	12:15588678:A:G:R:wP76	12	15588678	NA	motif,maf1	0	72	1	15	117	115	147	116	21	123.75	-0.232479522221049	1.45683172767395
En02^12:176429:C:A:A:wP119	GM12878	En02	12:176429:C:A:A:wP119	12	176429	NA	rare	109	92	57	36	141	96	156	123	36	129	1.40152203452811	1.18294364532556
En02^12:176429:C:A:R:wP119	GM12878	En02	12:176429:C:A:R:wP119	12	176429	NA	motif,rare	80	132	170	72	212	143	191	132	49	169.5	1.62984605775034	1.13343256442733
En02^12:18935939:G:C:A:wP90	GM12878	En02	12:18935939:G:C:A:wP90	12	18935939	NA	maf1	0	0	37	8	121	125	139	124	19	127.25	-1.38950016584312	0.825898254088599
En02^12:18935939:G:C:R:wP90	GM12878	En02	12:18935939:G:C:R:wP90	12	18935939	NA	motif,maf1	0	44	28	12	194	153	219	132	24	174.5	-0.819501402721897	0.73614986974367
En02^12:18935942:C:G:A:wP93	GM12878	En02	12:18935942:C:G:A:wP93	12	18935942	NA	maf1	19	56	0	19	72	65	126	82	14	86.25	0.385603579335084	0.646127395870572
En02^12:18935942:C:G:R:wP93	GM12878	En02	12:18935942:C:G:R:wP93	12	18935942	NA	motif,maf1	0	44	28	12	194	153	219	132	24	174.5	-0.819501402721897	0.73614986974367
En02^12:18935947:C:T:A:wP98	GM12878	En02	12:18935947:C:T:A:wP98	12	18935947	NA	maf1	48	30	8	33	213	163	244	175	29	198.75	-0.517930687663194	0.477207381726936
En02^12:18935947:C:T:R:wP98	GM12878	En02	12:18935947:C:T:R:wP98	12	18935947	NA	motif,maf1	0	44	28	12	194	153	219	132	24	174.5	-0.819501402721897	0.73614986974367
En02^12:1897044:G:A:A:wP84	GM12878	En02	12:1897044:G:A:A:wP84	12	1897044	NA	maf1	0	16	0	7	138	79	135	94	17	111.5	-1.99275011797043	0.822659899050499
En02^12:1897044:G:A:R:wP84	GM12878	En02	12:1897044:G:A:R:wP84	12	1897044	NA	motif,maf1	87	15	0	0	248	186	232	147	28	203.25	-0.792240434686614	0.54023750670138
En02^12:1897077:C:T:A:wP117	GM12878	En02	12:1897077:C:T:A:wP117	12	1897077	NA	maf1	0	221	29	35	185	189	216	161	22	187.75	0.846677515542257	0.760513358563555
En02^12:1897077:C:T:R:wP117	GM12878	En02	12:1897077:C:T:R:wP117	12	1897077	NA	motif,maf1	87	15	0	0	248	186	232	147	28	203.25	-0.792240434686614	0.54023750670138
En02^12:1940435:C:A:A:wP111	GM12878	En02	12:1940435:C:A:A:wP111	12	1940435	NA	rare	106	115	136	72	665	414	774	390	79	560.75	-0.145938018741943	0.489712035529725
En02^12:1940435:C:A:R:wP111	GM12878	En02	12:1940435:C:A:R:wP111	12	1940435	NA	motif,rare	291	471	120	117	1007	657	1142	753	124	889.75	0.416814218347593	0.249107603706828
En02^12:20809762:G:A:A:wP85	GM12878	En02	12:20809762:G:A:A:wP85	12	20809762	NA	maf1	5	13	32	59	372	239	328	249	38	297	-1.22799953893572	0.413282952007894
En02^12:20809762:G:A:R:wP85	GM12878	En02	12:20809762:G:A:R:wP85	12	20809762	NA	motif,maf1	82	91	33	15	337	228	373	252	44	297.5	-0.195766550637153	0.423640473902871
En02^12:24802324:A:G:A:wP83	GM12878	En02	12:24802324:A:G:A:wP83	12	24802324	NA	maf1	0	0	187	13	16	22	34	13	5	21.25	NA	NA
En02^12:24802324:A:G:R:wP83	GM12878	En02	12:24802324:A:G:R:wP83	12	24802324	NA	motif,maf1	0	0	0	0	9	5	14	0	3	7	NA	NA
En02^12:24802341:C:G:A:wP100	GM12878	En02	12:24802341:C:G:A:wP100	12	24802341	NA	rare	18	0	8	0	45	28	27	35	5	33.75	NA	NA
En02^12:24802341:C:G:R:wP100	GM12878	En02	12:24802341:C:G:R:wP100	12	24802341	NA	motif,rare	0	0	0	0	9	5	14	0	3	7	NA	NA
En02^12:24802360:A:C:A:wP119	GM12878	En02	12:24802360:A:C:A:wP119	12	24802360	NA	maf1	35	0	0	0	100	62	83	67	14	78	-0.970743365733816	1.00800828840936
En02^12:24802360:A:C:R:wP119	GM12878	En02	12:24802360:A:C:R:wP119	12	24802360	NA	motif,maf1	0	0	0	0	9	5	14	0	3	7	NA	NA
En02^12:25539105:C:G:A:wP104	GM12878	En02	12:25539105:C:G:A:wP104	12	25539105	NA	maf1	95	126	144	120	112	116	135	80	32	110.75	2.33222849526475	0.197101102291304
En02^12:25539105:C:G:R:wP104	GM12878	En02	12:25539105:C:G:R:wP104	12	25539105	NA	motif,maf1	74	60	107	81	59	51	81	46	22	59.25	2.6523450468266	0.253350486212851
En02^12:25929019:T:A:A:wP88	GM12878	En02	12:25929019:T:A:A:wP88	12	25929019	NA	rare	197	52	227	183	614	440	633	413	72	525	0.526332827182263	0.204820455302838
En02^12:25929019:T:A:R:wP88	GM12878	En02	12:25929019:T:A:R:wP88	12	25929019	NA	motif,rare	100	428	68	27	331	261	440	258	45	322.5	1.21606407609686	0.35101145323876
En02^12:26102424:C:T:A:wP91	GM12878	En02	12:26102424:C:T:A:wP91	12	26102424	NA	maf1	14	0	0	0	99	68	95	48	9	77.5	NA	NA
En02^12:26102424:C:T:R:wP91	GM12878	En02	12:26102424:C:T:R:wP91	12	26102424	NA	motif,maf1	0	0	0	9	43	44	56	37	10	45	-2.09463102846507	1.30993634450885
En02^12:26102481:A:G:A:wP121	GM12878	En02	12:26102481:A:G:A:wP121	12	26102481	NA	maf1	12	65	182	28	201	153	228	166	17	187	0.789326599084292	0.858877534988169
En02^12:26102481:A:G:R:wP121	GM12878	En02	12:26102481:A:G:R:wP121	12	26102481	NA	motif,maf1	31	16	483	7	165	92	160	109	21	131.5	2.17795318166122	0.742155837332496
En02^12:26267465:T:C:A:wP88	GM12878	En02	12:26267465:T:C:A:wP88	12	26267465	NA	rare	611	530	574	438	221	167	239	150	58	194.25	3.68545007097766	0.120912235012843
En02^12:26267465:T:C:R:wP88	GM12878	En02	12:26267465:T:C:R:wP88	12	26267465	NA	motif,rare	517	412	323	634	216	129	273	164	61	195.5	3.5116563294101	0.125844856418592
En02^12:2666858:T:A:A:wP76	GM12878	En02	12:2666858:T:A:A:wP76	12	2666858	NA	maf1	287	449	185	240	1159	763	1211	844	125	994.25	0.460424559736488	0.143292423407361
En02^12:2666858:T:A:R:wP76	GM12878	En02	12:2666858:T:A:R:wP76	12	2666858	NA	motif,maf1	392	89	106	167	543	375	519	359	67	449	0.955770973764634	0.209731558809189
En02^12:26985471:G:C:A:wP78	GM12878	En02	12:26985471:G:C:A:wP78	12	26985471	NA	maf1	11	0	60	37	37	21	44	14	5	29	NA	NA
En02^12:26985471:G:C:R:wP78	GM12878	En02	12:26985471:G:C:R:wP78	12	26985471	NA	motif,maf1	61	0	41	2	25	30	18	29	4	25.5	NA	NA
En02^12:27520269:G:A:A:wP100	GM12878	En02	12:27520269:G:A:A:wP100	12	27520269	NA	maf1	14	22	3	36	159	115	157	104	18	133.75	-0.591842495688322	0.439127810214828
En02^12:27520269:G:A:R:wP100	GM12878	En02	12:27520269:G:A:R:wP100	12	27520269	NA	motif,maf1	19	0	0	53	190	112	180	94	17	144	-0.735613875761492	0.581300792177111
En02^12:27933567:C:A:A:wP95	GM12878	En02	12:27933567:C:A:A:wP95	12	27933567	NA	rare	485	193	159	55	485	309	455	361	83	402.5	1.35019912707605	0.22215552601613
En02^12:27933567:C:A:R:wP95	GM12878	En02	12:27933567:C:A:R:wP95	12	27933567	NA	motif,rare	117	17	184	80	544	298	474	344	79	415	0.134885748692747	0.227727501978713
En02^12:2861939:T:C:A:wP88	GM12878	En02	12:2861939:T:C:A:wP88	12	2861939	NA	maf1	145	93	76	31	495	280	409	245	80	357.25	0.181348235434656	0.534814251133828
En02^12:2861939:T:C:R:wP88	GM12878	En02	12:2861939:T:C:R:wP88	12	2861939	NA	motif,maf1	67	19	10	6	198	141	227	150	39	179	-0.601965533815877	1.04389898069931
En02^12:2893327:G:A:A:wP123	GM12878	En02	12:2893327:G:A:A:wP123	12	2893327	NA	maf1	129	134	146	223	619	444	699	437	72	549.75	0.42670295225791	0.13438522089958
En02^12:2893327:G:A:R:wP123	GM12878	En02	12:2893327:G:A:R:wP123	12	2893327	NA	motif,maf1	112	19	55	71	376	298	415	314	40	350.75	-0.258244167180253	0.278553933689126
En02^12:29146798:G:A:A:wP92	GM12878	En02	12:29146798:G:A:A:wP92	12	29146798	NA	maf1	129	264	166	117	617	366	566	398	56	486.75	0.709980313501258	0.219715148087388
En02^12:29146798:G:A:R:wP92	GM12878	En02	12:29146798:G:A:R:wP92	12	29146798	NA	motif,maf1	48	113	176	72	520	390	581	365	63	464	0.0245270793381193	0.388890856636432
En02^12:29146812:C:A:A:wP106	GM12878	En02	12:29146812:C:A:A:wP106	12	29146812	NA	rare	48	183	77	62	577	477	663	400	73	529.25	-0.279837557861055	0.288902418157573
En02^12:29146812:C:A:R:wP106	GM12878	En02	12:29146812:C:A:R:wP106	12	29146812	NA	motif,rare	48	113	176	72	520	390	581	365	63	464	0.0245270793381193	0.388890856636432
En02^12:31000398:G:A:A:wP104	GM12878	En02	12:31000398:G:A:A:wP104	12	31000398	NA	maf1	116	176	215	44	195	162	176	139	26	168	1.89697520200195	0.275005231354454
En02^12:31000398:G:A:R:wP104	GM12878	En02	12:31000398:G:A:R:wP104	12	31000398	NA	motif,maf1	0	13	0	31	82	49	72	39	10	60.5	-0.181096331260019	0.537157603712263
En02^12:32328504:G:T:A:wP93	GM12878	En02	12:32328504:G:T:A:wP93	12	32328504	NA	maf1	111	61	54	43	610	353	606	430	57	499.75	-0.670688555228143	0.580641385676207
En02^12:32328504:G:T:R:wP93	GM12878	En02	12:32328504:G:T:R:wP93	12	32328504	NA	motif,maf1	0	0	62	104	259	174	296	164	32	223.25	-0.199906480302085	0.569922146142751
En02^12:329169:G:A:A:wP109	GM12878	En02	12:329169:G:A:A:wP109	12	329169	NA	maf1	239	156	471	262	859	587	919	650	119	753.75	0.778085835878727	0.158016618113819
En02^12:329169:G:A:R:wP109	GM12878	En02	12:329169:G:A:R:wP109	12	329169	NA	motif,maf1	129	111	94	95	479	320	523	360	65	420.5	0.250816349365989	0.178398514683088
En02^12:33049457:C:A:A:wP107	GM12878	En02	12:33049457:C:A:A:wP107	12	33049457	NA	maf1	49	49	31	53	81	42	50	51	20	56	1.92093539865203	0.373164954761724
En02^12:33049457:C:A:R:wP107	GM12878	En02	12:33049457:C:A:R:wP107	12	33049457	NA	motif,maf1	21	17	18	26	123	68	89	67	24	86.75	0.144862494346022	0.393036879394922
En02^12:33049590:C:T:A:wP91	GM12878	En02	12:33049590:C:T:A:wP91	12	33049590	NA	maf1	216	73	173	40	390	201	349	205	52	286.25	1.03000149092532	0.234179499484258
En02^12:33049590:C:T:R:wP91	GM12878	En02	12:33049590:C:T:R:wP91	12	33049590	NA	motif,maf1	106	180	163	91	230	141	208	152	49	182.75	1.78536638970408	0.366243988994535
En02^12:3601540:C:T:A:wP90	GM12878	En02	12:3601540:C:T:A:wP90	12	3601540	NA	maf1	127	444	158	108	400	220	396	223	70	309.75	1.70865688627661	0.496000357383891
En02^12:3601540:C:T:R:wP90	GM12878	En02	12:3601540:C:T:R:wP90	12	3601540	NA	motif,maf1	148	124	23	42	141	117	118	108	29	121	1.67764404190338	0.81585908147499
En02^12:41680473:G:A:A:wP105	GM12878	En02	12:41680473:G:A:A:wP105	12	41680473	NA	maf1	46	129	0	30	219	172	258	135	30	196	0.340014621322237	0.479819053254459
En02^12:41680473:G:A:R:wP105	GM12878	En02	12:41680473:G:A:R:wP105	12	41680473	NA	motif,maf1	73	27	120	14	244	165	287	205	33	225.25	0.230746015022111	0.496153711067182
En02^12:43938697:C:T:A:wP101	GM12878	En02	12:43938697:C:T:A:wP101	12	43938697	NA	maf1	150	188	302	110	530	368	630	377	59	476.25	0.868542677007305	0.309367772190954
En02^12:43938697:C:T:R:wP101	GM12878	En02	12:43938697:C:T:R:wP101	12	43938697	NA	motif,maf1	37	143	38	92	547	315	638	442	63	485.5	-0.383848856340786	0.31295945565324
En02^12:45737581:G:A:A:wP100	GM12878	En02	12:45737581:G:A:A:wP100	12	45737581	NA	maf1	58	0	8	36	164	114	204	113	22	148.75	-0.318338764269715	0.571020901852024
En02^12:45737581:G:A:R:wP100	GM12878	En02	12:45737581:G:A:R:wP100	12	45737581	NA	motif,maf1	0	31	0	13	171	107	177	88	27	135.75	-1.32005610655841	0.735327353562556
En02^12:48222917:G:A:A:wP122	GM12878	En02	12:48222917:G:A:A:wP122	12	48222917	NA	maf1	NA	NA	NA	NA	NA	NA	NA	NA	NA	NA	NA	NA
En02^12:48222917:G:A:R:wP122	GM12878	En02	12:48222917:G:A:R:wP122	12	48222917	NA	motif,maf1	701	931	812	967	383	285	431	329	40	357	3.47241832943192	0.104505734528361
En02^12:49012460:A:G:A:wP112	GM12878	En02	12:49012460:A:G:A:wP112	12	49012460	NA	maf1	223	102	194	110	723	463	818	506	87	627.5	0.217850080230664	0.282585505001303
En02^12:49012460:A:G:R:wP112	GM12878	En02	12:49012460:A:G:R:wP112	12	49012460	NA	motif,maf1	80	52	62	80	583	383	576	398	66	485	-0.604638661180777	0.290872393576799
En02^12:49950807:T:G:A:wP81	GM12878	En02	12:49950807:T:G:A:wP81	12	49950807	NA	rare	62	18	9	67	396	268	470	278	54	353	-0.937380668548789	0.431878112535751
En02^12:49950807:T:G:R:wP81	GM12878	En02	12:49950807:T:G:R:wP81	12	49950807	NA	motif,rare	67	108	171	78	617	400	600	415	57	508	-0.0517912481437259	0.370515733793449
En02^12:50473755:A:G:A:wP91	GM12878	En02	12:50473755:A:G:A:wP91	12	50473755	NA	maf1	83	0	49	26	254	138	236	157	23	196.25	-0.114857180270424	1.17426568279729
En02^12:50473755:A:G:R:wP91	GM12878	En02	12:50473755:A:G:R:wP91	12	50473755	NA	motif,maf1	NA	NA	NA	NA	NA	NA	NA	NA	NA	NA	NA	NA
En02^12:52435505:C:G:A:wP118	GM12878	En02	12:52435505:C:G:A:wP118	12	52435505	NA	maf1	160	269	217	228	946	700	1031	705	152	845.5	0.26925553846985	0.18055486242221
En02^12:52435505:C:G:R:wP118	GM12878	En02	12:52435505:C:G:R:wP118	12	52435505	NA	motif,maf1	129	283	191	134	1048	689	1158	769	150	916	-0.0801041193304938	0.177861093283864
En02^12:52472206:G:T:A:wP76	GM12878	En02	12:52472206:G:T:A:wP76	12	52472206	NA	rare	47	0	38	230	416	202	369	228	38	303.75	0.308046513562733	0.193177394657086
En02^12:52472206:G:T:R:wP76	GM12878	En02	12:52472206:G:T:R:wP76	12	52472206	NA	motif,rare	144	15	157	97	377	306	376	268	53	331.75	0.494943273141268	0.187131867365599
En02^12:52637247:G:A:A:wP77	GM12878	En02	12:52637247:G:A:A:wP77	12	52637247	NA	rare	0	14	31	40	120	98	139	87	22	111	-0.172067429095144	0.560877614383836
En02^12:52637247:G:A:R:wP77	GM12878	En02	12:52637247:G:A:R:wP77	12	52637247	NA	motif,rare	24	120	43	56	434	266	402	281	59	345.75	-0.255388770447798	0.414689122978193
En02^12:52695276:T:C:A:wP114	GM12878	En02	12:52695276:T:C:A:wP114	12	52695276	NA	rare	35	32	163	62	359	225	385	218	53	296.75	0.182025897961513	0.277558873088348
En02^12:52695276:T:C:R:wP114	GM12878	En02	12:52695276:T:C:R:wP114	12	52695276	NA	motif,rare	136	270	141	82	536	350	589	410	76	471.25	0.652000648613242	0.277591664455815
En02^12:53273866:A:T:A:wP109	GM12878	En02	12:53273866:A:T:A:wP109	12	53273866	NA	maf1	43	427	111	111	676	486	738	489	79	597.25	0.467851274600526	0.215051121477162
En02^12:53273866:A:T:R:wP109	GM12878	En02	12:53273866:A:T:R:wP109	12	53273866	NA	motif,maf1	242	146	271	239	1117	778	1211	786	129	973	0.0959899797246877	0.17816596506719
En02^12:53319015:G:A:A:wP112	GM12878	En02	12:53319015:G:A:A:wP112	12	53319015	NA	maf1	56	34	42	9	188	152	246	151	25	184.25	-0.180876349057852	0.325641622775519
En02^12:53319015:G:A:R:wP112	GM12878	En02	12:53319015:G:A:R:wP112	12	53319015	NA	motif,maf1	64	22	0	23	207	122	245	177	31	187.75	-0.551739122646522	0.362388973156035
En02^12:53459945:G:A:A:wP87	GM12878	En02	12:53459945:G:A:A:wP87	12	53459945	NA	rare	144	125	169	119	983	632	1045	649	89	827.25	-0.347454867104467	0.160711265587276
En02^12:53459945:G:A:R:wP87	GM12878	En02	12:53459945:G:A:R:wP87	12	53459945	NA	motif,rare	200	220	55	158	669	422	789	468	87	587	0.36078235178617	0.155283905743181
En02^12:54496210:G:A:A:wP97	GM12878	En02	12:54496210:G:A:A:wP97	12	54496210	NA	rare	108	22	141	72	468	310	570	294	49	410.5	-0.047902253750745	0.326034027057926
En02^12:54496210:G:A:R:wP97	GM12878	En02	12:54496210:G:A:R:wP97	12	54496210	NA	motif,rare	54	23	74	6	389	277	377	250	52	323.25	-0.864022259746825	0.628526860676356
En02^12:54496219:A:G:A:wP106	GM12878	En02	12:54496219:A:G:A:wP106	12	54496219	NA	maf1	156	92	79	64	548	406	602	420	68	494	-0.12850607716615	0.506746963014566
En02^12:54496219:A:G:R:wP106	GM12878	En02	12:54496219:A:G:R:wP106	12	54496219	NA	motif,maf1	54	23	74	6	389	277	377	250	52	323.25	-0.864022259746825	0.628526860676356
En02^12:54754751:G:T:A:wP117	GM12878	En02	12:54754751:G:T:A:wP117	12	54754751	NA	maf1	31	168	56	59	359	217	361	228	43	291.25	0.368725080138089	0.270964720752653
En02^12:54754751:G:T:R:wP117	GM12878	En02	12:54754751:G:T:R:wP117	12	54754751	NA	motif,maf1	0	29	50	84	233	171	296	193	32	223.25	-0.227010734002412	0.312796661566818
En02^12:56522234:G:A:A:wP125	GM12878	En02	12:56522234:G:A:A:wP125	12	56522234	NA	rare	110	55	114	100	678	426	664	476	90	561	-0.356633599042651	0.303200138207749
En02^12:56522234:G:A:R:wP125	GM12878	En02	12:56522234:G:A:R:wP125	12	56522234	NA	motif,rare	35	107	89	118	500	322	494	332	59	412	-0.00436753540932294	0.263574876769702
En02^12:56709919:C:T:A:wP98	GM12878	En02	12:56709919:C:T:A:wP98	12	56709919	NA	maf1	175	262	209	204	330	237	328	247	40	285.5	1.78998452783944	0.119914805570744
En02^12:56709919:C:T:R:wP98	GM12878	En02	12:56709919:C:T:R:wP98	12	56709919	NA	motif,maf1	331	360	487	262	275	161	306	163	26	226.25	2.90156658364414	0.121576291368362
En02^12:57146069:T:G:A:wP118	GM12878	En02	12:57146069:T:G:A:wP118	12	57146069	NA	maf1	4	14	128	57	266	179	283	196	24	231	-0.00573228787383883	0.476096778725242
En02^12:57146069:T:G:R:wP118	GM12878	En02	12:57146069:T:G:R:wP118	12	57146069	NA	motif,maf1	30	44	17	67	154	123	196	197	22	167.5	0.121689430435914	0.361277183430021
En02^12:57595167:G:A:A:wP79	GM12878	En02	12:57595167:G:A:A:wP79	12	57595167	NA	rare	12	0	0	0	82	61	95	52	13	72.5	-2.3868687869128	0.90723699732763
En02^12:57595167:G:A:R:wP79	GM12878	En02	12:57595167:G:A:R:wP79	12	57595167	NA	motif,rare	88	384	51	108	354	239	306	254	37	288.25	1.38196156895886	0.572589125637077
En02^12:57595191:G:T:A:wP103	GM12878	En02	12:57595191:G:T:A:wP103	12	57595191	NA	maf1	88	168	65	76	420	250	440	296	39	351.5	0.425659341450544	0.322792410732856
En02^12:57595191:G:T:R:wP103	GM12878	En02	12:57595191:G:T:R:wP103	12	57595191	NA	motif,maf1	88	384	51	108	354	239	306	254	37	288.25	1.38196156895886	0.572589125637077
En02^12:58240413:G:C:A:wP88	GM12878	En02	12:58240413:G:C:A:wP88	12	58240413	NA	maf1	NA	NA	NA	NA	NA	NA	NA	NA	NA	NA	NA	NA
En02^12:58240413:G:C:R:wP88	GM12878	En02	12:58240413:G:C:R:wP88	12	58240413	NA	motif,maf1	NA	NA	NA	NA	NA	NA	NA	NA	NA	NA	NA	NA
En02^12:59289115:T:C:A:wP120	GM12878	En02	12:59289115:T:C:A:wP120	12	59289115	NA	rare	9	7	0	80	116	77	122	76	13	97.75	0.238841568745765	1.07402528797579
En02^12:59289115:T:C:R:wP120	GM12878	En02	12:59289115:T:C:R:wP120	12	59289115	NA	motif,rare	50	29	0	2	154	60	134	69	17	104.25	-0.0784899934557211	0.785193276071338
En02^12:62997470:C:G:A:wP99	GM12878	En02	12:62997470:C:G:A:wP99	12	62997470	NA	rare	191	127	121	132	633	425	625	363	90	511.5	0.386744430826057	0.234568087885442
En02^12:62997470:C:G:R:wP99	GM12878	En02	12:62997470:C:G:R:wP99	12	62997470	NA	motif,rare	NA	NA	NA	NA	NA	NA	NA	NA	NA	NA	NA	NA
En02^12:6359735:A:G:A:wP108	GM12878	En02	12:6359735:A:G:A:wP108	12	6359735	NA	maf1	358	291	318	234	921	629	916	642	102	777	0.840851939016976	0.15871514646349
En02^12:6359735:A:G:R:wP108	GM12878	En02	12:6359735:A:G:R:wP108	12	6359735	NA	motif,maf1	86	91	90	139	454	360	535	361	56	427.5	0.141854173813983	0.192115667197748
En02^12:6359747:G:C:A:wP120	GM12878	En02	12:6359747:G:C:A:wP120	12	6359747	NA	maf1	175	170	143	228	598	352	653	410	71	503.25	0.749622810423121	0.16515467577066
En02^12:6359747:G:C:R:wP120	GM12878	En02	12:6359747:G:C:R:wP120	12	6359747	NA	motif,maf1	86	91	90	139	454	360	535	361	56	427.5	0.141854173813983	0.192115667197748
En02^12:65399678:C:T:A:wP93	GM12878	En02	12:65399678:C:T:A:wP93	12	65399678	NA	rare	8	0	0	17	80	54	73	58	7	66.25	NA	NA
En02^12:65399678:C:T:R:wP93	GM12878	En02	12:65399678:C:T:R:wP93	12	65399678	NA	motif,rare	0	0	27	21	102	83	90	63	13	84.5	-0.648560557753105	1.43909105895561
En02^12:65917358:T:C:A:wP115	GM12878	En02	12:65917358:T:C:A:wP115	12	65917358	NA	maf1	143	179	499	56	748	482	680	506	79	604	0.717989941224237	0.259191127309941
En02^12:65917358:T:C:R:wP115	GM12878	En02	12:65917358:T:C:R:wP115	12	65917358	NA	motif,maf1	93	33	123	57	640	439	737	480	74	574	-0.709738279238719	0.289267062649232
En02^12:66036067:T:A:A:wP91	GM12878	En02	12:66036067:T:A:A:wP91	12	66036067	NA	rare	8	5	176	0	87	76	126	88	28	94.25	1.13133825514016	0.440516323198086
En02^12:66036067:T:A:R:wP91	GM12878	En02	12:66036067:T:A:R:wP91	12	66036067	NA	motif,rare	66	188	55	75	260	200	299	127	26	221.5	1.0613601737624	0.386507617912315
En02^12:66286859:C:T:A:wP101	GM12878	En02	12:66286859:C:T:A:wP101	12	66286859	NA	rare	57	80	14	106	401	306	424	238	43	342.25	-0.176197198120995	0.156733247787452
En02^12:66286859:C:T:R:wP101	GM12878	En02	12:66286859:C:T:R:wP101	12	66286859	NA	motif,rare	81	202	37	88	366	270	392	227	42	313.75	0.625711341203687	0.158780381252956
En02^12:66563645:G:A:A:wP82	GM12878	En02	12:66563645:G:A:A:wP82	12	66563645	NA	maf1	78	316	106	218	646	414	732	468	62	565	0.601025958448256	0.161992611033684
En02^12:66563645:G:A:R:wP82	GM12878	En02	12:66563645:G:A:R:wP82	12	66563645	NA	motif,maf1	84	24	48	50	288	221	375	228	29	278	-0.219960178630666	0.230168558232085
En02^12:67242942:T:C:A:wP101	GM12878	En02	12:67242942:T:C:A:wP101	12	67242942	NA	maf1	81	25	239	42	394	241	345	305	58	321.25	0.424000491953592	0.454445713093004
En02^12:67242942:T:C:R:wP101	GM12878	En02	12:67242942:T:C:R:wP101	12	67242942	NA	motif,maf1	76	107	55	49	412	309	493	288	74	375.5	-0.152670810398942	0.270527959237224
En02^12:69181478:G:A:A:wP103	GM12878	En02	12:69181478:G:A:A:wP103	12	69181478	NA	maf1	564	334	509	422	518	337	597	364	65	454	2.23184489011199	0.134295762642721
En02^12:69181478:G:A:R:wP103	GM12878	En02	12:69181478:G:A:R:wP103	12	69181478	NA	motif,maf1	784	662	545	706	507	359	494	307	58	416.75	2.91907242780758	0.138758879359097
En02^12:70058905:G:A:A:wP80	GM12878	En02	12:70058905:G:A:A:wP80	12	70058905	NA	maf1	0	0	17	33	126	87	121	108	12	110.5	-0.947390637976804	0.625995002359981
En02^12:70058905:G:A:R:wP80	GM12878	En02	12:70058905:G:A:R:wP80	12	70058905	NA	motif,maf1	87	11	14	49	107	92	158	89	12	111.5	0.747337973360229	0.339025909026117
En02^12:70986608:G:A:A:wP76	GM12878	En02	12:70986608:G:A:A:wP76	12	70986608	NA	maf1	28	0	10	26	201	172	219	140	30	183	-1.31758882869202	0.503423694550641
En02^12:70986608:G:A:R:wP76	GM12878	En02	12:70986608:G:A:R:wP76	12	70986608	NA	motif,maf1	48	63	50	81	355	265	410	252	45	320.5	-0.174271682419215	0.39156354100924
En02^12:71833931:C:G:A:wP110	GM12878	En02	12:71833931:C:G:A:wP110	12	71833931	NA	rare	145	131	167	103	933	616	898	581	104	757	-0.255140228103901	0.277917156400103
En02^12:71833931:C:G:R:wP110	GM12878	En02	12:71833931:C:G:R:wP110	12	71833931	NA	motif,rare	156	110	168	164	1090	672	1123	792	136	919.25	-0.40232318841357	0.24979535066914
En02^12:72375145:A:T:A:wP102	GM12878	En02	12:72375145:A:T:A:wP102	12	72375145	NA	rare	30	33	0	0	158	105	171	121	15	138.75	-0.898109365747737	0.453891763298351
En02^12:72375145:A:T:R:wP102	GM12878	En02	12:72375145:A:T:R:wP102	12	72375145	NA	motif,rare	29	12	0	12	142	105	137	119	22	125.75	-1.03929334253875	0.676050106616533
En02^12:76060146:T:G:A:wP84	GM12878	En02	12:76060146:T:G:A:wP84	12	76060146	NA	rare	59	49	63	67	308	175	326	174	34	245.75	0.198618692385845	0.299383423541118
En02^12:76060146:T:G:R:wP84	GM12878	En02	12:76060146:T:G:R:wP84	12	76060146	NA	motif,rare	59	31	34	24	244	130	250	184	34	202	-0.225804760784591	0.374755817119106
En02^12:76060162:C:T:A:wP100	GM12878	En02	12:76060162:C:T:A:wP100	12	76060162	NA	maf1	90	5	66	27	181	138	209	134	26	165.5	0.367992913681842	0.342978917618394
En02^12:76060162:C:T:R:wP100	GM12878	En02	12:76060162:C:T:R:wP100	12	76060162	NA	motif,maf1	59	31	34	24	244	130	250	184	34	202	-0.225804760784591	0.374755817119106
En02^12:76354230:A:G:A:wP83	GM12878	En02	12:76354230:A:G:A:wP83	12	76354230	NA	maf1	13	0	58	44	199	151	237	141	34	182	-0.470266977630819	0.50582728304464
En02^12:76354230:A:G:R:wP83	GM12878	En02	12:76354230:A:G:R:wP83	12	76354230	NA	motif,maf1	129	212	113	53	339	233	440	297	40	327.25	0.865588508924053	0.352981864561985
En02^12:76371937:A:T:A:wP83	GM12878	En02	12:76371937:A:T:A:wP83	12	76371937	NA	rare	776	639	807	805	259	180	341	183	27	240.75	3.88446234984955	0.156178937822971
En02^12:76371937:A:T:R:wP83	GM12878	En02	12:76371937:A:T:R:wP83	12	76371937	NA	motif,rare	702	741	903	656	221	155	226	176	19	194.5	4.15383933979329	0.171680111503126
En02^12:76572432:C:G:A:wP93	GM12878	En02	12:76572432:C:G:A:wP93	12	76572432	NA	rare	49	142	177	60	560	466	572	419	72	504.25	-0.0446286798919124	0.364299464862295
En02^12:76572432:C:G:R:wP93	GM12878	En02	12:76572432:C:G:R:wP93	12	76572432	NA	motif,rare	67	60	36	53	547	419	599	387	63	488	-0.953119818175316	0.365323147051714
En02^12:77527554:A:G:A:wP124	GM12878	En02	12:77527554:A:G:A:wP124	12	77527554	NA	rare	219	75	73	26	303	217	335	214	33	267.25	0.762811994429223	0.40056771950869
En02^12:77527554:A:G:R:wP124	GM12878	En02	12:77527554:A:G:R:wP124	12	77527554	NA	motif,rare	31	51	21	50	223	187	213	177	28	200	-0.173559422887839	1.54680269454375
En02^12:77573547:A:G:A:wP122	GM12878	En02	12:77573547:A:G:A:wP122	12	77573547	NA	rare	243	87	269	41	708	482	814	538	85	635.5	0.198110890607113	0.337393070579376
En02^12:77573547:A:G:R:wP122	GM12878	En02	12:77573547:A:G:R:wP122	12	77573547	NA	motif,rare	44	39	108	22	281	245	329	222	44	269.25	-0.166459156892387	0.506135009753492
En02^12:77964381:T:C:A:wP85	GM12878	En02	12:77964381:T:C:A:wP85	12	77964381	NA	rare	57	78	44	28	183	137	152	116	17	147	0.704109552303718	0.205320006573068
En02^12:77964381:T:C:R:wP85	GM12878	En02	12:77964381:T:C:R:wP85	12	77964381	NA	motif,rare	24	59	97	6	198	129	241	121	26	172.25	0.333006398290608	0.47061218157536
En02^12:8085425:G:C:A:wP123	GM12878	En02	12:8085425:G:C:A:wP123	12	8085425	NA	maf1	60	55	69	38	318	234	338	242	35	283	-0.148073024117398	1.03433976650952
En02^12:8085425:G:C:R:wP123	GM12878	En02	12:8085425:G:C:R:wP123	12	8085425	NA	motif,maf1	39	55	375	130	261	198	295	189	34	235.75	1.51785433374949	1.20241481789472
En02^12:8085426:G:T:A:wP124	GM12878	En02	12:8085426:G:T:A:wP124	12	8085426	NA	rare	50	44	90	78	319	222	354	279	49	293.5	0.0344011866849336	1.09009465352955
En02^12:8085426:G:T:R:wP124	GM12878	En02	12:8085426:G:T:R:wP124	12	8085426	NA	motif,rare	39	55	375	130	261	198	295	189	34	235.75	1.51785433374949	1.20241481789472
En02^12:8115752:A:G:A:wP86	GM12878	En02	12:8115752:A:G:A:wP86	12	8115752	NA	maf1	24	5	51	30	403	296	457	248	48	351	-1.4714877269364	0.36425153761171
En02^12:8115752:A:G:R:wP86	GM12878	En02	12:8115752:A:G:R:wP86	12	8115752	NA	motif,maf1	62	8	25	55	180	159	212	168	24	179.75	-0.0751281395232614	0.462835015373726
En02^12:81744244:C:A:A:wP99	GM12878	En02	12:81744244:C:A:A:wP99	12	81744244	NA	rare	0	0	0	0	42	13	29	19	3	25.75	NA	NA
En02^12:81744244:C:A:R:wP99	GM12878	En02	12:81744244:C:A:R:wP99	12	81744244	NA	motif,rare	0	123	14	14	105	58	81	68	10	78	1.23428950257929	1.17019060581472
En02^12:81744246:A:G:A:wP101	GM12878	En02	12:81744246:A:G:A:wP101	12	81744246	NA	maf1	26	23	35	45	183	100	198	113	14	148.5	0.042956601868043	0.730800037611142
En02^12:81744246:A:G:R:wP101	GM12878	En02	12:81744246:A:G:R:wP101	12	81744246	NA	motif,maf1	0	123	14	14	105	58	81	68	10	78	1.23428950257929	1.17019060581472
En02^12:83182588:C:G:A:wP115	GM12878	En02	12:83182588:C:G:A:wP115	12	83182588	NA	rare	34	69	71	27	360	291	444	273	52	342	-0.5533783249976	0.519578978872606
En02^12:83182588:C:G:R:wP115	GM12878	En02	12:83182588:C:G:R:wP115	12	83182588	NA	motif,rare	49	132	29	37	554	381	544	375	71	463.5	-0.658429251005254	0.471686284974226
En02^12:84242684:C:T:A:wP99	GM12878	En02	12:84242684:C:T:A:wP99	12	84242684	NA	rare	38	47	45	88	262	173	253	202	31	222.5	0.191118519197284	0.4570464588596
En02^12:84242684:C:T:R:wP99	GM12878	En02	12:84242684:C:T:R:wP99	12	84242684	NA	motif,rare	22	60	7	34	159	82	159	85	22	121.25	0.314323002176674	0.668063848310367
En02^12:84242686:T:G:A:wP101	GM12878	En02	12:84242686:T:G:A:wP101	12	84242686	NA	maf1	85	42	67	76	277	201	354	155	42	246.75	0.368243548219107	0.357038533119902
En02^12:84242686:T:G:R:wP101	GM12878	En02	12:84242686:T:G:R:wP101	12	84242686	NA	motif,maf1	22	60	7	34	159	82	159	85	22	121.25	0.314323002176674	0.668063848310367
En02^12:84242708:T:G:A:wP123	GM12878	En02	12:84242708:T:G:A:wP123	12	84242708	NA	maf1	15	0	50	54	188	118	217	157	21	170	-0.314658784614231	0.725276415869244
En02^12:84242708:T:G:R:wP123	GM12878	En02	12:84242708:T:G:R:wP123	12	84242708	NA	motif,maf1	22	60	7	34	159	82	159	85	22	121.25	0.314323002176674	0.668063848310367
En02^12:84464288:G:A:A:wP125	GM12878	En02	12:84464288:G:A:A:wP125	12	84464288	NA	maf1	0	16	11	17	108	75	138	97	12	104.5	-1.01004923330871	0.621385401687467
En02^12:84464288:G:A:R:wP125	GM12878	En02	12:84464288:G:A:R:wP125	12	84464288	NA	motif,maf1	9	73	0	8	134	82	121	79	12	104	0.0720192698307185	0.418660265534856
En02^12:84464339:G:A:A:wP85	GM12878	En02	12:84464339:G:A:A:wP85	12	84464339	NA	rare	0	0	0	3	19	20	29	10	4	19.5	NA	NA
En02^12:84464339:G:A:R:wP85	GM12878	En02	12:84464339:G:A:R:wP85	12	84464339	NA	motif,rare	0	19	5	9	32	23	26	4	1	21.25	NA	NA
En02^12:8549458:G:T:A:wP94	GM12878	En02	12:8549458:G:T:A:wP94	12	8549458	NA	maf1	42	73	21	28	42	33	57	44	18	44	2.12653904320642	0.36168876265508
En02^12:8549458:G:T:R:wP94	GM12878	En02	12:8549458:G:T:R:wP94	12	8549458	NA	motif,maf1	22	12	0	28	28	19	32	19	16	24.5	1.58306572203196	0.415741486212734
En02^12:88154878:C:T:A:wP81	GM12878	En02	12:88154878:C:T:A:wP81	12	88154878	NA	maf1	0	0	33	21	53	42	29	30	4	38.5	NA	NA
En02^12:88154878:C:T:R:wP81	GM12878	En02	12:88154878:C:T:R:wP81	12	88154878	NA	motif,maf1	0	0	0	0	79	69	129	57	11	83.5	-6.58781128387862	3.25157214308295
En02^12:88974212:A:G:A:wP119	GM12878	En02	12:88974212:A:G:A:wP119	12	88974212	NA	maf1	227	529	299	148	718	431	649	453	106	562.75	1.33368469959424	0.1864602738478
En02^12:88974212:A:G:R:wP119	GM12878	En02	12:88974212:A:G:R:wP119	12	88974212	NA	motif,maf1	211	133	89	87	661	461	619	467	88	552	0.124352367622019	0.180004576133712
En02^12:9090668:C:T:A:wP115	GM12878	En02	12:9090668:C:T:A:wP115	12	9090668	NA	maf1	121	124	152	89	534	301	514	347	58	424	0.422606353867276	0.434063208685716
En02^12:9090668:C:T:R:wP115	GM12878	En02	12:9090668:C:T:R:wP115	12	9090668	NA	motif,maf1	19	65	326	40	325	212	299	184	41	255	0.993273104543199	0.640572790158114
En02^12:92537956:T:C:A:wP89	GM12878	En02	12:92537956:T:C:A:wP89	12	92537956	NA	maf1	184	64	226	178	777	539	882	599	99	699.25	0.0988779167294032	0.317757004967095
En02^12:92537956:T:C:R:wP89	GM12878	En02	12:92537956:T:C:R:wP89	12	92537956	NA	motif,maf1	10	19	17	22	242	125	244	140	33	187.75	-1.20616475890244	0.823107412437564
En02^12:94569538:C:T:A:wP93	GM12878	En02	12:94569538:C:T:A:wP93	12	94569538	NA	maf1	0	27	25	14	76	69	125	72	12	85.5	-0.146289693513206	0.701258118191133
En02^12:94569538:C:T:R:wP93	GM12878	En02	12:94569538:C:T:R:wP93	12	94569538	NA	motif,maf1	36	0	29	3	84	70	90	61	14	76.25	-0.0128295579551126	1.01340349975491
En02^12:94633518:C:G:A:wP100	GM12878	En02	12:94633518:C:G:A:wP100	12	94633518	NA	maf1	241	183	166	85	877	565	842	574	77	714.5	0.13527178573351	0.33332636074277
En02^12:94633518:C:G:R:wP100	GM12878	En02	12:94633518:C:G:R:wP100	12	94633518	NA	motif,maf1	116	211	87	70	425	321	438	327	46	377.75	0.58206310271462	0.454812812633131
En02^12:94633519:T:G:A:wP101	GM12878	En02	12:94633519:T:G:A:wP101	12	94633519	NA	maf1	NA	NA	NA	NA	NA	NA	NA	NA	NA	NA	NA	NA
En02^12:94633519:T:G:R:wP101	GM12878	En02	12:94633519:T:G:R:wP101	12	94633519	NA	motif,maf1	116	211	87	70	425	321	438	327	46	377.75	0.58206310271462	0.454812812633131
En02^12:95273539:C:T:A:wP98	GM12878	En02	12:95273539:C:T:A:wP98	12	95273539	NA	rare	14	0	18	50	151	94	132	107	26	121	-0.348298668760537	0.566411394658253
En02^12:95273539:C:T:R:wP98	GM12878	En02	12:95273539:C:T:R:wP98	12	95273539	NA	motif,rare	33	0	0	16	58	54	89	64	11	66.25	-0.240793908715748	2.25433153220899
En02^12:95273542:T:C:A:wP101	GM12878	En02	12:95273542:T:C:A:wP101	12	95273542	NA	maf1	0	89	27	21	130	97	115	92	15	108.5	0.579984873295808	2.95280042488649
En02^12:95273542:T:C:R:wP101	GM12878	En02	12:95273542:T:C:R:wP101	12	95273542	NA	motif,maf1	33	0	0	16	58	54	89	64	11	66.25	-0.240793908715748	2.25433153220899
En02^12:95273562:A:G:A:wP121	GM12878	En02	12:95273562:A:G:A:wP121	12	95273562	NA	maf1	16	0	19	17	54	44	70	68	14	59	-0.0274656100674529	3.23361197920101
En02^12:95273562:A:G:R:wP121	GM12878	En02	12:95273562:A:G:R:wP121	12	95273562	NA	motif,maf1	33	0	0	16	58	54	89	64	11	66.25	-0.240793908715748	2.25433153220899
En02^12:95273586:A:G:A:wP84	GM12878	En02	12:95273586:A:G:A:wP84	12	95273586	NA	maf1	167	0	0	0	68	43	85	39	10	58.75	1.72984686751414	2.58104115230992
En02^12:95273586:A:G:R:wP84	GM12878	En02	12:95273586:A:G:R:wP84	12	95273586	NA	motif,maf1	14	0	34	8	85	39	101	43	9	67	NA	NA
En02^12:95323772:G:A:A:wP102	GM12878	En02	12:95323772:G:A:A:wP102	12	95323772	NA	maf1	15	30	0	0	85	58	61	62	9	66.5	NA	NA
En02^12:95323772:G:A:R:wP102	GM12878	En02	12:95323772:G:A:R:wP102	12	95323772	NA	motif,maf1	0	0	178	12	92	78	129	87	18	96.5	1.10302958343271	0.719093369173055
En02^12:96017678:C:T:A:wP82	GM12878	En02	12:96017678:C:T:A:wP82	12	96017678	NA	maf1	159	130	134	305	580	453	643	438	67	528.5	0.680991859263156	0.227825970903931
En02^12:96017678:C:T:R:wP82	GM12878	En02	12:96017678:C:T:R:wP82	12	96017678	NA	motif,maf1	212	36	107	83	562	343	552	398	62	463.75	0.12081296541221	0.248404079022377
En02^12:96472230:G:A:A:wP117	GM12878	En02	12:96472230:G:A:A:wP117	12	96472230	NA	maf1	147	246	49	106	672	422	654	457	73	551.25	0.240475067989239	0.236408126637928
En02^12:96472230:G:A:R:wP117	GM12878	En02	12:96472230:G:A:R:wP117	12	96472230	NA	motif,maf1	378	233	67	116	861	590	965	620	98	759	0.296939756387026	0.204444932554733
En02^12:96622841:G:A:A:wP89	GM12878	En02	12:96622841:G:A:A:wP89	12	96622841	NA	maf1	14	0	0	30	137	124	191	98	22	137.5	-1.40640354359679	0.683111894312787
En02^12:96622841:G:A:R:wP89	GM12878	En02	12:96622841:G:A:R:wP89	12	96622841	NA	motif,maf1	17	16	40	60	199	137	221	138	27	173.75	-0.162530490944979	0.491765919047231
En02^12:97301290:G:T:A:wP121	GM12878	En02	12:97301290:G:T:A:wP121	12	97301290	NA	maf1	12	27	0	7	24	11	17	16	8	17	NA	NA
En02^12:97301290:G:T:R:wP121	GM12878	En02	12:97301290:G:T:R:wP121	12	97301290	NA	motif,maf1	18	44	23	18	59	14	34	26	13	33.25	1.92200933735702	0.790364467783115
En02^12:97840813:C:G:A:wP95	GM12878	En02	12:97840813:C:G:A:wP95	12	97840813	NA	maf1	22	38	84	40	161	140	215	132	26	162	0.378894909795178	0.463540302603404
En02^12:97840813:C:G:R:wP95	GM12878	En02	12:97840813:C:G:R:wP95	12	97840813	NA	motif,maf1	32	39	88	3	141	138	197	114	22	147.5	0.308992917827131	0.717950178805081
En02^12:98690668:G:A:A:wP119	GM12878	En02	12:98690668:G:A:A:wP119	12	98690668	NA	maf1	251	54	15	77	296	224	262	202	24	246	0.888774336044877	1.02179221838596
En02^12:98690668:G:A:R:wP119	GM12878	En02	12:98690668:G:A:R:wP119	12	98690668	NA	motif,maf1	0	21	0	24	167	101	187	112	15	141.75	-1.36256064116746	0.864121345580241
En02^13:100448646:G:C:A:wP101	GM12878	En02	13:100448646:G:C:A:wP101	13	100448646	NA	maf1	30	32	24	55	243	212	287	223	29	241.25	-0.566874797342827	0.908778045755603
En02^13:100448646:G:C:A:wP89	GM12878	En02	13:100448646:G:C:A:wP89	13	100448646	NA	maf1	47	58	62	16	256	180	278	212	44	231.5	-0.137342681470969	0.893781824570583
En02^13:100448646:G:C:R:wP101	GM12878	En02	13:100448646:G:C:R:wP101	13	100448646	NA	motif,maf1	71	96	99	36	456	354	467	354	42	407.75	-0.236014733214588	0.681086726194487
En02^13:100448646:G:C:R:wP89	GM12878	En02	13:100448646:G:C:R:wP89	13	100448646	NA	motif,maf1	34	100	95	139	503	324	452	257	75	384	0.182830641749457	0.629619644548127
En02^13:100836540:T:G:A:wP79	GM12878	En02	13:100836540:T:G:A:wP79	13	100836540	NA	maf1	27	11	12	0	72	72	89	59	13	73	-0.370254334854672	1.05955152104756
En02^13:100836540:T:G:R:wP79	GM12878	En02	13:100836540:T:G:R:wP79	13	100836540	NA	motif,maf1	0	41	0	13	76	70	87	46	12	69.75	-0.0890938266466725	0.980326664142015
En02^13:100836574:G:A:A:wP113	GM12878	En02	13:100836574:G:A:A:wP113	13	100836574	NA	rare	0	17	0	15	67	44	80	66	11	64.25	-0.743982927177841	0.743468835097722
En02^13:100836574:G:A:R:wP113	GM12878	En02	13:100836574:G:A:R:wP113	13	100836574	NA	motif,rare	0	41	0	13	76	70	87	46	12	69.75	-0.0890938266466725	0.980326664142015
En02^13:101910727:C:T:A:wP85	GM12878	En02	13:101910727:C:T:A:wP85	13	101910727	NA	rare	0	0	0	0	7	9	15	5	2	9	NA	NA
En02^13:101910727:C:T:R:wP85	GM12878	En02	13:101910727:C:T:R:wP85	13	101910727	NA	motif,rare	138	151	161	55	670	506	776	441	85	598.25	-0.0269301050497854	0.271392452931849
En02^13:102159660:A:G:A:wP118	GM12878	En02	13:102159660:A:G:A:wP118	13	102159660	NA	maf1	11	90	19	21	233	123	241	157	29	188.5	-0.137699165269562	0.529160807075832
En02^13:102159660:A:G:R:wP118	GM12878	En02	13:102159660:A:G:R:wP118	13	102159660	NA	motif,maf1	19	25	136	18	113	98	119	96	18	106.5	1.03432149698974	0.658261786258728
En02^13:102571997:A:G:A:wP120	GM12878	En02	13:102571997:A:G:A:wP120	13	102571997	NA	maf1	89	68	61	55	630	453	662	466	78	552.75	-0.805077876677007	0.601498301480621
En02^13:102571997:A:G:R:wP120	GM12878	En02	13:102571997:A:G:R:wP120	13	102571997	NA	motif,maf1	111	500	248	94	1020	675	1075	751	115	880.25	0.355420012335866	0.371477838511396
En02^13:102571999:C:A:A:wP122	GM12878	En02	13:102571999:C:A:A:wP122	13	102571999	NA	rare	0	0	0	0	3	3	3	9	2	4.5	NA	NA
En02^13:102571999:C:A:R:wP122	GM12878	En02	13:102571999:C:A:R:wP122	13	102571999	NA	motif,rare	111	500	248	94	1020	675	1075	751	115	880.25	0.355420012335866	0.371477838511396
En02^13:102572001:C:A:A:wP124	GM12878	En02	13:102572001:C:A:A:wP124	13	102572001	NA	maf1	127	157	62	55	735	425	807	479	97	611.5	-0.353234019205305	0.405694925384039
En02^13:102572001:C:A:R:wP124	GM12878	En02	13:102572001:C:A:R:wP124	13	102572001	NA	motif,maf1	111	500	248	94	1020	675	1075	751	115	880.25	0.355420012335866	0.371477838511396
En02^13:102588360:A:G:A:wP86	GM12878	En02	13:102588360:A:G:A:wP86	13	102588360	NA	maf1	9	0	0	0	42	42	57	30	5	42.75	NA	NA
En02^13:102588360:A:G:R:wP86	GM12878	En02	13:102588360:A:G:R:wP86	13	102588360	NA	motif,maf1	0	12	0	9	43	31	49	36	5	39.75	NA	NA
En02^13:106724561:T:C:A:wP117	GM12878	En02	13:106724561:T:C:A:wP117	13	106724561	NA	maf1	2	0	15	7	76	62	111	63	9	78	NA	NA
En02^13:106724561:T:C:R:wP117	GM12878	En02	13:106724561:T:C:R:wP117	13	106724561	NA	motif,maf1	0	22	0	0	16	8	26	20	2	17.5	NA	NA
En02^13:107185686:G:A:A:wP124	GM12878	En02	13:107185686:G:A:A:wP124	13	107185686	NA	maf1	0	13	0	0	17	14	6	13	6	12.5	NA	NA
En02^13:107185686:G:A:R:wP124	GM12878	En02	13:107185686:G:A:R:wP124	13	107185686	NA	motif,maf1	0	18	20	15	33	18	36	19	11	26.5	1.24519281468175	0.391523983435364
En02^13:108517065:T:C:A:wP81	GM12878	En02	13:108517065:T:C:A:wP81	13	108517065	NA	maf1	47	35	134	70	530	369	590	381	67	467.5	-0.514016760019872	0.705100387355958
En02^13:108517065:T:C:R:wP81	GM12878	En02	13:108517065:T:C:R:wP81	13	108517065	NA	motif,maf1	447	50	98	51	413	321	514	330	51	394.5	0.903105627195121	0.62662683054647
En02^13:109902277:C:A:A:wP86	GM12878	En02	13:109902277:C:A:A:wP86	13	109902277	NA	maf1	1	0	0	30	69	60	72	39	8	60	NA	NA
En02^13:109902277:C:A:R:wP86	GM12878	En02	13:109902277:C:A:R:wP86	13	109902277	NA	motif,maf1	20	14	50	32	213	139	211	114	21	169.25	-0.331554731094575	0.717016601276127
En02^13:111806005:C:T:A:wP88	GM12878	En02	13:111806005:C:T:A:wP88	13	111806005	NA	maf1	1576	1200	1306	1295	260	160	211	143	34	193.5	5.0167865916296	0.10451470321921
En02^13:111806005:C:T:R:wP88	GM12878	En02	13:111806005:C:T:R:wP88	13	111806005	NA	motif,maf1	1663	1472	1724	1602	268	186	262	165	34	220.25	5.09340725627565	0.0995778768937934
En02^13:111806040:T:G:A:wP123	GM12878	En02	13:111806040:T:G:A:wP123	13	111806040	NA	maf1	3382	2464	2998	2305	484	264	368	291	52	351.75	5.20190106451293	0.0949076523197261
En02^13:111806040:T:G:R:wP123	GM12878	En02	13:111806040:T:G:R:wP123	13	111806040	NA	motif,maf1	1663	1472	1724	1602	268	186	262	165	34	220.25	5.09340725627565	0.0995778768937934
En02^13:111812276:C:T:A:wP77	GM12878	En02	13:111812276:C:T:A:wP77	13	111812276	NA	rare	49	43	110	57	418	266	464	299	54	361.75	-0.273875207023658	0.510590038136112
En02^13:111812276:C:T:R:wP77	GM12878	En02	13:111812276:C:T:R:wP77	13	111812276	NA	motif,rare	11	0	34	31	349	197	292	180	37	254.5	-1.53214980850124	0.586619468690263
En02^13:113098495:G:C:A:wP100	GM12878	En02	13:113098495:G:C:A:wP100	13	113098495	NA	maf1	144	258	200	225	703	441	778	459	79	595.25	0.719831457899644	0.278488631709231
En02^13:113098495:G:C:R:wP100	GM12878	En02	13:113098495:G:C:R:wP100	13	113098495	NA	motif,maf1	325	135	77	167	780	470	789	466	88	626.25	0.407891599861824	0.27732382771107
En02^13:113098512:T:G:A:wP117	GM12878	En02	13:113098512:T:G:A:wP117	13	113098512	NA	maf1	108	137	102	109	483	342	560	362	59	436.75	0.291216523079089	0.312416622310144
En02^13:113098512:T:G:R:wP117	GM12878	En02	13:113098512:T:G:R:wP117	13	113098512	NA	motif,maf1	325	135	77	167	780	470	789	466	88	626.25	0.407891599861824	0.27732382771107
En02^13:113597260:C:T:A:wP117	GM12878	En02	13:113597260:C:T:A:wP117	13	113597260	NA	maf1	125	78	66	63	360	203	366	264	47	298.25	0.381137603335753	0.280395973384836
En02^13:113597260:C:T:R:wP117	GM12878	En02	13:113597260:C:T:R:wP117	13	113597260	NA	motif,maf1	113	120	236	183	490	325	507	342	56	416	0.859926703957172	0.227372018944215
En02^13:114427940:G:A:A:wP102	GM12878	En02	13:114427940:G:A:A:wP102	13	114427940	NA	maf1	21	71	48	48	141	114	140	102	21	124.25	0.812073806196603	0.265237530069853
En02^13:114427940:G:A:R:wP102	GM12878	En02	13:114427940:G:A:R:wP102	13	114427940	NA	motif,maf1	242	90	63	104	173	128	165	121	31	146.75	1.97250809305963	0.234893340714066
En02^13:114480436:G:A:A:wP86	GM12878	En02	13:114480436:G:A:A:wP86	13	114480436	NA	maf1	119	41	100	135	524	428	619	420	62	497.75	-0.133366670078634	0.289170750638061
En02^13:114480436:G:A:R:wP86	GM12878	En02	13:114480436:G:A:R:wP86	13	114480436	NA	motif,maf1	60	112	97	101	532	349	599	441	53	480.25	-0.151559374491349	0.255107401863916
En02^13:114480467:C:T:A:wP117	GM12878	En02	13:114480467:C:T:A:wP117	13	114480467	NA	maf1	60	63	156	125	694	491	630	481	68	574	-0.311972063308082	0.302140058988733
En02^13:114480467:C:T:R:wP117	GM12878	En02	13:114480467:C:T:R:wP117	13	114480467	NA	motif,maf1	60	112	97	101	532	349	599	441	53	480.25	-0.151559374491349	0.255107401863916
En02^13:114558497:G:A:A:wP122	GM12878	En02	13:114558497:G:A:A:wP122	13	114558497	NA	maf1	70	125	144	71	483	270	467	330	48	387.5	0.307082091411545	0.279942819988743
En02^13:114558497:G:A:A:wP99	GM12878	En02	13:114558497:G:A:A:wP99	13	114558497	NA	maf1	213	74	131	119	535	354	560	408	52	464.25	0.415068805468882	0.252275219109437
En02^13:114558497:G:A:R:wP122	GM12878	En02	13:114558497:G:A:R:wP122	13	114558497	NA	motif,maf1	74	142	192	167	516	442	611	435	63	501	0.39933270020009	0.27047801054416
En02^13:114558497:G:A:R:wP99	GM12878	En02	13:114558497:G:A:R:wP99	13	114558497	NA	motif,maf1	40	125	81	79	476	340	502	331	49	412.25	-0.114369116196842	0.183539004888847
En02^13:114873352:G:A:A:wP112	GM12878	En02	13:114873352:G:A:A:wP112	13	114873352	NA	rare	17	47	12	20	138	84	149	93	18	116	-0.0212592658149928	0.299346308563825
En02^13:114873352:G:A:R:wP112	GM12878	En02	13:114873352:G:A:R:wP112	13	114873352	NA	motif,rare	310	173	70	44	359	304	361	246	32	317.5	1.11506364867906	0.187472175382349
En02^13:19316023:G:A:A:wP85	GM12878	En02	13:19316023:G:A:A:wP85	13	19316023	NA	rare	52	23	22	58	255	146	302	200	34	225.75	-0.302145732795832	0.803097672772338
En02^13:19316023:G:A:R:wP85	GM12878	En02	13:19316023:G:A:R:wP85	13	19316023	NA	motif,rare	100	74	0	0	332	181	318	218	36	262.25	-0.339311487019363	1.00013522763665
En02^13:19687833:C:T:A:wP89	GM12878	En02	13:19687833:C:T:A:wP89	13	19687833	NA	maf1	76	79	141	85	192	157	257	163	25	192.25	1.19044376433664	0.309567237854615
En02^13:19687833:C:T:R:wP89	GM12878	En02	13:19687833:C:T:R:wP89	13	19687833	NA	motif,maf1	83	55	26	91	357	242	375	259	45	308.25	-0.0456823036493013	0.195093814757021
En02^13:19687835:G:A:A:wP75	GM12878	En02	13:19687835:G:A:A:wP75	13	19687835	NA	maf1	75	169	147	63	284	212	309	163	44	242	1.13791231186066	0.309570373952327
En02^13:19687835:G:A:A:wP91	GM12878	En02	13:19687835:G:A:A:wP91	13	19687835	NA	maf1	NA	NA	NA	NA	NA	NA	NA	NA	NA	NA	NA	NA
En02^13:19687835:G:A:R:wP75	GM12878	En02	13:19687835:G:A:R:wP75	13	19687835	NA	motif,maf1	69	35	8	32	196	120	224	124	37	166	0.0445011622323047	0.363277692319882
En02^13:19687835:G:A:R:wP91	GM12878	En02	13:19687835:G:A:R:wP91	13	19687835	NA	motif,maf1	83	55	26	91	357	242	375	259	45	308.25	-0.0456823036493013	0.195093814757021
En02^13:19687857:G:A:A:wP113	GM12878	En02	13:19687857:G:A:A:wP113	13	19687857	NA	maf1	35	66	7	40	193	156	283	150	27	195.5	-0.137598414936174	0.485722534257856
En02^13:19687857:G:A:A:wP97	GM12878	En02	13:19687857:G:A:A:wP97	13	19687857	NA	maf1	13	39	53	24	184	112	182	109	32	146.75	0.041767516973987	0.816674068822543
En02^13:19687857:G:A:R:wP113	GM12878	En02	13:19687857:G:A:R:wP113	13	19687857	NA	motif,maf1	83	55	26	91	357	242	375	259	45	308.25	-0.0456823036493013	0.195093814757021
En02^13:19687857:G:A:R:wP97	GM12878	En02	13:19687857:G:A:R:wP97	13	19687857	NA	motif,maf1	69	35	8	32	196	120	224	124	37	166	0.0445011622323047	0.363277692319882
En02^13:20692775:G:T:A:wP76	GM12878	En02	13:20692775:G:T:A:wP76	13	20692775	NA	maf1	81	138	134	48	481	290	457	318	47	386.5	0.275983354073001	0.25077913336016
En02^13:20692775:G:T:R:wP76	GM12878	En02	13:20692775:G:T:R:wP76	13	20692775	NA	motif,maf1	83	137	328	131	777	536	775	567	79	663.75	0.226474235580033	0.180014330264683
En02^13:20994449:C:T:A:wP122	GM12878	En02	13:20994449:C:T:A:wP122	13	20994449	NA	rare	17	155	48	6	268	189	331	213	35	250.25	0.109954211106881	0.398622115221163
En02^13:20994449:C:T:R:wP122	GM12878	En02	13:20994449:C:T:R:wP122	13	20994449	NA	motif,rare	15	0	20	17	157	104	168	131	17	140	-1.24140503756059	0.609098062297479
En02^13:21133294:G:A:A:wP87	GM12878	En02	13:21133294:G:A:A:wP87	13	21133294	NA	maf1	28	0	25	15	97	92	87	99	17	93.75	-0.33838696415186	0.876275978124305
En02^13:21133294:G:A:R:wP87	GM12878	En02	13:21133294:G:A:R:wP87	13	21133294	NA	motif,maf1	0	0	27	12	166	114	184	138	19	150.5	-1.77613866267495	0.65427179280467
En02^13:26068295:A:G:A:wP116	GM12878	En02	13:26068295:A:G:A:wP116	13	26068295	NA	maf1	34	0	35	47	230	181	243	161	29	203.75	-0.621587973524906	0.890728059427634
En02^13:26068295:A:G:R:wP116	GM12878	En02	13:26068295:A:G:R:wP116	13	26068295	NA	motif,maf1	0	0	17	0	106	88	107	79	16	95	-2.36382485618956	1.13615324074488
En02^13:26068300:C:T:A:wP121	GM12878	En02	13:26068300:C:T:A:wP121	13	26068300	NA	maf1	16	141	34	7	208	154	220	158	27	185	0.35096811358676	0.969920582823128
En02^13:26068300:C:T:R:wP121	GM12878	En02	13:26068300:C:T:R:wP121	13	26068300	NA	motif,maf1	0	0	17	0	106	88	107	79	16	95	-2.36382485618956	1.13615324074488
En02^13:27103782:C:A:A:wP120	GM12878	En02	13:27103782:C:A:A:wP120	13	27103782	NA	maf1	0	0	0	30	31	28	21	32	7	28	NA	NA
En02^13:27103782:C:A:R:wP120	GM12878	En02	13:27103782:C:A:R:wP120	13	27103782	NA	motif,maf1	47	0	15	27	207	148	217	109	28	170.25	-0.720499848306843	1.06400617294948
En02^13:29293125:G:A:A:wP118	GM12878	En02	13:29293125:G:A:A:wP118	13	29293125	NA	rare	294	79	257	112	164	98	106	142	31	127.5	2.70501739544587	0.189288466456906
En02^13:29293125:G:A:R:wP118	GM12878	En02	13:29293125:G:A:R:wP118	13	29293125	NA	motif,rare	108	100	55	102	124	87	74	93	21	94.5	2.14278870953977	0.230166810742964
En02^13:30533414:A:G:A:wP94	GM12878	En02	13:30533414:A:G:A:wP94	13	30533414	NA	maf1	82	69	91	53	507	383	526	368	58	446	-0.394060296012696	0.243793644062035
En02^13:30533414:A:G:R:wP94	GM12878	En02	13:30533414:A:G:R:wP94	13	30533414	NA	motif,maf1	172	52	146	146	697	494	888	547	99	656.5	-0.135192819604647	0.28221516092522
En02^13:30533422:G:C:A:wP102	GM12878	En02	13:30533422:G:C:A:wP102	13	30533422	NA	maf1	66	102	109	61	657	463	781	511	85	603	-0.615681879404629	0.251973165556569
En02^13:30533422:G:C:R:wP102	GM12878	En02	13:30533422:G:C:R:wP102	13	30533422	NA	motif,maf1	172	52	146	146	697	494	888	547	99	656.5	-0.135192819604647	0.28221516092522
En02^13:30595237:C:T:A:wP89	GM12878	En02	13:30595237:C:T:A:wP89	13	30595237	NA	maf1	89	100	54	45	795	606	911	625	108	734.25	-1.12924370793644	0.39767246756645
En02^13:30595237:C:T:R:wP89	GM12878	En02	13:30595237:C:T:R:wP89	13	30595237	NA	motif,maf1	77	155	247	96	730	615	808	549	91	675.5	-0.0410926655828963	0.298603565768647
En02^13:33859735:T:C:A:wP86	GM12878	En02	13:33859735:T:C:A:wP86	13	33859735	NA	maf1	92	29	211	148	786	513	882	641	79	705.5	-0.362691577905475	0.289903931125175
[truncated: 555,301 more rows]
