# Supplementary material for: Whole-genome functional characterization of RE1 silencers using a modified massively parallel reporter assay
Source: Cell Genom. 2022 Dec 16;3(1):100234. doi: 10.1016/j.xgen.2022.100234 (PMC9903721; doi:10.1016/j.xgen.2022.100234)
Supplement: Table S7. List of ChIP-seq dataset from ENCODE, related to Figure 4 [file mmc8.xlsx]

## Sheet: Sup_table_07
Epigenetic_mark	GM12878	HepG2	K562	SK-N-SH
DNase	ENCFF759OLD	ENCFF897NME	ENCFF274YGF	ENCFF752OZB
H3K27ac	ENCFF367KIF	ENCFF886SZT	ENCFF038DDS	ENCFF790UBM
H3K4me1	ENCFF453PEP	ENCFF532AGT	ENCFF159VKJ	ENCFF632FAM
H3K27me3	ENCFF035PQG	ENCFF337XQQ	ENCFF049HUP	ENCFF277NRX
