# Supplementary material for: Whole-genome functional characterization of RE1 silencers using a modified massively parallel reporter assay
Source: Cell Genom. 2022 Dec 16;3(1):100234. doi: 10.1016/j.xgen.2022.100234 (PMC9903721; doi:10.1016/j.xgen.2022.100234)
Supplement: Table S8. Predicted binding scores of tested motifs, related to Figure 2D [file mmc9.txt]

silencer	motif_id	score	p-value	q-value
REST_chr15:73639172-73639372_Ref	MA0138.2	33.6531	4.84E-13	3.26E-07
REST_chr15:73639153-73639353_Ref	MA0138.2	33.6531	4.84E-13	3.26E-07
REST_chr1:154540339-154540539_Ref	MA0138.2	33.6531	4.84E-13	3.26E-07
REST_chr2:119863965-119864165_Ref	MA0138.2	33.6531	4.84E-13	3.26E-07
REST_chr20:58340705-58340905_Ref	MA0138.2	33.4184	6.37E-13	3.43E-07
REST_chr7:126747881-126748081_Ref	MA0138.2	32.9796	1.14E-12	4.26E-07
REST_chr10:125374513-125374713_Ref	MA0138.2	32.9796	1.14E-12	4.26E-07
REST_chr9:134674668-134674868_Ref	MA0138.2	32.9286	1.26E-12	4.26E-07
REST_chr9:140779097-140779297_Ref	MA0138.2	32.6327	1.66E-12	4.47E-07
REST_chr9:134989574-134989774_Ref	MA0138.2	32.6327	1.66E-12	4.47E-07
REST_chr9:140779097-140779297_Ref	MA0138.1	32.1429	2.03E-12	9.92E-07
REST_chr9:134989574-134989774_Ref	MA0138.1	32.1429	2.03E-12	9.92E-07
REST_chr16:2765548-2765748_Ref	MA0138.2	32.398	2.42E-12	4.57E-07
REST_chr19:17792471-17792671_Ref	MA0138.2	32.398	2.42E-12	4.57E-07
REST_chr11:74925502-74925702_Ref	MA0138.2	32.2347	2.98E-12	4.57E-07
REST_chr8:139801372-139801572_Ref	MA0138.2	32.1531	3.59E-12	4.57E-07
REST_chr19:52056553-52056753_Ref	MA0138.2	32.0612	4.02E-12	4.57E-07
REST_chr19:52056528-52056728_Ref	MA0138.2	32.0612	4.02E-12	4.57E-07
REST_chr1:30209536-30209736_Ref	MA0138.2	32.0306	4.28E-12	4.57E-07
REST_chr20:62958934-62959134_Ref	MA0138.2	32.0204	4.38E-12	4.57E-07
REST_chr20:62958874-62959074_Ref	MA0138.2	32.0204	4.38E-12	4.57E-07
REST_chr20:62958862-62959062_Ref	MA0138.2	32.0204	4.38E-12	4.57E-07
REST_chr12:176310-176510_Ref	MA0138.2	32.0204	4.38E-12	4.57E-07
REST_chr16:10989290-10989490_Ref	MA0138.2	32.0204	4.38E-12	4.57E-07
REST_chr18:47424931-47425131_Ref	MA0138.2	32.0204	4.38E-12	4.57E-07
REST_chr12:176298-176498_Ref	MA0138.2	32.0204	4.38E-12	4.57E-07
REST_chr12:176238-176438_Ref	MA0138.2	32.0204	4.38E-12	4.57E-07
REST_chr10:125374513-125374713_Ref	MA0138.1	31.5	4.50E-12	9.92E-07
REST_chr7:104192652-104192852_Ref	MA0138.1	31.5	4.50E-12	9.92E-07
REST_chr16:49192074-49192274_Ref	MA0138.1	31.5	4.50E-12	9.92E-07
REST_chr8:28595047-28595247_Ref	MA0138.1	31.5	4.50E-12	9.92E-07
REST_chr7:126747881-126748081_Ref	MA0138.1	31.5	4.50E-12	9.92E-07
REST_chr16:49192037-49192237_Ref	MA0138.1	31.5	4.50E-12	9.92E-07
REST_chr19:13552784-13552984_Ref	MA0138.2	31.9898	4.51E-12	4.57E-07
REST_chr11:45119537-45119737_Ref	MA0138.2	31.9796	4.66E-12	4.57E-07
REST_chr8:41753488-41753688_Ref	MA0138.2	31.949	4.92E-12	4.57E-07
REST_chr7:100701765-100701965_Ref	MA0138.2	31.898	5.43E-12	4.57E-07
REST_chr16:1238783-1238983_Ref	MA0138.2	31.8776	5.67E-12	4.57E-07
REST_chr15:73639172-73639372_Ref	MA0138.1	31.2959	6.16E-12	9.92E-07
REST_chr19:591579-591779_Ref	MA0138.1	31.2959	6.16E-12	9.92E-07
REST_chr1:154540339-154540539_Ref	MA0138.1	31.2959	6.16E-12	9.92E-07
REST_chr15:73639153-73639353_Ref	MA0138.1	31.2959	6.16E-12	9.92E-07
REST_chr5:16178976-16179176_Ref	MA0138.1	31.2959	6.16E-12	9.92E-07
REST_chr2:220196374-220196574_Ref	MA0138.1	31.2959	6.16E-12	9.92E-07
REST_chr8:143464754-143464954_Ref	MA0138.1	31.2959	6.16E-12	9.92E-07
REST_chr2:119863965-119864165_Ref	MA0138.1	31.2959	6.16E-12	9.92E-07
REST_chr6:33780553-33780753_Ref	MA0138.1	31.2959	6.16E-12	9.92E-07
REST_chr19:55728411-55728611_Ref	MA0138.2	31.6837	6.40E-12	4.57E-07
REST_chr5:13867012-13867212_Ref	MA0138.2	31.6837	6.40E-12	4.57E-07
REST_chr16:89992821-89993021_Ref	MA0138.2	31.6837	6.40E-12	4.57E-07
REST_chr8:143464754-143464954_Ref	MA0138.2	31.6735	6.61E-12	4.57E-07
REST_chr2:220196374-220196574_Ref	MA0138.2	31.6735	6.61E-12	4.57E-07
REST_chr4:7583302-7583502_Ref	MA0138.2	31.551	7.07E-12	4.57E-07
REST_chr4:7583251-7583451_Ref	MA0138.2	31.551	7.07E-12	4.57E-07
REST_chr8:35289874-35290074_Ref	MA0138.2	31.5204	7.32E-12	4.57E-07
REST_chr4:8582350-8582550_Ref	MA0138.2	31.5204	7.32E-12	4.57E-07
REST_chr2:220172992-220173192_Ref	MA0138.2	31.4388	8.49E-12	4.57E-07
REST_chr8:67089787-67089987_Ref	MA0138.2	31.4388	8.49E-12	4.57E-07
REST_chr14:77675127-77675327_Ref	MA0138.2	31.4388	8.49E-12	4.57E-07
REST_chr2:220172950-220173150_Ref	MA0138.2	31.4388	8.49E-12	4.57E-07
REST_chr3:170302404-170302604_Ref	MA0138.2	31.4388	8.49E-12	4.57E-07
REST_chr4:1404345-1404545_Ref	MA0138.2	31.4388	8.49E-12	4.57E-07
REST_chr9:140033621-140033821_Ref	MA0138.2	31.4388	8.49E-12	4.57E-07
REST_chr14:93389777-93389977_Ref	MA0138.2	31.4388	8.49E-12	4.57E-07
REST_chr4:1404285-1404485_Ref	MA0138.2	31.4388	8.49E-12	4.57E-07
REST_chr9:140033544-140033744_Ref	MA0138.2	31.4388	8.49E-12	4.57E-07
REST_chr4:1404267-1404467_Ref	MA0138.2	31.4388	8.49E-12	4.57E-07
REST_chr14:77675127-77675327_Ref	MA0138.1	31.0102	8.63E-12	1.06E-06
REST_chr8:142577141-142577341_Ref	MA0138.1	31.0102	8.63E-12	1.06E-06
REST_chr20:58340705-58340905_Ref	MA0138.1	31.0102	8.63E-12	1.06E-06
REST_chr8:142577141-142577341_Ref	MA0138.2	31.4286	9.10E-12	4.80E-07
REST_chr20:44658110-44658310_Ref	MA0138.2	31.3673	9.60E-12	4.97E-07
REST_chr10:98841488-98841688_Ref	MA0138.2	31.3265	9.98E-12	4.98E-07
REST_chr10:98841476-98841676_Ref	MA0138.2	31.3265	9.98E-12	4.98E-07
REST_chr19:36319710-36319910_Ref	MA0138.1	30.8469	1.03E-11	1.06E-06
REST_chr5:92948294-92948494_Ref	MA0138.1	30.8469	1.03E-11	1.06E-06
REST_chr19:36319665-36319865_Ref	MA0138.1	30.8469	1.03E-11	1.06E-06
REST_chr17:77290647-77290847_Ref	MA0138.2	31.2449	1.14E-11	5.57E-07
REST_chrX:32155763-32155963_Ref	MA0138.2	31.2245	1.16E-11	5.58E-07
REST_chr9:34413326-34413526_Ref	MA0138.2	31.1939	1.21E-11	5.70E-07
REST_chr11:74925502-74925702_Ref	MA0138.1	30.7653	1.23E-11	1.06E-06
REST_chr1:156384361-156384561_Ref	MA0138.2	31.1531	1.28E-11	5.70E-07
REST_chr17:32059253-32059453_Ref	MA0138.2	31.1224	1.32E-11	5.70E-07
REST_chr4:6364741-6364941_Ref	MA0138.2	31.1224	1.32E-11	5.70E-07
REST_chr1:5061623-5061823_Ref	MA0138.2	31.1224	1.32E-11	5.70E-07
REST_chr19:46721518-46721718_Ref	MA0138.2	31.0714	1.39E-11	5.70E-07
REST_chr11:1260175-1260375_Ref	MA0138.2	31.0714	1.39E-11	5.70E-07
REST_chr20:36255481-36255681_Ref	MA0138.2	31.0714	1.39E-11	5.70E-07
REST_chr20:36255453-36255653_Ref	MA0138.2	31.0714	1.39E-11	5.70E-07
REST_chr17:78414977-78415177_Ref	MA0138.2	31.051	1.40E-11	5.70E-07
REST_chr22:50105976-50106176_Ref	MA0138.1	30.6531	1.43E-11	1.06E-06
REST_chr12:176310-176510_Ref	MA0138.1	30.6531	1.43E-11	1.06E-06
REST_chr12:176298-176498_Ref	MA0138.1	30.6531	1.43E-11	1.06E-06
REST_chr18:47424931-47425131_Ref	MA0138.1	30.6531	1.43E-11	1.06E-06
REST_chr22:50105917-50106117_Ref	MA0138.1	30.6531	1.43E-11	1.06E-06
REST_chr16:10989290-10989490_Ref	MA0138.1	30.6531	1.43E-11	1.06E-06
REST_chr1:153424985-153425185_Ref	MA0138.1	30.6531	1.43E-11	1.06E-06
REST_chr12:176238-176438_Ref	MA0138.1	30.6531	1.43E-11	1.06E-06
REST_chr20:62958934-62959134_Ref	MA0138.1	30.6531	1.43E-11	1.06E-06
REST_chr20:62958874-62959074_Ref	MA0138.1	30.6531	1.43E-11	1.06E-06
REST_chr9:134674668-134674868_Ref	MA0138.1	30.6531	1.43E-11	1.06E-06
REST_chr1:18582897-18583097_Ref	MA0138.1	30.6531	1.43E-11	1.06E-06
REST_chr20:62958862-62959062_Ref	MA0138.1	30.6531	1.43E-11	1.06E-06
REST_chr1:6305216-6305416_Ref	MA0138.2	31.0408	1.44E-11	5.70E-07
REST_chr1:18388783-18388983_Ref	MA0138.2	31.0306	1.46E-11	5.70E-07
REST_chr16:9025797-9025997_Ref	MA0138.2	31.0204	1.48E-11	5.70E-07
REST_chr22:43845207-43845407_Ref	MA0138.2	31.0204	1.48E-11	5.70E-07
REST_chr19:52056553-52056753_Ref	MA0138.1	30.5612	1.60E-11	1.12E-06
REST_chr19:52056528-52056728_Ref	MA0138.1	30.5612	1.60E-11	1.12E-06
REST_chr22:39941873-39942073_Ref	MA0138.2	30.9184	1.70E-11	6.43E-07
REST_chr5:92948294-92948494_Ref	MA0138.2	30.8571	1.77E-11	6.52E-07
REST_chr16:13130546-13130746_Ref	MA0138.2	30.8571	1.77E-11	6.52E-07
REST_chr5:16178976-16179176_Ref	MA0138.2	30.7347	1.97E-11	6.70E-07
REST_chr20:30556355-30556555_Ref	MA0138.1	30.2857	1.97E-11	1.12E-06
REST_chr3:139516678-139516878_Ref	MA0138.1	30.2857	1.97E-11	1.12E-06
REST_chr19:55728411-55728611_Ref	MA0138.1	30.2857	1.97E-11	1.12E-06
REST_chr5:13867012-13867212_Ref	MA0138.1	30.2857	1.97E-11	1.12E-06
REST_chr16:7296651-7296851_Ref	MA0138.1	30.2857	1.97E-11	1.12E-06
REST_chr20:30556302-30556502_Ref	MA0138.1	30.2857	1.97E-11	1.12E-06
REST_chr16:89992821-89993021_Ref	MA0138.1	30.2857	1.97E-11	1.12E-06
REST_chr16:7296633-7296833_Ref	MA0138.1	30.2857	1.97E-11	1.12E-06
REST_chr20:30556266-30556466_Ref	MA0138.1	30.2857	1.97E-11	1.12E-06
REST_chr12:113917978-113918178_Ref	MA0138.2	30.7143	1.99E-11	6.70E-07
REST_chr19:36370786-36370986_Ref	MA0138.2	30.7143	1.99E-11	6.70E-07
REST_chr11:122852576-122852776_Ref	MA0138.2	30.7143	1.99E-11	6.70E-07
REST_chr19:51198486-51198686_Ref	MA0138.2	30.7143	1.99E-11	6.70E-07
REST_chr14:74892673-74892873_Ref	MA0138.2	30.7143	1.99E-11	6.70E-07
REST_chr19:51198462-51198662_Ref	MA0138.2	30.7143	1.99E-11	6.70E-07
REST_chr7:75854777-75854977_Ref	MA0138.2	30.6837	2.10E-11	6.72E-07
REST_chr16:27807416-27807616_Ref	MA0138.2	30.6429	2.12E-11	6.72E-07
REST_chr5:146204703-146204903_Ref	MA0138.1	30.2041	2.17E-11	1.14E-06
REST_chr1:65775509-65775709_Ref	MA0138.1	30.2041	2.17E-11	1.14E-06
REST_chr10:134108161-134108361_Ref	MA0138.1	30.2041	2.17E-11	1.14E-06
REST_chr20:30556355-30556555_Ref	MA0138.2	30.602	2.26E-11	6.72E-07
REST_chr16:7296651-7296851_Ref	MA0138.2	30.602	2.26E-11	6.72E-07
REST_chr20:30556302-30556502_Ref	MA0138.2	30.602	2.26E-11	6.72E-07
REST_chr16:7296633-7296833_Ref	MA0138.2	30.602	2.26E-11	6.72E-07
REST_chr20:30556266-30556466_Ref	MA0138.2	30.602	2.26E-11	6.72E-07
REST_chr14:100952919-100953119_Ref	MA0138.2	30.5918	2.29E-11	6.72E-07
REST_chr22:50129060-50129260_Ref	MA0138.2	30.5816	2.30E-11	6.72E-07
REST_chr19:40136556-40136756_Ref	MA0138.1	30.1633	2.38E-11	1.14E-06
REST_chr22:45371515-45371715_Ref	MA0138.1	30.1633	2.38E-11	1.14E-06
REST_chr4:7583302-7583502_Ref	MA0138.1	30.1633	2.38E-11	1.14E-06
REST_chr5:145720161-145720361_Ref	MA0138.1	30.1633	2.38E-11	1.14E-06
REST_chr22:45371503-45371703_Ref	MA0138.1	30.1633	2.38E-11	1.14E-06
REST_chr4:7583251-7583451_Ref	MA0138.1	30.1633	2.38E-11	1.14E-06
REST_chr8:65292549-65292749_Ref	MA0138.2	30.5306	2.42E-11	6.72E-07
REST_chr9:140773148-140773348_Ref	MA0138.2	30.5306	2.42E-11	6.72E-07
REST_chr8:65292490-65292690_Ref	MA0138.2	30.5306	2.42E-11	6.72E-07
REST_chr20:5892316-5892516_Ref	MA0138.2	30.5306	2.42E-11	6.72E-07
REST_chr20:5892259-5892459_Ref	MA0138.2	30.5306	2.42E-11	6.72E-07
REST_chr19:47910450-47910650_Ref	MA0138.2	30.5306	2.42E-11	6.72E-07
REST_chr1:11540222-11540422_Ref	MA0138.2	30.5306	2.42E-11	6.72E-07
REST_chr1:11540137-11540337_Ref	MA0138.2	30.5306	2.42E-11	6.72E-07
REST_chr19:15742647-15742847_Ref	MA0138.2	30.5204	2.50E-11	6.86E-07
REST_chr11:120523764-120523964_Ref	MA0138.2	30.5102	2.54E-11	6.89E-07
REST_chr19:40136556-40136756_Ref	MA0138.2	30.4796	2.61E-11	7.03E-07
REST_chr11:61334771-61334971_Ref	MA0138.1	30.1224	2.62E-11	1.20E-06
REST_chr8:135421915-135422115_Ref	MA0138.1	30.1224	2.62E-11	1.20E-06
REST_chr11:61334731-61334931_Ref	MA0138.1	30.1224	2.62E-11	1.20E-06
REST_chr19:19325845-19326045_Ref	MA0138.2	30.4694	2.66E-11	7.03E-07
REST_chr19:36319710-36319910_Ref	MA0138.2	30.4592	2.69E-11	7.03E-07
REST_chr19:36319665-36319865_Ref	MA0138.2	30.4592	2.69E-11	7.03E-07
REST_chr9:136474510-136474710_Ref	MA0138.2	30.4286	2.80E-11	7.03E-07
REST_chr1:18246026-18246226_Ref	MA0138.2	30.4286	2.80E-11	7.03E-07
REST_chr17:77188667-77188867_Ref	MA0138.2	30.4286	2.80E-11	7.03E-07
REST_chr1:37431966-37432166_Ref	MA0138.2	30.4286	2.80E-11	7.03E-07
REST_chr8:142526797-142526997_Ref	MA0138.2	30.4082	2.88E-11	7.03E-07
REST_chr10:105038674-105038874_Ref	MA0138.2	30.4082	2.88E-11	7.03E-07
REST_chr9:138048466-138048666_Ref	MA0138.2	30.398	2.91E-11	7.03E-07
REST_chr16:750693-750893_Ref	MA0138.2	30.3878	2.93E-11	7.03E-07
REST_chr2:133246809-133247009_Ref	MA0138.1	30	2.96E-11	1.29E-06
REST_chr2:133246791-133246991_Ref	MA0138.1	30	2.96E-11	1.29E-06
REST_chr2:133246779-133246979_Ref	MA0138.1	30	2.96E-11	1.29E-06
REST_chr20:49034355-49034555_Ref	MA0138.2	30.3776	2.98E-11	7.03E-07
REST_chr8:56015468-56015668_Ref	MA0138.2	30.3776	2.98E-11	7.03E-07
REST_chr8:56015401-56015601_Ref	MA0138.2	30.3776	2.98E-11	7.03E-07
REST_chr15:74144136-74144336_Ref	MA0138.2	30.3469	3.10E-11	7.19E-07
REST_chr19:2123817-2124017_Ref	MA0138.2	30.3367	3.15E-11	7.19E-07
REST_chr19:2123805-2124005_Ref	MA0138.2	30.3367	3.15E-11	7.19E-07
REST_chr2:44243518-44243718_Ref	MA0138.1	29.9592	3.21E-11	1.35E-06
REST_chr17:33030721-33030921_Ref	MA0138.1	29.9592	3.21E-11	1.35E-06
REST_chr6:96564643-96564843_Ref	MA0138.2	30.2959	3.25E-11	7.19E-07
REST_chr4:14197850-14198050_Ref	MA0138.2	30.2959	3.25E-11	7.19E-07
REST_chr4:14197838-14198038_Ref	MA0138.2	30.2959	3.25E-11	7.19E-07
REST_chr17:72187024-72187224_Ref	MA0138.2	30.2857	3.28E-11	7.19E-07
REST_chr7:8482513-8482713_Ref	MA0138.2	30.2857	3.28E-11	7.19E-07
REST_chr16:30040048-30040248_Ref	MA0138.2	30.2857	3.28E-11	7.19E-07
REST_chr16:56047954-56048154_Ref	MA0138.2	30.2653	3.36E-11	7.29E-07
REST_chr1:18246026-18246226_Ref	MA0138.1	29.9184	3.58E-11	1.38E-06
REST_chr1:37431966-37432166_Ref	MA0138.1	29.9184	3.58E-11	1.38E-06
REST_chr17:77188667-77188867_Ref	MA0138.1	29.9184	3.58E-11	1.38E-06
REST_chr1:6112575-6112775_Ref	MA0138.1	29.9184	3.58E-11	1.38E-06
REST_chr12:119070980-119071180_Ref	MA0138.1	29.9184	3.58E-11	1.38E-06
REST_chr9:136474510-136474710_Ref	MA0138.1	29.9184	3.58E-11	1.38E-06
REST_chr3:139516678-139516878_Ref	MA0138.2	30.2143	3.59E-11	7.73E-07
REST_chr3:54222280-54222480_Ref	MA0138.2	30.1837	3.64E-11	7.78E-07
REST_chr8:139801372-139801572_Ref	MA0138.1	29.8265	3.78E-11	1.44E-06
REST_chr11:119644980-119645180_Ref	MA0138.2	30.1327	3.86E-11	8.13E-07
REST_chr16:67686653-67686853_Ref	MA0138.2	30.1327	3.86E-11	8.13E-07
REST_chr5:177008673-177008873_Ref	MA0138.2	30.1224	3.93E-11	8.13E-07
REST_chr18:5197087-5197287_Ref	MA0138.2	30.1224	3.93E-11	8.13E-07
REST_chr5:132901769-132901969_Ref	MA0138.2	30.102	3.97E-11	8.15E-07
REST_chr22:25271956-25272156_Ref	MA0138.1	29.7347	3.98E-11	1.47E-06
REST_chr1:18388783-18388983_Ref	MA0138.1	29.7347	3.98E-11	1.47E-06
REST_chr22:45371515-45371715_Ref	MA0138.2	30.0816	4.06E-11	8.21E-07
REST_chr22:45371503-45371703_Ref	MA0138.2	30.0816	4.06E-11	8.21E-07
REST_chr8:28595047-28595247_Ref	MA0138.2	30.0612	4.11E-11	8.21E-07
REST_chr7:104192652-104192852_Ref	MA0138.2	30.0612	4.11E-11	8.21E-07
REST_chr11:61334771-61334971_Ref	MA0138.2	30.0408	4.24E-11	8.34E-07
REST_chr11:61334731-61334931_Ref	MA0138.2	30.0408	4.24E-11	8.34E-07
REST_chr3:186025496-186025696_Ref	MA0138.2	30.0102	4.34E-11	8.41E-07
REST_chr5:125134086-125134286_Ref	MA0138.2	30.0102	4.34E-11	8.41E-07
REST_chr19:13552784-13552984_Ref	MA0138.1	29.6735	4.39E-11	1.60E-06
REST_chr17:26090059-26090259_Ref	MA0138.2	30	4.42E-11	8.44E-07
REST_chr8:55913965-55914165_Ref	MA0138.2	30	4.42E-11	8.44E-07
REST_chr1:32189451-32189651_Ref	MA0138.2	29.9796	4.47E-11	8.48E-07
REST_chr14:82542013-82542213_Ref	MA0138.2	29.9694	4.54E-11	8.54E-07
REST_chr1:77502355-77502555_Ref	MA0138.2	29.9592	4.64E-11	8.61E-07
REST_chr22:48563155-48563355_Ref	MA0138.2	29.9592	4.64E-11	8.61E-07
REST_chr1:22938059-22938259_Ref	MA0138.1	29.6429	4.64E-11	1.67E-06
REST_chr14:82542013-82542213_Ref	MA0138.1	29.6327	4.88E-11	1.71E-06
REST_chr8:41753488-41753688_Ref	MA0138.1	29.6327	4.88E-11	1.71E-06
REST_chr2:133246809-133247009_Ref	MA0138.2	29.898	4.89E-11	8.61E-07
REST_chr2:133246791-133246991_Ref	MA0138.2	29.898	4.89E-11	8.61E-07
REST_chr15:72612047-72612247_Ref	MA0138.2	29.898	4.89E-11	8.61E-07
REST_chr2:133246779-133246979_Ref	MA0138.2	29.898	4.89E-11	8.61E-07
REST_chr8:143298720-143298920_Ref	MA0138.2	29.898	4.89E-11	8.61E-07
REST_chr12:95273502-95273702_Ref	MA0138.2	29.898	4.89E-11	8.61E-07
REST_chr12:95273441-95273641_Ref	MA0138.2	29.898	4.89E-11	8.61E-07
REST_chr11:57147235-57147435_Ref	MA0138.2	29.898	4.89E-11	8.61E-07
REST_chr3:13183541-13183741_Ref	MA0138.2	29.8776	5.05E-11	8.75E-07
REST_chr22:49604701-49604901_Ref	MA0138.2	29.8673	5.06E-11	8.75E-07
REST_chr1:7135480-7135680_Ref	MA0138.2	29.8571	5.10E-11	8.75E-07
REST_chr15:74583900-74584100_Ref	MA0138.2	29.8571	5.10E-11	8.75E-07
REST_chr1:202662181-202662381_Ref	MA0138.1	29.551	5.13E-11	1.73E-06
REST_chr1:30209536-30209736_Ref	MA0138.1	29.551	5.13E-11	1.73E-06
REST_chr4:6364741-6364941_Ref	MA0138.1	29.551	5.13E-11	1.73E-06
REST_chr14:93897487-93897687_Ref	MA0138.2	29.8469	5.13E-11	8.75E-07
REST_chr12:108862189-108862389_Ref	MA0138.2	29.8265	5.34E-11	8.99E-07
REST_chr9:138606534-138606734_Ref	MA0138.2	29.8061	5.37E-11	8.99E-07
REST_chr1:6112575-6112775_Ref	MA0138.2	29.8061	5.37E-11	8.99E-07
REST_chr20:44658110-44658310_Ref	MA0138.1	29.4694	5.43E-11	1.79E-06
REST_chr10:134007859-134008059_Ref	MA0138.1	29.4694	5.43E-11	1.79E-06
REST_chr17:3336578-3336778_Ref	MA0138.2	29.7857	5.51E-11	9.04E-07
REST_chr17:3301159-3301359_Ref	MA0138.2	29.7857	5.51E-11	9.04E-07
REST_chr17:3336563-3336763_Ref	MA0138.2	29.7857	5.51E-11	9.04E-07
REST_chr19:54406423-54406623_Ref	MA0138.1	29.4592	5.68E-11	1.83E-06
REST_chr16:11744127-11744327_Ref	MA0138.1	29.4592	5.68E-11	1.83E-06
REST_chr8:139640788-139640988_Ref	MA0138.2	29.7449	5.76E-11	9.34E-07
REST_chr17:45041755-45041955_Ref	MA0138.2	29.7449	5.76E-11	9.34E-07
REST_chr8:677296-677496_Ref	MA0138.2	29.7143	5.91E-11	9.42E-07
REST_chr8:677245-677445_Ref	MA0138.2	29.7143	5.91E-11	9.42E-07
REST_chr8:677233-677433_Ref	MA0138.2	29.7143	5.91E-11	9.42E-07
REST_chr1:2399542-2399742_Ref	MA0138.2	29.7041	6.02E-11	9.54E-07
REST_chr14:96401659-96401859_Ref	MA0138.1	29.4184	6.13E-11	1.85E-06
REST_chr8:140908980-140909180_Ref	MA0138.1	29.4184	6.13E-11	1.85E-06
REST_chr4:180018995-180019195_Ref	MA0138.1	29.4184	6.13E-11	1.85E-06
REST_chr4:180017082-180017282_Ref	MA0138.1	29.4184	6.13E-11	1.85E-06
REST_chr12:11653652-11653852_Ref	MA0138.2	29.6735	6.19E-11	9.69E-07
REST_chr12:11653592-11653792_Ref	MA0138.2	29.6735	6.19E-11	9.69E-07
REST_chr1:37876428-37876628_Ref	MA0138.1	29.3571	6.30E-11	1.85E-06
REST_chr1:156384361-156384561_Ref	MA0138.1	29.3571	6.30E-11	1.85E-06
REST_chr9:17744881-17745081_Ref	MA0138.1	29.3571	6.30E-11	1.85E-06
REST_chr9:119797237-119797437_Ref	MA0138.1	29.3571	6.30E-11	1.85E-06
REST_chr19:16073240-16073440_Ref	MA0138.2	29.6531	6.39E-11	9.75E-07
REST_chr1:202662181-202662381_Ref	MA0138.2	29.6531	6.39E-11	9.75E-07
REST_chr3:63053791-63053991_Ref	MA0138.2	29.6531	6.39E-11	9.75E-07
REST_chr12:119499115-119499315_Ref	MA0138.2	29.6531	6.39E-11	9.75E-07
REST_chr22:50105976-50106176_Ref	MA0138.2	29.6429	6.45E-11	9.75E-07
REST_chr22:50105917-50106117_Ref	MA0138.2	29.6429	6.45E-11	9.75E-07
REST_chr19:34231803-34232003_Ref	MA0138.2	29.6327	6.48E-11	9.75E-07
REST_chr15:79576007-79576207_Ref	MA0138.2	29.602	6.72E-11	1.00E-06
REST_chr2:101087463-101087663_Ref	MA0138.1	29.2755	6.80E-11	1.96E-06
REST_chr20:37314586-37314786_Ref	MA0138.1	29.2755	6.80E-11	1.96E-06
REST_chr20:37321114-37321314_Ref	MA0138.2	29.5612	6.94E-11	1.03E-06
REST_chr5:145720161-145720361_Ref	MA0138.2	29.5408	7.07E-11	1.04E-06
REST_chr21:47065841-47066041_Ref	MA0138.1	29.2551	7.14E-11	2.03E-06
REST_chr6:39105134-39105334_Ref	MA0138.2	29.5306	7.19E-11	1.04E-06
REST_chr1:6221783-6221983_Ref	MA0138.2	29.5306	7.19E-11	1.04E-06
REST_chr2:30143052-30143252_Ref	MA0138.2	29.5306	7.19E-11	1.04E-06
REST_chr11:126431278-126431478_Ref	MA0138.2	29.5306	7.19E-11	1.04E-06
REST_chr5:175298800-175299000_Ref	MA0138.1	29.2143	7.31E-11	2.04E-06
REST_chr9:34413326-34413526_Ref	MA0138.1	29.2143	7.31E-11	2.04E-06
REST_chr3:42743016-42743216_Ref	MA0138.2	29.5	7.42E-11	1.07E-06
REST_chr15:77994923-77995123_Ref	MA0138.2	29.4898	7.57E-11	1.08E-06
REST_chr12:111650075-111650275_Ref	MA0138.2	29.4898	7.57E-11	1.08E-06
REST_chr19:34258863-34259063_Ref	MA0138.2	29.4796	7.67E-11	1.09E-06
REST_chr3:123936470-123936670_Ref	MA0138.2	29.449	7.89E-11	1.10E-06
REST_chr11:113345130-113345330_Ref	MA0138.2	29.449	7.89E-11	1.10E-06
REST_chr14:100952919-100953119_Ref	MA0138.1	29.1837	7.92E-11	2.07E-06
REST_chr8:35289874-35290074_Ref	MA0138.1	29.1837	7.92E-11	2.07E-06
REST_chr18:34850111-34850311_Ref	MA0138.1	29.1837	7.92E-11	2.07E-06
REST_chr18:34850094-34850294_Ref	MA0138.1	29.1837	7.92E-11	2.07E-06
REST_chr18:34850077-34850277_Ref	MA0138.1	29.1837	7.92E-11	2.07E-06
REST_chr4:8582350-8582550_Ref	MA0138.1	29.1837	7.92E-11	2.07E-06
REST_chr1:110698624-110698824_Ref	MA0138.2	29.4388	8.03E-11	1.10E-06
REST_chr14:96401659-96401859_Ref	MA0138.2	29.4388	8.03E-11	1.10E-06
REST_chr4:180018995-180019195_Ref	MA0138.2	29.4388	8.03E-11	1.10E-06
REST_chr4:180017082-180017282_Ref	MA0138.2	29.4388	8.03E-11	1.10E-06
REST_chr16:5759967-5760167_Ref	MA0138.2	29.4388	8.03E-11	1.10E-06
REST_chr11:88437775-88437975_Ref	MA0138.1	29.1531	8.17E-11	2.07E-06
REST_chr2:3255833-3256033_Ref	MA0138.1	29.1531	8.17E-11	2.07E-06
REST_chr15:66297091-66297291_Ref	MA0138.1	29.1531	8.17E-11	2.07E-06
REST_chr8:92692957-92693157_Ref	MA0138.1	29.1531	8.17E-11	2.07E-06
REST_chr19:2123817-2124017_Ref	MA0138.1	29.1224	8.34E-11	2.07E-06
REST_chr19:2123805-2124005_Ref	MA0138.1	29.1224	8.34E-11	2.07E-06
REST_chr18:49394242-49394442_Ref	MA0138.2	29.4082	8.36E-11	1.13E-06
REST_chr8:92692957-92693157_Ref	MA0138.2	29.4082	8.36E-11	1.13E-06
REST_chr19:46455898-46456098_Ref	MA0138.2	29.4082	8.36E-11	1.13E-06
REST_chr20:43408913-43409113_Ref	MA0138.2	29.3878	8.48E-11	1.13E-06
REST_chr1:95850221-95850421_Ref	MA0138.2	29.3878	8.48E-11	1.13E-06
REST_chr20:43408893-43409093_Ref	MA0138.2	29.3878	8.48E-11	1.13E-06
REST_chr2:219827648-219827848_Ref	MA0138.1	29.1122	8.54E-11	2.07E-06
REST_chr20:1986556-1986756_Ref	MA0138.1	29.1122	8.54E-11	2.07E-06
REST_chr17:77290647-77290847_Ref	MA0138.1	29.1122	8.54E-11	2.07E-06
REST_chr16:49161095-49161295_Ref	MA0138.2	29.3571	8.67E-11	1.13E-06
REST_chrY:17404849-17405049_Ref	MA0138.2	29.3571	8.67E-11	1.13E-06
REST_chr14:90961702-90961902_Ref	MA0138.2	29.3571	8.67E-11	1.13E-06
REST_chr2:241989308-241989508_Ref	MA0138.2	29.3469	8.78E-11	1.13E-06
REST_chr2:241989289-241989489_Ref	MA0138.2	29.3469	8.78E-11	1.13E-06
REST_chr6:88146221-88146421_Ref	MA0138.1	29.0918	8.78E-11	2.10E-06
REST_chr1:35373182-35373382_Ref	MA0138.2	29.3265	8.89E-11	1.13E-06
REST_chr15:74557475-74557675_Ref	MA0138.2	29.3265	8.89E-11	1.13E-06
REST_chr8:142970804-142971004_Ref	MA0138.2	29.3265	8.89E-11	1.13E-06
REST_chr8:142970781-142970981_Ref	MA0138.2	29.3265	8.89E-11	1.13E-06
REST_chr5:139188247-139188447_Ref	MA0138.1	29.0204	8.92E-11	2.10E-06
REST_chr5:139188186-139188386_Ref	MA0138.1	29.0204	8.92E-11	2.10E-06
REST_chr14:93380497-93380697_Ref	MA0138.2	29.3163	9.00E-11	1.13E-06
REST_chr14:93380462-93380662_Ref	MA0138.2	29.3163	9.00E-11	1.13E-06
REST_chr10:16712652-16712852_Ref	MA0138.2	29.3061	9.06E-11	1.13E-06
REST_chr18:44077193-44077393_Ref	MA0138.2	29.2959	9.17E-11	1.14E-06
REST_chr2:72083906-72084106_Ref	MA0138.1	28.9898	9.29E-11	2.15E-06
REST_chr8:140258429-140258629_Ref	MA0138.1	28.9898	9.29E-11	2.15E-06
REST_chr20:9640970-9641170_Ref	MA0138.2	29.2653	9.45E-11	1.17E-06
REST_chr12:119950782-119950982_Ref	MA0138.2	29.2653	9.45E-11	1.17E-06
REST_chr17:72187024-72187224_Ref	MA0138.1	28.9796	9.46E-11	2.16E-06
REST_chr16:30040048-30040248_Ref	MA0138.1	28.9796	9.46E-11	2.16E-06
REST_chr9:120821909-120822109_Ref	MA0138.2	29.2551	9.52E-11	1.17E-06
REST_chr5:174749025-174749225_Ref	MA0138.2	29.2347	9.76E-11	1.19E-06
REST_chr19:5356460-5356660_Ref	MA0138.2	29.2143	9.96E-11	1.21E-06
REST_chr7:158155730-158155930_Ref	MA0138.2	29.1939	1.01E-10	1.21E-06
REST_chr4:119590426-119590626_Ref	MA0138.2	29.1939	1.01E-10	1.21E-06
REST_chr1:37721108-37721308_Ref	MA0138.2	29.1837	1.02E-10	1.21E-06
REST_chr19:57149398-57149598_Ref	MA0138.2	29.1837	1.02E-10	1.21E-06
REST_chr18:1092352-1092552_Ref	MA0138.2	29.1837	1.02E-10	1.21E-06
REST_chr19:57149366-57149566_Ref	MA0138.2	29.1837	1.02E-10	1.21E-06
REST_chr9:138048466-138048666_Ref	MA0138.1	28.9082	1.02E-10	2.23E-06
REST_chr17:32059253-32059453_Ref	MA0138.1	28.9082	1.02E-10	2.23E-06
REST_chr1:35373182-35373382_Ref	MA0138.1	28.9082	1.02E-10	2.23E-06
REST_chr12:129534556-129534756_Ref	MA0138.1	28.9082	1.02E-10	2.23E-06
REST_chr1:5061623-5061823_Ref	MA0138.1	28.9082	1.02E-10	2.23E-06
REST_chr12:11653652-11653852_Ref	MA0138.1	28.8878	1.04E-10	2.24E-06
REST_chr12:11653592-11653792_Ref	MA0138.1	28.8878	1.04E-10	2.24E-06
REST_chr16:83453915-83454115_Ref	MA0138.2	29.1531	1.04E-10	1.22E-06
REST_chr15:29741448-29741648_Ref	MA0138.2	29.1429	1.05E-10	1.22E-06
REST_chr19:4173112-4173312_Ref	MA0138.2	29.1429	1.05E-10	1.22E-06
REST_chr7:75854777-75854977_Ref	MA0138.1	28.8673	1.05E-10	2.25E-06
REST_chr20:34973026-34973226_Ref	MA0138.2	29.1224	1.07E-10	1.22E-06
REST_chr20:34973013-34973213_Ref	MA0138.2	29.1224	1.07E-10	1.22E-06
REST_chr7:32467396-32467596_Ref	MA0138.2	29.1224	1.07E-10	1.22E-06
REST_chr8:62408827-62409027_Ref	MA0138.2	29.102	1.09E-10	1.22E-06
REST_chr8:62408797-62408997_Ref	MA0138.2	29.102	1.09E-10	1.22E-06
REST_chr13:100448557-100448757_Ref	MA0138.2	29.102	1.09E-10	1.22E-06
REST_chr13:100448545-100448745_Ref	MA0138.2	29.102	1.09E-10	1.22E-06
REST_chr10:99815808-99816008_Ref	MA0138.2	29.102	1.09E-10	1.22E-06
REST_chr10:99815731-99815931_Ref	MA0138.2	29.102	1.09E-10	1.22E-06
REST_chr11:113861978-113862178_Ref	MA0138.2	29.0918	1.10E-10	1.23E-06
REST_chr12:119083125-119083325_Ref	MA0138.2	29.0816	1.11E-10	1.24E-06
REST_chr18:34850111-34850311_Ref	MA0138.1	28.8265	1.12E-10	2.31E-06
REST_chr18:34850094-34850294_Ref	MA0138.1	28.8265	1.12E-10	2.31E-06
REST_chr18:34850077-34850277_Ref	MA0138.1	28.8265	1.12E-10	2.31E-06
REST_chr16:60979221-60979421_Ref	MA0138.1	28.8265	1.12E-10	2.31E-06
REST_chr18:5197087-5197287_Ref	MA0138.1	28.8265	1.12E-10	2.31E-06
REST_chr8:140908980-140909180_Ref	MA0138.2	29.051	1.14E-10	1.27E-06
REST_chr22:44263804-44264004_Ref	MA0138.2	29.0306	1.16E-10	1.29E-06
REST_chr4:46018423-46018623_Ref	MA0138.2	29.0204	1.18E-10	1.29E-06
REST_chr9:80190810-80191010_Ref	MA0138.2	29.0204	1.18E-10	1.29E-06
REST_chr16:24869865-24870065_Ref	MA0138.2	29.0102	1.19E-10	1.29E-06
REST_chr22:17601335-17601535_Ref	MA0138.2	29	1.20E-10	1.29E-06
REST_chr22:17601304-17601504_Ref	MA0138.2	29	1.20E-10	1.29E-06
REST_chr16:24189913-24190113_Ref	MA0138.2	29	1.20E-10	1.29E-06
REST_chr11:46414174-46414374_Ref	MA0138.2	29	1.20E-10	1.29E-06
REST_chr8:142526797-142526997_Ref	MA0138.1	28.7551	1.20E-10	2.40E-06
REST_chr10:105038674-105038874_Ref	MA0138.1	28.7551	1.20E-10	2.40E-06
REST_chr19:17792471-17792671_Ref	MA0138.1	28.7551	1.20E-10	2.40E-06
REST_chr16:2765548-2765748_Ref	MA0138.1	28.7551	1.20E-10	2.40E-06
REST_chr11:119364539-119364739_Ref	MA0138.2	28.9898	1.21E-10	1.29E-06
REST_chr11:119364527-119364727_Ref	MA0138.2	28.9898	1.21E-10	1.29E-06
REST_chr16:49192074-49192274_Ref	MA0138.2	28.9796	1.22E-10	1.29E-06
REST_chr11:45906993-45907193_Ref	MA0138.2	28.9796	1.22E-10	1.29E-06
REST_chr16:49192037-49192237_Ref	MA0138.2	28.9796	1.22E-10	1.29E-06
REST_chr22:32503024-32503224_Ref	MA0138.2	28.9796	1.22E-10	1.29E-06
REST_chr19:46721518-46721718_Ref	MA0138.1	28.7041	1.24E-10	2.40E-06
REST_chr11:1260175-1260375_Ref	MA0138.1	28.7041	1.24E-10	2.40E-06
REST_chr20:36255481-36255681_Ref	MA0138.1	28.7041	1.24E-10	2.40E-06
REST_chr20:36255453-36255653_Ref	MA0138.1	28.7041	1.24E-10	2.40E-06
REST_chr3:158991510-158991710_Ref	MA0138.2	28.9694	1.24E-10	1.29E-06
REST_chr17:6207094-6207294_Ref	MA0138.2	28.9694	1.24E-10	1.29E-06
REST_chr14:78986293-78986493_Ref	MA0138.2	28.9694	1.24E-10	1.29E-06
REST_chr5:139188247-139188447_Ref	MA0138.2	28.9592	1.26E-10	1.29E-06
REST_chr12:119070980-119071180_Ref	MA0138.2	28.9592	1.26E-10	1.29E-06
REST_chr5:139188186-139188386_Ref	MA0138.2	28.9592	1.26E-10	1.29E-06
REST_chr1:22938059-22938259_Ref	MA0138.2	28.949	1.26E-10	1.29E-06
REST_chr7:37092364-37092564_Ref	MA0138.2	28.9388	1.28E-10	1.30E-06
REST_chr19:54406423-54406623_Ref	MA0138.2	28.9388	1.28E-10	1.30E-06
REST_chr16:87642104-87642304_Ref	MA0138.1	28.6837	1.28E-10	2.47E-06
REST_chr12:101220209-101220409_Ref	MA0138.2	28.9286	1.29E-10	1.31E-06
REST_chr5:137998378-137998578_Ref	MA0138.2	28.9184	1.31E-10	1.31E-06
REST_chr17:33030721-33030921_Ref	MA0138.2	28.9184	1.31E-10	1.31E-06
REST_chr15:78045696-78045896_Ref	MA0138.1	28.6327	1.33E-10	2.54E-06
REST_chr20:61747869-61748069_Ref	MA0138.2	28.8878	1.33E-10	1.31E-06
REST_chr10:102840796-102840996_Ref	MA0138.2	28.8878	1.33E-10	1.31E-06
REST_chr1:156621956-156622156_Ref	MA0138.2	28.8776	1.35E-10	1.31E-06
REST_chr19:3244100-3244300_Ref	MA0138.2	28.8776	1.35E-10	1.31E-06
REST_chr12:3601450-3601650_Ref	MA0138.2	28.8776	1.35E-10	1.31E-06
REST_chr1:156621909-156622109_Ref	MA0138.2	28.8776	1.35E-10	1.31E-06
REST_chr22:23746976-23747176_Ref	MA0138.2	28.8673	1.36E-10	1.31E-06
REST_chr3:127177609-127177809_Ref	MA0138.2	28.8673	1.36E-10	1.31E-06
REST_chr22:23746938-23747138_Ref	MA0138.2	28.8673	1.36E-10	1.31E-06
REST_chr20:1986556-1986756_Ref	MA0138.2	28.8673	1.36E-10	1.31E-06
REST_chr22:18955770-18955970_Ref	MA0138.2	28.8673	1.36E-10	1.31E-06
REST_chr22:18955758-18955958_Ref	MA0138.2	28.8673	1.36E-10	1.31E-06
REST_chr22:18955720-18955920_Ref	MA0138.2	28.8673	1.36E-10	1.31E-06
REST_chr22:37859033-37859233_Ref	MA0138.2	28.8571	1.38E-10	1.32E-06
REST_chr19:56527228-56527428_Ref	MA0138.2	28.8469	1.39E-10	1.32E-06
REST_chr8:36235593-36235793_Ref	MA0138.2	28.8469	1.39E-10	1.32E-06
REST_chr8:36235581-36235781_Ref	MA0138.2	28.8469	1.39E-10	1.32E-06
REST_chr8:140258429-140258629_Ref	MA0138.2	28.8367	1.41E-10	1.32E-06
REST_chr2:72083906-72084106_Ref	MA0138.2	28.8367	1.41E-10	1.32E-06
REST_chr10:134108161-134108361_Ref	MA0138.2	28.8265	1.42E-10	1.33E-06
REST_chr20:57717340-57717540_Ref	MA0138.2	28.7959	1.47E-10	1.35E-06
REST_chr16:21696385-21696585_Ref	MA0138.2	28.7959	1.47E-10	1.35E-06
REST_chr20:42876893-42877093_Ref	MA0138.2	28.7857	1.48E-10	1.35E-06
REST_chr5:71359139-71359339_Ref	MA0138.2	28.7857	1.48E-10	1.35E-06
REST_chr9:17744881-17745081_Ref	MA0138.2	28.7755	1.49E-10	1.35E-06
REST_chr1:37876428-37876628_Ref	MA0138.2	28.7755	1.49E-10	1.35E-06
REST_chr8:4147072-4147272_Ref	MA0138.2	28.7653	1.51E-10	1.35E-06
REST_chr1:6305216-6305416_Ref	MA0138.1	28.551	1.51E-10	2.88E-06
REST_chr10:120354094-120354294_Ref	MA0138.2	28.7551	1.52E-10	1.35E-06
REST_chr20:61810325-61810525_Ref	MA0138.2	28.7551	1.52E-10	1.35E-06
REST_chr20:61810248-61810448_Ref	MA0138.2	28.7551	1.52E-10	1.35E-06
REST_chr20:61810195-61810395_Ref	MA0138.2	28.7551	1.52E-10	1.35E-06
REST_chr22:49604701-49604901_Ref	MA0138.1	28.5408	1.54E-10	2.88E-06
REST_chr3:2852506-2852706_Ref	MA0138.1	28.5408	1.54E-10	2.88E-06
REST_chr11:74944810-74945010_Ref	MA0138.2	28.7449	1.55E-10	1.35E-06
REST_chr19:13574223-13574423_Ref	MA0138.2	28.7449	1.55E-10	1.35E-06
REST_chr19:591579-591779_Ref	MA0138.2	28.7449	1.55E-10	1.35E-06
REST_chr6:33780553-33780753_Ref	MA0138.2	28.7449	1.55E-10	1.35E-06
REST_chr17:6172935-6173135_Ref	MA0138.2	28.7449	1.55E-10	1.35E-06
REST_chr20:49034355-49034555_Ref	MA0138.1	28.5306	1.55E-10	2.89E-06
REST_chr11:66189247-66189447_Ref	MA0138.2	28.7347	1.56E-10	1.35E-06
REST_chr11:66189209-66189409_Ref	MA0138.2	28.7347	1.56E-10	1.35E-06
REST_chr12:100933080-100933280_Ref	MA0138.2	28.7347	1.56E-10	1.35E-06
REST_chr11:66189171-66189371_Ref	MA0138.2	28.7347	1.56E-10	1.35E-06
REST_chr11:66189131-66189331_Ref	MA0138.2	28.7347	1.56E-10	1.35E-06
REST_chr11:66189088-66189288_Ref	MA0138.2	28.7347	1.56E-10	1.35E-06
REST_chr10:1685745-1685945_Ref	MA0138.2	28.7245	1.57E-10	1.35E-06
REST_chr18:44082488-44082688_Ref	MA0138.2	28.7245	1.57E-10	1.35E-06
REST_chr10:1685695-1685895_Ref	MA0138.2	28.7245	1.57E-10	1.35E-06
REST_chr18:44082422-44082622_Ref	MA0138.2	28.7245	1.57E-10	1.35E-06
REST_chr14:78624517-78624717_Ref	MA0138.2	28.6939	1.62E-10	1.35E-06
REST_chr11:116476336-116476536_Ref	MA0138.2	28.6939	1.62E-10	1.35E-06
REST_chr14:78624489-78624689_Ref	MA0138.2	28.6939	1.62E-10	1.35E-06
REST_chr14:78624460-78624660_Ref	MA0138.2	28.6939	1.62E-10	1.35E-06
REST_chr17:3336578-3336778_Ref	MA0138.1	28.4592	1.63E-10	2.97E-06
REST_chr17:3336563-3336763_Ref	MA0138.1	28.4592	1.63E-10	2.97E-06
REST_chr17:3301159-3301359_Ref	MA0138.1	28.4592	1.63E-10	2.97E-06
REST_chr1:21985714-21985914_Ref	MA0138.2	28.6837	1.64E-10	1.35E-06
REST_chr11:116476336-116476536_Ref	MA0138.1	28.449	1.65E-10	2.99E-06
REST_chr6:44253357-44253557_Ref	MA0138.2	28.6633	1.66E-10	1.35E-06
REST_chr13:108516984-108517184_Ref	MA0138.2	28.6633	1.66E-10	1.35E-06
REST_chr1:205428165-205428365_Ref	MA0138.2	28.6633	1.66E-10	1.35E-06
REST_chr18:34850111-34850311_Ref	MA0138.2	28.6633	1.66E-10	1.35E-06
REST_chr18:34850094-34850294_Ref	MA0138.2	28.6633	1.66E-10	1.35E-06
REST_chr1:38541818-38542018_Ref	MA0138.2	28.6633	1.66E-10	1.35E-06
REST_chr17:37748682-37748882_Ref	MA0138.2	28.6633	1.66E-10	1.35E-06
REST_chr18:34850077-34850277_Ref	MA0138.2	28.6633	1.66E-10	1.35E-06
REST_chr15:88709682-88709882_Ref	MA0138.2	28.6633	1.66E-10	1.35E-06
REST_chr15:88709623-88709823_Ref	MA0138.2	28.6633	1.66E-10	1.35E-06
REST_chr19:52111317-52111517_Ref	MA0138.2	28.6531	1.68E-10	1.35E-06
REST_chr12:110174534-110174734_Ref	MA0138.2	28.6531	1.68E-10	1.35E-06
REST_chrX:48853449-48853649_Ref	MA0138.2	28.6429	1.69E-10	1.35E-06
REST_chrX:48853437-48853637_Ref	MA0138.2	28.6429	1.69E-10	1.35E-06
REST_chr5:1247068-1247268_Ref	MA0138.2	28.6429	1.69E-10	1.35E-06
REST_chr4:5877355-5877555_Ref	MA0138.2	28.6429	1.69E-10	1.35E-06
REST_chr8:140671039-140671239_Ref	MA0138.2	28.6429	1.69E-10	1.35E-06
REST_chr8:140670992-140671192_Ref	MA0138.2	28.6429	1.69E-10	1.35E-06
REST_chr8:36235593-36235793_Ref	MA0138.1	28.4184	1.70E-10	2.99E-06
REST_chr8:36235581-36235781_Ref	MA0138.1	28.4184	1.70E-10	2.99E-06
REST_chr19:56527228-56527428_Ref	MA0138.1	28.4184	1.70E-10	2.99E-06
REST_chr5:152655820-152656020_Ref	MA0138.2	28.6327	1.71E-10	1.35E-06
REST_chr5:152655808-152656008_Ref	MA0138.2	28.6327	1.71E-10	1.35E-06
REST_chr16:67686653-67686853_Ref	MA0138.1	28.4082	1.71E-10	2.99E-06
REST_chr19:54815855-54816055_Ref	MA0138.2	28.6224	1.73E-10	1.35E-06
REST_chr11:66189209-66189409_Ref	MA0138.2	28.6224	1.73E-10	1.35E-06
REST_chr11:66189171-66189371_Ref	MA0138.2	28.6224	1.73E-10	1.35E-06
REST_chr11:66189131-66189331_Ref	MA0138.2	28.6224	1.73E-10	1.35E-06
REST_chr11:66189088-66189288_Ref	MA0138.2	28.6224	1.73E-10	1.35E-06
REST_chrX:153140908-153141108_Ref	MA0138.1	28.3776	1.75E-10	2.99E-06
REST_chrX:153140866-153141066_Ref	MA0138.1	28.3776	1.75E-10	2.99E-06
REST_chr19:16073240-16073440_Ref	MA0138.1	28.3776	1.75E-10	2.99E-06
REST_chr12:119499115-119499315_Ref	MA0138.1	28.3776	1.75E-10	2.99E-06
REST_chr19:15828701-15828901_Ref	MA0138.1	28.3776	1.75E-10	2.99E-06
REST_chr12:109696862-109697062_Ref	MA0138.2	28.5918	1.77E-10	1.36E-06
REST_chr10:132722477-132722677_Ref	MA0138.2	28.5918	1.77E-10	1.36E-06
REST_chr20:859482-859682_Ref	MA0138.2	28.5918	1.77E-10	1.36E-06
REST_chr10:26656835-26657035_Ref	MA0138.2	28.5918	1.77E-10	1.36E-06
REST_chr1:31655220-31655420_Ref	MA0138.2	28.5918	1.77E-10	1.36E-06
REST_chr2:133821445-133821645_Ref	MA0138.2	28.5918	1.77E-10	1.36E-06
REST_chr18:1092352-1092552_Ref	MA0138.1	28.3469	1.79E-10	3.04E-06
REST_chr14:104599335-104599535_Ref	MA0138.2	28.5816	1.80E-10	1.38E-06
REST_chr4:6227198-6227398_Ref	MA0138.2	28.5714	1.82E-10	1.39E-06
REST_chr5:13554099-13554299_Ref	MA0138.2	28.5612	1.84E-10	1.39E-06
REST_chr5:13554060-13554260_Ref	MA0138.2	28.5612	1.84E-10	1.39E-06
REST_chr1:18582897-18583097_Ref	MA0138.2	28.5612	1.84E-10	1.39E-06
REST_chr19:19325845-19326045_Ref	MA0138.1	28.3367	1.85E-10	3.12E-06
REST_chr20:31797633-31797833_Ref	MA0138.2	28.5408	1.87E-10	1.41E-06
REST_chr5:177008673-177008873_Ref	MA0138.1	28.3265	1.88E-10	3.15E-06
REST_chr19:5404143-5404343_Ref	MA0138.2	28.5306	1.89E-10	1.43E-06
REST_chr17:27332950-27333150_Ref	MA0138.1	28.2755	1.91E-10	3.15E-06
REST_chr7:8482513-8482713_Ref	MA0138.1	28.2755	1.91E-10	3.15E-06
REST_chr8:144025093-144025293_Ref	MA0138.2	28.5102	1.93E-10	1.44E-06
REST_chr20:47139794-47139994_Ref	MA0138.1	28.2653	1.94E-10	3.15E-06
REST_chr20:47139735-47139935_Ref	MA0138.1	28.2653	1.94E-10	3.15E-06
REST_chr17:33124804-33125004_Ref	MA0138.1	28.2653	1.94E-10	3.15E-06
REST_chr18:76473186-76473386_Ref	MA0138.2	28.5	1.95E-10	1.44E-06
REST_chr7:8473608-8473808_Ref	MA0138.2	28.4898	1.96E-10	1.44E-06
REST_chr7:4509988-4510188_Ref	MA0138.2	28.4898	1.96E-10	1.44E-06
REST_chr4:21478479-21478679_Ref	MA0138.2	28.4898	1.96E-10	1.44E-06
REST_chr3:181034371-181034571_Ref	MA0138.2	28.4898	1.96E-10	1.44E-06
REST_chr9:93996869-93997069_Ref	MA0138.2	28.4898	1.96E-10	1.44E-06
REST_chr12:127166306-127166506_Ref	MA0138.2	28.4898	1.96E-10	1.44E-06
REST_chr4:21478467-21478667_Ref	MA0138.2	28.4898	1.96E-10	1.44E-06
REST_chr3:44574417-44574617_Ref	MA0138.2	28.4796	1.98E-10	1.44E-06
REST_chr15:66297091-66297291_Ref	MA0138.2	28.4796	1.98E-10	1.44E-06
REST_chr20:44669622-44669822_Ref	MA0138.2	28.4796	1.98E-10	1.44E-06
REST_chr12:114039586-114039786_Ref	MA0138.2	28.4694	1.99E-10	1.44E-06
REST_chr12:2861911-2862111_Ref	MA0138.2	28.4694	1.99E-10	1.44E-06
REST_chr12:2861851-2862051_Ref	MA0138.2	28.4694	1.99E-10	1.44E-06
REST_chr12:2861779-2861979_Ref	MA0138.2	28.4694	1.99E-10	1.44E-06
REST_chr11:18858086-18858286_Ref	MA0138.1	28.2449	1.99E-10	3.16E-06
REST_chr10:98841488-98841688_Ref	MA0138.1	28.2449	1.99E-10	3.16E-06
REST_chr10:98841476-98841676_Ref	MA0138.1	28.2449	1.99E-10	3.16E-06
REST_chr1:20698015-20698215_Ref	MA0138.1	28.2449	1.99E-10	3.16E-06
REST_chr2:241989308-241989508_Ref	MA0138.1	28.2347	2.01E-10	3.16E-06
REST_chr2:241989289-241989489_Ref	MA0138.1	28.2347	2.01E-10	3.16E-06
REST_chr22:25589606-25589806_Ref	MA0138.2	28.4592	2.01E-10	1.44E-06
REST_chr6:88146221-88146421_Ref	MA0138.2	28.4592	2.01E-10	1.44E-06
REST_chr12:119419547-119419747_Ref	MA0138.2	28.4592	2.01E-10	1.44E-06
REST_chr1:37486370-37486570_Ref	MA0138.2	28.4592	2.01E-10	1.44E-06
REST_chr10:104121624-104121824_Ref	MA0138.2	28.4286	2.05E-10	1.46E-06
REST_chr10:104121566-104121766_Ref	MA0138.2	28.4286	2.05E-10	1.46E-06
REST_chr9:140723197-140723397_Ref	MA0138.2	28.4184	2.07E-10	1.47E-06
REST_chr17:33124804-33125004_Ref	MA0138.2	28.4082	2.10E-10	1.48E-06
REST_chr19:10172710-10172910_Ref	MA0138.1	28.1531	2.12E-10	3.22E-06
REST_chr19:10172668-10172868_Ref	MA0138.1	28.1531	2.12E-10	3.22E-06
REST_chr1:37721108-37721308_Ref	MA0138.1	28.1531	2.12E-10	3.22E-06
REST_chr19:10172599-10172799_Ref	MA0138.1	28.1531	2.12E-10	3.22E-06
REST_chr19:57149398-57149598_Ref	MA0138.1	28.1531	2.12E-10	3.22E-06
REST_chr19:57149366-57149566_Ref	MA0138.1	28.1531	2.12E-10	3.22E-06
REST_chr17:33033141-33033341_Ref	MA0138.2	28.3776	2.15E-10	1.50E-06
REST_chr20:40808519-40808719_Ref	MA0138.2	28.3776	2.15E-10	1.50E-06
REST_chr19:44293315-44293515_Ref	MA0138.2	28.3776	2.15E-10	1.50E-06
REST_chr17:45863167-45863367_Ref	MA0138.2	28.3776	2.15E-10	1.50E-06
REST_chr19:44293282-44293482_Ref	MA0138.2	28.3776	2.15E-10	1.50E-06
REST_chr1:34966137-34966337_Ref	MA0138.2	28.3571	2.20E-10	1.53E-06
REST_chr8:143298720-143298920_Ref	MA0138.1	28.1224	2.22E-10	3.30E-06
REST_chr11:116250242-116250442_Ref	MA0138.1	28.1224	2.22E-10	3.30E-06
REST_chr10:132722477-132722677_Ref	MA0138.1	28.1224	2.22E-10	3.30E-06
REST_chr16:1238783-1238983_Ref	MA0138.1	28.1224	2.22E-10	3.30E-06
REST_chr18:44077193-44077393_Ref	MA0138.1	28.1122	2.24E-10	3.31E-06
REST_chr17:11410047-11410247_Ref	MA0138.2	28.3265	2.25E-10	1.56E-06
REST_chr12:58154267-58154467_Ref	MA0138.2	28.3265	2.25E-10	1.56E-06
REST_chr2:219827648-219827848_Ref	MA0138.2	28.3265	2.25E-10	1.56E-06
REST_chr3:54222280-54222480_Ref	MA0138.1	28.102	2.26E-10	3.33E-06
REST_chr16:5759967-5760167_Ref	MA0138.1	28.0918	2.28E-10	3.34E-06
REST_chr16:87642104-87642304_Ref	MA0138.2	28.3061	2.29E-10	1.56E-06
REST_chr5:136789266-136789466_Ref	MA0138.2	28.3061	2.29E-10	1.56E-06
REST_chr14:106267623-106267823_Ref	MA0138.2	28.3061	2.29E-10	1.56E-06
REST_chr11:70426636-70426836_Ref	MA0138.2	28.3061	2.29E-10	1.56E-06
REST_chr14:106267579-106267779_Ref	MA0138.2	28.3061	2.29E-10	1.56E-06
REST_chr17:27332950-27333150_Ref	MA0138.2	28.2959	2.31E-10	1.56E-06
REST_chr5:165936207-165936407_Ref	MA0138.2	28.2959	2.31E-10	1.56E-06
REST_chr2:231154100-231154300_Ref	MA0138.2	28.2857	2.33E-10	1.56E-06
REST_chr9:133061006-133061206_Ref	MA0138.2	28.2857	2.33E-10	1.56E-06
REST_chr1:65775509-65775709_Ref	MA0138.2	28.2857	2.33E-10	1.56E-06
REST_chr19:54431061-54431261_Ref	MA0138.2	28.2857	2.33E-10	1.56E-06
REST_chr19:10172710-10172910_Ref	MA0138.2	28.2755	2.36E-10	1.56E-06
REST_chr14:78996498-78996698_Ref	MA0138.2	28.2755	2.36E-10	1.56E-06
REST_chr19:10172668-10172868_Ref	MA0138.2	28.2755	2.36E-10	1.56E-06
REST_chr5:175298800-175299000_Ref	MA0138.2	28.2755	2.36E-10	1.56E-06
REST_chr19:10172599-10172799_Ref	MA0138.2	28.2755	2.36E-10	1.56E-06
REST_chr15:74144136-74144336_Ref	MA0138.1	28.0612	2.38E-10	3.39E-06
REST_chr6:154360580-154360780_Ref	MA0138.2	28.2551	2.38E-10	1.57E-06
REST_chr6:110299801-110300001_Ref	MA0138.2	28.2551	2.38E-10	1.57E-06
REST_chr22:31198822-31199022_Ref	MA0138.2	28.2551	2.38E-10	1.57E-06
REST_chr11:117467898-117468098_Ref	MA0138.2	28.2449	2.41E-10	1.58E-06
REST_chr1:37389910-37390110_Ref	MA0138.1	28.0408	2.43E-10	3.39E-06
REST_chr2:21125125-21125325_Ref	MA0138.1	28.0408	2.43E-10	3.39E-06
REST_chr2:23897252-23897452_Ref	MA0138.1	28.0408	2.43E-10	3.39E-06
REST_chr22:48563155-48563355_Ref	MA0138.1	28.0408	2.43E-10	3.39E-06
REST_chr8:111160979-111161179_Ref	MA0138.1	28.0408	2.43E-10	3.39E-06
REST_chr9:119797237-119797437_Ref	MA0138.2	28.2347	2.44E-10	1.59E-06
REST_chr2:243184901-243185101_Ref	MA0138.2	28.2347	2.44E-10	1.59E-06
REST_chr1:243182430-243182630_Ref	MA0138.2	28.2347	2.44E-10	1.59E-06
REST_chr22:39220598-39220798_Ref	MA0138.1	28	2.47E-10	3.39E-06
REST_chr3:126877751-126877951_Ref	MA0138.1	28	2.47E-10	3.39E-06
REST_chr4:8677186-8677386_Ref	MA0138.2	28.2143	2.48E-10	1.61E-06
REST_chr5:151626074-151626274_Ref	MA0138.2	28.2041	2.50E-10	1.62E-06
REST_chr1:3174424-3174624_Ref	MA0138.2	28.1939	2.52E-10	1.63E-06
REST_chr19:11639347-11639547_Ref	MA0138.2	28.1837	2.54E-10	1.63E-06
REST_chr20:44858166-44858366_Ref	MA0138.2	28.1837	2.54E-10	1.63E-06
REST_chr17:10778718-10778918_Ref	MA0138.2	28.1837	2.54E-10	1.63E-06
REST_chr8:1278239-1278439_Ref	MA0138.2	28.1837	2.54E-10	1.63E-06
REST_chr15:29741448-29741648_Ref	MA0138.1	27.9898	2.57E-10	3.39E-06
REST_chr17:26090059-26090259_Ref	MA0138.1	27.9898	2.57E-10	3.39E-06
REST_chr8:55913965-55914165_Ref	MA0138.1	27.9898	2.57E-10	3.39E-06
REST_chr17:31655243-31655443_Ref	MA0138.1	27.9898	2.57E-10	3.39E-06
REST_chr11:45119537-45119737_Ref	MA0138.1	27.9898	2.57E-10	3.39E-06
REST_chr21:47065841-47066041_Ref	MA0138.2	28.1633	2.58E-10	1.65E-06
REST_chr7:150681069-150681269_Ref	MA0138.2	28.1531	2.61E-10	1.66E-06
REST_chr7:150681001-150681201_Ref	MA0138.2	28.1531	2.61E-10	1.66E-06
REST_chr16:47821713-47821913_Ref	MA0138.1	27.9796	2.61E-10	3.39E-06
REST_chr11:33522490-33522690_Ref	MA0138.1	27.9796	2.61E-10	3.39E-06
REST_chr3:38438978-38439178_Ref	MA0138.2	28.1429	2.64E-10	1.67E-06
REST_chr3:38438966-38439166_Ref	MA0138.2	28.1429	2.64E-10	1.67E-06
REST_chr19:34231803-34232003_Ref	MA0138.1	27.9694	2.68E-10	3.39E-06
REST_chr10:1685745-1685945_Ref	MA0138.1	27.9694	2.68E-10	3.39E-06
REST_chr18:44082488-44082688_Ref	MA0138.1	27.9694	2.68E-10	3.39E-06
REST_chr10:1685695-1685895_Ref	MA0138.1	27.9694	2.68E-10	3.39E-06
REST_chr18:44082422-44082622_Ref	MA0138.1	27.9694	2.68E-10	3.39E-06
REST_chr17:45863167-45863367_Ref	MA0138.1	27.9592	2.69E-10	3.39E-06
REST_chr16:750693-750893_Ref	MA0138.1	27.9592	2.69E-10	3.39E-06
REST_chr22:25271956-25272156_Ref	MA0138.2	28.1122	2.71E-10	1.71E-06
REST_chr3:50442777-50442977_Ref	MA0138.2	28.1122	2.71E-10	1.71E-06
REST_chr17:16715528-16715728_Ref	MA0138.2	28.102	2.74E-10	1.72E-06
REST_chr13:53828749-53828949_Ref	MA0138.2	28.102	2.74E-10	1.72E-06
REST_chr17:25984779-25984979_Ref	MA0138.2	28.102	2.74E-10	1.72E-06
REST_chr19:15125472-15125672_Ref	MA0138.2	28.0918	2.76E-10	1.72E-06
REST_chr19:15126872-15127072_Ref	MA0138.2	28.0918	2.76E-10	1.72E-06
REST_chr4:569152-569352_Ref	MA0138.2	28.0714	2.80E-10	1.72E-06
REST_chr6:35772981-35773181_Ref	MA0138.2	28.0714	2.80E-10	1.72E-06
REST_chr1:102462532-102462732_Ref	MA0138.2	28.0714	2.80E-10	1.72E-06
REST_chr4:569087-569287_Ref	MA0138.2	28.0714	2.80E-10	1.72E-06
REST_chr19:55028781-55028981_Ref	MA0138.2	28.0612	2.83E-10	1.72E-06
REST_chr14:82551246-82551446_Ref	MA0138.2	28.0612	2.83E-10	1.72E-06
REST_chr2:226802452-226802652_Ref	MA0138.2	28.0612	2.83E-10	1.72E-06
REST_chr19:28868030-28868230_Ref	MA0138.2	28.0612	2.83E-10	1.72E-06
REST_chr8:135421915-135422115_Ref	MA0138.2	28.0612	2.83E-10	1.72E-06
REST_chr17:31655243-31655443_Ref	MA0138.2	28.0612	2.83E-10	1.72E-06
REST_chr19:55028735-55028935_Ref	MA0138.2	28.0612	2.83E-10	1.72E-06
REST_chr2:220172992-220173192_Ref	MA0138.1	27.9082	2.84E-10	3.39E-06
REST_chr20:5892316-5892516_Ref	MA0138.1	27.9082	2.84E-10	3.39E-06
REST_chr8:65292549-65292749_Ref	MA0138.1	27.9082	2.84E-10	3.39E-06
REST_chr2:220172950-220173150_Ref	MA0138.1	27.9082	2.84E-10	3.39E-06
REST_chrX:32155763-32155963_Ref	MA0138.1	27.9082	2.84E-10	3.39E-06
REST_chr9:140773148-140773348_Ref	MA0138.1	27.9082	2.84E-10	3.39E-06
REST_chr8:67089787-67089987_Ref	MA0138.1	27.9082	2.84E-10	3.39E-06
REST_chr2:47798514-47798714_Ref	MA0138.1	27.9082	2.84E-10	3.39E-06
REST_chr4:1404345-1404545_Ref	MA0138.1	27.9082	2.84E-10	3.39E-06
REST_chr1:11540222-11540422_Ref	MA0138.1	27.9082	2.84E-10	3.39E-06
REST_chr19:47910450-47910650_Ref	MA0138.1	27.9082	2.84E-10	3.39E-06
REST_chr14:93389777-93389977_Ref	MA0138.1	27.9082	2.84E-10	3.39E-06
REST_chr3:170302404-170302604_Ref	MA0138.1	27.9082	2.84E-10	3.39E-06
REST_chr20:5892259-5892459_Ref	MA0138.1	27.9082	2.84E-10	3.39E-06
REST_chr9:140033621-140033821_Ref	MA0138.1	27.9082	2.84E-10	3.39E-06
REST_chr8:65292490-65292690_Ref	MA0138.1	27.9082	2.84E-10	3.39E-06
REST_chr4:1404285-1404485_Ref	MA0138.1	27.9082	2.84E-10	3.39E-06
REST_chr9:140033544-140033744_Ref	MA0138.1	27.9082	2.84E-10	3.39E-06
REST_chr4:1404267-1404467_Ref	MA0138.1	27.9082	2.84E-10	3.39E-06
REST_chr1:11540137-11540337_Ref	MA0138.1	27.9082	2.84E-10	3.39E-06
REST_chr11:116250242-116250442_Ref	MA0138.2	28.051	2.86E-10	1.73E-06
REST_chr10:79088246-79088446_Ref	MA0138.2	28.051	2.86E-10	1.73E-06
REST_chrX:49056490-49056690_Ref	MA0138.2	28.0408	2.88E-10	1.74E-06
REST_chr10:106584285-106584485_Ref	MA0138.1	27.8878	2.89E-10	3.41E-06
REST_chr3:129703067-129703267_Ref	MA0138.1	27.8878	2.89E-10	3.41E-06
REST_chr10:106584257-106584457_Ref	MA0138.1	27.8878	2.89E-10	3.41E-06
REST_chr1:153424985-153425185_Ref	MA0138.2	28.0306	2.91E-10	1.74E-06
REST_chr15:78045696-78045896_Ref	MA0138.2	28.0306	2.91E-10	1.74E-06
REST_chr19:41036580-41036780_Ref	MA0138.2	28.0306	2.91E-10	1.74E-06
REST_chr8:21860638-21860838_Ref	MA0138.2	28.0204	2.94E-10	1.76E-06
REST_chr5:176231026-176231226_Ref	MA0138.2	28.0204	2.94E-10	1.76E-06
REST_chr5:151304224-151304424_Ref	MA0138.2	28.0102	2.97E-10	1.76E-06
REST_chr5:151304190-151304390_Ref	MA0138.2	28.0102	2.97E-10	1.76E-06
REST_chr11:105543921-105544121_Ref	MA0138.2	28	3.00E-10	1.78E-06
REST_chr10:97171534-97171734_Ref	MA0138.2	27.9796	3.04E-10	1.80E-06
REST_chr1:23999665-23999865_Ref	MA0138.2	27.9796	3.04E-10	1.80E-06
REST_chr10:61025014-61025214_Ref	MA0138.2	27.9694	3.08E-10	1.80E-06
REST_chr17:31469832-31470032_Ref	MA0138.2	27.9694	3.08E-10	1.80E-06
REST_chr2:21125125-21125325_Ref	MA0138.2	27.9694	3.08E-10	1.80E-06
REST_chr1:37389910-37390110_Ref	MA0138.2	27.9694	3.08E-10	1.80E-06
REST_chr1:210900036-210900236_Ref	MA0138.2	27.9592	3.10E-10	1.81E-06
REST_chr5:13554099-13554299_Ref	MA0138.1	27.8265	3.11E-10	3.63E-06
REST_chr5:13554060-13554260_Ref	MA0138.1	27.8265	3.11E-10	3.63E-06
REST_chr2:71575530-71575730_Ref	MA0138.2	27.949	3.13E-10	1.81E-06
REST_chr16:70896003-70896203_Ref	MA0138.2	27.949	3.13E-10	1.81E-06
REST_chr22:30855391-30855591_Ref	MA0138.2	27.949	3.13E-10	1.81E-06
REST_chr16:70895991-70896191_Ref	MA0138.2	27.949	3.13E-10	1.81E-06
REST_chr10:97171534-97171734_Ref	MA0138.1	27.8163	3.14E-10	3.66E-06
REST_chr8:142902105-142902305_Ref	MA0138.2	27.9388	3.17E-10	1.83E-06
REST_chr9:134649368-134649568_Ref	MA0138.1	27.8061	3.19E-10	3.68E-06
REST_chr10:16712652-16712852_Ref	MA0138.1	27.8061	3.19E-10	3.68E-06
REST_chr5:176264741-176264941_Ref	MA0138.2	27.9286	3.20E-10	1.83E-06
REST_chr5:176264741-176264941_Ref	MA0138.2	27.9286	3.20E-10	1.83E-06
REST_chr5:176264682-176264882_Ref	MA0138.2	27.9286	3.20E-10	1.83E-06
REST_chr20:1152215-1152415_Ref	MA0138.2	27.9286	3.20E-10	1.83E-06
REST_chr5:176264644-176264844_Ref	MA0138.2	27.9286	3.20E-10	1.83E-06
REST_chr5:176264682-176264882_Ref	MA0138.2	27.9286	3.20E-10	1.83E-06
REST_chr18:55114420-55114620_Ref	MA0138.1	27.7857	3.23E-10	3.72E-06
REST_chr18:55021211-55021411_Ref	MA0138.2	27.9082	3.24E-10	1.85E-06
REST_chr2:71575530-71575730_Ref	MA0138.1	27.7755	3.28E-10	3.72E-06
REST_chr19:47940880-47941080_Ref	MA0138.1	27.7551	3.32E-10	3.72E-06
REST_chr16:13130546-13130746_Ref	MA0138.1	27.7551	3.32E-10	3.72E-06
REST_chr22:23746976-23747176_Ref	MA0138.1	27.7449	3.35E-10	3.72E-06
REST_chr22:18955770-18955970_Ref	MA0138.1	27.7449	3.35E-10	3.72E-06
REST_chr22:18955758-18955958_Ref	MA0138.1	27.7449	3.35E-10	3.72E-06
REST_chr22:23746938-23747138_Ref	MA0138.1	27.7449	3.35E-10	3.72E-06
REST_chr22:18955720-18955920_Ref	MA0138.1	27.7449	3.35E-10	3.72E-06
REST_chr1:115603229-115603429_Ref	MA0138.2	27.8571	3.40E-10	1.93E-06
REST_chr11:119644980-119645180_Ref	MA0138.1	27.7245	3.42E-10	3.72E-06
REST_chr6:159688301-159688501_Ref	MA0138.2	27.8469	3.43E-10	1.94E-06
REST_chr4:5363793-5363993_Ref	MA0138.2	27.8367	3.47E-10	1.96E-06
REST_chr22:17601335-17601535_Ref	MA0138.1	27.7041	3.50E-10	3.72E-06
REST_chr16:24189913-24190113_Ref	MA0138.1	27.7041	3.50E-10	3.72E-06
REST_chr22:17601304-17601504_Ref	MA0138.1	27.7041	3.50E-10	3.72E-06
REST_chr16:20034632-20034832_Ref	MA0138.2	27.8265	3.50E-10	1.98E-06
REST_chr10:99815808-99816008_Ref	MA0138.1	27.6939	3.52E-10	3.72E-06
REST_chr1:111085420-111085620_Ref	MA0138.1	27.6939	3.52E-10	3.72E-06
REST_chr3:186025496-186025696_Ref	MA0138.1	27.6939	3.52E-10	3.72E-06
REST_chr10:99815731-99815931_Ref	MA0138.1	27.6939	3.52E-10	3.72E-06
REST_chr5:125134086-125134286_Ref	MA0138.1	27.6939	3.52E-10	3.72E-06
REST_chr12:53135253-53135453_Ref	MA0138.1	27.6939	3.52E-10	3.72E-06
REST_chr19:50490504-50490704_Ref	MA0138.1	27.6735	3.55E-10	3.72E-06
REST_chr19:50490447-50490647_Ref	MA0138.1	27.6735	3.55E-10	3.72E-06
REST_chr19:15742647-15742847_Ref	MA0138.1	27.6735	3.55E-10	3.72E-06
REST_chr19:50490397-50490597_Ref	MA0138.1	27.6735	3.55E-10	3.72E-06
REST_chr19:50490390-50490590_Ref	MA0138.1	27.6735	3.55E-10	3.72E-06
REST_chr10:133868153-133868353_Ref	MA0138.2	27.8061	3.57E-10	2.00E-06
REST_chr11:45565484-45565684_Ref	MA0138.2	27.7959	3.59E-10	2.00E-06
REST_chr12:131795772-131795972_Ref	MA0138.2	27.7959	3.59E-10	2.00E-06
REST_chr1:166038741-166038941_Ref	MA0138.2	27.7959	3.59E-10	2.00E-06
REST_chr12:132131208-132131408_Ref	MA0138.2	27.7959	3.59E-10	2.00E-06
REST_chr19:47947651-47947851_Ref	MA0138.2	27.7959	3.59E-10	2.00E-06
REST_chr19:7627811-7628011_Ref	MA0138.1	27.6429	3.60E-10	3.74E-06
REST_chr19:7627790-7627990_Ref	MA0138.1	27.6429	3.60E-10	3.74E-06
REST_chr1:243053510-243053710_Ref	MA0138.2	27.7857	3.62E-10	2.00E-06
REST_chr3:127039466-127039666_Ref	MA0138.2	27.7857	3.62E-10	2.00E-06
REST_chr1:243053459-243053659_Ref	MA0138.2	27.7857	3.62E-10	2.00E-06
REST_chr1:243053437-243053637_Ref	MA0138.2	27.7857	3.62E-10	2.00E-06
REST_chr1:30448031-30448231_Ref	MA0138.2	27.7755	3.66E-10	2.02E-06
REST_chr12:110174534-110174734_Ref	MA0138.1	27.6327	3.68E-10	3.81E-06
REST_chr10:134893652-134893852_Ref	MA0138.2	27.7653	3.69E-10	2.02E-06
REST_chr1:175694893-175695093_Ref	MA0138.2	27.7653	3.69E-10	2.02E-06
REST_chr10:112993290-112993490_Ref	MA0138.2	27.7653	3.69E-10	2.02E-06
REST_chr4:14197850-14198050_Ref	MA0138.1	27.6224	3.72E-10	3.82E-06
REST_chr4:14197838-14198038_Ref	MA0138.1	27.6224	3.72E-10	3.82E-06
REST_chr16:88505585-88505785_Ref	MA0138.2	27.7551	3.73E-10	2.03E-06
REST_chr16:88505573-88505773_Ref	MA0138.2	27.7551	3.73E-10	2.03E-06
REST_chr17:34070926-34071126_Ref	MA0138.2	27.7551	3.73E-10	2.03E-06
REST_chr16:88505512-88505712_Ref	MA0138.2	27.7551	3.73E-10	2.03E-06
REST_chr11:20621402-20621602_Ref	MA0138.2	27.7449	3.76E-10	2.03E-06
REST_chrX:6731971-6732171_Ref	MA0138.2	27.7449	3.76E-10	2.03E-06
REST_chr11:20621372-20621572_Ref	MA0138.2	27.7449	3.76E-10	2.03E-06
REST_chr14:70519804-70520004_Ref	MA0138.2	27.7449	3.76E-10	2.03E-06
REST_chr9:134651959-134652159_Ref	MA0138.2	27.7245	3.82E-10	2.05E-06
REST_chr8:144309658-144309858_Ref	MA0138.2	27.7245	3.82E-10	2.05E-06
REST_chr17:6207094-6207294_Ref	MA0138.1	27.602	3.84E-10	3.92E-06
REST_chr12:108591910-108592110_Ref	MA0138.1	27.602	3.84E-10	3.92E-06
REST_chr11:133838344-133838544_Ref	MA0138.2	27.7143	3.86E-10	2.06E-06
REST_chr11:133838297-133838497_Ref	MA0138.2	27.7143	3.86E-10	2.06E-06
REST_chr6:39105134-39105334_Ref	MA0138.1	27.5918	3.87E-10	3.94E-06
REST_chr6:96141071-96141271_Ref	MA0138.2	27.7041	3.88E-10	2.07E-06
REST_chr13:27103662-27103862_Ref	MA0138.2	27.6939	3.92E-10	2.09E-06
REST_chr3:13183541-13183741_Ref	MA0138.1	27.5714	3.92E-10	3.95E-06
REST_chr6:96141071-96141271_Ref	MA0138.1	27.5714	3.92E-10	3.95E-06
REST_chr18:49394242-49394442_Ref	MA0138.1	27.5612	3.95E-10	3.95E-06
REST_chr5:123882447-123882647_Ref	MA0138.1	27.5612	3.95E-10	3.95E-06
REST_chr12:111650075-111650275_Ref	MA0138.1	27.551	3.99E-10	3.99E-06
REST_chr16:83735233-83735433_Ref	MA0138.2	27.6735	4.00E-10	2.12E-06
REST_chr11:33522490-33522690_Ref	MA0138.2	27.6735	4.00E-10	2.12E-06
REST_chr20:43405732-43405932_Ref	MA0138.2	27.6633	4.04E-10	2.14E-06
REST_chr19:18000511-18000711_Ref	MA0138.2	27.6633	4.04E-10	2.14E-06
REST_chr7:131430480-131430680_Ref	MA0138.2	27.6531	4.07E-10	2.15E-06
REST_chr12:58154267-58154467_Ref	MA0138.1	27.5306	4.08E-10	4.04E-06
REST_chr3:123005239-123005439_Ref	MA0138.1	27.5306	4.08E-10	4.04E-06
REST_chr5:166272141-166272341_Ref	MA0138.2	27.6429	4.10E-10	2.16E-06
REST_chr17:56197665-56197865_Ref	MA0138.2	27.6429	4.10E-10	2.16E-06
REST_chr22:50129060-50129260_Ref	MA0138.1	27.5102	4.14E-10	4.09E-06
REST_chr10:83738083-83738283_Ref	MA0138.2	27.6327	4.14E-10	2.16E-06
REST_chr2:101087463-101087663_Ref	MA0138.2	27.6327	4.14E-10	2.16E-06
REST_chr1:210306035-210306235_Ref	MA0138.2	27.6327	4.14E-10	2.16E-06
REST_chr20:37314586-37314786_Ref	MA0138.2	27.6327	4.14E-10	2.16E-06
REST_chr11:18858086-18858286_Ref	MA0138.2	27.6224	4.18E-10	2.18E-06
REST_chr2:47798514-47798714_Ref	MA0138.2	27.6122	4.21E-10	2.18E-06
REST_chr19:50490504-50490704_Ref	MA0138.2	27.602	4.24E-10	2.18E-06
REST_chr14:99046703-99046903_Ref	MA0138.2	27.602	4.24E-10	2.18E-06
REST_chr19:50490447-50490647_Ref	MA0138.2	27.602	4.24E-10	2.18E-06
REST_chr1:111289388-111289588_Ref	MA0138.2	27.602	4.24E-10	2.18E-06
REST_chr19:50490397-50490597_Ref	MA0138.2	27.602	4.24E-10	2.18E-06
REST_chr19:50490390-50490590_Ref	MA0138.2	27.602	4.24E-10	2.18E-06
REST_chr19:5356460-5356660_Ref	MA0138.1	27.4898	4.28E-10	4.21E-06
REST_chr7:52422862-52423062_Ref	MA0138.2	27.5918	4.28E-10	2.19E-06
REST_chr14:79329590-79329790_Ref	MA0138.2	27.5918	4.28E-10	2.19E-06
REST_chr2:23897252-23897452_Ref	MA0138.2	27.5816	4.32E-10	2.20E-06
REST_chr16:12755666-12755866_Ref	MA0138.2	27.5816	4.32E-10	2.20E-06
REST_chr2:42018761-42018961_Ref	MA0138.2	27.5714	4.35E-10	2.21E-06
REST_chr16:89075937-89076137_Ref	MA0138.2	27.5714	4.35E-10	2.21E-06
REST_chr8:677296-677496_Ref	MA0138.1	27.4592	4.37E-10	4.26E-06
REST_chr8:677245-677445_Ref	MA0138.1	27.4592	4.37E-10	4.26E-06
REST_chr8:677233-677433_Ref	MA0138.1	27.4592	4.37E-10	4.26E-06
REST_chr16:13385900-13386100_Ref	MA0138.2	27.5612	4.37E-10	2.22E-06
REST_chr5:155635393-155635593_Ref	MA0138.2	27.551	4.43E-10	2.23E-06
REST_chr18:70497463-70497663_Ref	MA0138.2	27.551	4.43E-10	2.23E-06
REST_chr2:139899902-139900102_Ref	MA0138.2	27.551	4.43E-10	2.23E-06
REST_chr20:34973026-34973226_Ref	MA0138.1	27.4388	4.44E-10	4.30E-06
REST_chr20:34973013-34973213_Ref	MA0138.1	27.4388	4.44E-10	4.30E-06
REST_chr20:62092824-62093024_Ref	MA0138.2	27.5408	4.47E-10	2.24E-06
REST_chr20:62092812-62093012_Ref	MA0138.2	27.5408	4.47E-10	2.24E-06
REST_chr17:43780138-43780338_Ref	MA0138.2	27.5408	4.47E-10	2.24E-06
REST_chr16:20283372-20283572_Ref	MA0138.2	27.5408	4.47E-10	2.24E-06
REST_chr22:35248017-35248217_Ref	MA0138.2	27.5204	4.53E-10	2.26E-06
REST_chr12:129604179-129604379_Ref	MA0138.2	27.5204	4.53E-10	2.26E-06
REST_chr10:16654347-16654547_Ref	MA0138.2	27.5102	4.58E-10	2.27E-06
REST_chr15:89032621-89032821_Ref	MA0138.1	27.4184	4.60E-10	4.44E-06
REST_chr14:103996873-103997073_Ref	MA0138.2	27.5	4.63E-10	2.27E-06
REST_chr14:103996846-103997046_Ref	MA0138.2	27.5	4.63E-10	2.27E-06
REST_chr11:1443802-1444002_Ref	MA0138.1	27.398	4.66E-10	4.46E-06
REST_chr17:78414977-78415177_Ref	MA0138.1	27.398	4.66E-10	4.46E-06
REST_chr1:29792439-29792639_Ref	MA0138.2	27.4898	4.67E-10	2.27E-06
REST_chr1:50745735-50745935_Ref	MA0138.2	27.4898	4.67E-10	2.27E-06
REST_chr1:29792381-29792581_Ref	MA0138.2	27.4898	4.67E-10	2.27E-06
REST_chr1:203189167-203189367_Ref	MA0138.2	27.4898	4.67E-10	2.27E-06
REST_chr11:89520775-89520975_Ref	MA0138.2	27.4796	4.70E-10	2.27E-06
REST_chr5:10649989-10650189_Ref	MA0138.2	27.4796	4.70E-10	2.27E-06
REST_chr5:10649982-10650182_Ref	MA0138.2	27.4796	4.70E-10	2.27E-06
REST_chr11:89520768-89520968_Ref	MA0138.2	27.4796	4.70E-10	2.27E-06
REST_chr10:88066518-88066718_Ref	MA0138.2	27.4796	4.70E-10	2.27E-06
REST_chr11:89785043-89785243_Ref	MA0138.2	27.4796	4.70E-10	2.27E-06
REST_chr11:49069858-49070058_Ref	MA0138.2	27.4796	4.70E-10	2.27E-06
REST_chr20:47139794-47139994_Ref	MA0138.2	27.4796	4.70E-10	2.27E-06
REST_chr11:49069851-49070051_Ref	MA0138.2	27.4796	4.70E-10	2.27E-06
REST_chr11:89785036-89785236_Ref	MA0138.2	27.4796	4.70E-10	2.27E-06
REST_chr20:47139735-47139935_Ref	MA0138.2	27.4796	4.70E-10	2.27E-06
REST_chr11:132047092-132047292_Ref	MA0138.2	27.4694	4.74E-10	2.28E-06
REST_chr19:56595080-56595280_Ref	MA0138.1	27.3673	4.75E-10	4.53E-06
REST_chr22:21363969-21364169_Ref	MA0138.2	27.4388	4.87E-10	2.34E-06
REST_chr20:33814906-33815106_Ref	MA0138.2	27.4388	4.87E-10	2.34E-06
REST_chr3:9593956-9594156_Ref	MA0138.2	27.4286	4.92E-10	2.35E-06
REST_chr5:123882447-123882647_Ref	MA0138.2	27.4286	4.92E-10	2.35E-06
REST_chrX:23345316-23345516_Ref	MA0138.1	27.3265	4.96E-10	4.59E-06
REST_chr15:79576007-79576207_Ref	MA0138.1	27.3265	4.96E-10	4.59E-06
REST_chr12:109696862-109697062_Ref	MA0138.1	27.3265	4.96E-10	4.59E-06
REST_chr22:35248017-35248217_Ref	MA0138.1	27.3265	4.96E-10	4.59E-06
REST_chr3:14639843-14640043_Ref	MA0138.2	27.4184	4.98E-10	2.36E-06
REST_chr12:119304253-119304453_Ref	MA0138.2	27.4184	4.98E-10	2.36E-06
REST_chr12:119304241-119304441_Ref	MA0138.2	27.4184	4.98E-10	2.36E-06
REST_chr10:110729865-110730065_Ref	MA0138.2	27.4184	4.98E-10	2.36E-06
REST_chr12:119304176-119304376_Ref	MA0138.2	27.4184	4.98E-10	2.36E-06
REST_chr19:29820484-29820684_Ref	MA0138.2	27.4082	5.02E-10	2.37E-06
REST_chr16:7064055-7064255_Ref	MA0138.2	27.4082	5.02E-10	2.37E-06
REST_chr13:88151033-88151233_Ref	MA0138.1	27.3061	5.04E-10	4.59E-06
REST_chr9:119568449-119568649_Ref	MA0138.1	27.3061	5.04E-10	4.59E-06
REST_chr20:61185062-61185262_Ref	MA0138.2	27.398	5.05E-10	2.38E-06
REST_chr6:34100403-34100603_Ref	MA0138.2	27.398	5.05E-10	2.38E-06
REST_chr3:66151464-66151664_Ref	MA0138.2	27.3878	5.09E-10	2.39E-06
REST_chr22:33472469-33472669_Ref	MA0138.1	27.2755	5.20E-10	4.59E-06
REST_chr3:127039466-127039666_Ref	MA0138.1	27.2755	5.20E-10	4.59E-06
REST_chr14:78624517-78624717_Ref	MA0138.1	27.2755	5.20E-10	4.59E-06
REST_chr12:77527430-77527630_Ref	MA0138.1	27.2755	5.20E-10	4.59E-06
REST_chr20:31797633-31797833_Ref	MA0138.1	27.2755	5.20E-10	4.59E-06
REST_chr22:39941873-39942073_Ref	MA0138.1	27.2755	5.20E-10	4.59E-06
REST_chr14:78624489-78624689_Ref	MA0138.1	27.2755	5.20E-10	4.59E-06
REST_chr14:78624460-78624660_Ref	MA0138.1	27.2755	5.20E-10	4.59E-06
REST_chr13:79163449-79163649_Ref	MA0138.2	27.3469	5.25E-10	2.46E-06
REST_chr19:36370786-36370986_Ref	MA0138.1	27.2653	5.25E-10	4.59E-06
REST_chr12:113917978-113918178_Ref	MA0138.1	27.2653	5.25E-10	4.59E-06
REST_chr11:122852576-122852776_Ref	MA0138.1	27.2653	5.25E-10	4.59E-06
REST_chr20:37309257-37309457_Ref	MA0138.1	27.2653	5.25E-10	4.59E-06
REST_chr19:47947651-47947851_Ref	MA0138.1	27.2653	5.25E-10	4.59E-06
REST_chr9:138606534-138606734_Ref	MA0138.1	27.2653	5.25E-10	4.59E-06
REST_chr19:34258863-34259063_Ref	MA0138.1	27.2653	5.25E-10	4.59E-06
REST_chr10:23460309-23460509_Ref	MA0138.1	27.2653	5.25E-10	4.59E-06
REST_chr14:74892673-74892873_Ref	MA0138.1	27.2653	5.25E-10	4.59E-06
REST_chr12:67587580-67587780_Ref	MA0138.1	27.2653	5.25E-10	4.59E-06
REST_chr19:51198486-51198686_Ref	MA0138.1	27.2653	5.25E-10	4.59E-06
REST_chr19:51198462-51198662_Ref	MA0138.1	27.2653	5.25E-10	4.59E-06
REST_chr12:125748034-125748234_Ref	MA0138.2	27.3367	5.30E-10	2.47E-06
REST_chr2:108756080-108756280_Ref	MA0138.2	27.3367	5.30E-10	2.47E-06
REST_chr22:39220598-39220798_Ref	MA0138.2	27.3367	5.30E-10	2.47E-06
REST_chr11:120953470-120953670_Ref	MA0138.2	27.3367	5.30E-10	2.47E-06
REST_chr15:88406510-88406710_Ref	MA0138.1	27.2449	5.34E-10	4.64E-06
REST_chr22:25589606-25589806_Ref	MA0138.1	27.2449	5.34E-10	4.64E-06
REST_chr7:30711598-30711798_Ref	MA0138.2	27.3265	5.35E-10	2.47E-06
REST_chr17:35060324-35060524_Ref	MA0138.2	27.3265	5.35E-10	2.47E-06
REST_chr18:27559925-27560125_Ref	MA0138.2	27.3265	5.35E-10	2.47E-06
REST_chr12:108775981-108776181_Ref	MA0138.2	27.3265	5.35E-10	2.47E-06
REST_chr7:30711545-30711745_Ref	MA0138.2	27.3265	5.35E-10	2.47E-06
REST_chr5:14628566-14628766_Ref	MA0138.2	27.3265	5.35E-10	2.47E-06
REST_chr1:1270381-1270581_Ref	MA0138.2	27.3163	5.39E-10	2.47E-06
REST_chr16:49379827-49380027_Ref	MA0138.2	27.3163	5.39E-10	2.47E-06
REST_chr1:1270342-1270542_Ref	MA0138.2	27.3163	5.39E-10	2.47E-06
REST_chr20:61701290-61701490_Ref	MA0138.2	27.3163	5.39E-10	2.47E-06
REST_chr1:1270301-1270501_Ref	MA0138.2	27.3163	5.39E-10	2.47E-06
REST_chr17:43935478-43935678_Ref	MA0138.2	27.3061	5.44E-10	2.48E-06
REST_chr20:59164788-59164988_Ref	MA0138.1	27.2347	5.46E-10	4.67E-06
REST_chr20:61747869-61748069_Ref	MA0138.1	27.2347	5.46E-10	4.67E-06
REST_chr20:59164761-59164961_Ref	MA0138.1	27.2347	5.46E-10	4.67E-06
REST_chr2:231154100-231154300_Ref	MA0138.1	27.2347	5.46E-10	4.67E-06
REST_chr1:36342678-36342878_Ref	MA0138.1	27.2347	5.46E-10	4.67E-06
REST_chr15:53364489-53364689_Ref	MA0138.2	27.2959	5.48E-10	2.48E-06
REST_chr15:53364464-53364664_Ref	MA0138.2	27.2959	5.48E-10	2.48E-06
REST_chr19:43106071-43106271_Ref	MA0138.2	27.2959	5.48E-10	2.48E-06
REST_chr8:139437923-139438123_Ref	MA0138.2	27.2959	5.48E-10	2.48E-06
REST_chr15:61876729-61876929_Ref	MA0138.2	27.2959	5.48E-10	2.48E-06
REST_chr16:88627237-88627437_Ref	MA0138.1	27.2143	5.54E-10	4.70E-06
REST_chr16:88627208-88627408_Ref	MA0138.1	27.2143	5.54E-10	4.70E-06
REST_chr17:42385885-42386085_Ref	MA0138.1	27.1939	5.58E-10	4.70E-06
REST_chr5:149743664-149743864_Ref	MA0138.1	27.1939	5.58E-10	4.70E-06
REST_chr11:46414174-46414374_Ref	MA0138.1	27.1939	5.58E-10	4.70E-06
REST_chr5:135701019-135701219_Ref	MA0138.2	27.2755	5.59E-10	2.51E-06
REST_chr19:15828701-15828901_Ref	MA0138.2	27.2755	5.59E-10	2.51E-06
REST_chr5:135700950-135701150_Ref	MA0138.2	27.2755	5.59E-10	2.51E-06
REST_chr16:89104061-89104261_Ref	MA0138.2	27.2653	5.62E-10	2.53E-06
REST_chr8:140732518-140732718_Ref	MA0138.2	27.2551	5.67E-10	2.54E-06
REST_chr5:141123041-141123241_Ref	MA0138.2	27.2551	5.67E-10	2.54E-06
REST_chr14:93897487-93897687_Ref	MA0138.1	27.1735	5.72E-10	4.71E-06
REST_chr11:858160-858360_Ref	MA0138.1	27.1735	5.72E-10	4.71E-06
REST_chr12:119419547-119419747_Ref	MA0138.1	27.1735	5.72E-10	4.71E-06
REST_chr19:40724166-40724366_Ref	MA0138.1	27.1735	5.72E-10	4.71E-06
REST_chr3:11006394-11006594_Ref	MA0138.2	27.2449	5.74E-10	2.55E-06
REST_chr3:11006364-11006564_Ref	MA0138.2	27.2449	5.74E-10	2.55E-06
REST_chr7:130550309-130550509_Ref	MA0138.2	27.2449	5.74E-10	2.55E-06
REST_chr19:56595080-56595280_Ref	MA0138.2	27.2449	5.74E-10	2.55E-06
REST_chr5:137998378-137998578_Ref	MA0138.1	27.1633	5.77E-10	4.71E-06
REST_chrX:153140908-153141108_Ref	MA0138.2	27.2347	5.78E-10	2.56E-06
REST_chrX:153140866-153141066_Ref	MA0138.2	27.2347	5.78E-10	2.56E-06
REST_chr9:122509164-122509364_Ref	MA0138.2	27.2245	5.82E-10	2.58E-06
REST_chr6:25652532-25652732_Ref	MA0138.2	27.2143	5.88E-10	2.59E-06
REST_chr5:146204703-146204903_Ref	MA0138.2	27.2143	5.88E-10	2.59E-06
REST_chr12:103227940-103228140_Ref	MA0138.2	27.2041	5.93E-10	2.61E-06
REST_chr12:103227909-103228109_Ref	MA0138.2	27.2041	5.93E-10	2.61E-06
REST_chr8:1278239-1278439_Ref	MA0138.1	27.1429	5.97E-10	4.71E-06
REST_chr10:16654347-16654547_Ref	MA0138.1	27.1429	5.97E-10	4.71E-06
REST_chr20:37321114-37321314_Ref	MA0138.1	27.1429	5.97E-10	4.71E-06
REST_chr5:1247068-1247268_Ref	MA0138.1	27.1429	5.97E-10	4.71E-06
REST_chr19:15125472-15125672_Ref	MA0138.1	27.1429	5.97E-10	4.71E-06
REST_chr19:15126872-15127072_Ref	MA0138.1	27.1429	5.97E-10	4.71E-06
REST_chr16:9025797-9025997_Ref	MA0138.1	27.1429	5.97E-10	4.71E-06
REST_chrX:48853449-48853649_Ref	MA0138.1	27.1429	5.97E-10	4.71E-06
REST_chr22:43845207-43845407_Ref	MA0138.1	27.1429	5.97E-10	4.71E-06
REST_chr11:113861978-113862178_Ref	MA0138.1	27.1429	5.97E-10	4.71E-06
REST_chrX:48853437-48853637_Ref	MA0138.1	27.1429	5.97E-10	4.71E-06
REST_chr5:171328891-171329091_Ref	MA0138.2	27.1939	5.99E-10	2.61E-06
REST_chr5:171328879-171329079_Ref	MA0138.2	27.1939	5.99E-10	2.61E-06
REST_chr1:11610853-11611053_Ref	MA0138.2	27.1939	5.99E-10	2.61E-06
REST_chr15:70268814-70269014_Ref	MA0138.2	27.1939	5.99E-10	2.61E-06
REST_chr8:27305352-27305552_Ref	MA0138.2	27.1939	5.99E-10	2.61E-06
REST_chr8:136332702-136332902_Ref	MA0138.2	27.1939	5.99E-10	2.61E-06
REST_chr1:11610791-11610991_Ref	MA0138.2	27.1939	5.99E-10	2.61E-06
REST_chr16:16891201-16891401_Ref	MA0138.2	27.1735	6.07E-10	2.63E-06
REST_chr18:44781031-44781231_Ref	MA0138.2	27.1735	6.07E-10	2.63E-06
REST_chr18:44780953-44781153_Ref	MA0138.2	27.1735	6.07E-10	2.63E-06
REST_chr8:144183331-144183531_Ref	MA0138.2	27.1633	6.13E-10	2.64E-06
REST_chr11:35745501-35745701_Ref	MA0138.2	27.1633	6.13E-10	2.64E-06
REST_chr8:144183287-144183487_Ref	MA0138.2	27.1633	6.13E-10	2.64E-06
REST_chr16:59198465-59198665_Ref	MA0138.2	27.1633	6.13E-10	2.64E-06
REST_chr7:55821064-55821264_Ref	MA0138.1	27.102	6.14E-10	4.71E-06
REST_chr1:243237616-243237816_Ref	MA0138.1	27.102	6.14E-10	4.71E-06
REST_chr3:158991510-158991710_Ref	MA0138.1	27.102	6.14E-10	4.71E-06
REST_chr7:51465415-51465615_Ref	MA0138.1	27.102	6.14E-10	4.71E-06
REST_chr4:120336300-120336500_Ref	MA0138.1	27.102	6.14E-10	4.71E-06
REST_chr7:39826135-39826335_Ref	MA0138.1	27.102	6.14E-10	4.71E-06
REST_chr4:119546398-119546598_Ref	MA0138.1	27.102	6.14E-10	4.71E-06
REST_chr7:66359601-66359801_Ref	MA0138.1	27.102	6.14E-10	4.71E-06
REST_chr7:65285353-65285553_Ref	MA0138.1	27.102	6.14E-10	4.71E-06
REST_chr9:97252833-97253033_Ref	MA0138.1	27.102	6.14E-10	4.71E-06
REST_chr7:45841885-45842085_Ref	MA0138.1	27.102	6.14E-10	4.71E-06
REST_chr7:65297312-65297512_Ref	MA0138.1	27.102	6.14E-10	4.71E-06
REST_chr7:128274002-128274202_Ref	MA0138.1	27.102	6.14E-10	4.71E-06
REST_chr10:38719254-38719454_Ref	MA0138.1	27.102	6.14E-10	4.71E-06
REST_chr14:78986293-78986493_Ref	MA0138.1	27.102	6.14E-10	4.71E-06
REST_chr16:90217571-90217771_Ref	MA0138.1	27.102	6.14E-10	4.71E-06
REST_chr17:45875277-45875477_Ref	MA0138.1	27.0816	6.22E-10	4.74E-06
REST_chr3:14639843-14640043_Ref	MA0138.1	27.0816	6.22E-10	4.74E-06
REST_chr10:124671515-124671715_Ref	MA0138.2	27.1429	6.24E-10	2.65E-06
REST_chr17:20344110-20344310_Ref	MA0138.2	27.1429	6.24E-10	2.65E-06
REST_chr10:124671486-124671686_Ref	MA0138.2	27.1429	6.24E-10	2.65E-06
REST_chr1:11533785-11533985_Ref	MA0138.2	27.1429	6.24E-10	2.65E-06
REST_chr13:27441692-27441892_Ref	MA0138.2	27.1429	6.24E-10	2.65E-06
REST_chr10:124671458-124671658_Ref	MA0138.2	27.1429	6.24E-10	2.65E-06
REST_chr10:124671414-124671614_Ref	MA0138.2	27.1429	6.24E-10	2.65E-06
REST_chr7:37092364-37092564_Ref	MA0138.1	27.0714	6.25E-10	4.75E-06
REST_chr1:36342678-36342878_Ref	MA0138.2	27.1327	6.28E-10	2.66E-06
REST_chr13:94933193-94933393_Ref	MA0138.2	27.1327	6.28E-10	2.66E-06
REST_chr16:56047954-56048154_Ref	MA0138.1	27.0612	6.32E-10	4.77E-06
REST_chrY:17404849-17405049_Ref	MA0138.1	27.0612	6.32E-10	4.77E-06
REST_chr9:119568449-119568649_Ref	MA0138.2	27.1224	6.33E-10	2.68E-06
REST_chr13:88151033-88151233_Ref	MA0138.2	27.1224	6.33E-10	2.68E-06
REST_chr20:40808519-40808719_Ref	MA0138.1	27.051	6.37E-10	4.77E-06
REST_chr19:44293315-44293515_Ref	MA0138.1	27.051	6.37E-10	4.77E-06
REST_chr19:44293282-44293482_Ref	MA0138.1	27.051	6.37E-10	4.77E-06
REST_chr12:67587580-67587780_Ref	MA0138.2	27.102	6.45E-10	2.72E-06
REST_chr12:53135253-53135453_Ref	MA0138.2	27.0918	6.50E-10	2.72E-06
REST_chr17:33222544-33222744_Ref	MA0138.1	27.0306	6.53E-10	4.84E-06
REST_chr17:33222532-33222732_Ref	MA0138.1	27.0306	6.53E-10	4.84E-06
REST_chr5:71359139-71359339_Ref	MA0138.1	27.0306	6.53E-10	4.84E-06
REST_chr16:27807416-27807616_Ref	MA0138.1	27.0306	6.53E-10	4.84E-06
REST_chr4:153904465-153904665_Ref	MA0138.2	27.0816	6.55E-10	2.72E-06
REST_chr2:16727503-16727703_Ref	MA0138.2	27.0816	6.55E-10	2.72E-06
REST_chr12:108862189-108862389_Ref	MA0138.1	27.0102	6.59E-10	4.87E-06
REST_chr7:51465415-51465615_Ref	MA0138.2	27.0714	6.62E-10	2.72E-06
REST_chr18:55114420-55114620_Ref	MA0138.2	27.0714	6.62E-10	2.72E-06
REST_chr7:55821064-55821264_Ref	MA0138.2	27.0714	6.62E-10	2.72E-06
REST_chr4:120336300-120336500_Ref	MA0138.2	27.0714	6.62E-10	2.72E-06
REST_chr1:243237616-243237816_Ref	MA0138.2	27.0714	6.62E-10	2.72E-06
REST_chr16:90217571-90217771_Ref	MA0138.2	27.0714	6.62E-10	2.72E-06
REST_chr9:97252833-97253033_Ref	MA0138.2	27.0714	6.62E-10	2.72E-06
REST_chr7:39826135-39826335_Ref	MA0138.2	27.0714	6.62E-10	2.72E-06
REST_chr7:65297312-65297512_Ref	MA0138.2	27.0714	6.62E-10	2.72E-06
REST_chr7:66359601-66359801_Ref	MA0138.2	27.0714	6.62E-10	2.72E-06
REST_chr7:128274002-128274202_Ref	MA0138.2	27.0714	6.62E-10	2.72E-06
REST_chr7:45841885-45842085_Ref	MA0138.2	27.0714	6.62E-10	2.72E-06
REST_chr10:38719254-38719454_Ref	MA0138.2	27.0714	6.62E-10	2.72E-06
REST_chr7:65285353-65285553_Ref	MA0138.2	27.0714	6.62E-10	2.72E-06
REST_chr4:119546398-119546598_Ref	MA0138.2	27.0714	6.62E-10	2.72E-06
REST_chr9:134649368-134649568_Ref	MA0138.2	27.0408	6.79E-10	2.78E-06
REST_chr11:88437775-88437975_Ref	MA0138.2	27.0408	6.79E-10	2.78E-06
REST_chr7:8473608-8473808_Ref	MA0138.1	26.9694	6.82E-10	5.02E-06
REST_chr16:17878028-17878228_Ref	MA0138.1	26.9694	6.82E-10	5.02E-06
REST_chr1:165197932-165198132_Ref	MA0138.2	27.0306	6.88E-10	2.80E-06
REST_chr8:143332282-143332482_Ref	MA0138.2	27.0306	6.88E-10	2.80E-06
REST_chr19:47940880-47941080_Ref	MA0138.2	27.0306	6.88E-10	2.80E-06
REST_chr8:143332270-143332470_Ref	MA0138.2	27.0306	6.88E-10	2.80E-06
REST_chr9:120821909-120822109_Ref	MA0138.1	26.9592	6.89E-10	5.06E-06
REST_chr17:42385885-42386085_Ref	MA0138.2	27.0204	6.94E-10	2.81E-06
REST_chr3:10795756-10795956_Ref	MA0138.2	27.0204	6.94E-10	2.81E-06
REST_chr9:19720488-19720688_Ref	MA0138.2	27.0204	6.94E-10	2.81E-06
REST_chr3:10795734-10795934_Ref	MA0138.2	27.0204	6.94E-10	2.81E-06
REST_chr22:46242934-46243134_Ref	MA0138.1	26.949	6.95E-10	5.09E-06
REST_chr1:2399542-2399742_Ref	MA0138.1	26.9388	7.01E-10	5.10E-06
REST_chr19:54815855-54816055_Ref	MA0138.1	26.9388	7.01E-10	5.10E-06
REST_chr8:143993460-143993660_Ref	MA0138.2	27	7.02E-10	2.83E-06
REST_chr8:143993411-143993611_Ref	MA0138.2	27	7.02E-10	2.83E-06
REST_chr8:143993393-143993593_Ref	MA0138.2	27	7.02E-10	2.83E-06
REST_chr20:35012572-35012772_Ref	MA0138.2	26.9898	7.09E-10	2.83E-06
REST_chr20:35012510-35012710_Ref	MA0138.2	26.9898	7.09E-10	2.83E-06
REST_chr20:35012498-35012698_Ref	MA0138.2	26.9898	7.09E-10	2.83E-06
REST_chr20:35012483-35012683_Ref	MA0138.2	26.9898	7.09E-10	2.83E-06
REST_chr12:95273502-95273702_Ref	MA0138.1	26.9286	7.09E-10	5.14E-06
REST_chr12:95273441-95273641_Ref	MA0138.1	26.9286	7.09E-10	5.14E-06
REST_chr12:108591910-108592110_Ref	MA0138.2	26.9796	7.16E-10	2.84E-06
REST_chr1:5907446-5907646_Ref	MA0138.2	26.9796	7.16E-10	2.84E-06
REST_chr17:29721695-29721895_Ref	MA0138.2	26.9796	7.16E-10	2.84E-06
REST_chr11:78572144-78572344_Ref	MA0138.2	26.9796	7.16E-10	2.84E-06
REST_chr17:29721610-29721810_Ref	MA0138.2	26.9796	7.16E-10	2.84E-06
REST_chr10:50606079-50606279_Ref	MA0138.2	26.9694	7.23E-10	2.87E-06
REST_chrX:3261740-3261940_Ref	MA0138.1	26.898	7.25E-10	5.16E-06
REST_chr8:56015468-56015668_Ref	MA0138.1	26.898	7.25E-10	5.16E-06
REST_chr8:56015401-56015601_Ref	MA0138.1	26.898	7.25E-10	5.16E-06
REST_chr11:105543921-105544121_Ref	MA0138.1	26.898	7.25E-10	5.16E-06
REST_chr2:34877799-34877999_Ref	MA0138.2	26.9592	7.28E-10	2.87E-06
REST_chr10:129398898-129399098_Ref	MA0138.2	26.9592	7.28E-10	2.87E-06
REST_chr11:77491097-77491297_Ref	MA0138.2	26.949	7.34E-10	2.87E-06
REST_chr11:70496525-70496725_Ref	MA0138.2	26.949	7.34E-10	2.87E-06
REST_chr11:77491090-77491290_Ref	MA0138.2	26.949	7.34E-10	2.87E-06
REST_chr5:161495591-161495791_Ref	MA0138.2	26.949	7.34E-10	2.87E-06
REST_chr6:116918084-116918284_Ref	MA0138.2	26.949	7.34E-10	2.87E-06
REST_chr12:103218329-103218529_Ref	MA0138.2	26.949	7.34E-10	2.87E-06
REST_chr11:70496489-70496689_Ref	MA0138.2	26.949	7.34E-10	2.87E-06
REST_chr11:70496453-70496653_Ref	MA0138.2	26.949	7.34E-10	2.87E-06
REST_chr8:143713504-143713704_Ref	MA0138.1	26.8673	7.37E-10	5.16E-06
REST_chr11:66189247-66189447_Ref	MA0138.1	26.8673	7.37E-10	5.16E-06
REST_chr11:66189209-66189409_Ref	MA0138.1	26.8673	7.37E-10	5.16E-06
REST_chr11:66189171-66189371_Ref	MA0138.1	26.8673	7.37E-10	5.16E-06
REST_chr1:241486915-241487115_Ref	MA0138.1	26.8673	7.37E-10	5.16E-06
REST_chr11:66189131-66189331_Ref	MA0138.1	26.8673	7.37E-10	5.16E-06
REST_chr11:66189088-66189288_Ref	MA0138.1	26.8673	7.37E-10	5.16E-06
REST_chr12:129534556-129534756_Ref	MA0138.2	26.9388	7.41E-10	2.89E-06
REST_chr21:43850077-43850277_Ref	MA0138.2	26.9388	7.41E-10	2.89E-06
REST_chr19:42094961-42095161_Ref	MA0138.2	26.9286	7.46E-10	2.90E-06
REST_chr19:4769653-4769853_Ref	MA0138.2	26.9184	7.51E-10	2.92E-06
REST_chr12:176310-176510_Ref	MA0138.1	26.8571	7.52E-10	5.16E-06
REST_chr12:176298-176498_Ref	MA0138.1	26.8571	7.52E-10	5.16E-06
REST_chr6:25652532-25652732_Ref	MA0138.1	26.8571	7.52E-10	5.16E-06
REST_chr1:21985714-21985914_Ref	MA0138.1	26.8571	7.52E-10	5.16E-06
REST_chr12:176238-176438_Ref	MA0138.1	26.8571	7.52E-10	5.16E-06
REST_chr20:62958934-62959134_Ref	MA0138.1	26.8571	7.52E-10	5.16E-06
REST_chr12:2861911-2862111_Ref	MA0138.1	26.8571	7.52E-10	5.16E-06
REST_chr20:62958874-62959074_Ref	MA0138.1	26.8571	7.52E-10	5.16E-06
REST_chr12:2861851-2862051_Ref	MA0138.1	26.8571	7.52E-10	5.16E-06
REST_chr20:62958862-62959062_Ref	MA0138.1	26.8571	7.52E-10	5.16E-06
REST_chr10:59908807-59909007_Ref	MA0138.2	26.898	7.64E-10	2.96E-06
REST_chr12:12837826-12838026_Ref	MA0138.2	26.898	7.64E-10	2.96E-06
REST_chr6:98651390-98651590_Ref	MA0138.2	26.898	7.64E-10	2.96E-06
REST_chr5:132901769-132901969_Ref	MA0138.1	26.8265	7.69E-10	5.19E-06
REST_chr7:158155730-158155930_Ref	MA0138.1	26.8265	7.69E-10	5.19E-06
REST_chr12:129094498-129094698_Ref	MA0138.1	26.8265	7.69E-10	5.19E-06
REST_chr22:39874514-39874714_Ref	MA0138.2	26.8878	7.70E-10	2.97E-06
REST_chr3:193072299-193072499_Ref	MA0138.2	26.8878	7.70E-10	2.97E-06
REST_chr22:39874487-39874687_Ref	MA0138.2	26.8878	7.70E-10	2.97E-06
REST_chr11:57147235-57147435_Ref	MA0138.1	26.8163	7.73E-10	5.19E-06
REST_chr12:108608375-108608575_Ref	MA0138.1	26.8163	7.73E-10	5.19E-06
REST_chr11:119364539-119364739_Ref	MA0138.1	26.8163	7.73E-10	5.19E-06
REST_chr12:108608363-108608563_Ref	MA0138.1	26.8163	7.73E-10	5.19E-06
REST_chr11:119364527-119364727_Ref	MA0138.1	26.8163	7.73E-10	5.19E-06
REST_chr16:18133933-18134133_Ref	MA0138.2	26.8776	7.75E-10	2.98E-06
REST_chr16:18133908-18134108_Ref	MA0138.2	26.8776	7.75E-10	2.98E-06
REST_chr15:89908144-89908344_Ref	MA0138.1	26.8061	7.80E-10	5.19E-06
REST_chr2:227675840-227676040_Ref	MA0138.1	26.8061	7.80E-10	5.19E-06
REST_chr20:42876893-42877093_Ref	MA0138.1	26.8061	7.80E-10	5.19E-06
REST_chr15:89908107-89908307_Ref	MA0138.1	26.8061	7.80E-10	5.19E-06
REST_chr12:129094498-129094698_Ref	MA0138.2	26.8673	7.82E-10	2.99E-06
REST_chr7:141033363-141033563_Ref	MA0138.2	26.8673	7.82E-10	2.99E-06
REST_chr3:38796714-38796914_Ref	MA0138.1	26.7959	7.86E-10	5.22E-06
REST_chr16:88627237-88627437_Ref	MA0138.2	26.8571	7.90E-10	3.02E-06
REST_chr16:88627208-88627408_Ref	MA0138.2	26.8571	7.90E-10	3.02E-06
REST_chrX:6731971-6732171_Ref	MA0138.1	26.7857	7.96E-10	5.26E-06
REST_chr14:70519804-70520004_Ref	MA0138.1	26.7857	7.96E-10	5.26E-06
REST_chr1:50733921-50734121_Ref	MA0138.2	26.8469	7.96E-10	3.02E-06
REST_chr2:219826684-219826884_Ref	MA0138.2	26.8469	7.96E-10	3.02E-06
REST_chr1:50733831-50734031_Ref	MA0138.2	26.8469	7.96E-10	3.02E-06
REST_chr2:219826608-219826808_Ref	MA0138.2	26.8469	7.96E-10	3.02E-06
REST_chr17:49946837-49947037_Ref	MA0138.2	26.8367	8.02E-10	3.04E-06
REST_chr17:49946789-49946989_Ref	MA0138.2	26.8367	8.02E-10	3.04E-06
REST_chr7:30711598-30711798_Ref	MA0138.1	26.7755	8.08E-10	5.29E-06
REST_chr22:26395926-26396126_Ref	MA0138.1	26.7755	8.08E-10	5.29E-06
REST_chr7:30711545-30711745_Ref	MA0138.1	26.7755	8.08E-10	5.29E-06
REST_chr19:18350263-18350463_Ref	MA0138.1	26.7755	8.08E-10	5.29E-06
REST_chr3:129703067-129703267_Ref	MA0138.2	26.8265	8.09E-10	3.05E-06
REST_chr12:108608375-108608575_Ref	MA0138.2	26.8265	8.09E-10	3.05E-06
REST_chr12:108608363-108608563_Ref	MA0138.2	26.8265	8.09E-10	3.05E-06
REST_chr4:175749996-175750196_Ref	MA0138.2	26.8163	8.17E-10	3.07E-06
REST_chr19:58828919-58829119_Ref	MA0138.2	26.8163	8.17E-10	3.07E-06
REST_chr3:50563550-50563750_Ref	MA0138.2	26.8163	8.17E-10	3.07E-06
REST_chr15:89908144-89908344_Ref	MA0138.2	26.8061	8.24E-10	3.08E-06
REST_chr15:89908107-89908307_Ref	MA0138.2	26.8061	8.24E-10	3.08E-06
REST_chr11:1443802-1444002_Ref	MA0138.2	26.8061	8.24E-10	3.08E-06
REST_chr17:74916935-74917135_Ref	MA0138.2	26.8061	8.24E-10	3.08E-06
REST_chr8:129157230-129157430_Ref	MA0138.1	26.7449	8.32E-10	5.35E-06
REST_chr10:104121624-104121824_Ref	MA0138.1	26.7449	8.32E-10	5.35E-06
REST_chr4:6227198-6227398_Ref	MA0138.1	26.7449	8.32E-10	5.35E-06
REST_chr3:42743016-42743216_Ref	MA0138.1	26.7449	8.32E-10	5.35E-06
REST_chr10:102840796-102840996_Ref	MA0138.1	26.7449	8.32E-10	5.35E-06
REST_chr10:104121566-104121766_Ref	MA0138.1	26.7449	8.32E-10	5.35E-06
REST_chr17:10778718-10778918_Ref	MA0138.1	26.7449	8.32E-10	5.35E-06
REST_chr10:110729865-110730065_Ref	MA0138.1	26.7449	8.32E-10	5.35E-06
REST_chr9:122509164-122509364_Ref	MA0138.1	26.7347	8.35E-10	5.35E-06
REST_chr20:44859391-44859591_Ref	MA0138.2	26.7857	8.36E-10	3.11E-06
REST_chr9:126054135-126054335_Ref	MA0138.2	26.7857	8.36E-10	3.11E-06
REST_chr1:227461329-227461529_Ref	MA0138.2	26.7857	8.36E-10	3.11E-06
REST_chr14:89444213-89444413_Ref	MA0138.2	26.7755	8.44E-10	3.13E-06
REST_chr9:91801003-91801203_Ref	MA0138.2	26.7755	8.44E-10	3.13E-06
REST_chr20:4544256-4544456_Ref	MA0138.2	26.7755	8.44E-10	3.13E-06
REST_chr4:569152-569352_Ref	MA0138.1	26.7245	8.49E-10	5.40E-06
REST_chr1:7676498-7676698_Ref	MA0138.1	26.7245	8.49E-10	5.40E-06
REST_chr4:569087-569287_Ref	MA0138.1	26.7245	8.49E-10	5.40E-06
REST_chr19:2123817-2124017_Ref	MA0138.2	26.7653	8.52E-10	3.14E-06
REST_chr19:2123805-2124005_Ref	MA0138.2	26.7653	8.52E-10	3.14E-06
REST_chr16:19319027-19319227_Ref	MA0138.2	26.7653	8.52E-10	3.14E-06
REST_chr3:51968265-51968465_Ref	MA0138.1	26.7041	8.59E-10	5.44E-06
REST_chr3:51968195-51968395_Ref	MA0138.1	26.7041	8.59E-10	5.44E-06
REST_chr16:77240998-77241198_Ref	MA0138.2	26.7551	8.59E-10	3.15E-06
REST_chr21:44742790-44742990_Ref	MA0138.2	26.7551	8.59E-10	3.15E-06
REST_chr3:10492287-10492487_Ref	MA0138.2	26.7551	8.59E-10	3.15E-06
REST_chr1:11695980-11696180_Ref	MA0138.2	26.7551	8.59E-10	3.15E-06
REST_chr16:23038187-23038387_Ref	MA0138.2	26.7449	8.66E-10	3.16E-06
REST_chrX:3261740-3261940_Ref	MA0138.2	26.7449	8.66E-10	3.16E-06
REST_chr12:114686433-114686633_Ref	MA0138.2	26.7449	8.66E-10	3.16E-06
REST_chrX:153140908-153141108_Ref	MA0138.2	26.7347	8.73E-10	3.18E-06
REST_chrX:153140866-153141066_Ref	MA0138.2	26.7347	8.73E-10	3.18E-06
REST_chr19:57217392-57217592_Ref	MA0138.1	26.6837	8.83E-10	5.52E-06
REST_chr19:57217375-57217575_Ref	MA0138.1	26.6837	8.83E-10	5.52E-06
REST_chr22:44525651-44525851_Ref	MA0138.2	26.7143	8.86E-10	3.21E-06
REST_chr12:108588476-108588676_Ref	MA0138.2	26.7143	8.86E-10	3.21E-06
REST_chr19:10806542-10806742_Ref	MA0138.2	26.7143	8.86E-10	3.21E-06
REST_chr17:72606348-72606548_Ref	MA0138.2	26.7143	8.86E-10	3.21E-06
REST_chr17:72606288-72606488_Ref	MA0138.2	26.7143	8.86E-10	3.21E-06
REST_chr19:40422846-40423046_Ref	MA0138.1	26.6735	8.93E-10	5.52E-06
REST_chr9:80190810-80191010_Ref	MA0138.1	26.6735	8.93E-10	5.52E-06
REST_chr12:103218329-103218529_Ref	MA0138.1	26.6735	8.93E-10	5.52E-06
REST_chr1:21974489-21974689_Ref	MA0138.2	26.7041	8.93E-10	3.23E-06
REST_chr3:50442777-50442977_Ref	MA0138.1	26.6633	8.95E-10	5.52E-06
REST_chr1:47201542-47201742_Ref	MA0138.1	26.6633	8.95E-10	5.52E-06
REST_chr16:89075937-89076137_Ref	MA0138.1	26.6633	8.95E-10	5.52E-06
REST_chr16:25276024-25276224_Ref	MA0138.1	26.6633	8.95E-10	5.52E-06
REST_chr1:119471675-119471875_Ref	MA0138.1	26.6633	8.95E-10	5.52E-06
REST_chr7:63635420-63635620_Ref	MA0138.1	26.6633	8.95E-10	5.52E-06
REST_chr1:47201475-47201675_Ref	MA0138.1	26.6633	8.95E-10	5.52E-06
REST_chr1:20698015-20698215_Ref	MA0138.2	26.6837	9.08E-10	3.26E-06
REST_chr12:65399585-65399785_Ref	MA0138.2	26.6837	9.08E-10	3.26E-06
REST_chr19:36564459-36564659_Ref	MA0138.2	26.6837	9.08E-10	3.26E-06
REST_chr2:100819148-100819348_Ref	MA0138.2	26.6837	9.08E-10	3.26E-06
REST_chr2:227675840-227676040_Ref	MA0138.2	26.6735	9.15E-10	3.27E-06
REST_chr20:17064472-17064672_Ref	MA0138.2	26.6735	9.15E-10	3.27E-06
REST_chr14:77600181-77600381_Ref	MA0138.2	26.6735	9.15E-10	3.27E-06
REST_chr19:7574600-7574800_Ref	MA0138.2	26.6633	9.21E-10	3.28E-06
REST_chr6:24127094-24127294_Ref	MA0138.2	26.6633	9.21E-10	3.28E-06
REST_chr7:63635420-63635620_Ref	MA0138.2	26.6633	9.21E-10	3.28E-06
REST_chr22:46242934-46243134_Ref	MA0138.2	26.6633	9.21E-10	3.28E-06
REST_chr8:140083439-140083639_Ref	MA0138.2	26.6429	9.35E-10	3.32E-06
REST_chr5:7094843-7095043_Ref	MA0138.2	26.6429	9.35E-10	3.32E-06
REST_chr21:39286571-39286771_Ref	MA0138.2	26.6429	9.35E-10	3.32E-06
REST_chr4:1404345-1404545_Ref	MA0138.1	26.6122	9.40E-10	5.64E-06
REST_chr10:120354094-120354294_Ref	MA0138.1	26.6122	9.40E-10	5.64E-06
REST_chr4:1404285-1404485_Ref	MA0138.1	26.6122	9.40E-10	5.64E-06
REST_chr4:1404267-1404467_Ref	MA0138.1	26.6122	9.40E-10	5.64E-06
REST_chr20:61810325-61810525_Ref	MA0138.1	26.6122	9.40E-10	5.64E-06
REST_chr11:120523764-120523964_Ref	MA0138.1	26.6122	9.40E-10	5.64E-06
REST_chr12:131037241-131037441_Ref	MA0138.1	26.6122	9.40E-10	5.64E-06
REST_chr16:12755666-12755866_Ref	MA0138.1	26.6122	9.40E-10	5.64E-06
REST_chr14:104599335-104599535_Ref	MA0138.1	26.6122	9.40E-10	5.64E-06
REST_chr20:61810248-61810448_Ref	MA0138.1	26.6122	9.40E-10	5.64E-06
REST_chr20:61810195-61810395_Ref	MA0138.1	26.6122	9.40E-10	5.64E-06
REST_chr5:95819666-95819866_Ref	MA0138.2	26.6327	9.44E-10	3.34E-06
REST_chr5:95819623-95819823_Ref	MA0138.2	26.6327	9.44E-10	3.34E-06
REST_chr19:55948801-55949001_Ref	MA0138.2	26.6224	9.50E-10	3.35E-06
REST_chr19:42123400-42123600_Ref	MA0138.2	26.6224	9.50E-10	3.35E-06
REST_chr19:55948758-55948958_Ref	MA0138.2	26.6224	9.50E-10	3.35E-06
REST_chr6:44253357-44253557_Ref	MA0138.1	26.5918	9.54E-10	5.64E-06
REST_chr1:205428165-205428365_Ref	MA0138.1	26.5918	9.54E-10	5.64E-06
REST_chr12:65399585-65399785_Ref	MA0138.1	26.5918	9.54E-10	5.64E-06
REST_chr8:47776282-47776482_Ref	MA0138.1	26.5918	9.54E-10	5.64E-06
REST_chr2:100819148-100819348_Ref	MA0138.1	26.5918	9.54E-10	5.64E-06
REST_chr8:47776267-47776467_Ref	MA0138.1	26.5918	9.54E-10	5.64E-06
REST_chr7:5259088-5259288_Ref	MA0138.1	26.5918	9.54E-10	5.64E-06
REST_chr19:36564459-36564659_Ref	MA0138.1	26.5918	9.54E-10	5.64E-06
REST_chr12:89927109-89927309_Ref	MA0138.2	26.6122	9.58E-10	3.37E-06
REST_chr3:68355810-68356010_Ref	MA0138.2	26.6122	9.58E-10	3.37E-06
REST_chr11:70426636-70426836_Ref	MA0138.1	26.5816	9.62E-10	5.67E-06
REST_chr2:125195481-125195681_Ref	MA0138.2	26.602	9.66E-10	3.39E-06
REST_chr7:153928926-153929126_Ref	MA0138.2	26.602	9.66E-10	3.39E-06
REST_chr15:86987843-86988043_Ref	MA0138.2	26.5918	9.74E-10	3.41E-06
REST_chr9:101047118-101047318_Ref	MA0138.1	26.5714	9.76E-10	5.71E-06
REST_chr10:133868153-133868353_Ref	MA0138.1	26.5714	9.76E-10	5.71E-06
REST_chr1:18337554-18337754_Ref	MA0138.2	26.5816	9.83E-10	3.44E-06
REST_chr1:201987934-201988134_Ref	MA0138.1	26.551	9.91E-10	5.71E-06
REST_chr8:142970804-142971004_Ref	MA0138.1	26.5408	9.96E-10	5.71E-06
REST_chr8:142970781-142970981_Ref	MA0138.1	26.5408	9.96E-10	5.71E-06
REST_chr14:98047327-98047527_Ref	MA0138.1	26.5408	9.96E-10	5.71E-06
REST_chr5:161495591-161495791_Ref	MA0138.1	26.5408	9.96E-10	5.71E-06
REST_chr11:120953470-120953670_Ref	MA0138.1	26.5408	9.96E-10	5.71E-06
REST_chr15:74557475-74557675_Ref	MA0138.1	26.5408	9.96E-10	5.71E-06
REST_chr14:96419600-96419800_Ref	MA0138.2	26.5612	9.99E-10	3.48E-06
REST_chr8:140221604-140221804_Ref	MA0138.2	26.5612	9.99E-10	3.48E-06
REST_chr9:123676158-123676358_Ref	MA0138.2	26.551	1.01E-09	3.50E-06
REST_chr16:23985632-23985832_Ref	MA0138.2	26.551	1.01E-09	3.50E-06
REST_chr8:131821008-131821208_Ref	MA0138.2	26.551	1.01E-09	3.50E-06
REST_chr1:33352181-33352381_Ref	MA0138.2	26.551	1.01E-09	3.50E-06
REST_chr7:32467396-32467596_Ref	MA0138.1	26.5306	1.01E-09	5.71E-06
REST_chr1:38541818-38542018_Ref	MA0138.1	26.5306	1.01E-09	5.71E-06
REST_chr15:88709682-88709882_Ref	MA0138.1	26.5306	1.01E-09	5.71E-06
REST_chr4:8677186-8677386_Ref	MA0138.1	26.5306	1.01E-09	5.71E-06
REST_chr20:7588984-7589184_Ref	MA0138.1	26.5306	1.01E-09	5.71E-06
REST_chr15:88709623-88709823_Ref	MA0138.1	26.5306	1.01E-09	5.71E-06
REST_chr13:108516984-108517184_Ref	MA0138.1	26.5204	1.02E-09	5.71E-06
REST_chr14:90961702-90961902_Ref	MA0138.1	26.5204	1.02E-09	5.71E-06
REST_chr3:116298739-116298939_Ref	MA0138.1	26.5204	1.02E-09	5.71E-06
REST_chr8:139654348-139654548_Ref	MA0138.1	26.5204	1.02E-09	5.71E-06
REST_chr8:139654290-139654490_Ref	MA0138.1	26.5204	1.02E-09	5.71E-06
REST_chr1:3174424-3174624_Ref	MA0138.1	26.5204	1.02E-09	5.71E-06
REST_chr17:34070926-34071126_Ref	MA0138.1	26.5204	1.02E-09	5.71E-06
REST_chr17:37748682-37748882_Ref	MA0138.1	26.5204	1.02E-09	5.71E-06
REST_chr13:94342532-94342732_Ref	MA0138.2	26.5204	1.03E-09	3.56E-06
REST_chr10:105025576-105025776_Ref	MA0138.2	26.5204	1.03E-09	3.56E-06
REST_chr18:34850111-34850311_Ref	MA0138.2	26.5204	1.03E-09	3.56E-06
REST_chr18:34850094-34850294_Ref	MA0138.2	26.5204	1.03E-09	3.56E-06
REST_chr18:34850077-34850277_Ref	MA0138.2	26.5204	1.03E-09	3.56E-06
REST_chr12:103200467-103200667_Ref	MA0138.2	26.5102	1.04E-09	3.56E-06
REST_chr14:88006771-88006971_Ref	MA0138.2	26.5102	1.04E-09	3.56E-06
REST_chr20:44143888-44144088_Ref	MA0138.2	26.5102	1.04E-09	3.56E-06
REST_chr1:112715047-112715247_Ref	MA0138.2	26.5102	1.04E-09	3.56E-06
REST_chr2:235018960-235019160_Ref	MA0138.2	26.5102	1.04E-09	3.56E-06
REST_chr8:139640788-139640988_Ref	MA0138.1	26.5	1.04E-09	5.75E-06
REST_chr5:136789266-136789466_Ref	MA0138.1	26.5	1.04E-09	5.75E-06
REST_chr17:45041755-45041955_Ref	MA0138.1	26.5	1.04E-09	5.75E-06
REST_chr20:43408913-43409113_Ref	MA0138.1	26.5	1.04E-09	5.75E-06
REST_chr1:227461329-227461529_Ref	MA0138.1	26.5	1.04E-09	5.75E-06
REST_chr20:43408893-43409093_Ref	MA0138.1	26.5	1.04E-09	5.75E-06
REST_chr6:96564643-96564843_Ref	MA0138.1	26.5	1.04E-09	5.75E-06
REST_chr19:57229697-57229897_Ref	MA0138.1	26.5	1.04E-09	5.75E-06
REST_chr9:126054135-126054335_Ref	MA0138.1	26.5	1.04E-09	5.75E-06
REST_chr1:95850221-95850421_Ref	MA0138.1	26.5	1.04E-09	5.75E-06
REST_chr3:51968265-51968465_Ref	MA0138.2	26.5	1.05E-09	3.58E-06
REST_chr3:51968195-51968395_Ref	MA0138.2	26.5	1.05E-09	3.58E-06
REST_chr2:3255833-3256033_Ref	MA0138.2	26.5	1.05E-09	3.58E-06
REST_chr4:81767459-81767659_Ref	MA0138.1	26.4796	1.05E-09	5.78E-06
REST_chr5:149651594-149651794_Ref	MA0138.1	26.4796	1.05E-09	5.78E-06
REST_chr7:104268084-104268284_Ref	MA0138.2	26.4898	1.06E-09	3.60E-06
REST_chr20:56623263-56623463_Ref	MA0138.2	26.4796	1.06E-09	3.62E-06
REST_chr5:171328891-171329091_Ref	MA0138.1	26.4694	1.07E-09	5.82E-06
REST_chr10:59935857-59936057_Ref	MA0138.1	26.4694	1.07E-09	5.82E-06
REST_chr5:171328879-171329079_Ref	MA0138.1	26.4694	1.07E-09	5.82E-06
REST_chr19:29820484-29820684_Ref	MA0138.1	26.4592	1.07E-09	5.82E-06
REST_chr9:3282471-3282671_Ref	MA0138.1	26.4592	1.07E-09	5.82E-06
REST_chr5:110700791-110700991_Ref	MA0138.2	26.4694	1.08E-09	3.65E-06
REST_chr10:134007859-134008059_Ref	MA0138.2	26.4694	1.08E-09	3.65E-06
REST_chr8:143376763-143376963_Ref	MA0138.1	26.449	1.08E-09	5.85E-06
REST_chr8:10847783-10847983_Ref	MA0138.2	26.4592	1.08E-09	3.66E-06
REST_chr19:7627811-7628011_Ref	MA0138.2	26.4592	1.08E-09	3.66E-06
REST_chr19:7627790-7627990_Ref	MA0138.2	26.4592	1.08E-09	3.66E-06
REST_chr11:7098436-7098636_Ref	MA0138.2	26.4592	1.08E-09	3.66E-06
REST_chr8:10847741-10847941_Ref	MA0138.2	26.4592	1.08E-09	3.66E-06
REST_chr10:106584285-106584485_Ref	MA0138.2	26.4388	1.10E-09	3.68E-06
REST_chr3:15476352-15476552_Ref	MA0138.2	26.4388	1.10E-09	3.68E-06
REST_chr10:106584257-106584457_Ref	MA0138.2	26.4388	1.10E-09	3.68E-06
REST_chr7:44092423-44092623_Ref	MA0138.2	26.4286	1.11E-09	3.71E-06
REST_chr19:18350263-18350463_Ref	MA0138.2	26.4184	1.12E-09	3.74E-06
REST_chr1:2439227-2439427_Ref	MA0138.1	26.4082	1.12E-09	5.98E-06
REST_chr15:86987843-86988043_Ref	MA0138.1	26.4082	1.12E-09	5.98E-06
REST_chr19:3244100-3244300_Ref	MA0138.1	26.4082	1.12E-09	5.98E-06
REST_chr16:22900212-22900412_Ref	MA0138.1	26.4082	1.12E-09	5.98E-06
REST_chr4:44353159-44353359_Ref	MA0138.1	26.4082	1.12E-09	5.98E-06
REST_chr12:3601450-3601650_Ref	MA0138.1	26.4082	1.12E-09	5.98E-06
REST_chr1:156621956-156622156_Ref	MA0138.1	26.4082	1.12E-09	5.98E-06
REST_chr1:156621909-156622109_Ref	MA0138.1	26.4082	1.12E-09	5.98E-06
REST_chr16:13385900-13386100_Ref	MA0138.1	26.4082	1.12E-09	5.98E-06
REST_chr16:11744127-11744327_Ref	MA0138.2	26.4082	1.12E-09	3.76E-06
REST_chr16:7542206-7542406_Ref	MA0138.2	26.4082	1.12E-09	3.76E-06
REST_chr13:53421221-53421421_Ref	MA0138.2	26.4082	1.12E-09	3.76E-06
REST_chr6:90168532-90168732_Ref	MA0138.2	26.398	1.13E-09	3.77E-06
REST_chr2:59061635-59061835_Ref	MA0138.2	26.398	1.13E-09	3.77E-06
REST_chr3:10492287-10492487_Ref	MA0138.1	26.3776	1.14E-09	6.05E-06
REST_chr2:44243518-44243718_Ref	MA0138.2	26.3878	1.14E-09	3.79E-06
REST_chr16:17178090-17178290_Ref	MA0138.2	26.3878	1.14E-09	3.79E-06
REST_chr12:131011459-131011659_Ref	MA0138.2	26.3878	1.14E-09	3.79E-06
REST_chr19:40422846-40423046_Ref	MA0138.2	26.3776	1.15E-09	3.81E-06
REST_chrX:23345316-23345516_Ref	MA0138.2	26.3776	1.15E-09	3.81E-06
REST_chr1:11905679-11905879_Ref	MA0138.2	26.3776	1.15E-09	3.81E-06
REST_chr20:61701290-61701490_Ref	MA0138.1	26.3673	1.15E-09	6.12E-06
REST_chr9:34494045-34494245_Ref	MA0138.2	26.3673	1.16E-09	3.82E-06
REST_chr5:57200-57400_Ref	MA0138.2	26.3673	1.16E-09	3.82E-06
REST_chr19:57244433-57244633_Ref	MA0138.2	26.3673	1.16E-09	3.82E-06
REST_chr14:96250570-96250770_Ref	MA0138.2	26.3673	1.16E-09	3.82E-06
REST_chr1:243053510-243053710_Ref	MA0138.1	26.3367	1.17E-09	6.18E-06
REST_chr1:243053459-243053659_Ref	MA0138.1	26.3367	1.17E-09	6.18E-06
REST_chr1:243053437-243053637_Ref	MA0138.1	26.3367	1.17E-09	6.18E-06
REST_chr10:133152776-133152976_Ref	MA0138.2	26.3469	1.18E-09	3.87E-06
REST_chr10:133152755-133152955_Ref	MA0138.2	26.3469	1.18E-09	3.87E-06
REST_chr16:7232614-7232814_Ref	MA0138.2	26.3469	1.18E-09	3.87E-06
REST_chr11:76435309-76435509_Ref	MA0138.2	26.3469	1.18E-09	3.87E-06
REST_chr10:112993290-112993490_Ref	MA0138.1	26.3265	1.19E-09	6.20E-06
REST_chr10:134893652-134893852_Ref	MA0138.1	26.3265	1.19E-09	6.20E-06
REST_chr5:135701019-135701219_Ref	MA0138.1	26.3265	1.19E-09	6.20E-06
REST_chr5:135700950-135701150_Ref	MA0138.1	26.3265	1.19E-09	6.20E-06
REST_chr1:58432759-58432959_Ref	MA0138.1	26.3265	1.19E-09	6.20E-06
REST_chrX:29739359-29739559_Ref	MA0138.2	26.3367	1.19E-09	3.89E-06
REST_chr20:60527122-60527322_Ref	MA0138.2	26.3367	1.19E-09	3.89E-06
REST_chr1:42276227-42276427_Ref	MA0138.2	26.3367	1.19E-09	3.89E-06
REST_chr4:27280342-27280542_Ref	MA0138.2	26.3367	1.19E-09	3.89E-06
REST_chr16:23985632-23985832_Ref	MA0138.1	26.3163	1.20E-09	6.20E-06
REST_chr9:119293098-119293298_Ref	MA0138.1	26.3163	1.20E-09	6.20E-06
REST_chr17:39738998-39739198_Ref	MA0138.1	26.3163	1.20E-09	6.20E-06
REST_chr20:29546824-29547024_Ref	MA0138.1	26.3163	1.20E-09	6.20E-06
REST_chr11:133664214-133664414_Ref	MA0138.2	26.3265	1.20E-09	3.91E-06
REST_chr4:182871644-182871844_Ref	MA0138.2	26.3265	1.20E-09	3.91E-06
REST_chr12:129604179-129604379_Ref	MA0138.1	26.3061	1.20E-09	6.23E-06
REST_chr12:176310-176510_Ref	MA0138.2	26.3061	1.22E-09	3.92E-06
REST_chr12:176298-176498_Ref	MA0138.2	26.3061	1.22E-09	3.92E-06
REST_chr10:23460309-23460509_Ref	MA0138.2	26.3061	1.22E-09	3.92E-06
REST_chr12:176238-176438_Ref	MA0138.2	26.3061	1.22E-09	3.92E-06
REST_chr20:62958934-62959134_Ref	MA0138.2	26.3061	1.22E-09	3.92E-06
REST_chr22:37040378-37040578_Ref	MA0138.2	26.3061	1.22E-09	3.92E-06
REST_chr12:2861911-2862111_Ref	MA0138.2	26.3061	1.22E-09	3.92E-06
REST_chr20:62958874-62959074_Ref	MA0138.2	26.3061	1.22E-09	3.92E-06
REST_chr12:2861851-2862051_Ref	MA0138.2	26.3061	1.22E-09	3.92E-06
REST_chr20:62958862-62959062_Ref	MA0138.2	26.3061	1.22E-09	3.92E-06
REST_chr1:32189451-32189651_Ref	MA0138.1	26.2959	1.22E-09	6.28E-06
REST_chr2:208067506-208067706_Ref	MA0138.1	26.2959	1.22E-09	6.28E-06
REST_chr1:110761506-110761706_Ref	MA0138.1	26.2959	1.22E-09	6.28E-06
REST_chr1:110761458-110761658_Ref	MA0138.1	26.2959	1.22E-09	6.28E-06
REST_chr16:49161095-49161295_Ref	MA0138.1	26.2857	1.23E-09	6.29E-06
REST_chr22:23950828-23951028_Ref	MA0138.2	26.2959	1.23E-09	3.95E-06
REST_chr12:119083125-119083325_Ref	MA0138.1	26.2755	1.24E-09	6.34E-06
REST_chr3:67164312-67164512_Ref	MA0138.2	26.2857	1.24E-09	3.96E-06
REST_chr11:134288433-134288633_Ref	MA0138.2	26.2857	1.24E-09	3.96E-06
REST_chr15:27016878-27017078_Ref	MA0138.2	26.2857	1.24E-09	3.96E-06
REST_chr3:116298739-116298939_Ref	MA0138.2	26.2857	1.24E-09	3.96E-06
REST_chr8:142726208-142726408_Ref	MA0138.2	26.2857	1.24E-09	3.96E-06
REST_chr8:142726180-142726380_Ref	MA0138.2	26.2857	1.24E-09	3.96E-06
REST_chr15:74583900-74584100_Ref	MA0138.1	26.2653	1.25E-09	6.36E-06
REST_chr1:7135480-7135680_Ref	MA0138.1	26.2653	1.25E-09	6.36E-06
REST_chr1:37609516-37609716_Ref	MA0138.2	26.2755	1.25E-09	3.98E-06
REST_chr9:123014619-123014819_Ref	MA0138.2	26.2755	1.25E-09	3.98E-06
REST_chr2:153806759-153806959_Ref	MA0138.2	26.2653	1.26E-09	3.99E-06
REST_chr17:40332210-40332410_Ref	MA0138.2	26.2653	1.26E-09	3.99E-06
REST_chr20:44859682-44859882_Ref	MA0138.2	26.2653	1.26E-09	3.99E-06
REST_chr16:81204589-81204789_Ref	MA0138.1	26.2551	1.26E-09	6.36E-06
REST_chr7:141868646-141868846_Ref	MA0138.1	26.2551	1.26E-09	6.36E-06
REST_chr16:81204500-81204700_Ref	MA0138.1	26.2551	1.26E-09	6.36E-06
REST_chr7:128286035-128286235_Ref	MA0138.1	26.2551	1.26E-09	6.36E-06
REST_chr3:63053791-63053991_Ref	MA0138.1	26.2551	1.26E-09	6.36E-06
REST_chr6:142211917-142212117_Ref	MA0138.1	26.2449	1.27E-09	6.36E-06
REST_chr12:113796377-113796577_Ref	MA0138.1	26.2449	1.27E-09	6.36E-06
REST_chr12:113796347-113796547_Ref	MA0138.1	26.2449	1.27E-09	6.36E-06
REST_chr2:14817275-14817475_Ref	MA0138.2	26.2551	1.27E-09	4.01E-06
REST_chr19:9084281-9084481_Ref	MA0138.2	26.2551	1.27E-09	4.01E-06
REST_chr19:9084207-9084407_Ref	MA0138.2	26.2551	1.27E-09	4.01E-06
REST_chr5:30217000-30217200_Ref	MA0138.2	26.2449	1.28E-09	4.04E-06
REST_chr16:21696385-21696585_Ref	MA0138.1	26.2347	1.28E-09	6.43E-06
REST_chr2:64524000-64524200_Ref	MA0138.2	26.2347	1.29E-09	4.04E-06
REST_chr2:134099262-134099462_Ref	MA0138.2	26.2347	1.29E-09	4.04E-06
REST_chr1:2414145-2414345_Ref	MA0138.2	26.2347	1.29E-09	4.04E-06
REST_chr2:64523950-64524150_Ref	MA0138.2	26.2347	1.29E-09	4.04E-06
REST_chr7:90016888-90017088_Ref	MA0138.2	26.2347	1.29E-09	4.04E-06
REST_chr9:34430841-34431041_Ref	MA0138.2	26.2347	1.29E-09	4.04E-06
REST_chr20:43405732-43405932_Ref	MA0138.1	26.2245	1.30E-09	6.44E-06
REST_chr11:64745220-64745420_Ref	MA0138.1	26.2245	1.30E-09	6.44E-06
REST_chr19:18000511-18000711_Ref	MA0138.1	26.2245	1.30E-09	6.44E-06
REST_chr22:39312907-39313107_Ref	MA0138.1	26.2245	1.30E-09	6.44E-06
REST_chr8:4147072-4147272_Ref	MA0138.1	26.2041	1.31E-09	6.51E-06
REST_chr10:102440580-102440780_Ref	MA0138.2	26.2143	1.31E-09	4.10E-06
REST_chr16:24911645-24911845_Ref	MA0138.2	26.2143	1.31E-09	4.10E-06
REST_chr8:139654348-139654548_Ref	MA0138.2	26.2041	1.32E-09	4.11E-06
REST_chr20:57709331-57709531_Ref	MA0138.2	26.2041	1.32E-09	4.11E-06
REST_chr8:139654290-139654490_Ref	MA0138.2	26.2041	1.32E-09	4.11E-06
REST_chr18:40857167-40857367_Ref	MA0138.1	26.1939	1.32E-09	6.56E-06
REST_chr1:50774623-50774823_Ref	MA0138.2	26.1939	1.33E-09	4.13E-06
REST_chr1:50774612-50774812_Ref	MA0138.2	26.1939	1.33E-09	4.13E-06
REST_chr3:161348671-161348871_Ref	MA0138.2	26.1939	1.33E-09	4.13E-06
REST_chr19:15190938-15191138_Ref	MA0138.2	26.1837	1.34E-09	4.16E-06
REST_chr19:38945835-38946035_Ref	MA0138.2	26.1735	1.35E-09	4.17E-06
REST_chr5:141133768-141133968_Ref	MA0138.2	26.1735	1.35E-09	4.17E-06
REST_chr19:38945786-38945986_Ref	MA0138.2	26.1735	1.35E-09	4.17E-06
REST_chr5:149651594-149651794_Ref	MA0138.2	26.1735	1.35E-09	4.17E-06
REST_chr17:4396648-4396848_Ref	MA0138.2	26.1735	1.35E-09	4.17E-06
REST_chr16:70698560-70698760_Ref	MA0138.1	26.1633	1.35E-09	6.59E-06
REST_chr22:39874514-39874714_Ref	MA0138.1	26.1633	1.35E-09	6.59E-06
REST_chr18:70497463-70497663_Ref	MA0138.1	26.1633	1.35E-09	6.59E-06
REST_chr2:30143052-30143252_Ref	MA0138.1	26.1633	1.35E-09	6.59E-06
REST_chr3:127177609-127177809_Ref	MA0138.1	26.1633	1.35E-09	6.59E-06
REST_chr16:70698526-70698726_Ref	MA0138.1	26.1633	1.35E-09	6.59E-06
REST_chr17:16715528-16715728_Ref	MA0138.1	26.1633	1.35E-09	6.59E-06
REST_chr22:39874487-39874687_Ref	MA0138.1	26.1633	1.35E-09	6.59E-06
REST_chr17:25984779-25984979_Ref	MA0138.1	26.1633	1.35E-09	6.59E-06
REST_chr16:59198465-59198665_Ref	MA0138.1	26.1633	1.35E-09	6.59E-06
REST_chr14:97406447-97406647_Ref	MA0138.2	26.1633	1.37E-09	4.20E-06
REST_chr1:3418759-3418959_Ref	MA0138.2	26.1531	1.38E-09	4.22E-06
REST_chr10:98256076-98256276_Ref	MA0138.2	26.1531	1.38E-09	4.22E-06
REST_chr8:102256007-102256207_Ref	MA0138.2	26.1531	1.38E-09	4.22E-06
REST_chr3:115044501-115044701_Ref	MA0138.2	26.1531	1.38E-09	4.22E-06
REST_chr16:68478057-68478257_Ref	MA0138.1	26.1429	1.38E-09	6.64E-06
REST_chr1:110698624-110698824_Ref	MA0138.1	26.1429	1.38E-09	6.64E-06
REST_chr18:33355951-33356151_Ref	MA0138.1	26.1429	1.38E-09	6.64E-06
REST_chr10:121283978-121284178_Ref	MA0138.2	26.1429	1.39E-09	4.24E-06
REST_chr20:30556355-30556555_Ref	MA0138.1	26.1327	1.39E-09	6.64E-06
REST_chr20:30556302-30556502_Ref	MA0138.1	26.1327	1.39E-09	6.64E-06
REST_chr20:30556266-30556466_Ref	MA0138.1	26.1327	1.39E-09	6.64E-06
REST_chr19:46455898-46456098_Ref	MA0138.1	26.1327	1.39E-09	6.64E-06
REST_chr19:1735067-1735267_Ref	MA0138.1	26.1327	1.39E-09	6.64E-06
REST_chr1:23999665-23999865_Ref	MA0138.1	26.1327	1.39E-09	6.64E-06
REST_chr1:77502355-77502555_Ref	MA0138.1	26.1327	1.39E-09	6.64E-06
REST_chr2:137285236-137285436_Ref	MA0138.1	26.1327	1.39E-09	6.64E-06
REST_chr1:31084865-31085065_Ref	MA0138.2	26.1327	1.40E-09	4.26E-06
REST_chr2:119924742-119924942_Ref	MA0138.2	26.1327	1.40E-09	4.26E-06
REST_chr2:119924686-119924886_Ref	MA0138.2	26.1327	1.40E-09	4.26E-06
REST_chr1:47201542-47201742_Ref	MA0138.2	26.1224	1.41E-09	4.28E-06
REST_chr2:97497525-97497725_Ref	MA0138.2	26.1224	1.41E-09	4.28E-06
REST_chr1:119471675-119471875_Ref	MA0138.2	26.1224	1.41E-09	4.28E-06
REST_chr1:47201475-47201675_Ref	MA0138.2	26.1224	1.41E-09	4.28E-06
REST_chr16:81204589-81204789_Ref	MA0138.2	26.1122	1.42E-09	4.29E-06
REST_chr5:162269835-162270035_Ref	MA0138.2	26.1122	1.42E-09	4.29E-06
REST_chr16:81204500-81204700_Ref	MA0138.2	26.1122	1.42E-09	4.29E-06
REST_chr20:42893044-42893244_Ref	MA0138.2	26.1122	1.42E-09	4.29E-06
REST_chr2:2722854-2723054_Ref	MA0138.2	26.1122	1.42E-09	4.29E-06
REST_chr7:128286035-128286235_Ref	MA0138.2	26.1122	1.42E-09	4.29E-06
REST_chr16:60979221-60979421_Ref	MA0138.2	26.102	1.43E-09	4.31E-06
REST_chrX:20589826-20590026_Ref	MA0138.1	26.0714	1.45E-09	6.93E-06
REST_chr22:47184419-47184619_Ref	MA0138.2	26.0816	1.45E-09	4.37E-06
REST_chr15:90016188-90016388_Ref	MA0138.2	26.0816	1.45E-09	4.37E-06
REST_chr1:11610853-11611053_Ref	MA0138.1	26.0612	1.46E-09	6.93E-06
REST_chr1:11610791-11610991_Ref	MA0138.1	26.0612	1.46E-09	6.93E-06
REST_chr11:66189171-66189371_Ref	MA0138.2	26.0714	1.47E-09	4.37E-06
REST_chr11:66189131-66189331_Ref	MA0138.2	26.0714	1.47E-09	4.37E-06
REST_chr8:20364145-20364345_Ref	MA0138.2	26.0714	1.47E-09	4.37E-06
REST_chr1:229566565-229566765_Ref	MA0138.2	26.0714	1.47E-09	4.37E-06
REST_chr11:66189088-66189288_Ref	MA0138.2	26.0714	1.47E-09	4.37E-06
REST_chr16:17878028-17878228_Ref	MA0138.2	26.0714	1.47E-09	4.37E-06
REST_chr11:62747705-62747905_Ref	MA0138.2	26.0714	1.47E-09	4.37E-06
REST_chr6:110576667-110576867_Ref	MA0138.2	26.0612	1.48E-09	4.40E-06
REST_chr12:119195351-119195551_Ref	MA0138.2	26.051	1.49E-09	4.42E-06
REST_chr15:60185245-60185445_Ref	MA0138.2	26.051	1.49E-09	4.42E-06
REST_chr5:158143793-158143993_Ref	MA0138.2	26.051	1.49E-09	4.42E-06
REST_chr10:87963352-87963552_Ref	MA0138.2	26.0408	1.50E-09	4.45E-06
REST_chr3:9593956-9594156_Ref	MA0138.1	26.0408	1.50E-09	7.10E-06
REST_chr9:16112215-16112415_Ref	MA0138.1	26.0408	1.50E-09	7.10E-06
REST_chr19:43106071-43106271_Ref	MA0138.1	26.0408	1.50E-09	7.10E-06
REST_chr4:8004710-8004910_Ref	MA0138.1	26.0306	1.51E-09	7.13E-06
REST_chr4:8004661-8004861_Ref	MA0138.1	26.0306	1.51E-09	7.13E-06
REST_chr14:51561644-51561844_Ref	MA0138.2	26.0306	1.51E-09	4.48E-06
REST_chr9:136675775-136675975_Ref	MA0138.2	26.0306	1.51E-09	4.48E-06
REST_chr3:131753901-131754101_Ref	MA0138.2	26.0204	1.52E-09	4.50E-06
REST_chr12:113796377-113796577_Ref	MA0138.2	26.0102	1.53E-09	4.51E-06
REST_chr22:33472469-33472669_Ref	MA0138.2	26.0102	1.53E-09	4.51E-06
REST_chr12:113796347-113796547_Ref	MA0138.2	26.0102	1.53E-09	4.51E-06
REST_chr6:142211917-142212117_Ref	MA0138.2	26.0102	1.53E-09	4.51E-06
REST_chr12:77527430-77527630_Ref	MA0138.2	26.0102	1.53E-09	4.51E-06
REST_chr10:18758138-18758338_Ref	MA0138.2	26.0102	1.53E-09	4.51E-06
REST_chr12:12837826-12838026_Ref	MA0138.1	26.0102	1.55E-09	7.24E-06
REST_chr12:108775981-108776181_Ref	MA0138.1	26.0102	1.55E-09	7.24E-06
REST_chr5:14628566-14628766_Ref	MA0138.1	26.0102	1.55E-09	7.24E-06
REST_chr14:65275256-65275456_Ref	MA0138.2	26	1.55E-09	4.54E-06
REST_chr19:40081001-40081201_Ref	MA0138.2	25.9898	1.56E-09	4.56E-06
REST_chr1:58432759-58432959_Ref	MA0138.2	25.9898	1.56E-09	4.56E-06
REST_chr7:150681069-150681269_Ref	MA0138.1	25.9898	1.56E-09	7.29E-06
REST_chr12:119195493-119195693_Ref	MA0138.1	25.9898	1.56E-09	7.29E-06
REST_chr7:150681001-150681201_Ref	MA0138.1	25.9898	1.56E-09	7.29E-06
REST_chr17:30604379-30604579_Ref	MA0138.2	25.9796	1.57E-09	4.59E-06
REST_chrX:20931983-20932183_Ref	MA0138.2	25.9796	1.57E-09	4.59E-06
REST_chr22:27345280-27345480_Ref	MA0138.2	25.9694	1.58E-09	4.61E-06
REST_chr10:129355296-129355496_Ref	MA0138.2	25.9694	1.58E-09	4.61E-06
REST_chr7:140797321-140797521_Ref	MA0138.2	25.9592	1.59E-09	4.64E-06
REST_chr3:11006394-11006594_Ref	MA0138.1	25.9694	1.59E-09	7.37E-06
REST_chr1:166038741-166038941_Ref	MA0138.1	25.9694	1.59E-09	7.37E-06
REST_chr3:11006364-11006564_Ref	MA0138.1	25.9694	1.59E-09	7.37E-06
REST_chr19:41036580-41036780_Ref	MA0138.1	25.9694	1.59E-09	7.37E-06
REST_chr16:7064055-7064255_Ref	MA0138.1	25.9694	1.59E-09	7.37E-06
REST_chr11:119389576-119389776_Ref	MA0138.2	25.949	1.61E-09	4.65E-06
REST_chr10:124671515-124671715_Ref	MA0138.2	25.949	1.61E-09	4.65E-06
REST_chr11:72323761-72323961_Ref	MA0138.2	25.949	1.61E-09	4.65E-06
REST_chr20:36201364-36201564_Ref	MA0138.2	25.949	1.61E-09	4.65E-06
REST_chr10:124671486-124671686_Ref	MA0138.2	25.949	1.61E-09	4.65E-06
REST_chr10:124671458-124671658_Ref	MA0138.2	25.949	1.61E-09	4.65E-06
REST_chr8:143376763-143376963_Ref	MA0138.2	25.9388	1.62E-09	4.68E-06
REST_chr3:9746015-9746215_Ref	MA0138.2	25.9286	1.63E-09	4.70E-06
REST_chr20:10200229-10200429_Ref	MA0138.2	25.9286	1.63E-09	4.70E-06
REST_chr20:10200178-10200378_Ref	MA0138.2	25.9286	1.63E-09	4.70E-06
REST_chr15:77994923-77995123_Ref	MA0138.1	25.9388	1.64E-09	7.53E-06
REST_chr8:62408827-62409027_Ref	MA0138.1	25.9388	1.64E-09	7.53E-06
REST_chr8:62408797-62408997_Ref	MA0138.1	25.9388	1.64E-09	7.53E-06
REST_chr16:4504723-4504923_Ref	MA0138.2	25.9184	1.64E-09	4.73E-06
REST_chr12:119950782-119950982_Ref	MA0138.1	25.9286	1.65E-09	7.55E-06
REST_chr1:34966137-34966337_Ref	MA0138.1	25.9286	1.65E-09	7.55E-06
REST_chr20:59164788-59164988_Ref	MA0138.2	25.9082	1.66E-09	4.76E-06
REST_chr20:59164761-59164961_Ref	MA0138.2	25.9082	1.66E-09	4.76E-06
REST_chr12:132102901-132103101_Ref	MA0138.1	25.9184	1.66E-09	7.56E-06
REST_chr12:131795772-131795972_Ref	MA0138.1	25.9184	1.66E-09	7.56E-06
REST_chr11:1769237-1769437_Ref	MA0138.1	25.9184	1.66E-09	7.56E-06
REST_chr12:132131208-132131408_Ref	MA0138.1	25.9184	1.66E-09	7.56E-06
REST_chr11:1769196-1769396_Ref	MA0138.1	25.9184	1.66E-09	7.56E-06
REST_chr3:126877751-126877951_Ref	MA0138.2	25.898	1.67E-09	4.79E-06
REST_chr12:125679649-125679849_Ref	MA0138.2	25.898	1.67E-09	4.79E-06
REST_chr10:43778419-43778619_Ref	MA0138.2	25.898	1.67E-09	4.79E-06
REST_chr1:5907446-5907646_Ref	MA0138.1	25.9082	1.68E-09	7.62E-06
REST_chr1:5907356-5907556_Ref	MA0138.1	25.9082	1.68E-09	7.62E-06
REST_chr2:137285236-137285436_Ref	MA0138.2	25.8878	1.68E-09	4.81E-06
REST_chr6:30278937-30279137_Ref	MA0138.2	25.8878	1.68E-09	4.81E-06
REST_chr1:30225049-30225249_Ref	MA0138.2	25.8776	1.70E-09	4.83E-06
REST_chr14:23950655-23950855_Ref	MA0138.2	25.8776	1.70E-09	4.83E-06
REST_chr1:165197932-165198132_Ref	MA0138.1	25.8878	1.70E-09	7.65E-06
REST_chrY:16350264-16350464_Ref	MA0138.1	25.8878	1.70E-09	7.65E-06
REST_chr1:20007234-20007434_Ref	MA0138.1	25.8878	1.70E-09	7.65E-06
REST_chr9:125404594-125404794_Ref	MA0138.1	25.8878	1.70E-09	7.65E-06
REST_chr2:110070914-110071114_Ref	MA0138.1	25.8878	1.70E-09	7.65E-06
REST_chr1:55170929-55171129_Ref	MA0138.2	25.8673	1.71E-09	4.86E-06
REST_chr1:209323556-209323756_Ref	MA0138.2	25.8673	1.71E-09	4.86E-06
REST_chr7:153752690-153752890_Ref	MA0138.2	25.8571	1.72E-09	4.89E-06
REST_chr11:993865-994065_Ref	MA0138.2	25.8571	1.72E-09	4.89E-06
REST_chr1:11959007-11959207_Ref	MA0138.2	25.8469	1.74E-09	4.92E-06
REST_chr6:90605133-90605333_Ref	MA0138.1	25.8673	1.74E-09	7.76E-06
REST_chr6:90605073-90605273_Ref	MA0138.1	25.8673	1.74E-09	7.76E-06
REST_chr19:52111317-52111517_Ref	MA0138.1	25.8673	1.74E-09	7.76E-06
REST_chr20:44669622-44669822_Ref	MA0138.1	25.8673	1.74E-09	7.76E-06
REST_chr5:155635393-155635593_Ref	MA0138.1	25.8571	1.75E-09	7.78E-06
REST_chr20:57717340-57717540_Ref	MA0138.1	25.8571	1.75E-09	7.78E-06
REST_chr2:200180150-200180350_Ref	MA0138.2	25.8367	1.75E-09	4.95E-06
REST_chr1:41119655-41119855_Ref	MA0138.2	25.8265	1.76E-09	4.97E-06
REST_chr5:9244653-9244853_Ref	MA0138.2	25.8265	1.76E-09	4.97E-06
REST_chr9:9091489-9091689_Ref	MA0138.2	25.8265	1.76E-09	4.97E-06
REST_chr10:71327681-71327881_Ref	MA0138.2	25.8265	1.76E-09	4.97E-06
REST_chr1:1270381-1270581_Ref	MA0138.1	25.8469	1.76E-09	7.80E-06
REST_chr1:1270342-1270542_Ref	MA0138.1	25.8469	1.76E-09	7.80E-06
REST_chr1:1270301-1270501_Ref	MA0138.1	25.8469	1.76E-09	7.80E-06
REST_chr6:87067732-87067932_Ref	MA0138.1	25.8469	1.76E-09	7.80E-06
REST_chr9:138863922-138864122_Ref	MA0138.2	25.8163	1.78E-09	4.97E-06
REST_chr9:138863922-138864122_Ref	MA0138.2	25.8163	1.78E-09	4.97E-06
REST_chr9:138863845-138864045_Ref	MA0138.2	25.8163	1.78E-09	4.97E-06
REST_chr9:138863802-138864002_Ref	MA0138.2	25.8163	1.78E-09	4.97E-06
REST_chr9:138863845-138864045_Ref	MA0138.2	25.8163	1.78E-09	4.97E-06
REST_chr16:7889625-7889825_Ref	MA0138.2	25.8163	1.78E-09	4.97E-06
REST_chr6:152168296-152168496_Ref	MA0138.2	25.8163	1.78E-09	4.97E-06
REST_chr16:7889578-7889778_Ref	MA0138.2	25.8163	1.78E-09	4.97E-06
REST_chr8:143955804-143956004_Ref	MA0138.2	25.8061	1.79E-09	5.00E-06
REST_chr11:45906993-45907193_Ref	MA0138.1	25.8265	1.80E-09	7.90E-06
REST_chr6:123344215-123344415_Ref	MA0138.1	25.8265	1.80E-09	7.90E-06
REST_chr2:201457561-201457761_Ref	MA0138.2	25.7959	1.80E-09	5.03E-06
REST_chr11:126431278-126431478_Ref	MA0138.1	25.8163	1.80E-09	7.90E-06
REST_chr1:6221783-6221983_Ref	MA0138.1	25.8163	1.80E-09	7.90E-06
REST_chr1:55170929-55171129_Ref	MA0138.1	25.8163	1.80E-09	7.90E-06
REST_chr9:36748450-36748650_Ref	MA0138.2	25.7857	1.81E-09	5.05E-06
REST_chr9:36748409-36748609_Ref	MA0138.2	25.7857	1.81E-09	5.05E-06
REST_chr3:134825468-134825668_Ref	MA0138.1	25.8061	1.82E-09	7.97E-06
REST_chr11:79026469-79026669_Ref	MA0138.1	25.8061	1.82E-09	7.97E-06
REST_chr4:81767459-81767659_Ref	MA0138.2	25.7755	1.83E-09	5.09E-06
REST_chr6:79227214-79227414_Ref	MA0138.2	25.7755	1.83E-09	5.09E-06
REST_chr16:19319027-19319227_Ref	MA0138.1	25.7959	1.84E-09	7.99E-06
REST_chr6:115677638-115677838_Ref	MA0138.1	25.7959	1.84E-09	7.99E-06
REST_chr19:4173112-4173312_Ref	MA0138.1	25.7959	1.84E-09	7.99E-06
REST_chr7:107988155-107988355_Ref	MA0138.1	25.7959	1.84E-09	7.99E-06
REST_chr14:97406447-97406647_Ref	MA0138.1	25.7857	1.85E-09	8.02E-06
REST_chr20:62010084-62010284_Ref	MA0138.1	25.7857	1.85E-09	8.02E-06
REST_chr3:62515003-62515203_Ref	MA0138.2	25.7551	1.86E-09	5.15E-06
REST_chr8:143713504-143713704_Ref	MA0138.2	25.7551	1.86E-09	5.15E-06
REST_chr11:35745501-35745701_Ref	MA0138.1	25.7755	1.86E-09	8.06E-06
REST_chr20:7588984-7589184_Ref	MA0138.2	25.7449	1.87E-09	5.17E-06
REST_chr4:8004710-8004910_Ref	MA0138.2	25.7449	1.87E-09	5.17E-06
REST_chr4:8004661-8004861_Ref	MA0138.2	25.7449	1.87E-09	5.17E-06
REST_chr16:48754276-48754476_Ref	MA0138.2	25.7347	1.89E-09	5.21E-06
REST_chr10:43778419-43778619_Ref	MA0138.1	25.7653	1.90E-09	8.10E-06
REST_chr11:45565484-45565684_Ref	MA0138.1	25.7653	1.90E-09	8.10E-06
REST_chr12:103227940-103228140_Ref	MA0138.1	25.7653	1.90E-09	8.10E-06
REST_chr16:16891201-16891401_Ref	MA0138.1	25.7653	1.90E-09	8.10E-06
REST_chr8:140671039-140671239_Ref	MA0138.1	25.7653	1.90E-09	8.10E-06
REST_chr12:103227909-103228109_Ref	MA0138.1	25.7653	1.90E-09	8.10E-06
REST_chr8:140670992-140671192_Ref	MA0138.1	25.7653	1.90E-09	8.10E-06
REST_chr4:4879102-4879302_Ref	MA0138.1	25.7551	1.90E-09	8.12E-06
REST_chr8:91094965-91095165_Ref	MA0138.2	25.7245	1.90E-09	5.24E-06
REST_chr16:11555568-11555768_Ref	MA0138.2	25.7245	1.90E-09	5.24E-06
REST_chr10:59935857-59936057_Ref	MA0138.2	25.7245	1.90E-09	5.24E-06
REST_chr3:191359648-191359848_Ref	MA0138.1	25.7449	1.92E-09	8.18E-06
REST_chr17:43780138-43780338_Ref	MA0138.1	25.7347	1.93E-09	8.23E-06
REST_chr5:94138270-94138470_Ref	MA0138.2	25.6939	1.94E-09	5.34E-06
REST_chr19:16162141-16162341_Ref	MA0138.2	25.6939	1.94E-09	5.34E-06
REST_chr22:44263804-44264004_Ref	MA0138.1	25.7245	1.95E-09	8.29E-06
REST_chr1:20007234-20007434_Ref	MA0138.2	25.6837	1.96E-09	5.36E-06
REST_chr19:43052752-43052952_Ref	MA0138.2	25.6837	1.96E-09	5.36E-06
REST_chr6:42312597-42312797_Ref	MA0138.2	25.6837	1.96E-09	5.36E-06
REST_chr4:112866270-112866470_Ref	MA0138.2	25.6837	1.96E-09	5.36E-06
REST_chr5:168994167-168994367_Ref	MA0138.2	25.6837	1.96E-09	5.36E-06
REST_chr2:95428406-95428606_Ref	MA0138.1	25.7143	1.96E-09	8.30E-06
REST_chr14:33679616-33679816_Ref	MA0138.1	25.7143	1.96E-09	8.30E-06
REST_chr20:32234865-32235065_Ref	MA0138.2	25.6735	1.98E-09	5.39E-06
REST_chr20:32234828-32235028_Ref	MA0138.2	25.6735	1.98E-09	5.39E-06
REST_chr22:42690479-42690679_Ref	MA0138.1	25.7041	1.98E-09	8.35E-06
REST_chr13:27103662-27103862_Ref	MA0138.1	25.7041	1.98E-09	8.35E-06
REST_chr19:4769653-4769853_Ref	MA0138.1	25.6939	1.99E-09	8.37E-06
REST_chr20:41669148-41669348_Ref	MA0138.1	25.6939	1.99E-09	8.37E-06
REST_chr19:2344456-2344656_Ref	MA0138.2	25.6633	1.99E-09	5.42E-06
REST_chr8:80149566-80149766_Ref	MA0138.2	25.6633	1.99E-09	5.42E-06
REST_chr1:111085420-111085620_Ref	MA0138.2	25.6531	2.01E-09	5.45E-06
REST_chr1:7676498-7676698_Ref	MA0138.2	25.6531	2.01E-09	5.45E-06
REST_chr6:12441296-12441496_Ref	MA0138.2	25.6531	2.01E-09	5.45E-06
REST_chr2:208067506-208067706_Ref	MA0138.2	25.6429	2.02E-09	5.48E-06
REST_chr12:58121133-58121333_Ref	MA0138.2	25.6429	2.02E-09	5.48E-06
REST_chr4:153087818-153088018_Ref	MA0138.2	25.6224	2.05E-09	5.55E-06
REST_chr11:74944810-74945010_Ref	MA0138.1	25.6531	2.07E-09	8.66E-06
REST_chr14:96250570-96250770_Ref	MA0138.1	25.6531	2.07E-09	8.66E-06
REST_chr19:57244433-57244633_Ref	MA0138.1	25.6531	2.07E-09	8.66E-06
REST_chr12:131037241-131037441_Ref	MA0138.2	25.602	2.09E-09	5.62E-06
REST_chr9:137969343-137969543_Ref	MA0138.2	25.602	2.09E-09	5.62E-06
REST_chr8:111160979-111161179_Ref	MA0138.2	25.602	2.09E-09	5.62E-06
REST_chr9:137969270-137969470_Ref	MA0138.2	25.602	2.09E-09	5.62E-06
REST_chr5:57200-57400_Ref	MA0138.1	25.6327	2.10E-09	8.77E-06
REST_chr16:83595556-83595756_Ref	MA0138.1	25.6327	2.10E-09	8.77E-06
REST_chr16:25276024-25276224_Ref	MA0138.2	25.5918	2.10E-09	5.66E-06
REST_chr2:22035737-22035937_Ref	MA0138.2	25.5816	2.11E-09	5.66E-06
REST_chr6:30346197-30346397_Ref	MA0138.2	25.5816	2.11E-09	5.66E-06
REST_chr20:30556355-30556555_Ref	MA0138.2	25.5816	2.11E-09	5.66E-06
REST_chr20:30556302-30556502_Ref	MA0138.2	25.5816	2.11E-09	5.66E-06
REST_chr6:35910210-35910410_Ref	MA0138.2	25.5816	2.11E-09	5.66E-06
REST_chr20:30556266-30556466_Ref	MA0138.2	25.5816	2.11E-09	5.66E-06
REST_chr5:176264741-176264941_Ref	MA0138.1	25.6122	2.13E-09	8.80E-06
REST_chr5:176264741-176264941_Ref	MA0138.1	25.6122	2.13E-09	8.80E-06
REST_chr5:176264682-176264882_Ref	MA0138.1	25.6122	2.13E-09	8.80E-06
REST_chr5:176264644-176264844_Ref	MA0138.1	25.6122	2.13E-09	8.80E-06
REST_chr5:176264682-176264882_Ref	MA0138.1	25.6122	2.13E-09	8.80E-06
REST_chr13:53828749-53828949_Ref	MA0138.1	25.6122	2.13E-09	8.80E-06
REST_chr20:29546824-29547024_Ref	MA0138.2	25.5714	2.13E-09	5.69E-06
REST_chrX:110619072-110619272_Ref	MA0138.2	25.5714	2.13E-09	5.69E-06
REST_chr5:13649021-13649221_Ref	MA0138.2	25.5714	2.13E-09	5.69E-06
REST_chr9:122452261-122452461_Ref	MA0138.1	25.602	2.14E-09	8.83E-06
REST_chrX:18903164-18903364_Ref	MA0138.2	25.5612	2.15E-09	5.70E-06
REST_chr10:92381429-92381629_Ref	MA0138.2	25.5612	2.15E-09	5.70E-06
REST_chr10:122273629-122273829_Ref	MA0138.2	25.5612	2.15E-09	5.70E-06
REST_chr2:115200242-115200442_Ref	MA0138.2	25.5612	2.15E-09	5.70E-06
REST_chr9:125404594-125404794_Ref	MA0138.2	25.5612	2.15E-09	5.70E-06
REST_chr5:151922388-151922588_Ref	MA0138.2	25.5612	2.15E-09	5.70E-06
REST_chr5:141114494-141114694_Ref	MA0138.2	25.5612	2.15E-09	5.70E-06
REST_chrX:18165212-18165412_Ref	MA0138.2	25.551	2.17E-09	5.74E-06
REST_chr5:133877496-133877696_Ref	MA0138.1	25.5918	2.17E-09	8.91E-06
REST_chr16:70896003-70896203_Ref	MA0138.1	25.5918	2.17E-09	8.91E-06
REST_chr22:32503024-32503224_Ref	MA0138.1	25.5918	2.17E-09	8.91E-06
REST_chr3:9746015-9746215_Ref	MA0138.1	25.5918	2.17E-09	8.91E-06
REST_chr16:70895991-70896191_Ref	MA0138.1	25.5918	2.17E-09	8.91E-06
REST_chr15:88406510-88406710_Ref	MA0138.2	25.5408	2.18E-09	5.77E-06
REST_chr20:62092824-62093024_Ref	MA0138.1	25.5816	2.19E-09	8.95E-06
REST_chr20:62092812-62093012_Ref	MA0138.1	25.5816	2.19E-09	8.95E-06
REST_chr6:159688301-159688501_Ref	MA0138.1	25.5816	2.19E-09	8.95E-06
REST_chr18:41627686-41627886_Ref	MA0138.2	25.5204	2.21E-09	5.85E-06
REST_chr9:119760653-119760853_Ref	MA0138.2	25.5102	2.23E-09	5.89E-06
REST_chr8:144183331-144183531_Ref	MA0138.1	25.5612	2.24E-09	9.11E-06
REST_chr8:144183287-144183487_Ref	MA0138.1	25.5612	2.24E-09	9.11E-06
REST_chr17:7095015-7095215_Ref	MA0138.2	25.5	2.25E-09	5.92E-06
REST_chr3:2852506-2852706_Ref	MA0138.2	25.5	2.25E-09	5.92E-06
REST_chr5:158143793-158143993_Ref	MA0138.1	25.551	2.26E-09	9.17E-06
REST_chr18:40857167-40857367_Ref	MA0138.2	25.4898	2.27E-09	5.93E-06
REST_chr20:37309257-37309457_Ref	MA0138.2	25.4898	2.27E-09	5.93E-06
REST_chr2:77185996-77186196_Ref	MA0138.2	25.4898	2.27E-09	5.93E-06
REST_chr15:66244878-66245078_Ref	MA0138.2	25.4898	2.27E-09	5.93E-06
REST_chr1:241486915-241487115_Ref	MA0138.2	25.4898	2.27E-09	5.93E-06
REST_chr11:33609703-33609903_Ref	MA0138.2	25.4898	2.27E-09	5.93E-06
REST_chr16:77240998-77241198_Ref	MA0138.1	25.5408	2.27E-09	9.22E-06
REST_chr3:123005239-123005439_Ref	MA0138.2	25.4796	2.28E-09	5.96E-06
REST_chr7:71311250-71311450_Ref	MA0138.2	25.4796	2.28E-09	5.96E-06
REST_chr5:75337806-75338006_Ref	MA0138.2	25.4796	2.28E-09	5.96E-06
REST_chr7:1753151-1753351_Ref	MA0138.2	25.4796	2.28E-09	5.96E-06
REST_chr18:51822474-51822674_Ref	MA0138.1	25.5306	2.29E-09	9.25E-06
REST_chr1:11905679-11905879_Ref	MA0138.1	25.5306	2.29E-09	9.25E-06
REST_chr12:131875074-131875274_Ref	MA0138.2	25.4694	2.30E-09	6.00E-06
REST_chr9:140041063-140041263_Ref	MA0138.1	25.5204	2.32E-09	9.29E-06
REST_chr11:72323761-72323961_Ref	MA0138.1	25.5204	2.32E-09	9.29E-06
REST_chr3:38168103-38168303_Ref	MA0138.1	25.5204	2.32E-09	9.29E-06
REST_chr16:5092650-5092850_Ref	MA0138.1	25.5204	2.32E-09	9.29E-06
REST_chr17:3952929-3953129_Ref	MA0138.1	25.5204	2.32E-09	9.29E-06
REST_chr16:89104061-89104261_Ref	MA0138.1	25.5204	2.32E-09	9.29E-06
REST_chr9:16112215-16112415_Ref	MA0138.2	25.4592	2.32E-09	6.02E-06
REST_chr3:62305047-62305247_Ref	MA0138.2	25.4592	2.32E-09	6.02E-06
REST_chr16:87695226-87695426_Ref	MA0138.2	25.4592	2.32E-09	6.02E-06
REST_chr16:87695214-87695414_Ref	MA0138.2	25.4592	2.32E-09	6.02E-06
REST_chr1:15615827-15616027_Ref	MA0138.1	25.5102	2.32E-09	9.30E-06
REST_chr1:111289388-111289588_Ref	MA0138.1	25.5102	2.32E-09	9.30E-06
REST_chr1:170084155-170084355_Ref	MA0138.2	25.449	2.33E-09	6.05E-06
REST_chr5:174749025-174749225_Ref	MA0138.1	25.4898	2.36E-09	9.40E-06
REST_chr2:135788544-135788744_Ref	MA0138.1	25.4898	2.36E-09	9.40E-06
REST_chr3:184251245-184251445_Ref	MA0138.1	25.4898	2.36E-09	9.40E-06
REST_chr5:148046006-148046206_Ref	MA0138.2	25.4286	2.38E-09	6.16E-06
REST_chr3:38438978-38439178_Ref	MA0138.1	25.4796	2.38E-09	9.40E-06
REST_chr4:175749996-175750196_Ref	MA0138.1	25.4796	2.38E-09	9.40E-06
REST_chr5:153476699-153476899_Ref	MA0138.1	25.4796	2.38E-09	9.40E-06
REST_chr3:38438966-38439166_Ref	MA0138.1	25.4796	2.38E-09	9.40E-06
REST_chr19:58828919-58829119_Ref	MA0138.1	25.4796	2.38E-09	9.40E-06
REST_chr11:62747705-62747905_Ref	MA0138.1	25.4796	2.38E-09	9.40E-06
REST_chr6:87067732-87067932_Ref	MA0138.2	25.4184	2.39E-09	6.19E-06
REST_chr12:108398285-108398485_Ref	MA0138.2	25.4184	2.39E-09	6.19E-06
REST_chrX:12566974-12567174_Ref	MA0138.2	25.398	2.43E-09	6.26E-06
REST_chr19:40056823-40057023_Ref	MA0138.2	25.398	2.43E-09	6.26E-06
REST_chr5:176231026-176231226_Ref	MA0138.1	25.449	2.44E-09	9.61E-06
REST_chr19:40626946-40627146_Ref	MA0138.2	25.3878	2.45E-09	6.30E-06
REST_chr19:40626883-40627083_Ref	MA0138.2	25.3878	2.45E-09	6.30E-06
REST_chr19:36466620-36466820_Ref	MA0138.1	25.4388	2.45E-09	9.64E-06
REST_chr17:40332210-40332410_Ref	MA0138.1	25.4388	2.45E-09	9.64E-06
REST_chr17:33033141-33033341_Ref	MA0138.1	25.4286	2.47E-09	9.71E-06
REST_chr18:44122542-44122742_Ref	MA0138.2	25.3673	2.48E-09	6.39E-06
REST_chr5:133877496-133877696_Ref	MA0138.2	25.3673	2.48E-09	6.39E-06
REST_chr20:44685950-44686150_Ref	MA0138.1	25.4184	2.50E-09	9.78E-06
REST_chr13:53421221-53421421_Ref	MA0138.1	25.4184	2.50E-09	9.78E-06
REST_chr22:42690479-42690679_Ref	MA0138.2	25.3571	2.50E-09	6.42E-06
REST_chr19:35898602-35898802_Ref	MA0138.2	25.3571	2.50E-09	6.42E-06
REST_chr8:1682682-1682882_Ref	MA0138.2	25.3571	2.50E-09	6.42E-06
REST_chr8:10950021-10950221_Ref	MA0138.2	25.3469	2.52E-09	6.46E-06
REST_chr7:54610974-54611174_Ref	MA0138.1	25.398	2.54E-09	9.85E-06
REST_chr8:142902105-142902305_Ref	MA0138.1	25.398	2.54E-09	9.85E-06
REST_chr19:46097769-46097969_Ref	MA0138.1	25.398	2.54E-09	9.85E-06
REST_chr5:7010800-7011000_Ref	MA0138.1	25.398	2.54E-09	9.85E-06
REST_chr7:141033363-141033563_Ref	MA0138.1	25.398	2.54E-09	9.85E-06
REST_chr19:46097757-46097957_Ref	MA0138.1	25.398	2.54E-09	9.85E-06
REST_chr20:44685950-44686150_Ref	MA0138.2	25.3265	2.56E-09	6.54E-06
REST_chr11:132047092-132047292_Ref	MA0138.1	25.3878	2.56E-09	9.89E-06
REST_chr19:13574223-13574423_Ref	MA0138.1	25.3878	2.56E-09	9.89E-06
REST_chr10:97151826-97152026_Ref	MA0138.1	25.3878	2.56E-09	9.89E-06
REST_chr17:6172935-6173135_Ref	MA0138.1	25.3878	2.56E-09	9.89E-06
REST_chr1:90358487-90358687_Ref	MA0138.2	25.3163	2.58E-09	6.57E-06
REST_chrX:16968648-16968848_Ref	MA0138.2	25.3163	2.58E-09	6.57E-06
REST_chr18:57185107-57185307_Ref	MA0138.2	25.3163	2.58E-09	6.57E-06
REST_chr19:50828916-50829116_Ref	MA0138.2	25.3163	2.58E-09	6.57E-06
REST_chr6:31261189-31261389_Ref	MA0138.1	25.3776	2.58E-09	9.94E-06
REST_chr1:175712205-175712405_Ref	MA0138.1	25.3776	2.58E-09	9.94E-06
REST_chr17:11410047-11410247_Ref	MA0138.1	25.3673	2.59E-09	9.95E-06
REST_chr2:16727503-16727703_Ref	MA0138.1	25.3673	2.59E-09	9.95E-06
REST_chr19:57217392-57217592_Ref	MA0138.2	25.3061	2.60E-09	6.60E-06
REST_chr1:166162388-166162588_Ref	MA0138.2	25.3061	2.60E-09	6.60E-06
REST_chr19:57217375-57217575_Ref	MA0138.2	25.3061	2.60E-09	6.60E-06
REST_chr12:113306332-113306532_Ref	MA0138.2	25.3061	2.60E-09	6.60E-06
REST_chr2:28236594-28236794_Ref	MA0138.1	25.3571	2.61E-09	9.96E-06
REST_chr8:31259700-31259900_Ref	MA0138.1	25.3571	2.61E-09	9.96E-06
REST_chr8:31259668-31259868_Ref	MA0138.1	25.3571	2.61E-09	9.96E-06
REST_chr2:28236561-28236761_Ref	MA0138.1	25.3571	2.61E-09	9.96E-06
REST_chr6:24127094-24127294_Ref	MA0138.1	25.3571	2.61E-09	9.96E-06
REST_chr19:5081562-5081762_Ref	MA0138.1	25.3469	2.64E-09	1.00E-05
REST_chr2:45020575-45020775_Ref	MA0138.2	25.2857	2.64E-09	6.69E-06
REST_chr19:1735067-1735267_Ref	MA0138.2	25.2857	2.64E-09	6.69E-06
REST_chr16:71501799-71501999_Ref	MA0138.2	25.2755	2.66E-09	6.72E-06
REST_chr16:71501741-71501941_Ref	MA0138.2	25.2755	2.66E-09	6.72E-06
REST_chr16:71501702-71501902_Ref	MA0138.2	25.2755	2.66E-09	6.72E-06
REST_chr5:76931536-76931736_Ref	MA0138.1	25.3367	2.66E-09	1.01E-05
REST_chr14:79329590-79329790_Ref	MA0138.1	25.3367	2.66E-09	1.01E-05
REST_chr3:134825468-134825668_Ref	MA0138.2	25.2653	2.68E-09	6.74E-06
REST_chr11:70496525-70496725_Ref	MA0138.2	25.2653	2.68E-09	6.74E-06
REST_chr11:70496489-70496689_Ref	MA0138.2	25.2653	2.68E-09	6.74E-06
REST_chr11:70496453-70496653_Ref	MA0138.2	25.2653	2.68E-09	6.74E-06
REST_chr12:119360308-119360508_Ref	MA0138.2	25.2449	2.72E-09	6.84E-06
REST_chr21:44742790-44742990_Ref	MA0138.1	25.3163	2.72E-09	1.03E-05
REST_chr12:114686433-114686633_Ref	MA0138.1	25.3163	2.72E-09	1.03E-05
REST_chr17:20344110-20344310_Ref	MA0138.1	25.3163	2.72E-09	1.03E-05
REST_chr22:37859033-37859233_Ref	MA0138.1	25.3163	2.72E-09	1.03E-05
REST_chr12:100933080-100933280_Ref	MA0138.1	25.3163	2.72E-09	1.03E-05
REST_chr10:129398898-129399098_Ref	MA0138.1	25.3163	2.72E-09	1.03E-05
REST_chr16:9930078-9930278_Ref	MA0138.1	25.3061	2.75E-09	1.03E-05
REST_chr6:38197627-38197827_Ref	MA0138.2	25.2245	2.76E-09	6.93E-06
REST_chr4:37270037-37270237_Ref	MA0138.2	25.2245	2.76E-09	6.93E-06
REST_chr3:193072299-193072499_Ref	MA0138.1	25.2959	2.77E-09	1.04E-05
REST_chr2:134099262-134099462_Ref	MA0138.1	25.2959	2.77E-09	1.04E-05
REST_chr10:79439921-79440121_Ref	MA0138.1	25.2959	2.77E-09	1.04E-05
REST_chr16:9930078-9930278_Ref	MA0138.2	25.2143	2.78E-09	6.98E-06
REST_chr11:63360491-63360691_Ref	MA0138.2	25.2143	2.78E-09	6.98E-06
REST_chr20:54644158-54644358_Ref	MA0138.1	25.2857	2.79E-09	1.04E-05
REST_chr17:32826663-32826863_Ref	MA0138.1	25.2857	2.79E-09	1.04E-05
REST_chr13:91710395-91710595_Ref	MA0138.1	25.2857	2.79E-09	1.04E-05
REST_chr4:46018423-46018623_Ref	MA0138.1	25.2857	2.79E-09	1.04E-05
REST_chr10:102085019-102085219_Ref	MA0138.2	25.2041	2.80E-09	7.02E-06
REST_chr14:23950655-23950855_Ref	MA0138.1	25.2653	2.84E-09	1.05E-05
REST_chr9:119760653-119760853_Ref	MA0138.1	25.2653	2.84E-09	1.05E-05
REST_chr3:50563550-50563750_Ref	MA0138.1	25.2653	2.84E-09	1.05E-05
REST_chr5:141123041-141123241_Ref	MA0138.1	25.2551	2.85E-09	1.06E-05
REST_chr10:66346799-66346999_Ref	MA0138.2	25.1735	2.87E-09	7.16E-06
REST_chr1:41104205-41104405_Ref	MA0138.2	25.1735	2.87E-09	7.16E-06
REST_chr5:38211186-38211386_Ref	MA0138.2	25.1735	2.87E-09	7.16E-06
REST_chr8:125127424-125127624_Ref	MA0138.1	25.2449	2.87E-09	1.06E-05
REST_chr19:39714427-39714627_Ref	MA0138.2	25.1633	2.89E-09	7.19E-06
REST_chr17:43731111-43731311_Ref	MA0138.2	25.1633	2.89E-09	7.19E-06
REST_chr15:102351226-102351426_Ref	MA0138.2	25.1633	2.89E-09	7.19E-06
REST_chr2:19529315-19529515_Ref	MA0138.1	25.2347	2.90E-09	1.07E-05
REST_chr11:76435309-76435509_Ref	MA0138.1	25.2347	2.90E-09	1.07E-05
REST_chrX:153140908-153141108_Ref	MA0138.1	25.2347	2.90E-09	1.07E-05
REST_chrX:153140866-153141066_Ref	MA0138.1	25.2347	2.90E-09	1.07E-05
REST_chr16:47821713-47821913_Ref	MA0138.2	25.1429	2.93E-09	7.28E-06
REST_chr16:88505585-88505785_Ref	MA0138.1	25.2245	2.93E-09	1.07E-05
REST_chr16:88505573-88505773_Ref	MA0138.1	25.2245	2.93E-09	1.07E-05
REST_chr11:119389576-119389776_Ref	MA0138.1	25.2245	2.93E-09	1.07E-05
REST_chr16:88505512-88505712_Ref	MA0138.1	25.2245	2.93E-09	1.07E-05
REST_chr14:33679616-33679816_Ref	MA0138.2	25.1327	2.95E-09	7.32E-06
REST_chr2:95428406-95428606_Ref	MA0138.2	25.1327	2.95E-09	7.32E-06
REST_chr14:79628023-79628223_Ref	MA0138.2	25.1224	2.97E-09	7.33E-06
REST_chr2:79681157-79681357_Ref	MA0138.2	25.1224	2.97E-09	7.33E-06
REST_chr5:170038850-170039050_Ref	MA0138.2	25.1224	2.97E-09	7.33E-06
REST_chr4:72680261-72680461_Ref	MA0138.2	25.1224	2.97E-09	7.33E-06
REST_chr6:103631993-103632193_Ref	MA0138.2	25.1224	2.97E-09	7.33E-06
REST_chr6:103631942-103632142_Ref	MA0138.2	25.1224	2.97E-09	7.33E-06
REST_chr17:32826663-32826863_Ref	MA0138.2	25.1224	2.97E-09	7.33E-06
REST_chr12:119304253-119304453_Ref	MA0138.1	25.1939	2.99E-09	1.09E-05
REST_chr12:119304241-119304441_Ref	MA0138.1	25.1939	2.99E-09	1.09E-05
REST_chr12:119304176-119304376_Ref	MA0138.1	25.1939	2.99E-09	1.09E-05
REST_chr1:37486370-37486570_Ref	MA0138.1	25.1939	2.99E-09	1.09E-05
REST_chr11:94014599-94014799_Ref	MA0138.2	25.1122	2.99E-09	7.36E-06
REST_chr9:128845069-128845269_Ref	MA0138.2	25.1122	2.99E-09	7.36E-06
REST_chr9:128845046-128845246_Ref	MA0138.2	25.1122	2.99E-09	7.36E-06
REST_chr7:78250321-78250521_Ref	MA0138.2	25.102	3.01E-09	7.40E-06
REST_chr4:82938949-82939149_Ref	MA0138.2	25.102	3.01E-09	7.40E-06
REST_chrX:18165212-18165412_Ref	MA0138.1	25.1837	3.01E-09	1.09E-05
REST_chr3:10795756-10795956_Ref	MA0138.1	25.1837	3.01E-09	1.09E-05
REST_chr3:10795734-10795934_Ref	MA0138.1	25.1837	3.01E-09	1.09E-05
REST_chr1:30225049-30225249_Ref	MA0138.1	25.1837	3.01E-09	1.09E-05
REST_chr8:142726208-142726408_Ref	MA0138.2	25.0918	3.04E-09	7.41E-06
REST_chr8:47776282-47776482_Ref	MA0138.2	25.0918	3.04E-09	7.41E-06
REST_chr8:47776267-47776467_Ref	MA0138.2	25.0918	3.04E-09	7.41E-06
REST_chr3:63350238-63350438_Ref	MA0138.2	25.0918	3.04E-09	7.41E-06
REST_chr13:44318873-44319073_Ref	MA0138.2	25.0918	3.04E-09	7.41E-06
REST_chr8:142726180-142726380_Ref	MA0138.2	25.0918	3.04E-09	7.41E-06
REST_chr20:54579099-54579299_Ref	MA0138.2	25.0918	3.04E-09	7.41E-06
REST_chr11:92289691-92289891_Ref	MA0138.2	25.0816	3.06E-09	7.46E-06
REST_chr3:10909146-10909346_Ref	MA0138.2	25.0816	3.06E-09	7.46E-06
REST_chr11:133838344-133838544_Ref	MA0138.1	25.1633	3.06E-09	1.10E-05
REST_chr11:133838297-133838497_Ref	MA0138.1	25.1633	3.06E-09	1.10E-05
REST_chr9:140723197-140723397_Ref	MA0138.1	25.1531	3.08E-09	1.10E-05
REST_chr6:98651390-98651590_Ref	MA0138.1	25.1531	3.08E-09	1.10E-05
REST_chr3:190558030-190558230_Ref	MA0138.1	25.1531	3.08E-09	1.10E-05
REST_chr15:69348959-69349159_Ref	MA0138.1	25.1531	3.08E-09	1.10E-05
REST_chr15:69348876-69349076_Ref	MA0138.1	25.1531	3.08E-09	1.10E-05
REST_chr9:126872701-126872901_Ref	MA0138.2	25.0714	3.08E-09	7.49E-06
REST_chr9:126872666-126872866_Ref	MA0138.2	25.0714	3.08E-09	7.49E-06
REST_chr19:57233198-57233398_Ref	MA0138.2	25.0612	3.10E-09	7.52E-06
REST_chr17:33222544-33222744_Ref	MA0138.2	25.0612	3.10E-09	7.52E-06
REST_chr17:33222532-33222732_Ref	MA0138.2	25.0612	3.10E-09	7.52E-06
REST_chr15:27016878-27017078_Ref	MA0138.1	25.1429	3.11E-09	1.11E-05
REST_chr8:80149566-80149766_Ref	MA0138.1	25.1429	3.11E-09	1.11E-05
REST_chr3:149531797-149531997_Ref	MA0138.2	25.051	3.13E-09	7.58E-06
REST_chr14:77600181-77600381_Ref	MA0138.1	25.1327	3.13E-09	1.12E-05
REST_chr20:17064472-17064672_Ref	MA0138.1	25.1327	3.13E-09	1.12E-05
REST_chr2:219826684-219826884_Ref	MA0138.1	25.1224	3.15E-09	1.12E-05
REST_chr3:38847395-38847595_Ref	MA0138.1	25.1224	3.15E-09	1.12E-05
REST_chr9:75963523-75963723_Ref	MA0138.1	25.1224	3.15E-09	1.12E-05
REST_chr3:38847347-38847547_Ref	MA0138.1	25.1224	3.15E-09	1.12E-05
REST_chr9:75963517-75963717_Ref	MA0138.1	25.1224	3.15E-09	1.12E-05
REST_chr2:219826608-219826808_Ref	MA0138.1	25.1224	3.15E-09	1.12E-05
REST_chr1:93521876-93522076_Ref	MA0138.2	25.0408	3.15E-09	7.63E-06
REST_chr10:100059172-100059372_Ref	MA0138.2	25.0408	3.15E-09	7.63E-06
REST_chr16:11555568-11555768_Ref	MA0138.1	25.1122	3.17E-09	1.12E-05
REST_chr4:27280342-27280542_Ref	MA0138.1	25.1122	3.17E-09	1.12E-05
REST_chr9:121456012-121456212_Ref	MA0138.2	25.0306	3.18E-09	7.67E-06
REST_chr1:15615827-15616027_Ref	MA0138.2	25.0306	3.18E-09	7.67E-06
REST_chr10:106307965-106308165_Ref	MA0138.2	25.0204	3.20E-09	7.70E-06
REST_chr7:50620773-50620973_Ref	MA0138.2	25.0204	3.20E-09	7.70E-06
REST_chr10:106307953-106308153_Ref	MA0138.2	25.0204	3.20E-09	7.70E-06
REST_chr22:35092645-35092845_Ref	MA0138.2	25.0102	3.22E-09	7.75E-06
REST_chr22:35092633-35092833_Ref	MA0138.2	25.0102	3.22E-09	7.75E-06
REST_chr5:95819666-95819866_Ref	MA0138.1	25.0918	3.24E-09	1.14E-05
REST_chr5:95819623-95819823_Ref	MA0138.1	25.0918	3.24E-09	1.14E-05
REST_chr6:78719937-78720137_Ref	MA0138.1	25.0918	3.24E-09	1.14E-05
REST_chr5:124516013-124516213_Ref	MA0138.2	25	3.25E-09	7.79E-06
REST_chr16:71350159-71350359_Ref	MA0138.2	25	3.25E-09	7.79E-06
REST_chr20:859482-859682_Ref	MA0138.1	25.0816	3.26E-09	1.14E-05
REST_chr10:26656835-26657035_Ref	MA0138.1	25.0816	3.26E-09	1.14E-05
REST_chr18:5108091-5108291_Ref	MA0138.2	24.9898	3.27E-09	7.84E-06
REST_chr1:1234528-1234728_Ref	MA0138.2	24.9898	3.27E-09	7.84E-06
REST_chr5:151304224-151304424_Ref	MA0138.1	25.0612	3.31E-09	1.16E-05
REST_chr5:151304190-151304390_Ref	MA0138.1	25.0612	3.31E-09	1.16E-05
REST_chr3:60422096-60422296_Ref	MA0138.2	24.9694	3.32E-09	7.93E-06
REST_chr18:33355951-33356151_Ref	MA0138.2	24.9694	3.32E-09	7.93E-06
REST_chr16:68478057-68478257_Ref	MA0138.2	24.9694	3.32E-09	7.93E-06
REST_chr10:106510159-106510359_Ref	MA0138.2	24.9592	3.35E-09	7.98E-06
REST_chr10:99720313-99720513_Ref	MA0138.2	24.9592	3.35E-09	7.98E-06
REST_chr17:49946837-49947037_Ref	MA0138.1	25.0408	3.35E-09	1.17E-05
REST_chr17:49946789-49946989_Ref	MA0138.1	25.0408	3.35E-09	1.17E-05
REST_chr12:230910-231110_Ref	MA0138.1	25.0408	3.35E-09	1.17E-05
REST_chr20:62798224-62798424_Ref	MA0138.2	24.949	3.37E-09	8.02E-06
REST_chr1:98585458-98585658_Ref	MA0138.2	24.949	3.37E-09	8.02E-06
REST_chr5:148046006-148046206_Ref	MA0138.1	25.0306	3.39E-09	1.18E-05
REST_chr7:51915518-51915718_Ref	MA0138.1	25.0306	3.39E-09	1.18E-05
REST_chr6:35910210-35910410_Ref	MA0138.1	25.0306	3.39E-09	1.18E-05
REST_chr16:7232614-7232814_Ref	MA0138.1	25.0306	3.39E-09	1.18E-05
REST_chr2:33716865-33717065_Ref	MA0138.2	24.9286	3.42E-09	8.12E-06
REST_chrX:20589826-20590026_Ref	MA0138.2	24.9286	3.42E-09	8.12E-06
REST_chr20:50022143-50022343_Ref	MA0138.1	25.0204	3.42E-09	1.18E-05
REST_chr4:114102542-114102742_Ref	MA0138.1	25.0204	3.42E-09	1.18E-05
REST_chr18:55021211-55021411_Ref	MA0138.1	25.0204	3.42E-09	1.18E-05
REST_chr15:72612047-72612247_Ref	MA0138.1	25.0204	3.42E-09	1.18E-05
REST_chr17:72606348-72606548_Ref	MA0138.1	25.0102	3.44E-09	1.18E-05
REST_chr17:72606288-72606488_Ref	MA0138.1	25.0102	3.44E-09	1.18E-05
REST_chr5:136930502-136930702_Ref	MA0138.2	24.9184	3.44E-09	8.16E-06
REST_chr22:26395926-26396126_Ref	MA0138.2	24.9184	3.44E-09	8.16E-06
REST_chr3:126952295-126952495_Ref	MA0138.2	24.9184	3.44E-09	8.16E-06
REST_chr9:26462312-26462512_Ref	MA0138.2	24.9184	3.44E-09	8.16E-06
REST_chr3:134844202-134844402_Ref	MA0138.2	24.9082	3.47E-09	8.19E-06
REST_chr3:134844134-134844334_Ref	MA0138.2	24.9082	3.47E-09	8.19E-06
REST_chr7:6228123-6228323_Ref	MA0138.2	24.9082	3.47E-09	8.19E-06
REST_chr6:36975058-36975258_Ref	MA0138.1	25	3.47E-09	1.18E-05
REST_chr20:44859391-44859591_Ref	MA0138.1	25	3.47E-09	1.18E-05
REST_chr11:70496525-70496725_Ref	MA0138.1	25	3.47E-09	1.18E-05
REST_chr11:70496489-70496689_Ref	MA0138.1	25	3.47E-09	1.18E-05
REST_chr11:70496453-70496653_Ref	MA0138.1	25	3.47E-09	1.18E-05
REST_chr1:244107812-244108012_Ref	MA0138.1	25	3.47E-09	1.18E-05
REST_chr20:4544256-4544456_Ref	MA0138.1	25	3.47E-09	1.18E-05
REST_chr1:244107723-244107923_Ref	MA0138.1	25	3.47E-09	1.18E-05
REST_chr1:115603229-115603429_Ref	MA0138.1	25	3.47E-09	1.18E-05
REST_chr16:17178090-17178290_Ref	MA0138.1	25	3.47E-09	1.18E-05
REST_chr16:17243830-17244030_Ref	MA0138.2	24.898	3.49E-09	8.23E-06
REST_chr11:113345130-113345330_Ref	MA0138.1	24.9898	3.49E-09	1.18E-05
REST_chr3:123936470-123936670_Ref	MA0138.1	24.9898	3.49E-09	1.18E-05
REST_chr1:202626448-202626648_Ref	MA0138.2	24.8878	3.51E-09	8.28E-06
REST_chr8:129157230-129157430_Ref	MA0138.2	24.8878	3.51E-09	8.28E-06
REST_chr16:48884105-48884305_Ref	MA0138.1	24.9796	3.52E-09	1.19E-05
REST_chr2:154720627-154720827_Ref	MA0138.2	24.8776	3.54E-09	8.32E-06
REST_chr2:135788544-135788744_Ref	MA0138.2	24.8776	3.54E-09	8.32E-06
REST_chr22:27471334-27471534_Ref	MA0138.2	24.8776	3.54E-09	8.32E-06
REST_chr19:55028781-55028981_Ref	MA0138.1	24.9694	3.54E-09	1.19E-05
REST_chr19:28868030-28868230_Ref	MA0138.1	24.9694	3.54E-09	1.19E-05
REST_chr19:55028735-55028935_Ref	MA0138.1	24.9694	3.54E-09	1.19E-05
REST_chr11:126380593-126380793_Ref	MA0138.1	24.9694	3.54E-09	1.19E-05
REST_chr12:230910-231110_Ref	MA0138.2	24.8673	3.57E-09	8.36E-06
REST_chr5:50598319-50598519_Ref	MA0138.2	24.8673	3.57E-09	8.36E-06
REST_chr17:56253730-56253930_Ref	MA0138.2	24.8673	3.57E-09	8.36E-06
REST_chr16:5092650-5092850_Ref	MA0138.2	24.8673	3.57E-09	8.36E-06
REST_chr17:56253705-56253905_Ref	MA0138.2	24.8673	3.57E-09	8.36E-06
REST_chr18:35063631-35063831_Ref	MA0138.1	24.9592	3.58E-09	1.20E-05
REST_chr15:100933305-100933505_Ref	MA0138.1	24.9592	3.58E-09	1.20E-05
REST_chr16:26408227-26408427_Ref	MA0138.1	24.9592	3.58E-09	1.20E-05
REST_chr16:76152339-76152539_Ref	MA0138.1	24.9592	3.58E-09	1.20E-05
REST_chr2:132310561-132310761_Ref	MA0138.1	24.9592	3.58E-09	1.20E-05
REST_chr19:42123400-42123600_Ref	MA0138.1	24.9592	3.58E-09	1.20E-05
REST_chr16:76152315-76152515_Ref	MA0138.1	24.9592	3.58E-09	1.20E-05
REST_chr9:132552811-132553011_Ref	MA0138.2	24.8571	3.59E-09	8.39E-06
REST_chr5:6686995-6687195_Ref	MA0138.2	24.8571	3.59E-09	8.39E-06
REST_chr12:63125807-63126007_Ref	MA0138.1	24.949	3.61E-09	1.20E-05
REST_chr11:48990333-48990533_Ref	MA0138.2	24.8469	3.62E-09	8.39E-06
REST_chr9:124818878-124819078_Ref	MA0138.2	24.8469	3.62E-09	8.39E-06
REST_chr11:48921865-48922065_Ref	MA0138.2	24.8469	3.62E-09	8.39E-06
REST_chr11:55640208-55640408_Ref	MA0138.2	24.8469	3.62E-09	8.39E-06
REST_chr11:55640201-55640401_Ref	MA0138.2	24.8469	3.62E-09	8.39E-06
REST_chr11:48921858-48922058_Ref	MA0138.2	24.8469	3.62E-09	8.39E-06
REST_chr11:48990326-48990526_Ref	MA0138.2	24.8469	3.62E-09	8.39E-06
REST_chr11:49873801-49874001_Ref	MA0138.2	24.8469	3.62E-09	8.39E-06
REST_chr11:49873794-49873994_Ref	MA0138.2	24.8469	3.62E-09	8.39E-06
REST_chr1:1270381-1270581_Ref	MA0138.1	24.9388	3.64E-09	1.21E-05
REST_chr1:1270342-1270542_Ref	MA0138.1	24.9388	3.64E-09	1.21E-05
REST_chr1:1270301-1270501_Ref	MA0138.1	24.9388	3.64E-09	1.21E-05
REST_chr5:31165941-31166141_Ref	MA0138.1	24.9388	3.64E-09	1.21E-05
REST_chr2:104273126-104273326_Ref	MA0138.2	24.8265	3.68E-09	8.49E-06
REST_chr7:103685749-103685949_Ref	MA0138.2	24.8265	3.68E-09	8.49E-06
REST_chr1:35390529-35390729_Ref	MA0138.2	24.8265	3.68E-09	8.49E-06
REST_chr1:35390481-35390681_Ref	MA0138.2	24.8265	3.68E-09	8.49E-06
REST_chr17:43731111-43731311_Ref	MA0138.1	24.9184	3.69E-09	1.22E-05
REST_chr15:69348959-69349159_Ref	MA0138.2	24.8163	3.71E-09	8.53E-06
REST_chr15:69348876-69349076_Ref	MA0138.2	24.8163	3.71E-09	8.53E-06
REST_chr11:133817252-133817452_Ref	MA0138.2	24.8163	3.71E-09	8.53E-06
REST_chr7:121329886-121330086_Ref	MA0138.1	24.9082	3.72E-09	1.23E-05
REST_chr4:167000210-167000410_Ref	MA0138.1	24.9082	3.72E-09	1.23E-05
REST_chr9:34430841-34431041_Ref	MA0138.1	24.9082	3.72E-09	1.23E-05
REST_chr17:35134412-35134612_Ref	MA0138.2	24.8061	3.73E-09	8.55E-06
REST_chr22:41543816-41544016_Ref	MA0138.2	24.8061	3.73E-09	8.55E-06
[truncated: 15,528 more rows]
