# Supplementary material for: Whole-genome functional characterization of RE1 silencers using a modified massively parallel reporter assay
Source: Cell Genom. 2022 Dec 16;3(1):100234. doi: 10.1016/j.xgen.2022.100234 (PMC9903721; doi:10.1016/j.xgen.2022.100234)
Supplement: Table S9. Results of motif contribution, related to Figure 2D [file mmc10.zip]

Archive with 1 entries (1 files):
- xgen_100234_mmc10.tsv
