# Supplementary material for: Whole-genome functional characterization of RE1 silencers using a modified massively parallel reporter assay
Source: Cell Genom. 2022 Dec 16;3(1):100234. doi: 10.1016/j.xgen.2022.100234 (PMC9903721; doi:10.1016/j.xgen.2022.100234)
Supplement: Table S9. Results of motif contribution, related to Figure 2D [file mmc10.zip › xgen_100234_mmc10.tsv]

celltype	id	enhancer	silencer	Ref_log2FC	Scr_log2FC	LogSkew	Skew_logP	Skew_logFDR
GM12878	En02^REST_chr1:101765383-101765583_Ref	En02	REST_chr1:101765383-101765583_Ref	NA	-0.99168334388492	NA	0	NA
GM12878	En02^REST_chr1:102462532-102462732_Ref	En02	REST_chr1:102462532-102462732_Ref	-0.73539856130439	0.76854192790691	1.5039404892113	1.71890916423992	NA
GM12878	En02^REST_chr1:10490718-10490918_Ref	En02	REST_chr1:10490718-10490918_Ref	5.22924963038438	5.3157278692576	0.0864782388732133	0.398818380348732	0.198000273785324
GM12878	En02^REST_chr1:105394877-105395077_Ref	En02	REST_chr1:105394877-105395077_Ref	0.471847733109862	-1.28600474847133	-1.75785248158119	1.38337316483613	NA
GM12878	En02^REST_chr1:105394889-105395089_Ref	En02	REST_chr1:105394889-105395089_Ref	-0.0379829348034531	0.509032405866518	0.547015340669971	0.241126793746902	NA
GM12878	En02^REST_chr1:1057700-1057900_Ref	En02	REST_chr1:1057700-1057900_Ref	-0.101199919085402	-0.389494105794856	-0.288294186709455	0.474602668863743	NA
GM12878	En02^REST_chr1:10709050-10709250_Ref	En02	REST_chr1:10709050-10709250_Ref	-0.0303042760076608	0.578661112495425	0.608965388503086	0.792806530835161	NA
GM12878	En02^REST_chr1:10876893-10877093_Ref	En02	REST_chr1:10876893-10877093_Ref	0.239129996806421	0.206079012390243	-0.0330509844161776	0.0896070282201809	NA
GM12878	En02^REST_chr1:109235039-109235239_Ref	En02	REST_chr1:109235039-109235239_Ref	-0.0428928197021692	0.507631245025313	0.550524064727482	0.276835456164485	NA
GM12878	En02^REST_chr1:109633382-109633582_Ref	En02	REST_chr1:109633382-109633582_Ref	1.67748805293041	1.64637195286494	-0.0311161000654629	0.196870842187154	0.096974414268911
GM12878	En02^REST_chr1:110074976-110075176_Ref	En02	REST_chr1:110074976-110075176_Ref	1.32202851058234	0.921026860556472	-0.401001650025869	0.433590108828087	0.215241466863004
GM12878	En02^REST_chr1:110316323-110316523_Ref	En02	REST_chr1:110316323-110316523_Ref	0.419637348944605	0.765882742948845	0.34624539400424	0.418082384527278	NA
GM12878	En02^REST_chr1:110334925-110335125_Ref	En02	REST_chr1:110334925-110335125_Ref	0.292941457593072	0.7157592977158	0.422817840122729	0.702247923740578	NA
GM12878	En02^REST_chr1:110648690-110648890_Ref	En02	REST_chr1:110648690-110648890_Ref	-0.450463212508861	0.406389697397042	0.856852909905903	0.529075653601172	NA
GM12878	En02^REST_chr1:110698624-110698824_Ref	En02	REST_chr1:110698624-110698824_Ref	-0.331483184820377	0.548271310772489	0.879754495592867	0.357410935779791	NA
GM12878	En02^REST_chr1:110761506-110761706_Ref	En02	REST_chr1:110761506-110761706_Ref	0.246258108676317	-0.584451543752656	-0.830709652428973	1.30373116002381	NA
GM12878	En02^REST_chr1:110882031-110882231_Ref	En02	REST_chr1:110882031-110882231_Ref	2.25237957683832	2.06305082239763	-0.18932875444069	0.548696169834197	0.271744647592676
GM12878	En02^REST_chr1:110976540-110976740_Ref	En02	REST_chr1:110976540-110976740_Ref	1.38095085655426	0.737555801426533	-0.643395055127723	1.67295936104665	0.791034938877502
GM12878	En02^REST_chr1:110997939-110998139_Ref	En02	REST_chr1:110997939-110998139_Ref	-0.249861428731404	-0.371972731540207	-0.122111302808803	0.0257174295626563	NA
GM12878	En02^REST_chr1:111085420-111085620_Ref	En02	REST_chr1:111085420-111085620_Ref	-1.37330490790621	0.452592792471176	1.82589770037739	0.669439073235768	NA
GM12878	En02^REST_chr1:11113957-11114157_Ref	En02	REST_chr1:11113957-11114157_Ref	0.578683700546639	0.569323350350023	-0.00936035019661585	0.226189824544595	NA
GM12878	En02^REST_chr1:111289388-111289588_Ref	En02	REST_chr1:111289388-111289588_Ref	-0.517451247710976	0.39715357242194	0.914604820132916	0.55204308687316	NA
GM12878	En02^REST_chr1:111342826-111343026_Ref	En02	REST_chr1:111342826-111343026_Ref	0.967627262546032	-0.0126852448958098	-0.980312507441842	0.00683516191873136	NA
GM12878	En02^REST_chr1:111419887-111420087_Ref	En02	REST_chr1:111419887-111420087_Ref	-1.12825157577565	0.280551042716346	1.408802618492	0.97041680271369	NA
GM12878	En02^REST_chr1:112407597-112407797_Ref	En02	REST_chr1:112407597-112407797_Ref	0.262544349520224	0.738494709863418	0.475950360343194	0.0745776148246183	NA
GM12878	En02^REST_chr1:11254565-11254765_Ref	En02	REST_chr1:11254565-11254765_Ref	0.197621307356445	-0.48508778003115	-0.682709087387595	0.122783035338336	NA
GM12878	En02^REST_chr1:112626220-112626420_Ref	En02	REST_chr1:112626220-112626420_Ref	0.115896993246239	0.778922375333939	0.6630253820877	0.00441534274636427	NA
GM12878	En02^REST_chr1:112715047-112715247_Ref	En02	REST_chr1:112715047-112715247_Ref	1.27013560370453	0.403402566538551	-0.866733037165976	0.483707521845379	NA
GM12878	En02^REST_chr1:112879621-112879821_Ref	En02	REST_chr1:112879621-112879821_Ref	0.05199172733434	0.566073852960491	0.514082125626151	0.0901839093302363	NA
GM12878	En02^REST_chr1:113044815-113045015_Ref	En02	REST_chr1:113044815-113045015_Ref	0.649049330372275	0.934135728551021	0.285086398178746	0.389148718624055	NA
GM12878	En02^REST_chr1:113061559-113061759_Ref	En02	REST_chr1:113061559-113061759_Ref	NA	-0.0950645918195838	NA	0	NA
GM12878	En02^REST_chr1:11533785-11533985_Ref	En02	REST_chr1:11533785-11533985_Ref	-0.223219471577466	-0.467867389290673	-0.244647917713206	0.242091869655012	NA
GM12878	En02^REST_chr1:11540222-11540422_Ref	En02	REST_chr1:11540222-11540422_Ref	0.37144400484234	0.443308922298269	0.071864917455929	0.380825537002198	NA
GM12878	En02^REST_chr1:11555736-11555936_Ref	En02	REST_chr1:11555736-11555936_Ref	0.859224937859958	0.868622678745499	0.00939774088554124	0.0113148243499402	NA
GM12878	En02^REST_chr1:115603229-115603429_Ref	En02	REST_chr1:115603229-115603429_Ref	NA	-0.0623114606435906	NA	0	NA
GM12878	En02^REST_chr1:115603383-115603583_Ref	En02	REST_chr1:115603383-115603583_Ref	NA	NA	NA	0	NA
GM12878	En02^REST_chr1:116088580-116088780_Ref	En02	REST_chr1:116088580-116088780_Ref	1.03358318377753	0.365612799083955	-0.667970384693579	0.776188946530149	NA
GM12878	En02^REST_chr1:11610791-11610991_Ref	En02	REST_chr1:11610791-11610991_Ref	0.300454466497165	-0.283580350332011	-0.584034816829176	0.502240345664397	NA
GM12878	En02^REST_chr1:11695980-11696180_Ref	En02	REST_chr1:11695980-11696180_Ref	-0.390045704199592	-0.0307741969315855	0.359271507268006	0.548177806947934	NA
GM12878	En02^REST_chr1:116961204-116961404_Ref	En02	REST_chr1:116961204-116961404_Ref	4.42395265815548	3.79363905866593	-0.630313599489551	0.360005299670933	0.179318697075828
GM12878	En02^REST_chr1:117368521-117368721_Ref	En02	REST_chr1:117368521-117368721_Ref	0.0469417360554752	0.256784959544849	0.209843223489374	0.254746156627335	NA
GM12878	En02^REST_chr1:117368664-117368864_Ref	En02	REST_chr1:117368664-117368864_Ref	NA	0.0542092553634479	NA	0	NA
GM12878	En02^REST_chr1:117775972-117776172_Ref	En02	REST_chr1:117775972-117776172_Ref	0.478870377688175	-0.605324218006296	-1.08419459569447	0.10792176943795	NA
GM12878	En02^REST_chr1:11779669-11779869_Ref	En02	REST_chr1:11779669-11779869_Ref	-0.0479794147001579	0.174910845845729	0.222890260545887	0.00463845958931116	NA
GM12878	En02^REST_chr1:118080323-118080523_Ref	En02	REST_chr1:118080323-118080523_Ref	0.407336210516937	0.294323144044289	-0.113013066472648	0.221448417438711	NA
GM12878	En02^REST_chr1:118148637-118148837_Ref	En02	REST_chr1:118148637-118148837_Ref	0.878406995847813	1.32400053274535	0.445593536897534	0.531276781325544	0.263001704313914
GM12878	En02^REST_chr1:11905679-11905879_Ref	En02	REST_chr1:11905679-11905879_Ref	-1.59363086629814	0.524621993632248	2.11825285993039	0.877567162085748	NA
GM12878	En02^REST_chr1:11905974-11906174_Ref	En02	REST_chr1:11905974-11906174_Ref	-0.341500542772007	0.4359112255529	0.777411768324907	0.336852323930773	NA
GM12878	En02^REST_chr1:11941289-11941489_Ref	En02	REST_chr1:11941289-11941489_Ref	NA	-0.0371484395744725	NA	0	NA
GM12878	En02^REST_chr1:11943020-11943220_Ref	En02	REST_chr1:11943020-11943220_Ref	2.62969751253177	2.32443291929597	-0.30526459323581	0.948729904622116	0.465436938765448
GM12878	En02^REST_chr1:119471675-119471875_Ref	En02	REST_chr1:119471675-119471875_Ref	-1.19363703346728	-0.337291878774424	0.856345154692852	0	NA
GM12878	En02^REST_chr1:11959007-11959207_Ref	En02	REST_chr1:11959007-11959207_Ref	-0.0838742169650224	0.161443660461101	0.245317877426124	0.3570049720455	NA
GM12878	En02^REST_chr1:120279892-120280092_Ref	En02	REST_chr1:120279892-120280092_Ref	-0.447873394491192	1.47101203047993	1.91888542497112	1.90843436471822	0.887372945097179
GM12878	En02^REST_chr1:12268938-12269138_Ref	En02	REST_chr1:12268938-12269138_Ref	-0.276926666161105	0.614262647400007	0.891189313561113	0.859018802834428	NA
GM12878	En02^REST_chr1:1234528-1234728_Ref	En02	REST_chr1:1234528-1234728_Ref	-0.634300810302022	-0.240877263097788	0.393423547204234	0.0597628987346077	NA
GM12878	En02^REST_chr1:12588471-12588671_Ref	En02	REST_chr1:12588471-12588671_Ref	-0.549423233588003	0.808850812377008	1.35827404596501	0.524374331565771	NA
GM12878	En02^REST_chr1:1270301-1270501_Ref	En02	REST_chr1:1270301-1270501_Ref	0.618171987912433	-0.729333620851641	-1.34750560876407	0.473349639339934	NA
GM12878	En02^REST_chr1:1270342-1270542_Ref	En02	REST_chr1:1270342-1270542_Ref	-0.389466588501177	0.0232899019697919	0.412756490470969	0.421229958790581	NA
GM12878	En02^REST_chr1:1342511-1342711_Ref	En02	REST_chr1:1342511-1342711_Ref	3.9636563642512	3.83355779045218	-0.130098573799024	0.662559069641668	0.328169222087579
GM12878	En02^REST_chr1:1408313-1408513_Ref	En02	REST_chr1:1408313-1408513_Ref	-0.0326296142828447	0.194429489941376	0.227059104224221	0.0995122329088977	NA
GM12878	En02^REST_chr1:144008121-144008321_Ref	En02	REST_chr1:144008121-144008321_Ref	0.55031852919329	-0.741034871015135	-1.29135340020842	1.23781357314348	NA
GM12878	En02^REST_chr1:144941295-144941495_Ref	En02	REST_chr1:144941295-144941495_Ref	0.37392625061386	0.338275942106954	-0.0356503085069058	0.069286316418126	NA
GM12878	En02^REST_chr1:145395595-145395795_Ref	En02	REST_chr1:145395595-145395795_Ref	0.805215040738958	0.676373389300526	-0.128841651438433	0.0742589198773607	NA
GM12878	En02^REST_chr1:145413139-145413339_Ref	En02	REST_chr1:145413139-145413339_Ref	0.73993631191148	0.863710344439821	0.123774032528341	0.0347091308979876	NA
GM12878	En02^REST_chr1:145507643-145507843_Ref	En02	REST_chr1:145507643-145507843_Ref	NA	0.579907804615089	NA	0	NA
GM12878	En02^REST_chr1:145713568-145713768_Ref	En02	REST_chr1:145713568-145713768_Ref	1.41333409414449	1.50531873617037	0.0919846420258843	0.00904192353331986	0.00415776396442901
GM12878	En02^REST_chr1:147737121-147737321_Ref	En02	REST_chr1:147737121-147737321_Ref	1.14371539633301	1.59369475379666	0.449979357463649	0.288446294729915	0.142249067315971
GM12878	En02^REST_chr1:14816360-14816560_Ref	En02	REST_chr1:14816360-14816560_Ref	NA	NA	NA	0	NA
GM12878	En02^REST_chr1:149857960-149858160_Ref	En02	REST_chr1:149857960-149858160_Ref	-0.0130855554536774	0.293337415179718	0.306422970633395	0.529227356226867	NA
GM12878	En02^REST_chr1:150337202-150337402_Ref	En02	REST_chr1:150337202-150337402_Ref	-0.0578001416716934	0.575621946511275	0.633422088182968	0.422218309828298	NA
GM12878	En02^REST_chr1:150459993-150460193_Ref	En02	REST_chr1:150459993-150460193_Ref	0.129249669792375	-1.14970654664689	-1.27895621643926	1.24004061539884	NA
GM12878	En02^REST_chr1:15058356-15058556_Ref	En02	REST_chr1:15058356-15058556_Ref	0.110045855041266	2.02868715045711	1.91864129541584	0.98860365211256	0.484393690309762
GM12878	En02^REST_chr1:15058621-15058821_Ref	En02	REST_chr1:15058621-15058821_Ref	0.118751190420792	0.263588972037223	0.14483778161643	0.562736954742931	NA
GM12878	En02^REST_chr1:151117530-151117730_Ref	En02	REST_chr1:151117530-151117730_Ref	0.065629293314974	0.765646279184846	0.700016985869871	0.522106525797549	NA
GM12878	En02^REST_chr1:151284157-151284357_Ref	En02	REST_chr1:151284157-151284357_Ref	2.23245483174757	1.39781202365056	-0.834642808097005	2.16815155565557	0.9867651099515
GM12878	En02^REST_chr1:151313391-151313591_Ref	En02	REST_chr1:151313391-151313591_Ref	0.745030885000368	0.85643269692182	0.111401811921452	0.00988558011278148	NA
GM12878	En02^REST_chr1:151342753-151342953_Ref	En02	REST_chr1:151342753-151342953_Ref	0.589350914828271	0.562484513017238	-0.0268664018110334	0.0547329630168912	NA
GM12878	En02^REST_chr1:151507106-151507306_Ref	En02	REST_chr1:151507106-151507306_Ref	-0.435364424698797	-0.54480930803225	-0.109444883333453	0.552502839707842	NA
GM12878	En02^REST_chr1:151519686-151519886_Ref	En02	REST_chr1:151519686-151519886_Ref	1.04828313676193	1.37138357088819	0.323100434126264	0.662848005990459	0.328390495511577
GM12878	En02^REST_chr1:151707688-151707888_Ref	En02	REST_chr1:151707688-151707888_Ref	NA	-0.0504253651515348	NA	0	NA
GM12878	En02^REST_chr1:151762868-151763068_Ref	En02	REST_chr1:151762868-151763068_Ref	2.70471186115471	2.2695287735673	-0.435183087587411	0.490322859414391	0.243362954109267
GM12878	En02^REST_chr1:15193820-15194020_Ref	En02	REST_chr1:15193820-15194020_Ref	-0.393852162170437	1.01056220631072	1.40441436848116	0.632777320719222	NA
GM12878	En02^REST_chr1:151963092-151963292_Ref	En02	REST_chr1:151963092-151963292_Ref	0.731745153058364	0.790869798060475	0.0591246450021107	0.0281626738339795	NA
GM12878	En02^REST_chr1:153424985-153425185_Ref	En02	REST_chr1:153424985-153425185_Ref	-0.226976653566429	NA	NA	0	NA
GM12878	En02^REST_chr1:15352686-15352886_Ref	En02	REST_chr1:15352686-15352886_Ref	-0.0799334905835095	-0.0124154363996515	0.067518054183858	0.00780548691439558	NA
GM12878	En02^REST_chr1:153721953-153722153_Ref	En02	REST_chr1:153721953-153722153_Ref	0.213923752485255	-0.300441013720769	-0.514364766206025	0.666856496373182	NA
GM12878	En02^REST_chr1:153949459-153949659_Ref	En02	REST_chr1:153949459-153949659_Ref	-0.603572594967881	-0.0308148711266748	0.572757723841206	0.448976728618112	NA
GM12878	En02^REST_chr1:154389773-154389973_Ref	En02	REST_chr1:154389773-154389973_Ref	-0.933785966596229	-0.349287239265101	0.584498727331127	0.327185836224265	NA
GM12878	En02^REST_chr1:15455050-15455250_Ref	En02	REST_chr1:15455050-15455250_Ref	0.414366883028883	0.703943151941094	0.289576268912211	0.202158384469867	NA
GM12878	En02^REST_chr1:154642116-154642316_Ref	En02	REST_chr1:154642116-154642316_Ref	0.375785717289736	0.840705955443646	0.46492023815391	0.327023110283497	NA
GM12878	En02^REST_chr1:15466252-15466452_Ref	En02	REST_chr1:15466252-15466452_Ref	0.307041295049752	-0.829667533443404	-1.13670882849316	0.547431915037078	NA
GM12878	En02^REST_chr1:154675789-154675989_Ref	En02	REST_chr1:154675789-154675989_Ref	-2.44902924075961	0.351768845472062	2.80079808623168	0.79458720127974	NA
GM12878	En02^REST_chr1:155013241-155013441_Ref	En02	REST_chr1:155013241-155013441_Ref	0.61404165526093	0.415515289351724	-0.198526365909206	0	NA
GM12878	En02^REST_chr1:155017451-155017651_Ref	En02	REST_chr1:155017451-155017651_Ref	0.211817049052271	1.14217444142382	0.930357392371545	0.394861743679728	NA
GM12878	En02^REST_chr1:155225081-155225281_Ref	En02	REST_chr1:155225081-155225281_Ref	0.793249729829244	0.816549723482838	0.0232999936535939	0.0293057079529062	NA
GM12878	En02^REST_chr1:156084542-156084742_Ref	En02	REST_chr1:156084542-156084742_Ref	1.46866137476294	1.97742736564399	0.508765990881051	0.534214963596834	0.264679003303616
GM12878	En02^REST_chr1:156084583-156084783_Ref	En02	REST_chr1:156084583-156084783_Ref	1.93725428891967	NA	NA	0	NA
GM12878	En02^REST_chr1:156100125-156100325_Ref	En02	REST_chr1:156100125-156100325_Ref	0.362233620835989	1.32111841419864	0.958884793362647	0.331069929088918	0.164736418810882
GM12878	En02^REST_chr1:156111132-156111332_Ref	En02	REST_chr1:156111132-156111332_Ref	1.26856353243125	NA	NA	0	NA
GM12878	En02^REST_chr1:15615708-15615908_Ref	En02	REST_chr1:15615708-15615908_Ref	0.258913295524906	0.854212155523175	0.595298859998269	0.820156436025051	NA
GM12878	En02^REST_chr1:15615827-15616027_Ref	En02	REST_chr1:15615827-15616027_Ref	0.205243459557074	0.218983297450226	0.013739837893152	0.0690079255808223	NA
GM12878	En02^REST_chr1:156352968-156353168_Ref	En02	REST_chr1:156352968-156353168_Ref	-0.48572038970575	-0.0597110637935142	0.426009325912236	0.334312543553348	NA
GM12878	En02^REST_chr1:156430354-156430554_Ref	En02	REST_chr1:156430354-156430554_Ref	0.150296656307991	-0.579955009860597	-0.730251666168588	0.926157904481337	NA
GM12878	En02^REST_chr1:156468899-156469099_Ref	En02	REST_chr1:156468899-156469099_Ref	-0.270758474019335	0.752694487176701	1.02345296119604	0.523361886324039	NA
GM12878	En02^REST_chr1:156621909-156622109_Ref	En02	REST_chr1:156621909-156622109_Ref	0.0112617948962084	0.7148923058811	0.703630510984891	0.684575429619521	NA
GM12878	En02^REST_chr1:156621956-156622156_Ref	En02	REST_chr1:156621956-156622156_Ref	-1.14475444975501	-1.52070348011626	-0.375949030361257	0.0488437962200576	NA
GM12878	En02^REST_chr1:156897260-156897460_Ref	En02	REST_chr1:156897260-156897460_Ref	NA	NA	NA	0	NA
GM12878	En02^REST_chr1:156897636-156897836_Ref	En02	REST_chr1:156897636-156897836_Ref	0.765164771039556	2.03532111249947	1.27015634145992	0.470870463073671	0.234397208315672
GM12878	En02^REST_chr1:157043966-157044166_Ref	En02	REST_chr1:157043966-157044166_Ref	NA	0.314459101262695	NA	0	NA
GM12878	En02^REST_chr1:157555881-157556081_Ref	En02	REST_chr1:157555881-157556081_Ref	0.145338102758533	0.84364207073573	0.698303967977197	1.13548062006987	NA
GM12878	En02^REST_chr1:15783172-15783372_Ref	En02	REST_chr1:15783172-15783372_Ref	-0.0141777310282031	2.02529852516798	2.03947625619619	2.47729497858842	1.08940362121522
GM12878	En02^REST_chr1:157957896-157958096_Ref	En02	REST_chr1:157957896-157958096_Ref	NA	0.0447378688371328	NA	0	NA
GM12878	En02^REST_chr1:158091394-158091594_Ref	En02	REST_chr1:158091394-158091594_Ref	-0.798241819426666	-0.123760443169883	0.674481376256783	0.262627235971403	NA
GM12878	En02^REST_chr1:159147148-159147348_Ref	En02	REST_chr1:159147148-159147348_Ref	-0.476144550163002	-1.31543840617704	-0.83929385601404	0.430809495081609	NA
GM12878	En02^REST_chr1:159147198-159147398_Ref	En02	REST_chr1:159147198-159147398_Ref	-1.07988990740476	-0.756401601985624	0.323488305419134	0.204961199989953	NA
GM12878	En02^REST_chr1:159167841-159168041_Ref	En02	REST_chr1:159167841-159168041_Ref	0.0443315445260143	0.599405506160842	0.555073961634827	0.0543345307431187	NA
GM12878	En02^REST_chr1:160061447-160061647_Ref	En02	REST_chr1:160061447-160061647_Ref	0.700746785002923	0.497390867733398	-0.203355917269525	0.119085433901242	NA
GM12878	En02^REST_chr1:160061558-160061758_Ref	En02	REST_chr1:160061558-160061758_Ref	-0.149187708208175	-0.391909267268058	-0.242721559059883	0.0867365866595875	NA
GM12878	En02^REST_chr1:160324245-160324445_Ref	En02	REST_chr1:160324245-160324445_Ref	-0.0288449819521067	0.90275191281594	0.931596894768047	0.387909881630692	NA
GM12878	En02^REST_chr1:16053614-16053814_Ref	En02	REST_chr1:16053614-16053814_Ref	0.589704214827731	0.304422931985332	-0.285281282842399	0.0598988151586784	NA
GM12878	En02^REST_chr1:16053720-16053920_Ref	En02	REST_chr1:16053720-16053920_Ref	1.51649791066131	-2.34503405120472	-3.86153196186603	0	NA
GM12878	En02^REST_chr1:160596025-160596225_Ref	En02	REST_chr1:160596025-160596225_Ref	0.915601091947486	1.0084591219694	0.0928580300219174	0.131815337993274	0.0630529792706522
GM12878	En02^REST_chr1:16075917-16076117_Ref	En02	REST_chr1:16075917-16076117_Ref	-0.134058648648365	0.245856980556764	0.379915629205129	0.398546719289877	NA
GM12878	En02^REST_chr1:161053311-161053511_Ref	En02	REST_chr1:161053311-161053511_Ref	1.33799460467875	1.71993177538343	0.381937170704675	1.67852153391996	0.793297327219947
GM12878	En02^REST_chr1:161053443-161053643_Ref	En02	REST_chr1:161053443-161053643_Ref	0.0793867928020253	-0.353444399424102	-0.432831192226127	0.416088168503929	NA
GM12878	En02^REST_chr1:161136284-161136484_Ref	En02	REST_chr1:161136284-161136484_Ref	0.212863495306708	-0.656474315077322	-0.86933781038403	0.337214413767978	NA
GM12878	En02^REST_chr1:161231462-161231662_Ref	En02	REST_chr1:161231462-161231662_Ref	0.552736881903641	-0.467604033242088	-1.02034091514573	0.519049059079671	NA
GM12878	En02^REST_chr1:161369289-161369489_Ref	En02	REST_chr1:161369289-161369489_Ref	1.05141289037339	1.42513943557949	0.373726545206102	0.544191428210935	0.269807614658306
GM12878	En02^REST_chr1:161369698-161369898_Ref	En02	REST_chr1:161369698-161369898_Ref	0.859906469655924	0.724099143745494	-0.13580732591043	0.274482694425518	0.135654941740768
GM12878	En02^REST_chr1:161391869-161392069_Ref	En02	REST_chr1:161391869-161392069_Ref	0.231926402867729	1.29473708221566	1.06281067934793	0.615359061610631	NA
GM12878	En02^REST_chr1:161736081-161736281_Ref	En02	REST_chr1:161736081-161736281_Ref	-0.490901413791942	0.970112500898227	1.46101391469017	0.553425710219537	NA
GM12878	En02^REST_chr1:16174287-16174487_Ref	En02	REST_chr1:16174287-16174487_Ref	NA	NA	NA	0	NA
GM12878	En02^REST_chr1:16279251-16279451_Ref	En02	REST_chr1:16279251-16279451_Ref	0.0947660221917614	0.707427627427707	0.612661605235946	0.549837350430128	NA
GM12878	En02^REST_chr1:16282400-16282600_Ref	En02	REST_chr1:16282400-16282600_Ref	0.166260622062454	0.614477957931669	0.448217335869215	0.283492672992923	NA
GM12878	En02^REST_chr1:162852135-162852335_Ref	En02	REST_chr1:162852135-162852335_Ref	0.590662943459906	0.388446316698791	-0.202216626761115	0.120521883444017	NA
GM12878	En02^REST_chr1:16308289-16308489_Ref	En02	REST_chr1:16308289-16308489_Ref	0.651049982475267	-0.453062881626146	-1.10411286410141	0.613214318904098	NA
GM12878	En02^REST_chr1:163208732-163208932_Ref	En02	REST_chr1:163208732-163208932_Ref	1.10977655475767	0.666513370047258	-0.443263184710408	0	NA
GM12878	En02^REST_chr1:16359299-16359499_Ref	En02	REST_chr1:16359299-16359499_Ref	0.964085378288356	0.434340452017736	-0.52974492627062	0.399437952609751	0.198086121582807
GM12878	En02^REST_chr1:16382553-16382753_Ref	En02	REST_chr1:16382553-16382753_Ref	-0.304971382605521	0.419986166512762	0.724957549118283	1.03268043702246	NA
GM12878	En02^REST_chr1:164613578-164613778_Ref	En02	REST_chr1:164613578-164613778_Ref	-1.00136256943474	NA	NA	0	NA
GM12878	En02^REST_chr1:16477664-16477864_Ref	En02	REST_chr1:16477664-16477864_Ref	0.510124540471133	-1.00815034613806	-1.51827488660919	1.28536118698001	NA
GM12878	En02^REST_chr1:165197932-165198132_Ref	En02	REST_chr1:165197932-165198132_Ref	0.889622683824314	-1.11408234481822	-2.00370502864253	1.76662015894709	NA
GM12878	En02^REST_chr1:165897390-165897590_Ref	En02	REST_chr1:165897390-165897590_Ref	NA	0.329373084570672	NA	0	NA
GM12878	En02^REST_chr1:165918678-165918878_Ref	En02	REST_chr1:165918678-165918878_Ref	-0.253589339862208	NA	NA	0	NA
GM12878	En02^REST_chr1:166038741-166038941_Ref	En02	REST_chr1:166038741-166038941_Ref	0.614558060536112	-0.931526842257308	-1.54608490279342	0.456026824207439	NA
GM12878	En02^REST_chr1:166134366-166134566_Ref	En02	REST_chr1:166134366-166134566_Ref	1.03500163611126	-0.303244198597947	-1.33824583470921	0.479321541129848	NA
GM12878	En02^REST_chr1:166579821-166580021_Ref	En02	REST_chr1:166579821-166580021_Ref	0.147399042261792	0.069362268354881	-0.0780367739069112	0.019571848911031	NA
GM12878	En02^REST_chr1:167630817-167631017_Ref	En02	REST_chr1:167630817-167631017_Ref	NA	-0.657661307291086	NA	0	NA
GM12878	En02^REST_chr1:168257570-168257770_Ref	En02	REST_chr1:168257570-168257770_Ref	-0.549823541792186	NA	NA	0	NA
GM12878	En02^REST_chr1:169565089-169565289_Ref	En02	REST_chr1:169565089-169565289_Ref	-0.0300227111248394	-0.0984724481817655	-0.068449737056926	0.037153857839107	NA
GM12878	En02^REST_chr1:16970069-16970269_Ref	En02	REST_chr1:16970069-16970269_Ref	0.522096923624117	0.747966439673542	0.225869516049425	0.732324841012389	NA
GM12878	En02^REST_chr1:170084002-170084202_Ref	En02	REST_chr1:170084002-170084202_Ref	0.580458584032651	0.433825645362726	-0.146632938669924	0.145831912022807	NA
GM12878	En02^REST_chr1:170084155-170084355_Ref	En02	REST_chr1:170084155-170084355_Ref	NA	-0.716636801445908	NA	0	NA
GM12878	En02^REST_chr1:17036300-17036500_Ref	En02	REST_chr1:17036300-17036500_Ref	0.765248952274125	1.11465628944684	0.349407337172715	0.341009048737136	0.169827832338695
GM12878	En02^REST_chr1:170738174-170738374_Ref	En02	REST_chr1:170738174-170738374_Ref	0.640441159473236	-0.85094963969098	-1.49139079916422	0	NA
GM12878	En02^REST_chr1:170854771-170854971_Ref	En02	REST_chr1:170854771-170854971_Ref	-1.2283151445299	0.0272812056865076	1.25559635021641	1.84403936709893	NA
GM12878	En02^REST_chr1:171605381-171605581_Ref	En02	REST_chr1:171605381-171605581_Ref	-0.14820518296977	0.0835331968167412	0.231738379786512	0.469574900589157	NA
GM12878	En02^REST_chr1:171810619-171810819_Ref	En02	REST_chr1:171810619-171810819_Ref	1.94470064893095	0.952316447233019	-0.992384201697935	0.646804030912016	NA
GM12878	En02^REST_chr1:171880747-171880947_Ref	En02	REST_chr1:171880747-171880947_Ref	-0.0608926761736636	0.477913262323874	0.538805938497537	1.06839892203919	NA
GM12878	En02^REST_chr1:172502258-172502458_Ref	En02	REST_chr1:172502258-172502458_Ref	1.82457467944344	1.36486282077615	-0.459711858667286	0.209697222352738	NA
GM12878	En02^REST_chr1:17293711-17293911_Ref	En02	REST_chr1:17293711-17293911_Ref	0.32600252199026	0.0871422351811542	-0.238860286809106	0.217540144447164	NA
GM12878	En02^REST_chr1:173013897-173014097_Ref	En02	REST_chr1:173013897-173014097_Ref	-0.733902717430878	NA	NA	0	NA
GM12878	En02^REST_chr1:173684151-173684351_Ref	En02	REST_chr1:173684151-173684351_Ref	-0.320050106807697	-0.375079702815566	-0.0550295960078691	0.152109414777425	NA
GM12878	En02^REST_chr1:17516538-17516738_Ref	En02	REST_chr1:17516538-17516738_Ref	0.344553398043565	0.825700136451746	0.48114673840818	0.934964479814274	NA
GM12878	En02^REST_chr1:175507673-175507873_Ref	En02	REST_chr1:175507673-175507873_Ref	-0.757143257120744	-0.287157362729088	0.469985894391656	0.557365891348829	NA
GM12878	En02^REST_chr1:175526541-175526741_Ref	En02	REST_chr1:175526541-175526741_Ref	-0.182665563080706	-1.06347093414447	-0.880805371063763	0.707040289358265	NA
GM12878	En02^REST_chr1:175660155-175660355_Ref	En02	REST_chr1:175660155-175660355_Ref	1.4768701317723	0.642803934060899	-0.834066197711399	0	NA
GM12878	En02^REST_chr1:175694893-175695093_Ref	En02	REST_chr1:175694893-175695093_Ref	0.533715877201695	-0.506155742580329	-1.03987161978202	0.324679777511599	NA
GM12878	En02^REST_chr1:176071478-176071678_Ref	En02	REST_chr1:176071478-176071678_Ref	0.0430824382775888	1.46623414518822	1.42315170691063	0	NA
GM12878	En02^REST_chr1:176850121-176850321_Ref	En02	REST_chr1:176850121-176850321_Ref	0.303073237024912	0.340939238822886	0.037866001797974	0.0432162930754175	NA
GM12878	En02^REST_chr1:177568271-177568471_Ref	En02	REST_chr1:177568271-177568471_Ref	-2.79454512447328	0.779190999974084	3.57373612444736	0	NA
GM12878	En02^REST_chr1:177568275-177568475_Ref	En02	REST_chr1:177568275-177568475_Ref	0.280735956160947	0.424160514317473	0.143424558156526	0.206872601443675	NA
GM12878	En02^REST_chr1:178279735-178279935_Ref	En02	REST_chr1:178279735-178279935_Ref	-1.87828048058136	-0.384455655613968	1.49382482496739	0	NA
GM12878	En02^REST_chr1:17828936-17829136_Ref	En02	REST_chr1:17828936-17829136_Ref	0.35023576171233	-0.0246922447500012	-0.374928006462331	0.0218023720957961	NA
GM12878	En02^REST_chr1:17877906-17878106_Ref	En02	REST_chr1:17877906-17878106_Ref	0.245560518160017	0.179151765359758	-0.0664087528002593	0.0959617682982185	NA
GM12878	En02^REST_chr1:17896429-17896629_Ref	En02	REST_chr1:17896429-17896629_Ref	0.8194426077136	1.97422813295984	1.15478552524624	2.40418381746929	1.06316051088336
GM12878	En02^REST_chr1:179253229-179253429_Ref	En02	REST_chr1:179253229-179253429_Ref	NA	0.326055654081703	NA	0	NA
GM12878	En02^REST_chr1:17959019-17959219_Ref	En02	REST_chr1:17959019-17959219_Ref	0.387127530403319	-0.395679209956376	-0.782806740359694	0.66443695811106	NA
GM12878	En02^REST_chr1:17959092-17959292_Ref	En02	REST_chr1:17959092-17959292_Ref	0.844070696875949	0.46950615990135	-0.3745645369746	1.19646338462395	NA
GM12878	En02^REST_chr1:179924240-179924440_Ref	En02	REST_chr1:179924240-179924440_Ref	0.215542671164933	0.853583347986264	0.638040676821331	0.94820664262477	NA
GM12878	En02^REST_chr1:180572502-180572702_Ref	En02	REST_chr1:180572502-180572702_Ref	0.602518763963163	0.319057952785144	-0.283460811178019	0.518618215244083	NA
GM12878	En02^REST_chr1:180602803-180603003_Ref	En02	REST_chr1:180602803-180603003_Ref	0.367854744126366	-0.664630337971966	-1.03248508209833	0	NA
GM12878	En02^REST_chr1:180602882-180603082_Ref	En02	REST_chr1:180602882-180603082_Ref	0.402449478488818	NA	NA	0	NA
GM12878	En02^REST_chr1:181258027-181258227_Ref	En02	REST_chr1:181258027-181258227_Ref	1.30941493030582	-2.35076526303948	-3.6601801933453	0	NA
GM12878	En02^REST_chr1:181454958-181455158_Ref	En02	REST_chr1:181454958-181455158_Ref	0.728198070196873	0.0428103974524582	-0.685387672744415	0.206445233281974	NA
GM12878	En02^REST_chr1:181455020-181455220_Ref	En02	REST_chr1:181455020-181455220_Ref	-0.0787900868735693	-0.137202191130421	-0.0584121042568521	0.164629777047793	NA
GM12878	En02^REST_chr1:18152783-18152983_Ref	En02	REST_chr1:18152783-18152983_Ref	0.0898709741373377	0.219892672706558	0.130021698569221	0.234679770967263	NA
GM12878	En02^REST_chr1:181734859-181735059_Ref	En02	REST_chr1:181734859-181735059_Ref	0.177415644828547	0.225848741928758	0.0484330971002105	0.202286887159433	NA
GM12878	En02^REST_chr1:18184564-18184764_Ref	En02	REST_chr1:18184564-18184764_Ref	-0.156561953297701	-0.522630986656329	-0.366069033358628	0.177733327712139	NA
GM12878	En02^REST_chr1:181880940-181881140_Ref	En02	REST_chr1:181880940-181881140_Ref	0.461452193179392	NA	NA	0	NA
GM12878	En02^REST_chr1:182079867-182080067_Ref	En02	REST_chr1:182079867-182080067_Ref	0.00632565727803862	0.263014215495404	0.256688558217365	0.0145051392730687	NA
GM12878	En02^REST_chr1:182354418-182354618_Ref	En02	REST_chr1:182354418-182354618_Ref	-0.0129704336300036	0.550687133432575	0.563657567062578	0.55402944951113	NA
GM12878	En02^REST_chr1:18246026-18246226_Ref	En02	REST_chr1:18246026-18246226_Ref	0.461198289314696	NA	NA	0	NA
GM12878	En02^REST_chr1:183339906-183340106_Ref	En02	REST_chr1:183339906-183340106_Ref	0.313077996895015	-0.791693041150438	-1.10477103804545	0.582946567254082	NA
GM12878	En02^REST_chr1:183668781-183668981_Ref	En02	REST_chr1:183668781-183668981_Ref	-0.0770617448457865	0.555659597856524	0.63272134270231	0.245035872766474	NA
GM12878	En02^REST_chr1:18388909-18389109_Ref	En02	REST_chr1:18388909-18389109_Ref	-0.105567512669792	0.0378830551835367	0.143450567853329	0.209211855934955	NA
GM12878	En02^REST_chr1:184633239-184633439_Ref	En02	REST_chr1:184633239-184633439_Ref	-0.145364171845334	0.488551351701776	0.633915523547109	0.489407723854141	NA
GM12878	En02^REST_chr1:18646691-18646891_Ref	En02	REST_chr1:18646691-18646891_Ref	0.253147331703831	1.16443942187075	0.911292090166915	2.08282292769896	0.95695380984472
GM12878	En02^REST_chr1:18664350-18664550_Ref	En02	REST_chr1:18664350-18664550_Ref	-0.748601498761023	NA	NA	0	NA
GM12878	En02^REST_chr1:188197851-188198051_Ref	En02	REST_chr1:188197851-188198051_Ref	0.76309599279633	NA	NA	0	NA
GM12878	En02^REST_chr1:188468928-188469128_Ref	En02	REST_chr1:188468928-188469128_Ref	-0.333094724269315	-1.10755061227133	-0.774455888002011	0.386081523929468	NA
GM12878	En02^REST_chr1:18902220-18902420_Ref	En02	REST_chr1:18902220-18902420_Ref	-0.0134324866146214	0.239075484399637	0.252507971014258	0.259588065288467	NA
GM12878	En02^REST_chr1:18980077-18980277_Ref	En02	REST_chr1:18980077-18980277_Ref	0.228166781753485	1.40210985460098	1.1739430728475	0.151773831688	NA
GM12878	En02^REST_chr1:1906375-1906575_Ref	En02	REST_chr1:1906375-1906575_Ref	-0.33213775002451	0.624182656601243	0.956320406625753	0.511558144888847	NA
GM12878	En02^REST_chr1:191858336-191858536_Ref	En02	REST_chr1:191858336-191858536_Ref	-0.287917183431814	0.799282654052647	1.08719983748446	1.43878160071883	NA
GM12878	En02^REST_chr1:19239679-19239879_Ref	En02	REST_chr1:19239679-19239879_Ref	0.232449524947505	-0.0714127457806802	-0.303862270728185	0.0288596039537746	NA
GM12878	En02^REST_chr1:192778147-192778347_Ref	En02	REST_chr1:192778147-192778347_Ref	0.114542723190238	-0.495532670012452	-0.61007539320269	0.369448696981715	NA
GM12878	En02^REST_chr1:192946514-192946714_Ref	En02	REST_chr1:192946514-192946714_Ref	0.625444868194067	0.458470732290979	-0.166974135903088	0	NA
GM12878	En02^REST_chr1:193091070-193091270_Ref	En02	REST_chr1:193091070-193091270_Ref	4.89767275053413	5.31828417356185	0.420611423027725	1.80966966776103	0.846213786056415
GM12878	En02^REST_chr1:194537848-194538048_Ref	En02	REST_chr1:194537848-194538048_Ref	NA	-2.83192612763316	NA	0	NA
GM12878	En02^REST_chr1:194858558-194858758_Ref	En02	REST_chr1:194858558-194858758_Ref	0.362483228537525	0.912378324247239	0.549895095709714	0.265784178557033	NA
GM12878	En02^REST_chr1:195082681-195082881_Ref	En02	REST_chr1:195082681-195082881_Ref	-2.21513323729571	-0.0213007528551353	2.19383248444057	0	NA
GM12878	En02^REST_chr1:198128166-198128366_Ref	En02	REST_chr1:198128166-198128366_Ref	4.59960295193689	3.189662157311	-1.40994079462589	2.83763818938089	1.20966415175362
GM12878	En02^REST_chr1:20002987-20003187_Ref	En02	REST_chr1:20002987-20003187_Ref	-1.16445613010889	0.956997883535461	2.12145401364435	2.19875338194909	0.998904211733041
GM12878	En02^REST_chr1:20003073-20003273_Ref	En02	REST_chr1:20003073-20003273_Ref	-0.165286787596973	0.127804084589075	0.293090872186047	0.0289515474810703	NA
GM12878	En02^REST_chr1:200466122-200466322_Ref	En02	REST_chr1:200466122-200466322_Ref	0.342966747500669	0.599456662698484	0.256489915197816	0.0338801435177176	NA
GM12878	En02^REST_chr1:201278609-201278809_Ref	En02	REST_chr1:201278609-201278809_Ref	0.872149866053792	-0.961545049570773	-1.83369491562456	1.68288650411983	NA
GM12878	En02^REST_chr1:201430508-201430708_Ref	En02	REST_chr1:201430508-201430708_Ref	1.27525086610275	0.226966415849266	-1.04828445025348	0.34445892929325	NA
GM12878	En02^REST_chr1:201500034-201500234_Ref	En02	REST_chr1:201500034-201500234_Ref	0.564939967820663	-0.142012907367106	-0.706952875187768	0.554879262045112	NA
GM12878	En02^REST_chr1:201682631-201682831_Ref	En02	REST_chr1:201682631-201682831_Ref	1.38709981222645	2.78186856922878	1.39476875700233	2.76969982441714	1.19188124854053
GM12878	En02^REST_chr1:201798339-201798539_Ref	En02	REST_chr1:201798339-201798539_Ref	1.25436663129543	1.45728243478531	0.202915803489883	0.0208001791326092	0.00940538517582157
GM12878	En02^REST_chr1:202045294-202045494_Ref	En02	REST_chr1:202045294-202045494_Ref	0.0198578532258673	-0.0711862103362149	-0.0910440635620822	0.0608561601994806	NA
GM12878	En02^REST_chr1:202161950-202162150_Ref	En02	REST_chr1:202161950-202162150_Ref	1.07986792501283	1.6798891902328	0.60002126521997	0.741993023885995	0.365448149338893
GM12878	En02^REST_chr1:202162091-202162291_Ref	En02	REST_chr1:202162091-202162291_Ref	0.826523039773688	0.797085686980042	-0.0294373527936466	0.0679702387123566	NA
GM12878	En02^REST_chr1:202286915-202287115_Ref	En02	REST_chr1:202286915-202287115_Ref	0.522159657725372	-0.0568193346704767	-0.578978992395849	0.251344843491926	NA
GM12878	En02^REST_chr1:202657506-202657706_Ref	En02	REST_chr1:202657506-202657706_Ref	-0.365056279577403	-0.755460247675194	-0.390403968097791	0.246278708537375	NA
GM12878	En02^REST_chr1:202777466-202777666_Ref	En02	REST_chr1:202777466-202777666_Ref	1.70927985857033	1.32949117023063	-0.379788688339703	0.303294410455101	0.149326797214479
GM12878	En02^REST_chr1:204096778-204096978_Ref	En02	REST_chr1:204096778-204096978_Ref	0.423879316901065	1.27050670872637	0.846627391825308	0.640072995891605	0.31739764524633
GM12878	En02^REST_chr1:204096806-204097006_Ref	En02	REST_chr1:204096806-204097006_Ref	1.26003739894636	1.14641519939352	-0.11362219955284	0.177620711974999	0.0874120576514356
GM12878	En02^REST_chr1:204223279-204223479_Ref	En02	REST_chr1:204223279-204223479_Ref	-0.151712974732964	-0.146460783732135	0.0052521910008288	0.0130172037917313	NA
GM12878	En02^REST_chr1:204268989-204269189_Ref	En02	REST_chr1:204268989-204269189_Ref	1.49235334111959	-0.516644017580814	-2.0089973587004	0.809026928342357	NA
GM12878	En02^REST_chr1:204415614-204415814_Ref	En02	REST_chr1:204415614-204415814_Ref	0.435562419101118	0.28503456698611	-0.150527852115008	0.1426644392004	NA
GM12878	En02^REST_chr1:204797773-204797973_Ref	En02	REST_chr1:204797773-204797973_Ref	-0.444264684141367	0.729364355624954	1.17362903976632	0	NA
GM12878	En02^REST_chr1:204806544-204806744_Ref	En02	REST_chr1:204806544-204806744_Ref	1.28818947945572	0.347789668461993	-0.940399810993727	0.847134050986446	NA
GM12878	En02^REST_chr1:204806700-204806900_Ref	En02	REST_chr1:204806700-204806900_Ref	-0.129866089606961	0.239232707727294	0.369098797334255	0.313523945954843	NA
GM12878	En02^REST_chr1:205013923-205014123_Ref	En02	REST_chr1:205013923-205014123_Ref	0.820811687483704	0.615719602003745	-0.205092085479959	0.0641268423485776	NA
GM12878	En02^REST_chr1:205023214-205023414_Ref	En02	REST_chr1:205023214-205023414_Ref	0.133875167424115	-0.399079768099383	-0.532954935523498	0.464127343332565	NA
GM12878	En02^REST_chr1:205023238-205023438_Ref	En02	REST_chr1:205023238-205023438_Ref	-0.205648133950554	-0.181252228129091	0.0243959058214638	0.232502539194699	NA
GM12878	En02^REST_chr1:205561188-205561388_Ref	En02	REST_chr1:205561188-205561388_Ref	3.13929335054066	3.68004378111053	0.54075043056987	1.3629159452492	0.659568041465209
GM12878	En02^REST_chr1:205626698-205626898_Ref	En02	REST_chr1:205626698-205626898_Ref	0.350800611954348	0.630669658846993	0.279869046892645	0.0894068844198727	NA
GM12878	En02^REST_chr1:205778124-205778324_Ref	En02	REST_chr1:205778124-205778324_Ref	-0.616791419683237	-1.18849903677081	-0.57170761708757	0	NA
GM12878	En02^REST_chr1:206207269-206207469_Ref	En02	REST_chr1:206207269-206207469_Ref	0.619058165806323	-1.59614148469969	-2.21519965050601	0.961015855950442	NA
GM12878	En02^REST_chr1:206207281-206207481_Ref	En02	REST_chr1:206207281-206207481_Ref	0.197481236171036	-0.233322424739177	-0.430803660910213	0.348308818988364	NA
GM12878	En02^REST_chr1:206224466-206224666_Ref	En02	REST_chr1:206224466-206224666_Ref	-0.00849367988448733	0.0671184039778762	0.0756120838623635	0.0302163156145185	NA
GM12878	En02^REST_chr1:206589787-206589987_Ref	En02	REST_chr1:206589787-206589987_Ref	-0.18168772482852	0.0949173626524318	0.276605087480951	0.420266339331299	NA
GM12878	En02^REST_chr1:206682507-206682707_Ref	En02	REST_chr1:206682507-206682707_Ref	0.887870075894845	-0.0324985616601967	-0.920368637555042	0.275091882986582	NA
GM12878	En02^REST_chr1:206730808-206731008_Ref	En02	REST_chr1:206730808-206731008_Ref	-0.0245332665860469	0.893873461041429	0.918406727627476	0	NA
GM12878	En02^REST_chr1:206846937-206847137_Ref	En02	REST_chr1:206846937-206847137_Ref	-0.531898002464618	-0.298070915414065	0.233827087050553	0	NA
GM12878	En02^REST_chr1:20698015-20698215_Ref	En02	REST_chr1:20698015-20698215_Ref	0.214613126411306	1.02988425982287	0.815271133411562	0.317849911836608	NA
GM12878	En02^REST_chr1:207194484-207194684_Ref	En02	REST_chr1:207194484-207194684_Ref	-1.27443648658502	1.38144356300448	2.6558800495895	0.783746590698413	NA
GM12878	En02^REST_chr1:207247705-207247905_Ref	En02	REST_chr1:207247705-207247905_Ref	-0.249111436737216	0.0376860818806842	0.2867975186179	0.0481769828588985	NA
GM12878	En02^REST_chr1:2074096-2074296_Ref	En02	REST_chr1:2074096-2074296_Ref	0.939568130358609	2.36972273545502	1.43015460509641	1.74954156219399	0.823454047373262
GM12878	En02^REST_chr1:20765837-20766037_Ref	En02	REST_chr1:20765837-20766037_Ref	-0.880430157862315	0.313895696842348	1.19432585470466	1.40731340024421	NA
GM12878	En02^REST_chr1:207823387-207823587_Ref	En02	REST_chr1:207823387-207823587_Ref	-0.0765965707496151	0.3204736962769	0.397070267026515	1.32071972388178	NA
GM12878	En02^REST_chr1:208842438-208842638_Ref	En02	REST_chr1:208842438-208842638_Ref	-0.613850457801629	0.311016669353168	0.924867127154797	0.154843632244939	NA
GM12878	En02^REST_chr1:209323556-209323756_Ref	En02	REST_chr1:209323556-209323756_Ref	-0.0672644129269351	-0.284272245247139	-0.217007832320204	0.193545879042175	NA
GM12878	En02^REST_chr1:209414953-209415153_Ref	En02	REST_chr1:209414953-209415153_Ref	0.48859035437288	1.37915531218383	0.890564957810946	1.0254808631666	NA
GM12878	En02^REST_chr1:210306035-210306235_Ref	En02	REST_chr1:210306035-210306235_Ref	-1.62501244823922	0.66308288965539	2.28809533789461	1.75414497289802	NA
GM12878	En02^REST_chr1:2105793-2105993_Ref	En02	REST_chr1:2105793-2105993_Ref	0.182881009713493	-0.521109283176705	-0.703990292890197	0.465361926034073	NA
GM12878	En02^REST_chr1:210900036-210900236_Ref	En02	REST_chr1:210900036-210900236_Ref	-0.225462319050569	1.09372147612947	1.31918379518004	0.0380535916695476	NA
GM12878	En02^REST_chr1:210907303-210907503_Ref	En02	REST_chr1:210907303-210907503_Ref	0.942025906586739	-0.0919208310103818	-1.03394673759712	0.329984401112246	NA
GM12878	En02^REST_chr1:211028874-211029074_Ref	En02	REST_chr1:211028874-211029074_Ref	-0.684647276001942	0.0134312473518589	0.698078523353801	0.69576656521639	NA
GM12878	En02^REST_chr1:21112908-21113108_Ref	En02	REST_chr1:21112908-21113108_Ref	NA	NA	NA	0	NA
GM12878	En02^REST_chr1:211751703-211751903_Ref	En02	REST_chr1:211751703-211751903_Ref	-0.261090200091294	-0.0182961246869188	0.242794075404375	0.121537759971861	NA
GM12878	En02^REST_chr1:211829387-211829587_Ref	En02	REST_chr1:211829387-211829587_Ref	-0.119409807640589	NA	NA	0	NA
GM12878	En02^REST_chr1:212321020-212321220_Ref	En02	REST_chr1:212321020-212321220_Ref	-0.0397161484123033	NA	NA	0	NA
GM12878	En02^REST_chr1:212588024-212588224_Ref	En02	REST_chr1:212588024-212588224_Ref	0.897732884335051	NA	NA	0	NA
GM12878	En02^REST_chr1:212606236-212606436_Ref	En02	REST_chr1:212606236-212606436_Ref	NA	NA	NA	0	NA
GM12878	En02^REST_chr1:212606254-212606454_Ref	En02	REST_chr1:212606254-212606454_Ref	NA	NA	NA	0	NA
GM12878	En02^REST_chr1:212841209-212841409_Ref	En02	REST_chr1:212841209-212841409_Ref	0.187546011148127	0.456947513086379	0.269401501938252	0.505194490132642	NA
GM12878	En02^REST_chr1:212850968-212851168_Ref	En02	REST_chr1:212850968-212851168_Ref	-0.265303538936493	0.0491917848130116	0.314495323749505	0.297741113688583	NA
GM12878	En02^REST_chr1:213153423-213153623_Ref	En02	REST_chr1:213153423-213153623_Ref	-0.240252429007013	0.39095031860594	0.631202747612953	1.19287269764949	NA
GM12878	En02^REST_chr1:213855211-213855411_Ref	En02	REST_chr1:213855211-213855411_Ref	0.342658541051503	0.121844238511763	-0.22081430253974	0.0417670050615652	NA
GM12878	En02^REST_chr1:214755323-214755523_Ref	En02	REST_chr1:214755323-214755523_Ref	-0.40634849029883	0.408129314683139	0.814477804981969	0.278775228357651	NA
GM12878	En02^REST_chr1:215257035-215257235_Ref	En02	REST_chr1:215257035-215257235_Ref	NA	0.191569740964096	NA	0	NA
GM12878	En02^REST_chr1:21581684-21581884_Ref	En02	REST_chr1:21581684-21581884_Ref	0.41883282544397	0.456037374858698	0.037204549414728	0.0411048416208296	NA
GM12878	En02^REST_chr1:21664186-21664386_Ref	En02	REST_chr1:21664186-21664386_Ref	-0.249090979250506	0.846873507417472	1.09596448666798	1.6673056202934	NA
GM12878	En02^REST_chr1:218070004-218070204_Ref	En02	REST_chr1:218070004-218070204_Ref	0.272394369383427	0.397476717287728	0.125082347904302	0.377389196952434	NA
GM12878	En02^REST_chr1:21817325-21817525_Ref	En02	REST_chr1:21817325-21817525_Ref	0.0715185191269242	1.2716684657625	1.20014994663558	1.08772416628701	0.531158433944139
GM12878	En02^REST_chr1:218435556-218435756_Ref	En02	REST_chr1:218435556-218435756_Ref	-0.257866449775354	0.197886453895293	0.455752903670646	0.00377227980460896	NA
GM12878	En02^REST_chr1:21861450-21861650_Ref	En02	REST_chr1:21861450-21861650_Ref	0.649458417223514	0.39847887448648	-0.250979542737034	0.194459747153952	NA
GM12878	En02^REST_chr1:21921024-21921224_Ref	En02	REST_chr1:21921024-21921224_Ref	0.606505623699041	0.0290272573542569	-0.577478366344784	0.185591814644508	NA
GM12878	En02^REST_chr1:21974489-21974689_Ref	En02	REST_chr1:21974489-21974689_Ref	0.00025758294980264	2.28729845569364	2.28704087274384	1.777371455496	0.833345925586532
GM12878	En02^REST_chr1:22033138-22033338_Ref	En02	REST_chr1:22033138-22033338_Ref	0.174926653583762	0.220848580172486	0.0459219265887237	0.030615313033179	NA
GM12878	En02^REST_chr1:22033145-22033345_Ref	En02	REST_chr1:22033145-22033345_Ref	NA	0.690296793871239	NA	0	NA
GM12878	En02^REST_chr1:220921610-220921810_Ref	En02	REST_chr1:220921610-220921810_Ref	0.351989210371176	0.550833739922065	0.198844529550889	0.0684948459204817	NA
GM12878	En02^REST_chr1:221204792-221204992_Ref	En02	REST_chr1:221204792-221204992_Ref	0.247672526612553	0.735015728273282	0.487343201660729	1.21107513083066	NA
GM12878	En02^REST_chr1:221328375-221328575_Ref	En02	REST_chr1:221328375-221328575_Ref	0.221982224611203	0.00210176095787755	-0.219880463653326	0.267558733392688	NA
GM12878	En02^REST_chr1:222638576-222638776_Ref	En02	REST_chr1:222638576-222638776_Ref	-0.766399870100621	-0.532577622395134	0.233822247705487	0.0352666840638753	NA
GM12878	En02^REST_chr1:22282556-22282756_Ref	En02	REST_chr1:22282556-22282756_Ref	1.03376134600574	1.15026763800777	0.116506292002028	0.192150441786276	0.0945500735174813
GM12878	En02^REST_chr1:222991051-222991251_Ref	En02	REST_chr1:222991051-222991251_Ref	-0.518193145510748	0.374028989316022	0.89222213482677	0.217245606361053	NA
GM12878	En02^REST_chr1:224730699-224730899_Ref	En02	REST_chr1:224730699-224730899_Ref	NA	NA	NA	0	NA
GM12878	En02^REST_chr1:22516228-22516428_Ref	En02	REST_chr1:22516228-22516428_Ref	1.04105550736758	0.188669956272142	-0.852385551095436	0.770940413445854	NA
GM12878	En02^REST_chr1:22542692-22542892_Ref	En02	REST_chr1:22542692-22542892_Ref	0.282205454932096	-0.511854879925741	-0.794060334857837	0.811255181401701	NA
GM12878	En02^REST_chr1:226374161-226374361_Ref	En02	REST_chr1:226374161-226374361_Ref	NA	NA	NA	0	NA
GM12878	En02^REST_chr1:226374269-226374469_Ref	En02	REST_chr1:226374269-226374469_Ref	4.61137525293732	4.46430516271707	-0.147070090220256	1.21017111403528	0.5887974235377
GM12878	En02^REST_chr1:226768410-226768610_Ref	En02	REST_chr1:226768410-226768610_Ref	-1.52445881865626	-0.325675767887207	1.19878305076905	0.6539227057607	NA
GM12878	En02^REST_chr1:226839151-226839351_Ref	En02	REST_chr1:226839151-226839351_Ref	0.205306724331524	0.372018431135581	0.166711706804057	0.207626371802783	NA
GM12878	En02^REST_chr1:226839222-226839422_Ref	En02	REST_chr1:226839222-226839422_Ref	-0.335192278558984	-0.508124549889131	-0.172932271330147	0.0662820702753099	NA
GM12878	En02^REST_chr1:226925296-226925496_Ref	En02	REST_chr1:226925296-226925496_Ref	0.202862561825903	-1.20084391894777	-1.40370648077367	0.381880068488636	NA
GM12878	En02^REST_chr1:227015967-227016167_Ref	En02	REST_chr1:227015967-227016167_Ref	0.257759909293262	0.457566361013056	0.199806451719795	0.0788199877435195	NA
GM12878	En02^REST_chr1:22743239-22743439_Ref	En02	REST_chr1:22743239-22743439_Ref	-0.223510741103235	0.880611242322031	1.10412198342527	0.930606275459052	0.456402666742106
GM12878	En02^REST_chr1:227751384-227751584_Ref	En02	REST_chr1:227751384-227751584_Ref	1.32200373825239	1.14511399986738	-0.176889738385007	0.310061264003946	0.15294519600994
GM12878	En02^REST_chr1:227952018-227952218_Ref	En02	REST_chr1:227952018-227952218_Ref	-0.133078623779624	-0.0822726975968404	0.0508059261827837	0.0314427107479563	NA
GM12878	En02^REST_chr1:228025988-228026188_Ref	En02	REST_chr1:228025988-228026188_Ref	0.677757437488855	0.216131389618365	-0.46162604787049	0.0678999956139913	NA
GM12878	En02^REST_chr1:228701031-228701231_Ref	En02	REST_chr1:228701031-228701231_Ref	0.646360293403745	0.504951160896633	-0.141409132507112	0.139764833292332	NA
GM12878	En02^REST_chr1:228918688-228918888_Ref	En02	REST_chr1:228918688-228918888_Ref	0.0269897306988711	-0.283499067590079	-0.31048879828895	0.0331917176240211	NA
GM12878	En02^REST_chr1:229038898-229039098_Ref	En02	REST_chr1:229038898-229039098_Ref	-0.325106554903676	-0.250303057930087	0.0748034969735885	0.0356473815511304	NA
GM12878	En02^REST_chr1:229363260-229363460_Ref	En02	REST_chr1:229363260-229363460_Ref	-0.101984842722114	0.394548607726649	0.496533450448763	0.101451946427621	NA
GM12878	En02^REST_chr1:22938059-22938259_Ref	En02	REST_chr1:22938059-22938259_Ref	-1.44579257367419	-0.640008936690218	0.805783636983969	0.594685510825651	NA
GM12878	En02^REST_chr1:22938171-22938371_Ref	En02	REST_chr1:22938171-22938371_Ref	-0.383313923412996	0.487985260756071	0.871299184169066	0.22006570012509	NA
GM12878	En02^REST_chr1:22952101-22952301_Ref	En02	REST_chr1:22952101-22952301_Ref	-0.523398889017053	-0.829754692091114	-0.306355803074061	0	NA
GM12878	En02^REST_chr1:229544207-229544407_Ref	En02	REST_chr1:229544207-229544407_Ref	0.275558834934581	0.104478454494164	-0.171080380440418	0.130929132355329	NA
GM12878	En02^REST_chr1:229566565-229566765_Ref	En02	REST_chr1:229566565-229566765_Ref	0.329799420341055	0.573080511768139	0.243281091427084	0.23214990226009	NA
GM12878	En02^REST_chr1:229569733-229569933_Ref	En02	REST_chr1:229569733-229569933_Ref	0.278790901956477	-0.236141246729186	-0.514932148685663	0.303373712558028	NA
GM12878	En02^REST_chr1:230185582-230185782_Ref	En02	REST_chr1:230185582-230185782_Ref	0.131712211415504	0.782215037527677	0.650502826112173	0.891149720231772	NA
GM12878	En02^REST_chr1:230203937-230204137_Ref	En02	REST_chr1:230203937-230204137_Ref	1.82552217430346	NA	NA	0	NA
GM12878	En02^REST_chr1:230240411-230240611_Ref	En02	REST_chr1:230240411-230240611_Ref	0.856827580500284	NA	NA	0	NA
GM12878	En02^REST_chr1:230424633-230424833_Ref	En02	REST_chr1:230424633-230424833_Ref	-1.19394911696349	-0.478887286780095	0.715061830183393	0.659458692335895	NA
GM12878	En02^REST_chr1:230446301-230446501_Ref	En02	REST_chr1:230446301-230446501_Ref	0.119740682140125	0.456494338146431	0.336753656006306	0.0413940077970458	NA
GM12878	En02^REST_chr1:230778279-230778479_Ref	En02	REST_chr1:230778279-230778479_Ref	-0.274577342163787	0.605925544845429	0.880502887009216	0.566744497469244	NA
GM12878	En02^REST_chr1:230843536-230843736_Ref	En02	REST_chr1:230843536-230843736_Ref	1.26611887118067	0.261104836293885	-1.00501403488678	0.532489472636399	NA
GM12878	En02^REST_chr1:230845877-230846077_Ref	En02	REST_chr1:230845877-230846077_Ref	-0.0801363253387697	0.419525796774936	0.499662122113706	0.344909843780326	NA
GM12878	En02^REST_chr1:231174813-231175013_Ref	En02	REST_chr1:231174813-231175013_Ref	-0.528059157254913	-0.0950478817151838	0.433011275539729	0.191140234388185	NA
GM12878	En02^REST_chr1:231274872-231275072_Ref	En02	REST_chr1:231274872-231275072_Ref	0.407956923130655	0.071546883418361	-0.336410039712294	0.633775569094661	NA
GM12878	En02^REST_chr1:231347083-231347283_Ref	En02	REST_chr1:231347083-231347283_Ref	1.35302227393463	0.999519602868328	-0.3535026710663	1.11494028311641	0.544589622685911
GM12878	En02^REST_chr1:232540818-232541018_Ref	En02	REST_chr1:232540818-232541018_Ref	-0.324917940023749	0.135000205212079	0.459918145235828	0.0928248171085206	NA
GM12878	En02^REST_chr1:234247286-234247486_Ref	En02	REST_chr1:234247286-234247486_Ref	NA	0.0864714923798446	NA	0	NA
GM12878	En02^REST_chr1:234674692-234674892_Ref	En02	REST_chr1:234674692-234674892_Ref	0.339774501937169	0.283189070849464	-0.0565854310877049	0.0103101107888674	NA
GM12878	En02^REST_chr1:234779108-234779308_Ref	En02	REST_chr1:234779108-234779308_Ref	0.237316031401222	-0.495057837518656	-0.732373868919878	0.32006769423932	NA
GM12878	En02^REST_chr1:234908209-234908409_Ref	En02	REST_chr1:234908209-234908409_Ref	3.17909777284735	NA	NA	0	NA
GM12878	En02^REST_chr1:235061534-235061734_Ref	En02	REST_chr1:235061534-235061734_Ref	0.875260292238726	0.207602491538157	-0.667657800700569	0.179100717532398	NA
GM12878	En02^REST_chr1:235069323-235069523_Ref	En02	REST_chr1:235069323-235069523_Ref	1.56804477928221	1.97344915837387	0.405404379091661	0.265699582560383	0.131558985951056
GM12878	En02^REST_chr1:235098421-235098621_Ref	En02	REST_chr1:235098421-235098621_Ref	0.563344965066456	0.779861030951223	0.216516065884767	0.336933245444698	NA
GM12878	En02^REST_chr1:235099992-235100192_Ref	En02	REST_chr1:235099992-235100192_Ref	0.448068488949383	0.819260854274365	0.371192365324983	0.0308103487523586	NA
GM12878	En02^REST_chr1:235115772-235115972_Ref	En02	REST_chr1:235115772-235115972_Ref	0.493553718343802	0.849257221626325	0.355703503282522	0.418922021317507	NA
GM12878	En02^REST_chr1:235133156-235133356_Ref	En02	REST_chr1:235133156-235133356_Ref	0.821578792333629	1.30317108359354	0.481592291259909	0.495918899962612	0.246129388926286
GM12878	En02^REST_chr1:235253755-235253955_Ref	En02	REST_chr1:235253755-235253955_Ref	-0.167096628540548	0.177664846625652	0.344761475166201	0.67762175951601	NA
GM12878	En02^REST_chr1:23810464-23810664_Ref	En02	REST_chr1:23810464-23810664_Ref	NA	NA	NA	0	NA
GM12878	En02^REST_chr1:23903833-23904033_Ref	En02	REST_chr1:23903833-23904033_Ref	NA	2.02467209912812	NA	0	NA
GM12878	En02^REST_chr1:2391343-2391543_Ref	En02	REST_chr1:2391343-2391543_Ref	0.155204862140676	-0.439042712182076	-0.594247574322752	0.493313051335965	NA
GM12878	En02^REST_chr1:2399688-2399888_Ref	En02	REST_chr1:2399688-2399888_Ref	0.19711513406267	0.40326764885159	0.206152514788921	0.293714974273679	NA
GM12878	En02^REST_chr1:23999665-23999865_Ref	En02	REST_chr1:23999665-23999865_Ref	2.56900045014041	-0.0119847631682286	-2.58098521330864	0.124654393598513	NA
GM12878	En02^REST_chr1:2414145-2414345_Ref	En02	REST_chr1:2414145-2414345_Ref	0.0228387020414029	-0.363347548821188	-0.386186250862591	0.366506338224653	NA
GM12878	En02^REST_chr1:241486915-241487115_Ref	En02	REST_chr1:241486915-241487115_Ref	-3.23273076221081	NA	NA	0	NA
GM12878	En02^REST_chr1:241893416-241893616_Ref	En02	REST_chr1:241893416-241893616_Ref	-0.242115192634384	0.746053538311968	0.988168730946352	0.562701458636506	NA
GM12878	En02^REST_chr1:242705672-242705872_Ref	En02	REST_chr1:242705672-242705872_Ref	0.530708945711069	-0.570888086408755	-1.10159703211982	0.76852032353688	NA
GM12878	En02^REST_chr1:242802504-242802704_Ref	En02	REST_chr1:242802504-242802704_Ref	NA	NA	NA	0	NA
GM12878	En02^REST_chr1:243053437-243053637_Ref	En02	REST_chr1:243053437-243053637_Ref	0.456297921014416	0.690415043743135	0.234117122728719	0.15573956344021	NA
GM12878	En02^REST_chr1:243053459-243053659_Ref	En02	REST_chr1:243053459-243053659_Ref	0.325404012129587	-0.177076549207033	-0.50248056133662	0.615574346820421	NA
GM12878	En02^REST_chr1:243053510-243053710_Ref	En02	REST_chr1:243053510-243053710_Ref	-1.49333196034867	-0.150606903868925	1.34272505647975	0.627733621701752	NA
GM12878	En02^REST_chr1:243182430-243182630_Ref	En02	REST_chr1:243182430-243182630_Ref	-0.996752303607818	-0.104251488597845	0.892500815009974	0.788938562365435	NA
GM12878	En02^REST_chr1:243237616-243237816_Ref	En02	REST_chr1:243237616-243237816_Ref	0.170058293218398	NA	NA	0	NA
GM12878	En02^REST_chr1:244067275-244067475_Ref	En02	REST_chr1:244067275-244067475_Ref	NA	-0.772512366386839	NA	0	NA
GM12878	En02^REST_chr1:244107723-244107923_Ref	En02	REST_chr1:244107723-244107923_Ref	-0.0120379908163537	1.3912113644332	1.40324935524956	0.133261535108823	NA
GM12878	En02^REST_chr1:244107812-244108012_Ref	En02	REST_chr1:244107812-244108012_Ref	-0.222178191861877	0.609870667014008	0.832048858875886	0.503879302952249	NA
GM12878	En02^REST_chr1:244138083-244138283_Ref	En02	REST_chr1:244138083-244138283_Ref	0.0740935123458782	0.571604575691173	0.497511063345295	0.0856729810562782	NA
GM12878	En02^REST_chr1:24454571-24454771_Ref	En02	REST_chr1:24454571-24454771_Ref	0.801574149328392	1.20063138025098	0.39905723092259	0.521455682156024	NA
GM12878	En02^REST_chr1:24454663-24454863_Ref	En02	REST_chr1:24454663-24454863_Ref	1.49558452342519	-0.883922481218632	-2.37950700464382	2.18358213331884	0.992972624319846
GM12878	En02^REST_chr1:244615290-244615490_Ref	En02	REST_chr1:244615290-244615490_Ref	5.20771689603393	4.98811665546064	-0.21960024057329	0.703271038112033	0.347005328897841
GM12878	En02^REST_chr1:24524190-24524390_Ref	En02	REST_chr1:24524190-24524390_Ref	0.953207009220225	0.464211222275216	-0.488995786945009	0.208454422855149	NA
GM12878	En02^REST_chr1:245761925-245762125_Ref	En02	REST_chr1:245761925-245762125_Ref	NA	0.642465197417601	NA	0	NA
GM12878	En02^REST_chr1:246670341-246670541_Ref	En02	REST_chr1:246670341-246670541_Ref	0.562450772044085	0.404694459727721	-0.157756312316363	0.274126606023438	NA
GM12878	En02^REST_chr1:246670440-246670640_Ref	En02	REST_chr1:246670440-246670640_Ref	3.58135957120576	3.41932190660681	-0.162037664598948	0.240958573440909	0.11902729143954
GM12878	En02^REST_chr1:246887696-246887896_Ref	En02	REST_chr1:246887696-246887896_Ref	0.419807511190948	0.820638359166621	0.400830847975673	0.493262528980192	NA
GM12878	En02^REST_chr1:247241817-247242017_Ref	En02	REST_chr1:247241817-247242017_Ref	0.350990405126153	0.257858915303194	-0.0931314898229596	0.0713815519730944	NA
GM12878	En02^REST_chr1:247573691-247573891_Ref	En02	REST_chr1:247573691-247573891_Ref	-1.24356817446743	0.632948396058487	1.87651657052592	0.851905088313602	NA
GM12878	En02^REST_chr1:25309846-25310046_Ref	En02	REST_chr1:25309846-25310046_Ref	-0.941135915800686	-0.267835271183082	0.673300644617605	0.311075944864063	NA
GM12878	En02^REST_chr1:25509110-25509310_Ref	En02	REST_chr1:25509110-25509310_Ref	0.300311199209154	0.279388709932063	-0.0209224892770908	0.353731956435942	NA
GM12878	En02^REST_chr1:26000785-26000985_Ref	En02	REST_chr1:26000785-26000985_Ref	-1.25705438934589	-0.431203144893051	0.82585124445284	0	NA
GM12878	En02^REST_chr1:26057277-26057477_Ref	En02	REST_chr1:26057277-26057477_Ref	0.0708895829937422	0.378219100564281	0.307329517570539	0.315310037428796	NA
GM12878	En02^REST_chr1:26137280-26137480_Ref	En02	REST_chr1:26137280-26137480_Ref	-0.299835327743684	-0.586770637428985	-0.286935309685301	0.165208212802656	NA
GM12878	En02^REST_chr1:26137322-26137522_Ref	En02	REST_chr1:26137322-26137522_Ref	-0.17296527607618	-0.300932428213205	-0.127967152137025	0.00443132789635091	NA
GM12878	En02^REST_chr1:26185818-26186018_Ref	En02	REST_chr1:26185818-26186018_Ref	NA	NA	NA	0	NA
GM12878	En02^REST_chr1:26219106-26219306_Ref	En02	REST_chr1:26219106-26219306_Ref	0.432597332879867	0.576321099255317	0.14372376637545	0.0372598484968569	NA
GM12878	En02^REST_chr1:26421444-26421644_Ref	En02	REST_chr1:26421444-26421644_Ref	-0.132857930772965	0.712509772458793	0.845367703231758	0.863741616815102	NA
GM12878	En02^REST_chr1:26560840-26561040_Ref	En02	REST_chr1:26560840-26561040_Ref	1.545774879841	1.10688842076257	-0.438886459078438	0.44243878451006	0.219755557530437
GM12878	En02^REST_chr1:26863370-26863570_Ref	En02	REST_chr1:26863370-26863570_Ref	1.09454730439144	0.771560815057611	-0.322986489333833	0.450698092756116	0.223681559636701
GM12878	En02^REST_chr1:26972332-26972532_Ref	En02	REST_chr1:26972332-26972532_Ref	-1.58555438920528	-1.36934185702371	0.216212532181574	0.331738458596477	NA
GM12878	En02^REST_chr1:27049972-27050172_Ref	En02	REST_chr1:27049972-27050172_Ref	0.495637779522049	-0.0447625770194512	-0.540400356541501	0.38243848899562	NA
GM12878	En02^REST_chr1:27481465-27481665_Ref	En02	REST_chr1:27481465-27481665_Ref	2.44187848361799	2.27878895917259	-0.163089524445405	0.221623613207496	0.109545756720283
GM12878	En02^REST_chr1:27684119-27684319_Ref	En02	REST_chr1:27684119-27684319_Ref	1.17237863219086	1.24979675125783	0.0774181190669692	0.211209718493969	0.104126385082256
GM12878	En02^REST_chr1:27684166-27684366_Ref	En02	REST_chr1:27684166-27684366_Ref	0.185797947105516	0.112902644518396	-0.0728953025871204	0.302354328203536	NA
GM12878	En02^REST_chr1:27706802-27707002_Ref	En02	REST_chr1:27706802-27707002_Ref	0.272812920622534	0.888027006460678	0.615214085838144	0.577616106262344	0.285262287260515
GM12878	En02^REST_chr1:28099874-28100074_Ref	En02	REST_chr1:28099874-28100074_Ref	1.69782391881859	1.08098835868089	-0.616835560137697	0.302084763985889	NA
GM12878	En02^REST_chr1:28241069-28241269_Ref	En02	REST_chr1:28241069-28241269_Ref	NA	3.87961621783059	NA	0	NA
GM12878	En02^REST_chr1:28969345-28969545_Ref	En02	REST_chr1:28969345-28969545_Ref	1.15857085213194	0.6228639259308	-0.535706926201139	0.169941472920861	NA
GM12878	En02^REST_chr1:29792381-29792581_Ref	En02	REST_chr1:29792381-29792581_Ref	0.155717388286248	-0.188642558614918	-0.344359946901166	0.00164388718477484	NA
GM12878	En02^REST_chr1:29805047-29805247_Ref	En02	REST_chr1:29805047-29805247_Ref	1.3275380259042	1.54608351888639	0.218545492982188	0.423332728637615	0.210939213501538
GM12878	En02^REST_chr1:30126393-30126593_Ref	En02	REST_chr1:30126393-30126593_Ref	-0.453145717591866	1.04142962667149	1.49457534426335	1.23444995854635	NA
GM12878	En02^REST_chr1:30126459-30126659_Ref	En02	REST_chr1:30126459-30126659_Ref	-0.939573441681254	-1.53548513109145	-0.5959116894102	0	NA
GM12878	En02^REST_chr1:30225049-30225249_Ref	En02	REST_chr1:30225049-30225249_Ref	0.336751473232205	0.88719728883214	0.550445815599935	0.496957613069489	NA
GM12878	En02^REST_chr1:30422610-30422810_Ref	En02	REST_chr1:30422610-30422810_Ref	0.238183935966029	NA	NA	0	NA
GM12878	En02^REST_chr1:30448031-30448231_Ref	En02	REST_chr1:30448031-30448231_Ref	-1.00809498310457	0.523288990345276	1.53138397344985	0.287647114475948	NA
GM12878	En02^REST_chr1:30815484-30815684_Ref	En02	REST_chr1:30815484-30815684_Ref	0.354787131374438	1.22583563001579	0.871048498641351	0.325343243594451	NA
GM12878	En02^REST_chr1:30838512-30838712_Ref	En02	REST_chr1:30838512-30838712_Ref	-0.0494400815162421	0.240372655473468	0.28981273698971	0.0698316842251916	NA
GM12878	En02^REST_chr1:31084865-31085065_Ref	En02	REST_chr1:31084865-31085065_Ref	-0.734009536397298	0.133289565987784	0.867299102385082	0.51681599626314	NA
GM12878	En02^REST_chr1:31191597-31191797_Ref	En02	REST_chr1:31191597-31191797_Ref	0.12507958707368	1.01716891977331	0.89208933269963	0.654755912751892	NA
GM12878	En02^REST_chr1:31331787-31331987_Ref	En02	REST_chr1:31331787-31331987_Ref	0.619105113482239	-0.327087464469223	-0.946192577951462	0.632513896264228	NA
GM12878	En02^REST_chr1:31655103-31655303_Ref	En02	REST_chr1:31655103-31655303_Ref	0.0627288878238141	-0.199193988221517	-0.261922876045331	0.464463386897749	NA
GM12878	En02^REST_chr1:3174554-3174754_Ref	En02	REST_chr1:3174554-3174754_Ref	0.300349057766808	0.18551586064883	-0.114833197117978	0.150590543375326	NA
GM12878	En02^REST_chr1:31867519-31867719_Ref	En02	REST_chr1:31867519-31867719_Ref	0.393107023525355	-0.174552339638136	-0.567659363163491	0.987376826105044	NA
GM12878	En02^REST_chr1:32089088-32089288_Ref	En02	REST_chr1:32089088-32089288_Ref	0.730000779616588	-0.0602256819854394	-0.790226461602027	0.487658010503009	NA
GM12878	En02^REST_chr1:32189451-32189651_Ref	En02	REST_chr1:32189451-32189651_Ref	1.29468651402033	-0.673117701724595	-1.96780421574493	0.750144979606226	NA
GM12878	En02^REST_chr1:32189733-32189933_Ref	En02	REST_chr1:32189733-32189933_Ref	0.0977148547190644	0.0632225648008202	-0.0344922899182441	0.154349172849934	NA
GM12878	En02^REST_chr1:32254834-32255034_Ref	En02	REST_chr1:32254834-32255034_Ref	0.674983599907818	2.1318245421298	1.45684094222199	0.140415008503874	NA
GM12878	En02^REST_chr1:32429634-32429834_Ref	En02	REST_chr1:32429634-32429834_Ref	-2.20167890396069	-0.250173295367519	1.95150560859317	0	NA
GM12878	En02^REST_chr1:32503471-32503671_Ref	En02	REST_chr1:32503471-32503671_Ref	-0.782002086588693	-1.00307353263107	-0.221071446042374	0	NA
GM12878	En02^REST_chr1:32817139-32817339_Ref	En02	REST_chr1:32817139-32817339_Ref	NA	NA	NA	0	NA
GM12878	En02^REST_chr1:32914078-32914278_Ref	En02	REST_chr1:32914078-32914278_Ref	-0.577323145485156	0.523136237935025	1.10045938342018	1.11676660307218	NA
GM12878	En02^REST_chr1:33321575-33321775_Ref	En02	REST_chr1:33321575-33321775_Ref	-0.0824871914409479	0.695197651797919	0.777684843238867	0.494180939573963	NA
GM12878	En02^REST_chr1:33352181-33352381_Ref	En02	REST_chr1:33352181-33352381_Ref	1.00187260318773	1.32080989915854	0.318937295970807	0.421635992604477	0.209988922647203
GM12878	En02^REST_chr1:33552101-33552301_Ref	En02	REST_chr1:33552101-33552301_Ref	1.11436088819498	0.454353036594333	-0.660007851600648	0.104545712592965	0.0498154356304362
GM12878	En02^REST_chr1:33552154-33552354_Ref	En02	REST_chr1:33552154-33552354_Ref	-0.242372144918763	0.204760362653632	0.447132507572395	0.458452745634237	NA
GM12878	En02^REST_chr1:33564883-33565083_Ref	En02	REST_chr1:33564883-33565083_Ref	-0.417958430344598	-0.279490496572785	0.138467933771813	0.170470577257349	NA
GM12878	En02^REST_chr1:33605736-33605936_Ref	En02	REST_chr1:33605736-33605936_Ref	0.738000851197519	2.68153625370344	1.94353540250592	2.34751840628067	1.04578586037622
GM12878	En02^REST_chr1:33808157-33808357_Ref	En02	REST_chr1:33808157-33808357_Ref	2.16573060137078	1.79261865677451	-0.373111944596274	0.824313242058893	0.404258174473411
GM12878	En02^REST_chr1:33896590-33896790_Ref	En02	REST_chr1:33896590-33896790_Ref	4.0186678817773	3.58092991726246	-0.437737964514846	1.03725597206559	0.506590809695658
GM12878	En02^REST_chr1:33896701-33896901_Ref	En02	REST_chr1:33896701-33896901_Ref	NA	NA	NA	0	NA
GM12878	En02^REST_chr1:3418759-3418959_Ref	En02	REST_chr1:3418759-3418959_Ref	-0.0553485232868425	3.73323673047825	3.78858525376509	1.91329115455081	0.88833324948035
GM12878	En02^REST_chr1:34319789-34319989_Ref	En02	REST_chr1:34319789-34319989_Ref	NA	0.402190999098197	NA	0	NA
GM12878	En02^REST_chr1:34574014-34574214_Ref	En02	REST_chr1:34574014-34574214_Ref	-0.311851728433685	NA	NA	0	NA
GM12878	En02^REST_chr1:34944376-34944576_Ref	En02	REST_chr1:34944376-34944576_Ref	0.634512271755422	-0.169511600336637	-0.804023872092059	0.17272113570446	NA
GM12878	En02^REST_chr1:35175241-35175441_Ref	En02	REST_chr1:35175241-35175441_Ref	-0.669131421576307	NA	NA	0	NA
GM12878	En02^REST_chr1:35309329-35309529_Ref	En02	REST_chr1:35309329-35309529_Ref	-0.110756435715888	0.68348057399216	0.794237009708049	0.872953654439785	NA
GM12878	En02^REST_chr1:35390529-35390729_Ref	En02	REST_chr1:35390529-35390729_Ref	-1.66308731174979	0.239880389530826	1.90296770128061	0.958408822352547	NA
GM12878	En02^REST_chr1:3542001-3542201_Ref	En02	REST_chr1:3542001-3542201_Ref	1.08527293355982	1.02053308516227	-0.0647398483975585	0.155501232876025	NA
GM12878	En02^REST_chr1:3542219-3542419_Ref	En02	REST_chr1:3542219-3542419_Ref	-0.00805043409347224	1.68891661516177	1.69696704925524	1.94923707578532	0.901850981188601
GM12878	En02^REST_chr1:35450790-35450990_Ref	En02	REST_chr1:35450790-35450990_Ref	3.35089244087437	2.64248333743369	-0.708409103440686	1.35954172089556	0.658781053657464
GM12878	En02^REST_chr1:35917831-35918031_Ref	En02	REST_chr1:35917831-35918031_Ref	-0.24270087263658	0.895891496440312	1.13859236907689	0.498166316965115	NA
GM12878	En02^REST_chr1:36126566-36126766_Ref	En02	REST_chr1:36126566-36126766_Ref	-0.123534026977398	0.0286938712349403	0.152227898212338	0.303075909677213	NA
GM12878	En02^REST_chr1:36126667-36126867_Ref	En02	REST_chr1:36126667-36126867_Ref	-0.10242938066548	-0.127415269717981	-0.0249858890525004	0.118316094715404	NA
GM12878	En02^REST_chr1:36150138-36150338_Ref	En02	REST_chr1:36150138-36150338_Ref	0.61914365178317	0.0613092032488969	-0.557834448534273	0.225690163306597	NA
GM12878	En02^REST_chr1:36174387-36174587_Ref	En02	REST_chr1:36174387-36174587_Ref	0.198152148044037	0.439880628195951	0.241728480151914	0.213665072917666	NA
GM12878	En02^REST_chr1:36342678-36342878_Ref	En02	REST_chr1:36342678-36342878_Ref	-0.100166055429384	0.158845174482337	0.259011229911721	0.345308327926449	NA
GM12878	En02^REST_chr1:3634544-3634744_Ref	En02	REST_chr1:3634544-3634744_Ref	0.325630784439217	-0.57373728867941	-0.899368073118626	1.12424544263939	NA
GM12878	En02^REST_chr1:36772619-36772819_Ref	En02	REST_chr1:36772619-36772819_Ref	2.6495816728837	2.34442350352588	-0.305158169357823	0.636932056561556	0.315530752025858
GM12878	En02^REST_chr1:36817152-36817352_Ref	En02	REST_chr1:36817152-36817352_Ref	0.743794778975689	1.13833318200232	0.394538403026627	0.484296501832011	NA
GM12878	En02^REST_chr1:37069152-37069352_Ref	En02	REST_chr1:37069152-37069352_Ref	-1.14090914545652	1.247628290542	2.38853743599852	0.337989976914417	NA
GM12878	En02^REST_chr1:37234476-37234676_Ref	En02	REST_chr1:37234476-37234676_Ref	-0.710748999798076	0.948273610427773	1.65902261022585	0.763395878430246	NA
GM12878	En02^REST_chr1:37389910-37390110_Ref	En02	REST_chr1:37389910-37390110_Ref	0.00174354185977108	0.1048071184717	0.103063576611928	0.291166982978081	NA
GM12878	En02^REST_chr1:37431966-37432166_Ref	En02	REST_chr1:37431966-37432166_Ref	-1.12387594240887	NA	NA	0	NA
GM12878	En02^REST_chr1:37486370-37486570_Ref	En02	REST_chr1:37486370-37486570_Ref	0.519359113678626	0.652852297149519	0.133493183470892	0.27655638225909	NA
GM12878	En02^REST_chr1:37494633-37494833_Ref	En02	REST_chr1:37494633-37494833_Ref	-0.355172638228218	-0.140338083271479	0.214834554956739	0.32261017891421	NA
GM12878	En02^REST_chr1:37504808-37505008_Ref	En02	REST_chr1:37504808-37505008_Ref	-0.105264808711421	0.988142858878246	1.09340766758967	0.695389432960097	NA
GM12878	En02^REST_chr1:37609516-37609716_Ref	En02	REST_chr1:37609516-37609716_Ref	-2.11502786168084	0.13469643614167	2.24972429782251	0	NA
GM12878	En02^REST_chr1:37721108-37721308_Ref	En02	REST_chr1:37721108-37721308_Ref	0.182933288488639	0.194497168197991	0.0115638797093525	0.0649196688969338	NA
GM12878	En02^REST_chr1:37828206-37828406_Ref	En02	REST_chr1:37828206-37828406_Ref	-0.292125650393011	-0.0109036216484834	0.281222028744528	0.265824786641447	NA
GM12878	En02^REST_chr1:37953082-37953282_Ref	En02	REST_chr1:37953082-37953282_Ref	-0.0279346032479593	0.906810266955151	0.93474487020311	0.549822924184335	NA
GM12878	En02^REST_chr1:38230038-38230238_Ref	En02	REST_chr1:38230038-38230238_Ref	-0.395636947913144	0.157967107953752	0.553604055866897	0.565988155980086	NA
GM12878	En02^REST_chr1:38230050-38230250_Ref	En02	REST_chr1:38230050-38230250_Ref	-1.17645230451286	0.431305264271847	1.60775756878471	2.2298865904703	NA
GM12878	En02^REST_chr1:38230062-38230262_Ref	En02	REST_chr1:38230062-38230262_Ref	-0.193518355615446	-1.01244798801901	-0.818929632403567	0.397310728386117	NA
GM12878	En02^REST_chr1:38261127-38261327_Ref	En02	REST_chr1:38261127-38261327_Ref	0.143393311713523	2.40814269304119	2.26474938132766	1.45388862571484	0.699243202790201
GM12878	En02^REST_chr1:38541818-38542018_Ref	En02	REST_chr1:38541818-38542018_Ref	-0.389023121355296	-0.446465620598877	-0.0574424992435814	0.268787566874252	NA
GM12878	En02^REST_chr1:38601386-38601586_Ref	En02	REST_chr1:38601386-38601586_Ref	0.296048096772197	-0.224195533177326	-0.520243629949522	0.451642904163466	NA
GM12878	En02^REST_chr1:39597599-39597799_Ref	En02	REST_chr1:39597599-39597799_Ref	-0.321876999503067	0.61126375024086	0.933140749743927	0.828163538693117	NA
GM12878	En02^REST_chr1:39679648-39679848_Ref	En02	REST_chr1:39679648-39679848_Ref	NA	NA	NA	0	NA
GM12878	En02^REST_chr1:4028930-4029130_Ref	En02	REST_chr1:4028930-4029130_Ref	NA	-0.0114702935303342	NA	0	NA
GM12878	En02^REST_chr1:4046988-4047188_Ref	En02	REST_chr1:4046988-4047188_Ref	-0.669280367647922	0.225096351384227	0.894376719032149	0.874163854742176	NA
GM12878	En02^REST_chr1:40627005-40627205_Ref	En02	REST_chr1:40627005-40627205_Ref	4.30188728851771	3.79579669287861	-0.506090595639104	3.63014550736261	1.37351139460378
GM12878	En02^REST_chr1:41104205-41104405_Ref	En02	REST_chr1:41104205-41104405_Ref	-0.300877527506013	0.385463857360875	0.686341384866888	0.715045246200196	NA
GM12878	En02^REST_chr1:41119655-41119855_Ref	En02	REST_chr1:41119655-41119855_Ref	NA	NA	NA	0	NA
GM12878	En02^REST_chr1:41738397-41738597_Ref	En02	REST_chr1:41738397-41738597_Ref	-0.713118184788535	-0.233445671711938	0.479672513076597	0.221619499320999	NA
GM12878	En02^REST_chr1:41981872-41982072_Ref	En02	REST_chr1:41981872-41982072_Ref	NA	1.67736331431843	NA	0	NA
GM12878	En02^REST_chr1:42104257-42104457_Ref	En02	REST_chr1:42104257-42104457_Ref	-0.769642334512262	1.46039106981971	2.23003340433197	0.105540267532634	0.0504241637453069
GM12878	En02^REST_chr1:42277259-42277459_Ref	En02	REST_chr1:42277259-42277459_Ref	-0.418816936565077	-0.74644165960478	-0.327624723039703	0.235057206007436	NA
GM12878	En02^REST_chr1:43521497-43521697_Ref	En02	REST_chr1:43521497-43521697_Ref	0.412683799850246	-1.49500181832796	-1.9076856181782	0	NA
GM12878	En02^REST_chr1:43688660-43688860_Ref	En02	REST_chr1:43688660-43688860_Ref	0.689572102352246	0.603798130162511	-0.085773972189735	0.119116083068358	NA
GM12878	En02^REST_chr1:43768640-43768840_Ref	En02	REST_chr1:43768640-43768840_Ref	-0.169731945460692	NA	NA	0	NA
GM12878	En02^REST_chr1:43938469-43938669_Ref	En02	REST_chr1:43938469-43938669_Ref	0.499709797425729	-0.167923025287247	-0.667632822712976	0.138084226487684	NA
GM12878	En02^REST_chr1:44097875-44098075_Ref	En02	REST_chr1:44097875-44098075_Ref	0.223796625709227	-0.237299721346705	-0.461096347055933	0.0331994842355711	NA
GM12878	En02^REST_chr1:44102041-44102241_Ref	En02	REST_chr1:44102041-44102241_Ref	-1.70745409982481	-0.116649313704945	1.59080478611986	0.00291192927204155	NA
GM12878	En02^REST_chr1:44173258-44173458_Ref	En02	REST_chr1:44173258-44173458_Ref	3.26004834189533	3.81791289223297	0.557864550337638	0.0128644358202706	0.00576079302762853
GM12878	En02^REST_chr1:4510796-4510996_Ref	En02	REST_chr1:4510796-4510996_Ref	-0.19939773933432	0.892898767889499	1.09229650722382	1.44084202116091	NA
GM12878	En02^REST_chr1:45180826-45181026_Ref	En02	REST_chr1:45180826-45181026_Ref	2.37691242916409	1.4648623770919	-0.912050052072192	1.68749827760307	0.797277242494042
GM12878	En02^REST_chr1:45185078-45185278_Ref	En02	REST_chr1:45185078-45185278_Ref	0.476452351993095	-0.116579848754737	-0.593032200747832	0.833392115942929	NA
GM12878	En02^REST_chr1:45288672-45288872_Ref	En02	REST_chr1:45288672-45288872_Ref	-0.433205168915616	0.537980065743068	0.971185234658684	1.08085728732629	NA
GM12878	En02^REST_chr1:45769586-45769786_Ref	En02	REST_chr1:45769586-45769786_Ref	1.7451361637777	1.08651592942229	-0.658620234355405	0.346003025344065	0.172430793806984
GM12878	En02^REST_chr1:45769816-45770016_Ref	En02	REST_chr1:45769816-45770016_Ref	-0.169518211979968	0.429248411475241	0.598766623455209	1.00852389438035	NA
GM12878	En02^REST_chr1:45987469-45987669_Ref	En02	REST_chr1:45987469-45987669_Ref	1.81312085217893	1.52621869387606	-0.286902158302869	0.520489103288684	0.257842485342076
GM12878	En02^REST_chr1:46049754-46049954_Ref	En02	REST_chr1:46049754-46049954_Ref	0.775621899745852	-0.249116085470312	-1.02473798521616	1.5232365297576	NA
GM12878	En02^REST_chr1:46622330-46622530_Ref	En02	REST_chr1:46622330-46622530_Ref	0.688329243595061	-0.96631143196114	-1.6546406755562	0	NA
GM12878	En02^REST_chr1:46937895-46938095_Ref	En02	REST_chr1:46937895-46938095_Ref	NA	NA	NA	0	NA
GM12878	En02^REST_chr1:47201475-47201675_Ref	En02	REST_chr1:47201475-47201675_Ref	-0.665712267231687	-0.358932186071151	0.306780081160537	0.24199607028606	NA
GM12878	En02^REST_chr1:47201542-47201742_Ref	En02	REST_chr1:47201542-47201742_Ref	-0.350939691020211	-0.268809078660675	0.0821306123595354	0.108309871545759	NA
GM12878	En02^REST_chr1:47613141-47613341_Ref	En02	REST_chr1:47613141-47613341_Ref	-0.498687277821848	-0.239268005354648	0.2594192724672	0.501464945107679	NA
GM12878	En02^REST_chr1:47613153-47613353_Ref	En02	REST_chr1:47613153-47613353_Ref	-0.170586416112742	NA	NA	0	NA
GM12878	En02^REST_chr1:47742627-47742827_Ref	En02	REST_chr1:47742627-47742827_Ref	-1.12484718958018	NA	NA	0	NA
GM12878	En02^REST_chr1:47884660-47884860_Ref	En02	REST_chr1:47884660-47884860_Ref	-1.03045079256409	1.07159514232971	2.10204593489381	1.31337446792526	NA
GM12878	En02^REST_chr1:47884744-47884944_Ref	En02	REST_chr1:47884744-47884944_Ref	-0.219231154620501	-0.199408482499863	0.019822672120638	0.0738512773621138	NA
GM12878	En02^REST_chr1:48176286-48176486_Ref	En02	REST_chr1:48176286-48176486_Ref	1.36555275783029	1.69225943889745	0.326706681067158	0.287402262144321	0.141824176239888
GM12878	En02^REST_chr1:49219106-49219306_Ref	En02	REST_chr1:49219106-49219306_Ref	0.469410993726742	-0.617894240348261	-1.087305234075	0.769334658283772	NA
GM12878	En02^REST_chr1:5061623-5061823_Ref	En02	REST_chr1:5061623-5061823_Ref	0.629147744556715	0.568354774340129	-0.060792970216586	0.287535346395783	NA
GM12878	En02^REST_chr1:50733921-50734121_Ref	En02	REST_chr1:50733921-50734121_Ref	-1.19755299535208	-1.05363253560119	0.143920459750886	0.145992023017668	NA
GM12878	En02^REST_chr1:50745735-50745935_Ref	En02	REST_chr1:50745735-50745935_Ref	-0.347123358910601	NA	NA	0	NA
GM12878	En02^REST_chr1:51443876-51444076_Ref	En02	REST_chr1:51443876-51444076_Ref	0.979152586102211	1.09844237105066	0.119289784948448	0.17352547557065	NA
GM12878	En02^REST_chr1:51676790-51676990_Ref	En02	REST_chr1:51676790-51676990_Ref	NA	NA	NA	0	NA
GM12878	En02^REST_chr1:5258499-5258699_Ref	En02	REST_chr1:5258499-5258699_Ref	0.530262747032408	0.447621440002996	-0.0826413070294124	0.0164755528642962	NA
GM12878	En02^REST_chr1:52814453-52814653_Ref	En02	REST_chr1:52814453-52814653_Ref	0.356522071543645	-0.291974965802384	-0.648497037346029	0.508926581756908	NA
GM12878	En02^REST_chr1:53460514-53460714_Ref	En02	REST_chr1:53460514-53460714_Ref	0.169124342179115	-0.114536493613303	-0.283660835792418	0.0779400408577822	NA
GM12878	En02^REST_chr1:5347326-5347526_Ref	En02	REST_chr1:5347326-5347526_Ref	-0.418004902706274	1.20772620896602	1.62573111167229	0.743119817204665	NA
GM12878	En02^REST_chr1:53573357-53573557_Ref	En02	REST_chr1:53573357-53573557_Ref	-0.668293814380225	-0.0249542586886162	0.643339555691609	0.0602036740261416	NA
GM12878	En02^REST_chr1:53685787-53685987_Ref	En02	REST_chr1:53685787-53685987_Ref	3.06512249691375	2.79754475476059	-0.26757774215316	0.720031873365385	0.354766883707556
GM12878	En02^REST_chr1:53935860-53936060_Ref	En02	REST_chr1:53935860-53936060_Ref	1.62802836144575	2.77246122466827	1.14443286322251	1.07807677334495	0.52653011122853
GM12878	En02^REST_chr1:54013950-54014150_Ref	En02	REST_chr1:54013950-54014150_Ref	-0.261288265111524	0.320143193285939	0.581431458397463	0.0547547388267123	NA
GM12878	En02^REST_chr1:54641739-54641939_Ref	En02	REST_chr1:54641739-54641939_Ref	-0.662207461119015	1.12143001691385	1.78363747803286	0.655161838735686	NA
GM12878	En02^REST_chr1:5507873-5508073_Ref	En02	REST_chr1:5507873-5508073_Ref	-0.42730921241954	0.161084347456561	0.588393559876101	0.544597112051904	NA
GM12878	En02^REST_chr1:5507996-5508196_Ref	En02	REST_chr1:5507996-5508196_Ref	-0.7353334162084	-0.11818162211472	0.61715179409368	0.360841069430389	NA
GM12878	En02^REST_chr1:55170929-55171129_Ref	En02	REST_chr1:55170929-55171129_Ref	-0.225522158825173	-0.228969360473262	-0.0034472016480892	0.126029854425335	NA
GM12878	En02^REST_chr1:56186907-56187107_Ref	En02	REST_chr1:56186907-56187107_Ref	0.735387512000238	NA	NA	0	NA
GM12878	En02^REST_chr1:56750714-56750914_Ref	En02	REST_chr1:56750714-56750914_Ref	0.363511147118143	0.302854729048909	-0.0606564180692342	0.317591452625491	NA
GM12878	En02^REST_chr1:57724621-57724821_Ref	En02	REST_chr1:57724621-57724821_Ref	1.99581223664357	0.79752861296094	-1.19828362368263	0.150915081431579	NA
GM12878	En02^REST_chr1:5817007-5817207_Ref	En02	REST_chr1:5817007-5817207_Ref	-0.740106982841154	-0.297914098241282	0.442192884599872	0.26970622909284	NA
GM12878	En02^REST_chr1:58432759-58432959_Ref	En02	REST_chr1:58432759-58432959_Ref	-0.992188735100854	0.897807362310917	1.88999609741177	1.05827950907598	NA
GM12878	En02^REST_chr1:58710654-58710854_Ref	En02	REST_chr1:58710654-58710854_Ref	-2.37762505941351	0.11196036530616	2.48958542471967	1.15203727595545	NA
GM12878	En02^REST_chr1:58756441-58756641_Ref	En02	REST_chr1:58756441-58756641_Ref	-0.0954488274044824	0.246914084736307	0.342362912140789	0.101427623304467	NA
GM12878	En02^REST_chr1:5907356-5907556_Ref	En02	REST_chr1:5907356-5907556_Ref	-0.366399386243021	-0.758625159337445	-0.392225773094424	0.0724104186031271	NA
GM12878	En02^REST_chr1:5907446-5907646_Ref	En02	REST_chr1:5907446-5907646_Ref	0.00511998154163468	0.0207691347807405	0.0156491532391058	0.00558180304117536	NA
GM12878	En02^REST_chr1:59823385-59823585_Ref	En02	REST_chr1:59823385-59823585_Ref	-0.71477378074502	-0.406495636992285	0.308278143752735	0.246855621886395	NA
GM12878	En02^REST_chr1:60437231-60437431_Ref	En02	REST_chr1:60437231-60437431_Ref	-0.920140079535846	-0.539822835398676	0.38031724413717	0.580467131323986	NA
GM12878	En02^REST_chr1:60437243-60437443_Ref	En02	REST_chr1:60437243-60437443_Ref	-0.788822730250954	0.221158930386727	1.00998166063768	0.484908109407234	NA
GM12878	En02^REST_chr1:60437247-60437447_Ref	En02	REST_chr1:60437247-60437447_Ref	0.173683471434076	0.494008489144832	0.320325017710756	0.467467051877063	NA
GM12878	En02^REST_chr1:6112575-6112775_Ref	En02	REST_chr1:6112575-6112775_Ref	-0.00201495055880633	-0.548598807554515	-0.546583856995708	0.533176489923538	NA
GM12878	En02^REST_chr1:6221783-6221983_Ref	En02	REST_chr1:6221783-6221983_Ref	0.206517986507814	0.619111948417937	0.412593961910123	0.501841171986531	NA
GM12878	En02^REST_chr1:62902777-62902977_Ref	En02	REST_chr1:62902777-62902977_Ref	0.662133375180644	0.987902875320136	0.325769500139492	0.217644597567908	NA
GM12878	En02^REST_chr1:6305216-6305416_Ref	En02	REST_chr1:6305216-6305416_Ref	NA	1.83422656062277	NA	0	NA
GM12878	En02^REST_chr1:63249693-63249893_Ref	En02	REST_chr1:63249693-63249893_Ref	3.63914023237707	1.80124783808642	-1.83789239429065	5.59818380949579	1.78191606407447
GM12878	En02^REST_chr1:63614327-63614527_Ref	En02	REST_chr1:63614327-63614527_Ref	-1.11244351098205	-0.0280515700372455	1.0843919409448	0.840419349849049	NA
GM12878	En02^REST_chr1:6363751-6363951_Ref	En02	REST_chr1:6363751-6363951_Ref	0.0975166875229423	-0.377301853717226	-0.474818541240168	0.325862305558591	NA
GM12878	En02^REST_chr1:64505263-64505463_Ref	En02	REST_chr1:64505263-64505463_Ref	1.03234989745963	0.166849266698363	-0.86550063076127	0.856137203420405	NA
GM12878	En02^REST_chr1:64808919-64809119_Ref	En02	REST_chr1:64808919-64809119_Ref	-1.56936458056707	NA	NA	0	NA
GM12878	En02^REST_chr1:6500669-6500869_Ref	En02	REST_chr1:6500669-6500869_Ref	0.715936874806341	0.916237599915412	0.200300725109071	0.0801136434180767	NA
GM12878	En02^REST_chr1:65626583-65626783_Ref	En02	REST_chr1:65626583-65626783_Ref	-0.866737984789043	0.315339221014413	1.18207720580346	0	NA
GM12878	En02^REST_chr1:65805631-65805831_Ref	En02	REST_chr1:65805631-65805831_Ref	0.420017784139042	NA	NA	0	NA
GM12878	En02^REST_chr1:67025293-67025493_Ref	En02	REST_chr1:67025293-67025493_Ref	0.334327077192758	-0.45412522373351	-0.788452300926268	0.463408126634036	NA
GM12878	En02^REST_chr1:67519427-67519627_Ref	En02	REST_chr1:67519427-67519627_Ref	NA	NA	NA	0	NA
GM12878	En02^REST_chr1:67519688-67519888_Ref	En02	REST_chr1:67519688-67519888_Ref	2.09016530595253	2.44070567369415	0.350540367741622	0.321986371206132	0.159190175352137
GM12878	En02^REST_chr1:67945104-67945304_Ref	En02	REST_chr1:67945104-67945304_Ref	0.538329204001532	0.10422048655682	-0.434108717444712	0.19390892380193	NA
GM12878	En02^REST_chr1:67966189-67966389_Ref	En02	REST_chr1:67966189-67966389_Ref	0.769622887530307	0.301974280318291	-0.467648607212016	0.90177062854533	NA
GM12878	En02^REST_chr1:68319531-68319731_Ref	En02	REST_chr1:68319531-68319731_Ref	-0.583603778710065	NA	NA	0	NA
GM12878	En02^REST_chr1:70143434-70143634_Ref	En02	REST_chr1:70143434-70143634_Ref	NA	0.385215646041661	NA	0	NA
GM12878	En02^REST_chr1:7062891-7063091_Ref	En02	REST_chr1:7062891-7063091_Ref	0.181524120100499	0.542156482970901	0.360632362870402	0.0316337241863526	NA
GM12878	En02^REST_chr1:7106293-7106493_Ref	En02	REST_chr1:7106293-7106493_Ref	0.496993551008058	-0.722257855583148	-1.21925140659121	0.534282263736227	NA
GM12878	En02^REST_chr1:7106437-7106637_Ref	En02	REST_chr1:7106437-7106637_Ref	-0.491298612882349	-0.570524873752944	-0.0792262608705947	0.0746044361308382	NA
GM12878	En02^REST_chr1:7238913-7239113_Ref	En02	REST_chr1:7238913-7239113_Ref	NA	-0.323406977668796	NA	0	NA
GM12878	En02^REST_chr1:74968189-74968389_Ref	En02	REST_chr1:74968189-74968389_Ref	-0.944863690061778	-0.279040911357695	0.665822778704084	0.956684088009463	NA
GM12878	En02^REST_chr1:74969971-74970171_Ref	En02	REST_chr1:74969971-74970171_Ref	-0.938871669292317	-1.03255019586211	-0.0936785265697891	0.309088877624347	NA
GM12878	En02^REST_chr1:7571407-7571607_Ref	En02	REST_chr1:7571407-7571607_Ref	NA	-2.98619861350134	NA	0	NA
GM12878	En02^REST_chr1:76251929-76252129_Ref	En02	REST_chr1:76251929-76252129_Ref	0.239761788066496	0.852725303706995	0.612963515640499	0.565711861469503	NA
GM12878	En02^REST_chr1:7655501-7655701_Ref	En02	REST_chr1:7655501-7655701_Ref	0.74098805607892	0.711778926938806	-0.029209129140114	0.126872398691834	NA
GM12878	En02^REST_chr1:76664237-76664437_Ref	En02	REST_chr1:76664237-76664437_Ref	-0.470819636544434	NA	NA	0	NA
GM12878	En02^REST_chr1:7676498-7676698_Ref	En02	REST_chr1:7676498-7676698_Ref	-0.0541486328902823	-0.326060617249598	-0.271911984359316	0.336910237582877	NA
GM12878	En02^REST_chr1:77502355-77502555_Ref	En02	REST_chr1:77502355-77502555_Ref	0.0109802442313623	-0.147855171082002	-0.158835415313364	0.238742725541954	NA
GM12878	En02^REST_chr1:77528914-77529114_Ref	En02	REST_chr1:77528914-77529114_Ref	0.192940538156414	0.425273768239492	0.232333230083078	0.280292258097161	NA
GM12878	En02^REST_chr1:7771014-7771214_Ref	En02	REST_chr1:7771014-7771214_Ref	-0.209232854529452	-0.100309221766118	0.108923632763334	0.294600841915846	NA
GM12878	En02^REST_chr1:78225232-78225432_Ref	En02	REST_chr1:78225232-78225432_Ref	2.55652169388694	1.03918128822	-1.51734040566694	1.98719077347613	0.915925481749807
GM12878	En02^REST_chr1:7924103-7924303_Ref	En02	REST_chr1:7924103-7924303_Ref	-0.00566166745975128	0.247851386722666	0.253513054182417	0.312083602431555	NA
GM12878	En02^REST_chr1:8035510-8035710_Ref	En02	REST_chr1:8035510-8035710_Ref	0.1198070116006	-0.380503598287662	-0.500310609888262	0.450484332321661	NA
GM12878	En02^REST_chr1:84944865-84945065_Ref	En02	REST_chr1:84944865-84945065_Ref	4.17126191180744	4.65351866910387	0.482256757296433	1.23138433794947	0.599065648263536
GM12878	En02^REST_chr1:85137856-85138056_Ref	En02	REST_chr1:85137856-85138056_Ref	-0.499528476206184	1.41794392035777	1.91747239656396	0.820550341230092	NA
GM12878	En02^REST_chr1:85422405-85422605_Ref	En02	REST_chr1:85422405-85422605_Ref	-0.47350725467679	0.159543609699978	0.633050864376768	0.347705573484607	NA
GM12878	En02^REST_chr1:87597557-87597757_Ref	En02	REST_chr1:87597557-87597757_Ref	1.31856364630182	0.961482488129006	-0.357081158172816	1.36114592872113	0.659180856055739
GM12878	En02^REST_chr1:87797069-87797269_Ref	En02	REST_chr1:87797069-87797269_Ref	0.986988534291652	1.97737230898967	0.990383774698014	0.464125126910918	0.230939613568684
GM12878	En02^REST_chr1:87797138-87797338_Ref	En02	REST_chr1:87797138-87797338_Ref	1.32898769336863	1.95362647863481	0.624638785266177	0.00314891602230741	0.00167401734334235
GM12878	En02^REST_chr1:88108301-88108501_Ref	En02	REST_chr1:88108301-88108501_Ref	NA	-0.825155307094651	NA	0	NA
GM12878	En02^REST_chr1:88487301-88487501_Ref	En02	REST_chr1:88487301-88487501_Ref	0.604347302683577	-0.603744909392088	-1.20809221207566	0.849806473267219	NA
GM12878	En02^REST_chr1:8909080-8909280_Ref	En02	REST_chr1:8909080-8909280_Ref	0.43021440475888	2.74563243442766	2.31541802966878	0.00954210233164739	NA
GM12878	En02^REST_chr1:8933779-8933979_Ref	En02	REST_chr1:8933779-8933979_Ref	1.73386190113285	1.49905116295378	-0.234810738179079	0.589260498847253	0.291134240720977
GM12878	En02^REST_chr1:90228607-90228807_Ref	En02	REST_chr1:90228607-90228807_Ref	0.962551298337552	0.859691344444514	-0.102859953893038	0.155569544774315	NA
GM12878	En02^REST_chr1:90275020-90275220_Ref	En02	REST_chr1:90275020-90275220_Ref	-1.7263244348013	NA	NA	0	NA
GM12878	En02^REST_chr1:90358487-90358687_Ref	En02	REST_chr1:90358487-90358687_Ref	NA	NA	NA	0	NA
GM12878	En02^REST_chr1:9285192-9285392_Ref	En02	REST_chr1:9285192-9285392_Ref	0.88524457809201	-0.00114900774024301	-0.886393585832253	0.204244158873343	NA
GM12878	En02^REST_chr1:9363284-9363484_Ref	En02	REST_chr1:9363284-9363484_Ref	NA	1.37922068201369	NA	0	NA
GM12878	En02^REST_chr1:93900662-93900862_Ref	En02	REST_chr1:93900662-93900862_Ref	-0.668946330850095	0.563489432956634	1.23243576380673	0.870779586572342	NA
GM12878	En02^REST_chr1:94074124-94074324_Ref	En02	REST_chr1:94074124-94074324_Ref	0.778582341703386	0.118753968127038	-0.659828373576348	0.339808289816234	NA
GM12878	En02^REST_chr1:94089647-94089847_Ref	En02	REST_chr1:94089647-94089847_Ref	0.0471493883445977	0.5832632699958	0.536113881651202	0.451895689850454	NA
GM12878	En02^REST_chr1:94236283-94236483_Ref	En02	REST_chr1:94236283-94236483_Ref	-2.18881505928363	-0.880439884961706	1.30837517432193	0	NA
GM12878	En02^REST_chr1:94309824-94310024_Ref	En02	REST_chr1:94309824-94310024_Ref	0.266663199822281	1.32182253236462	1.05515933254234	0.667858414249505	NA
GM12878	En02^REST_chr1:94566263-94566463_Ref	En02	REST_chr1:94566263-94566463_Ref	-0.00114235601457406	-0.483379984175354	-0.48223762816078	0.200927472197877	NA
GM12878	En02^REST_chr1:95084003-95084203_Ref	En02	REST_chr1:95084003-95084203_Ref	-1.02231440396694	-0.0997042018154289	0.922610202151509	0.442816029484678	NA
GM12878	En02^REST_chr1:95455050-95455250_Ref	En02	REST_chr1:95455050-95455250_Ref	-0.689432090278668	1.02934859603519	1.71878068631386	0.828759580513435	NA
GM12878	En02^REST_chr1:9551144-9551344_Ref	En02	REST_chr1:9551144-9551344_Ref	0.259890172305064	0.499734378812669	0.239844206507606	0.397363679884878	NA
GM12878	En02^REST_chr1:95850221-95850421_Ref	En02	REST_chr1:95850221-95850421_Ref	-1.58299153765233	-0.234447441466627	1.34854409618571	0.0119177105689117	NA
GM12878	En02^REST_chr1:9785137-9785337_Ref	En02	REST_chr1:9785137-9785337_Ref	1.20581482236745	0.833480596215933	-0.372334226151514	0.623202245495446	0.308585021762724
GM12878	En02^REST_chr1:98513852-98514052_Ref	En02	REST_chr1:98513852-98514052_Ref	0.0266151827360191	-0.0970274242077169	-0.123642606943736	0.189505638493975	NA
GM12878	En02^REST_chr1:98585458-98585658_Ref	En02	REST_chr1:98585458-98585658_Ref	-0.423578202891218	0.481505317666086	0.905083520557304	0.65915740045604	NA
GM12878	En02^REST_chr1:9927485-9927685_Ref	En02	REST_chr1:9927485-9927685_Ref	-0.336238850852695	0.0540241988135142	0.39026304966621	0.22139143656834	NA
GM12878	En02^REST_chr10:100073406-100073606_Ref	En02	REST_chr10:100073406-100073606_Ref	-0.0317168394811488	-0.228164822947006	-0.196447983465858	0.54713220002147	NA
GM12878	En02^REST_chr10:100149758-100149958_Ref	En02	REST_chr10:100149758-100149958_Ref	-0.222015778811194	0.0772539547160025	0.299269733527197	0.42001187787274	NA
GM12878	En02^REST_chr10:101189385-101189585_Ref	En02	REST_chr10:101189385-101189585_Ref	-1.20535363278907	-0.567071066649873	0.638282566139198	0.481524080582461	NA
GM12878	En02^REST_chr10:102085019-102085219_Ref	En02	REST_chr10:102085019-102085219_Ref	-0.81446830760933	1.30775321614449	2.12222152375382	0.065751148806503	NA
GM12878	En02^REST_chr10:102131030-102131230_Ref	En02	REST_chr10:102131030-102131230_Ref	1.3505732212581	0.535354672306765	-0.815218548951336	1.54708960613753	0.738822110693993
GM12878	En02^REST_chr10:102133455-102133655_Ref	En02	REST_chr10:102133455-102133655_Ref	NA	0.200919795316911	NA	0	NA
GM12878	En02^REST_chr10:102440580-102440780_Ref	En02	REST_chr10:102440580-102440780_Ref	1.09629001882142	1.35520973286032	0.258919714038901	0.557757132363325	0.275938298932151
GM12878	En02^REST_chr10:102827528-102827728_Ref	En02	REST_chr10:102827528-102827728_Ref	0.242774216496165	0.192597190973642	-0.050177025522523	0.0634220721278878	NA
GM12878	En02^REST_chr10:102840796-102840996_Ref	En02	REST_chr10:102840796-102840996_Ref	0.56379989442802	0.132594606391313	-0.431205288036706	0.0320431884754513	NA
GM12878	En02^REST_chr10:102852629-102852829_Ref	En02	REST_chr10:102852629-102852829_Ref	0.165825281143983	0.312814500536759	0.146989219392776	0.358265394829176	NA
GM12878	En02^REST_chr10:102855470-102855670_Ref	En02	REST_chr10:102855470-102855670_Ref	1.689792230416	1.26065846577372	-0.429133764642282	1.36680839556363	0.661352377175863
GM12878	En02^REST_chr10:103051424-103051624_Ref	En02	REST_chr10:103051424-103051624_Ref	0.846948513422677	1.76500513764191	0.91805662421923	0.750859285092403	0.369268093376284
GM12878	En02^REST_chr10:103071526-103071726_Ref	En02	REST_chr10:103071526-103071726_Ref	0.635423320712807	0.999482102981189	0.364058782268382	0.0770567478941317	NA
GM12878	En02^REST_chr10:103454123-103454323_Ref	En02	REST_chr10:103454123-103454323_Ref	NA	0.644735474993643	NA	0	NA
GM12878	En02^REST_chr10:103800138-103800338_Ref	En02	REST_chr10:103800138-103800338_Ref	2.09694680584545	0.532416355318681	-1.56453045052677	0.773245960655547	NA
GM12878	En02^REST_chr10:103929280-103929480_Ref	En02	REST_chr10:103929280-103929480_Ref	0.913663508346634	0.351610696287104	-0.56205281205953	0.499398841384336	NA
GM12878	En02^REST_chr10:104121566-104121766_Ref	En02	REST_chr10:104121566-104121766_Ref	-2.99299391390969	0.103636189400718	3.09663010331041	0	NA
GM12878	En02^REST_chr10:104121624-104121824_Ref	En02	REST_chr10:104121624-104121824_Ref	0.521982038000985	-0.248874398080491	-0.770856436081476	0.0806612879044074	NA
GM12878	En02^REST_chr10:104221116-104221316_Ref	En02	REST_chr10:104221116-104221316_Ref	1.05171694538295	1.24656010672964	0.194843161346693	0.164920403484486	NA
GM12878	En02^REST_chr10:104387693-104387893_Ref	En02	REST_chr10:104387693-104387893_Ref	-0.0528117146579678	0.230306656260821	0.283118370918789	0.0996240713322933	NA
GM12878	En02^REST_chr10:104438578-104438778_Ref	En02	REST_chr10:104438578-104438778_Ref	-0.0305898157849623	-0.483297515641331	-0.452707699856369	0.424393364814969	NA
GM12878	En02^REST_chr10:104813800-104814000_Ref	En02	REST_chr10:104813800-104814000_Ref	0.467717637126043	0.267629946477143	-0.2000876906489	0.477926130390696	NA
GM12878	En02^REST_chr10:104935422-104935622_Ref	En02	REST_chr10:104935422-104935622_Ref	-1.65866547372953	-0.675162659469152	0.983502814260374	0.757660624481771	NA
GM12878	En02^REST_chr10:105025576-105025776_Ref	En02	REST_chr10:105025576-105025776_Ref	-1.64571757646688	-0.0500771356678973	1.59564044079898	0.749534902460458	NA
GM12878	En02^REST_chr10:105036869-105037069_Ref	En02	REST_chr10:105036869-105037069_Ref	0.424264192854303	0.780173663797073	0.35590947094277	0.23847040142124	NA
GM12878	En02^REST_chr10:105127661-105127861_Ref	En02	REST_chr10:105127661-105127861_Ref	2.92587162969666	NA	NA	0	NA
GM12878	En02^REST_chr10:105128181-105128381_Ref	En02	REST_chr10:105128181-105128381_Ref	1.7182664647723	1.27407333981262	-0.444193124959676	0.257647727119185	0.127565532686864
GM12878	En02^REST_chr10:105264248-105264448_Ref	En02	REST_chr10:105264248-105264448_Ref	NA	-0.15568333929967	NA	0	NA
GM12878	En02^REST_chr10:105532160-105532360_Ref	En02	REST_chr10:105532160-105532360_Ref	NA	NA	NA	0	NA
GM12878	En02^REST_chr10:105554031-105554231_Ref	En02	REST_chr10:105554031-105554231_Ref	0.230282499311254	0.20007263935919	-0.0302098599520634	0.338361855031628	NA
GM12878	En02^REST_chr10:105668161-105668361_Ref	En02	REST_chr10:105668161-105668361_Ref	1.79061823749423	1.32720353795916	-0.463414699535068	0.951680443993585	0.466248073108564
GM12878	En02^REST_chr10:105668168-105668368_Ref	En02	REST_chr10:105668168-105668368_Ref	1.74010468598622	2.27335307424381	0.533248388257588	0.30909804896568	0.152619361212162
GM12878	En02^REST_chr10:106307965-106308165_Ref	En02	REST_chr10:106307965-106308165_Ref	0.149056175820441	-0.0605284281549687	-0.209584603975409	0.541918597125299	NA
GM12878	En02^REST_chr10:106584257-106584457_Ref	En02	REST_chr10:106584257-106584457_Ref	-1.23076254211217	-0.12594247918098	1.10482006293119	0.0738562696588655	NA
GM12878	En02^REST_chr10:106584285-106584485_Ref	En02	REST_chr10:106584285-106584485_Ref	0.073751649647444	-1.09677008703697	-1.17052173668442	1.14223122981259	NA
GM12878	En02^REST_chr10:110729865-110730065_Ref	En02	REST_chr10:110729865-110730065_Ref	-0.538201508305731	-0.495145422947351	0.0430560853583799	0.0694440548782064	NA
GM12878	En02^REST_chr10:111483167-111483367_Ref	En02	REST_chr10:111483167-111483367_Ref	0.836413602951714	-0.0171046133423412	-0.853518216294055	0.127458009923453	NA
GM12878	En02^REST_chr10:111581527-111581727_Ref	En02	REST_chr10:111581527-111581727_Ref	-1.02144008198541	0.537782237161493	1.5592223191469	0.595518386655245	NA
GM12878	En02^REST_chr10:111928778-111928978_Ref	En02	REST_chr10:111928778-111928978_Ref	-0.289658480271595	0.603206452044094	0.892864932315689	0.968677005658896	NA
GM12878	En02^REST_chr10:112120716-112120916_Ref	En02	REST_chr10:112120716-112120916_Ref	0.516275836905774	-0.134016506094884	-0.650292343000659	0.335488502916828	NA
GM12878	En02^REST_chr10:112993290-112993490_Ref	En02	REST_chr10:112993290-112993490_Ref	NA	NA	NA	0	NA
GM12878	En02^REST_chr10:113271604-113271804_Ref	En02	REST_chr10:113271604-113271804_Ref	-0.652876349939394	1.0026782968125	1.65555464675189	0	NA
GM12878	En02^REST_chr10:113988555-113988755_Ref	En02	REST_chr10:113988555-113988755_Ref	-0.286308392296587	-0.44466930000939	-0.158360907712804	0.0641044644319727	NA
GM12878	En02^REST_chr10:114227531-114227731_Ref	En02	REST_chr10:114227531-114227731_Ref	-6.04326870845099	NA	NA	0	NA
GM12878	En02^REST_chr10:114953938-114954138_Ref	En02	REST_chr10:114953938-114954138_Ref	-0.19684164220433	0.569318745540273	0.766160387744603	0	NA
GM12878	En02^REST_chr10:115323374-115323574_Ref	En02	REST_chr10:115323374-115323574_Ref	NA	-0.0616593695627752	NA	0	NA
GM12878	En02^REST_chr10:115336694-115336894_Ref	En02	REST_chr10:115336694-115336894_Ref	0.408665429045774	-0.727709645325924	-1.1363750743717	0.300928552052631	NA
GM12878	En02^REST_chr10:115476496-115476696_Ref	En02	REST_chr10:115476496-115476696_Ref	1.17374866699155	-1.77070761791912	-2.94445628491067	0	NA
GM12878	En02^REST_chr10:116369373-116369573_Ref	En02	REST_chr10:116369373-116369573_Ref	-0.933830285075765	NA	NA	0	NA
GM12878	En02^REST_chr10:11639591-11639791_Ref	En02	REST_chr10:11639591-11639791_Ref	NA	NA	NA	0	NA
GM12878	En02^REST_chr10:1165066-1165266_Ref	En02	REST_chr10:1165066-1165266_Ref	-0.0359722406908882	-0.0268385025673059	0.00913373812358232	0.0252735496574386	NA
GM12878	En02^REST_chr10:116526396-116526596_Ref	En02	REST_chr10:116526396-116526596_Ref	0.388366577057148	-0.560356910380258	-0.948723487437407	0.553157781693767	NA
GM12878	En02^REST_chr10:117905988-117906188_Ref	En02	REST_chr10:117905988-117906188_Ref	0.873282522823414	0.14554958340055	-0.727732939422863	0.152995384591358	NA
GM12878	En02^REST_chr10:117943307-117943507_Ref	En02	REST_chr10:117943307-117943507_Ref	-0.461282833586748	NA	NA	0	NA
GM12878	En02^REST_chr10:117943421-117943621_Ref	En02	REST_chr10:117943421-117943621_Ref	0.482881767922346	0.765623374756655	0.282741606834308	0.0754719281687291	NA
GM12878	En02^REST_chr10:118556526-118556726_Ref	En02	REST_chr10:118556526-118556726_Ref	1.98517836108843	0.321316154265772	-1.66386220682265	1.32994319009446	0.645457984516686
GM12878	En02^REST_chr10:1193786-1193986_Ref	En02	REST_chr10:1193786-1193986_Ref	0.263920156072479	-0.288895945077887	-0.552816101150367	0.0546115972516563	NA
GM12878	En02^REST_chr10:120354094-120354294_Ref	En02	REST_chr10:120354094-120354294_Ref	1.40359330075051	1.34880128374198	-0.0547920170085356	0.0600298816299951	NA
GM12878	En02^REST_chr10:120610011-120610211_Ref	En02	REST_chr10:120610011-120610211_Ref	0.266055665630688	-0.328319385205935	-0.594375050836623	0.464538262989349	NA
GM12878	En02^REST_chr10:120610055-120610255_Ref	En02	REST_chr10:120610055-120610255_Ref	1.61055630924141	1.52927594481346	-0.0812803644279516	0.0781609656025054	0.0371686339746516
GM12878	En02^REST_chr10:120660114-120660314_Ref	En02	REST_chr10:120660114-120660314_Ref	-0.419923794930025	-0.626952652264809	-0.207028857334785	0.466150611340851	NA
GM12878	En02^REST_chr10:120958993-120959193_Ref	En02	REST_chr10:120958993-120959193_Ref	0.557323174570761	0.246414935090339	-0.310908239480422	0.171475651220992	NA
GM12878	En02^REST_chr10:120959023-120959223_Ref	En02	REST_chr10:120959023-120959223_Ref	0.575735060071727	-0.356361579755737	-0.932096639827465	0.507755183906814	NA
GM12878	En02^REST_chr10:121065837-121066037_Ref	En02	REST_chr10:121065837-121066037_Ref	1.01483397214272	0.716648762730466	-0.298185209412257	0.393180093624846	NA
GM12878	En02^REST_chr10:121161369-121161569_Ref	En02	REST_chr10:121161369-121161569_Ref	NA	2.04810058754055	NA	0	NA
GM12878	En02^REST_chr10:121204876-121205076_Ref	En02	REST_chr10:121204876-121205076_Ref	0.0226759024178294	0.0702863316020671	0.0476104291842377	0.153669041179452	NA
GM12878	En02^REST_chr10:121226291-121226491_Ref	En02	REST_chr10:121226291-121226491_Ref	2.03097624509149	2.3672417290536	0.336265483962106	0.343913793912016	0.17147248302763
GM12878	En02^REST_chr10:122448546-122448746_Ref	En02	REST_chr10:122448546-122448746_Ref	0.533622569003748	NA	NA	0	NA
GM12878	En02^REST_chr10:122610613-122610813_Ref	En02	REST_chr10:122610613-122610813_Ref	2.7631486738752	0.337606454864279	-2.42554221901092	1.50935033263979	0.722562181517769
GM12878	En02^REST_chr10:124487031-124487231_Ref	En02	REST_chr10:124487031-124487231_Ref	0.373251590580769	1.54667872515571	1.17342713457495	0.693593653786301	0.342021594581175
GM12878	En02^REST_chr10:124671414-124671614_Ref	En02	REST_chr10:124671414-124671614_Ref	-0.397137796136792	0.331144417291968	0.72828221342876	0.171566415547833	NA
GM12878	En02^REST_chr10:124671486-124671686_Ref	En02	REST_chr10:124671486-124671686_Ref	0.00739130569763143	-1.16013564782072	-1.16752695351835	0.580622646223229	NA
GM12878	En02^REST_chr10:124671515-124671715_Ref	En02	REST_chr10:124671515-124671715_Ref	-1.12657722730988	0.224572389721442	1.35114961703132	1.10081493998717	NA
GM12878	En02^REST_chr10:124853118-124853318_Ref	En02	REST_chr10:124853118-124853318_Ref	-0.121944188741857	-0.0914381984949341	0.0305059902469225	0.133216217865209	NA
GM12878	En02^REST_chr10:125232288-125232488_Ref	En02	REST_chr10:125232288-125232488_Ref	0.597228901187653	0.395099790062469	-0.202129111125184	0.265768434468501	NA
GM12878	En02^REST_chr10:125418972-125419172_Ref	En02	REST_chr10:125418972-125419172_Ref	0.883798519803571	1.24298463936057	0.359186119556997	0.344841062741803	0.17201342074538
GM12878	En02^REST_chr10:125425889-125426089_Ref	En02	REST_chr10:125425889-125426089_Ref	1.93434140446678	1.30178352295265	-0.63255788151413	0.772560365287302	0.379848248238471
GM12878	En02^REST_chr10:126107292-126107492_Ref	En02	REST_chr10:126107292-126107492_Ref	NA	NA	NA	0	NA
GM12878	En02^REST_chr10:127257437-127257637_Ref	En02	REST_chr10:127257437-127257637_Ref	-1.66527496432558	-0.975873225782179	0.6894017385434	0	NA
GM12878	En02^REST_chr10:128197182-128197382_Ref	En02	REST_chr10:128197182-128197382_Ref	0.0369363993892307	0.980670727392165	0.943734328002934	0.510257775265118	NA
GM12878	En02^REST_chr10:128915491-128915691_Ref	En02	REST_chr10:128915491-128915691_Ref	NA	0.919067597897327	NA	0	NA
GM12878	En02^REST_chr10:128915497-128915697_Ref	En02	REST_chr10:128915497-128915697_Ref	-0.92332656348297	NA	NA	0	NA
GM12878	En02^REST_chr10:128915509-128915709_Ref	En02	REST_chr10:128915509-128915709_Ref	-0.00546422619343235	-0.321491697330955	-0.316027471137523	0.361022400840429	NA
GM12878	En02^REST_chr10:129283487-129283687_Ref	En02	REST_chr10:129283487-129283687_Ref	-0.519551983838764	-0.163745723553948	0.355806260284817	0.041980743897106	NA
GM12878	En02^REST_chr10:129283536-129283736_Ref	En02	REST_chr10:129283536-129283736_Ref	0.698957143966691	0.814847472866031	0.11589032889934	0.232522678262687	NA
GM12878	En02^REST_chr10:129355296-129355496_Ref	En02	REST_chr10:129355296-129355496_Ref	-0.0896404905642026	-0.0197018968257447	0.0699385937384579	0.0603345983985967	NA
GM12878	En02^REST_chr10:129398898-129399098_Ref	En02	REST_chr10:129398898-129399098_Ref	0.155815341497573	NA	NA	0	NA
GM12878	En02^REST_chr10:129775914-129776114_Ref	En02	REST_chr10:129775914-129776114_Ref	1.98846393531315	1.08806859806709	-0.900395337246056	1.4638902742693	0.703328674034755
GM12878	En02^REST_chr10:130217197-130217397_Ref	En02	REST_chr10:130217197-130217397_Ref	-0.025559782478892	-0.485064265497103	-0.459504483018211	0.327334461376898	NA
GM12878	En02^REST_chr10:131124256-131124456_Ref	En02	REST_chr10:131124256-131124456_Ref	0.464995792404269	0.194170358730946	-0.270825433673323	0.114632786619032	NA
GM12878	En02^REST_chr10:13243165-13243365_Ref	En02	REST_chr10:13243165-13243365_Ref	0.300840795005131	0.737622766258806	0.436781971253675	0.341708176905004	NA
GM12878	En02^REST_chr10:132632537-132632737_Ref	En02	REST_chr10:132632537-132632737_Ref	-0.361039955657675	-0.124813852385458	0.236226103272217	0.0742695289950724	NA
GM12878	En02^REST_chr10:13266634-13266834_Ref	En02	REST_chr10:13266634-13266834_Ref	0.701452270426647	0.408691948056192	-0.292760322370455	0.0802068757133182	NA
GM12878	En02^REST_chr10:13266767-13266967_Ref	En02	REST_chr10:13266767-13266967_Ref	0.636321552740498	0.070671830714114	-0.565649722026384	0.450627660560953	NA
GM12878	En02^REST_chr10:132722477-132722677_Ref	En02	REST_chr10:132722477-132722677_Ref	-0.492419234970918	0.193837952004601	0.686257186975519	0.799272380875436	NA
GM12878	En02^REST_chr10:133152755-133152955_Ref	En02	REST_chr10:133152755-133152955_Ref	0.107365509949571	0.190265908817254	0.0829003988676826	0.297559311168896	NA
GM12878	En02^REST_chr10:133152776-133152976_Ref	En02	REST_chr10:133152776-133152976_Ref	1.18140947070609	0.0537127196927702	-1.12769675101332	0.44371359690459	NA
GM12878	En02^REST_chr10:133224106-133224306_Ref	En02	REST_chr10:133224106-133224306_Ref	NA	0.336592798675644	NA	0	NA
GM12878	En02^REST_chr10:13341540-13341740_Ref	En02	REST_chr10:13341540-13341740_Ref	1.13572855180331	1.1688024069018	0.033073855098493	0.0765612837434536	0.0364916331396479
GM12878	En02^REST_chr10:13382756-13382956_Ref	En02	REST_chr10:13382756-13382956_Ref	-1.25795181116093	-0.720029149808832	0.537922661352102	0.529363439517071	NA
GM12878	En02^REST_chr10:133836656-133836856_Ref	En02	REST_chr10:133836656-133836856_Ref	0.944522969227842	0.509168450147995	-0.435354519079847	0.745388167226205	0.367146093115793
GM12878	En02^REST_chr10:133868012-133868212_Ref	En02	REST_chr10:133868012-133868212_Ref	-0.217164179037245	NA	NA	0	NA
GM12878	En02^REST_chr10:133868153-133868353_Ref	En02	REST_chr10:133868153-133868353_Ref	-0.635921678380659	0.520647024810003	1.15656870319066	0.915776819967933	NA
GM12878	En02^REST_chr10:134007859-134008059_Ref	En02	REST_chr10:134007859-134008059_Ref	0.0438951702567972	0.130936571113227	0.0870414008564298	0.119633102951605	NA
GM12878	En02^REST_chr10:134036607-134036807_Ref	En02	REST_chr10:134036607-134036807_Ref	0.91047136903554	-0.229614785348505	-1.14008615438405	1.10945425825142	NA
GM12878	En02^REST_chr10:134088527-134088727_Ref	En02	REST_chr10:134088527-134088727_Ref	-0.667671966163064	-0.104571601238572	0.563100364924491	0.300408295029606	NA
GM12878	En02^REST_chr10:134108161-134108361_Ref	En02	REST_chr10:134108161-134108361_Ref	0.139871483179444	1.13659509255743	0.99672360937799	3.84353676276424	1.40497091764454
GM12878	En02^REST_chr10:134801336-134801536_Ref	En02	REST_chr10:134801336-134801536_Ref	1.86123556828865	2.55700395563576	0.695768387347105	0.632749417477124	0.313387179517507
GM12878	En02^REST_chr10:134893652-134893852_Ref	En02	REST_chr10:134893652-134893852_Ref	0.567796402376832	0.423241004774384	-0.144555397602448	0.176469662928734	NA
GM12878	En02^REST_chr10:135055179-135055379_Ref	En02	REST_chr10:135055179-135055379_Ref	0.745181052292232	-1.14158459585633	-1.88676564814856	0	NA
GM12878	En02^REST_chr10:13628865-13629065_Ref	En02	REST_chr10:13628865-13629065_Ref	2.84102165444354	3.59067316556974	0.749651511126199	2.6795993497462	1.15631315462796
GM12878	En02^REST_chr10:13749366-13749566_Ref	En02	REST_chr10:13749366-13749566_Ref	-1.13339398212953	-1.01971307098699	0.113680911142542	0.304193110584147	NA
GM12878	En02^REST_chr10:14614071-14614271_Ref	En02	REST_chr10:14614071-14614271_Ref	1.54778970927883	0.230172345114031	-1.3176173641648	1.19224957796322	NA
GM12878	En02^REST_chr10:15210527-15210727_Ref	En02	REST_chr10:15210527-15210727_Ref	2.80737652572934	2.17325794513381	-0.634118580595531	0.761754965076413	0.374303717879726
GM12878	En02^REST_chr10:16161536-16161736_Ref	En02	REST_chr10:16161536-16161736_Ref	-5.34576434125836	NA	NA	0	NA
GM12878	En02^REST_chr10:16654347-16654547_Ref	En02	REST_chr10:16654347-16654547_Ref	0.171209998764481	0.517828855426587	0.346618856662107	0.0476346263221224	NA
GM12878	En02^REST_chr10:1685745-1685945_Ref	En02	REST_chr10:1685745-1685945_Ref	0.574690284690152	-0.771400941790197	-1.34609122648035	0.891284941100882	NA
GM12878	En02^REST_chr10:16866825-16867025_Ref	En02	REST_chr10:16866825-16867025_Ref	-0.780570804305681	0.97635514974515	1.75692595405083	0.215968679499295	NA
GM12878	En02^REST_chr10:17156023-17156223_Ref	En02	REST_chr10:17156023-17156223_Ref	0.833184784210353	-0.0424405800546789	-0.875625364265032	0.472960761688309	NA
GM12878	En02^REST_chr10:1720525-1720725_Ref	En02	REST_chr10:1720525-1720725_Ref	0.655727704310349	0.518251475360866	-0.137476228949483	0.0757651072747909	NA
GM12878	En02^REST_chr10:17251396-17251596_Ref	En02	REST_chr10:17251396-17251596_Ref	-1.18827343496895	0.0609788750631748	1.24925231003212	0.759557834438381	NA
GM12878	En02^REST_chr10:17270535-17270735_Ref	En02	REST_chr10:17270535-17270735_Ref	-0.146117449006231	0.430465306828173	0.576582755834405	0.224435688732253	NA
GM12878	En02^REST_chr10:17270584-17270784_Ref	En02	REST_chr10:17270584-17270784_Ref	0.54952366253289	1.51407074378342	0.964547081250528	0.999966411180422	NA
GM12878	En02^REST_chr10:1795257-1795457_Ref	En02	REST_chr10:1795257-1795457_Ref	-1.8330260226073	-1.07699706890828	0.75602895369902	0	NA
GM12878	En02^REST_chr10:18758138-18758338_Ref	En02	REST_chr10:18758138-18758338_Ref	-0.88951012588625	0.0884425577336817	0.977952683619932	0.363315492108409	NA
GM12878	En02^REST_chr10:2053300-2053500_Ref	En02	REST_chr10:2053300-2053500_Ref	-0.49676433739407	0.98838998159528	1.48515431898935	0.654237039702582	NA
GM12878	En02^REST_chr10:2274768-2274968_Ref	En02	REST_chr10:2274768-2274968_Ref	-1.04677514194399	0.411322481318783	1.45809762326277	0	NA
GM12878	En02^REST_chr10:23460309-23460509_Ref	En02	REST_chr10:23460309-23460509_Ref	0.518021033937576	-0.0297524357128915	-0.547773469650467	0.365538050424153	NA
GM12878	En02^REST_chr10:23805568-23805768_Ref	En02	REST_chr10:23805568-23805768_Ref	0.496083542514734	0.249601294433858	-0.246482248080876	0.184235825420809	NA
GM12878	En02^REST_chr10:24544923-24545123_Ref	En02	REST_chr10:24544923-24545123_Ref	0.116576168755004	0.832136116427061	0.715559947672057	0.799440174402603	NA
GM12878	En02^REST_chr10:26538696-26538896_Ref	En02	REST_chr10:26538696-26538896_Ref	-2.71837084871539	NA	NA	0	NA
GM12878	En02^REST_chr10:26666342-26666542_Ref	En02	REST_chr10:26666342-26666542_Ref	0.215170124302515	0.72657938321778	0.511409258915265	0.314656086670941	NA
GM12878	En02^REST_chr10:26727512-26727712_Ref	En02	REST_chr10:26727512-26727712_Ref	1.64672782246441	1.00241463990566	-0.644313182558746	0.777683431750438	0.382618163853049
GM12878	En02^REST_chr10:27477911-27478111_Ref	En02	REST_chr10:27477911-27478111_Ref	-0.718838682202974	0.418481873657182	1.13732055586016	0.635396842752731	NA
GM12878	En02^REST_chr10:27529244-27529444_Ref	En02	REST_chr10:27529244-27529444_Ref	-0.140536603095945	0.862008045304906	1.00254464840085	0.640940898005747	0.317870225040614
GM12878	En02^REST_chr10:2775546-2775746_Ref	En02	REST_chr10:2775546-2775746_Ref	-1.13818480564023	0.324786407252705	1.46297121289293	0.459937015650108	NA
GM12878	En02^REST_chr10:29448966-29449166_Ref	En02	REST_chr10:29448966-29449166_Ref	0.275918782714891	0.474858268895833	0.198939486180942	0.0124045895016551	NA
GM12878	En02^REST_chr10:3006769-3006969_Ref	En02	REST_chr10:3006769-3006969_Ref	0.866981309670038	-0.333233148509981	-1.20021445818002	0.931367015219445	NA
GM12878	En02^REST_chr10:30093256-30093456_Ref	En02	REST_chr10:30093256-30093456_Ref	0.678020560769002	0.429068207761862	-0.24895235300714	0	NA
GM12878	En02^REST_chr10:30096529-30096729_Ref	En02	REST_chr10:30096529-30096729_Ref	0.766756658670051	0.441545974903676	-0.325210683766375	0.12609780713059	NA
GM12878	En02^REST_chr10:30673727-30673927_Ref	En02	REST_chr10:30673727-30673927_Ref	0.180720934355416	0.942335620194578	0.761614685839162	1.28186564853143	NA
GM12878	En02^REST_chr10:30673753-30673953_Ref	En02	REST_chr10:30673753-30673953_Ref	0.135623626296674	0.346387269044845	0.210763642748171	0.553706616626833	NA
GM12878	En02^REST_chr10:31188004-31188204_Ref	En02	REST_chr10:31188004-31188204_Ref	NA	-0.902119353867089	NA	0	NA
GM12878	En02^REST_chr10:32261554-32261754_Ref	En02	REST_chr10:32261554-32261754_Ref	-0.937381310093504	-0.511895056632952	0.425486253460552	0.479652434698736	NA
GM12878	En02^REST_chr10:32345053-32345253_Ref	En02	REST_chr10:32345053-32345253_Ref	1.70718598894805	2.54524549178614	0.838059502838084	1.07350579155782	0.524602139867321
GM12878	En02^REST_chr10:329878-330078_Ref	En02	REST_chr10:329878-330078_Ref	-0.447866732930304	1.95837195405918	2.40623868698948	1.36215572419146	0.659552224970994
GM12878	En02^REST_chr10:33246408-33246608_Ref	En02	REST_chr10:33246408-33246608_Ref	2.36907031250403	0.562038399220657	-1.80703191328337	0.479394353091619	0.238656420246098
GM12878	En02^REST_chr10:3356035-3356235_Ref	En02	REST_chr10:3356035-3356235_Ref	1.75890844174892	1.09520543105032	-0.663703010698594	0.821021021378538	0.403070770513633
GM12878	En02^REST_chr10:35283618-35283818_Ref	En02	REST_chr10:35283618-35283818_Ref	2.18442444461092	1.93684772552472	-0.247576719086205	0.317988543065054	0.157065947422605
GM12878	En02^REST_chr10:3553772-3553972_Ref	En02	REST_chr10:3553772-3553972_Ref	0.161104356715271	0.0907233033638046	-0.0703810533514666	0.351407495153745	NA
GM12878	En02^REST_chr10:35549084-35549284_Ref	En02	REST_chr10:35549084-35549284_Ref	0.679368266098479	1.80368953159203	1.12432126549355	1.78153966492076	0.835098084017838
GM12878	En02^REST_chr10:36461623-36461823_Ref	En02	REST_chr10:36461623-36461823_Ref	0.217816333275594	0.291068399437636	0.0732520661620416	0.0415610342366999	NA
GM12878	En02^REST_chr10:37001616-37001816_Ref	En02	REST_chr10:37001616-37001816_Ref	NA	NA	NA	0	NA
GM12878	En02^REST_chr10:37001748-37001948_Ref	En02	REST_chr10:37001748-37001948_Ref	-0.442354350054566	0.908505622436146	1.35085997249071	0.127850829790796	NA
GM12878	En02^REST_chr10:38719254-38719454_Ref	En02	REST_chr10:38719254-38719454_Ref	0.240897798100854	0.550277796022698	0.309379997921844	0.0702245949310054	NA
GM12878	En02^REST_chr10:4245873-4246073_Ref	En02	REST_chr10:4245873-4246073_Ref	0.373604982338548	-0.352707474007879	-0.726312456346427	0.200902387395486	NA
GM12878	En02^REST_chr10:43278217-43278417_Ref	En02	REST_chr10:43278217-43278417_Ref	1.49694492881235	1.80155587898457	0.304610950172222	0.611592165929835	0.302754489767999
GM12878	En02^REST_chr10:43362165-43362365_Ref	En02	REST_chr10:43362165-43362365_Ref	1.31917539737504	1.53207874007409	0.212903342699049	0.180488447835103	0.0885466602702331
GM12878	En02^REST_chr10:43589017-43589217_Ref	En02	REST_chr10:43589017-43589217_Ref	0.254269920790267	0.533353494783908	0.279083573993641	0.626617928823103	NA
GM12878	En02^REST_chr10:43778419-43778619_Ref	En02	REST_chr10:43778419-43778619_Ref	0.231923987643233	2.57036601205441	2.33844202441118	2.33240643333333	1.04074077622195
GM12878	En02^REST_chr10:43779883-43780083_Ref	En02	REST_chr10:43779883-43780083_Ref	-1.31429400154568	0.175629280536054	1.48992328208173	1.14794911543046	NA
GM12878	En02^REST_chr10:43780022-43780222_Ref	En02	REST_chr10:43780022-43780222_Ref	0.223859981406197	0.689023932790881	0.465163951384684	0.0747795202573483	NA
GM12878	En02^REST_chr10:43843937-43844137_Ref	En02	REST_chr10:43843937-43844137_Ref	1.55955302049897	1.88313779919613	0.323584778697156	0.343185436556871	0.171206977775907
GM12878	En02^REST_chr10:43892125-43892325_Ref	En02	REST_chr10:43892125-43892325_Ref	NA	NA	NA	0	NA
GM12878	En02^REST_chr10:44144080-44144280_Ref	En02	REST_chr10:44144080-44144280_Ref	2.14621463180297	1.95567767718359	-0.190536954619379	0.0925864010305675	NA
GM12878	En02^REST_chr10:44388026-44388226_Ref	En02	REST_chr10:44388026-44388226_Ref	0.551823708122292	0.345729242758556	-0.206094465363736	0.0339918830926084	NA
GM12878	En02^REST_chr10:44732362-44732562_Ref	En02	REST_chr10:44732362-44732562_Ref	-0.415907393843429	-0.158475185893557	0.257432207949872	0.0965072164410278	NA
GM12878	En02^REST_chr10:45389603-45389803_Ref	En02	REST_chr10:45389603-45389803_Ref	-0.603831414752904	-0.662386381578483	-0.0585549668255781	0.0645711675963	NA
GM12878	En02^REST_chr10:45919629-45919829_Ref	En02	REST_chr10:45919629-45919829_Ref	-1.0174889296629	-0.486954863451382	0.53053406621152	1.49407798134812	NA
GM12878	En02^REST_chr10:49689546-49689746_Ref	En02	REST_chr10:49689546-49689746_Ref	-0.129602150262849	0.392756304109914	0.522358454372762	0.264956271684339	NA
GM12878	En02^REST_chr10:49932264-49932464_Ref	En02	REST_chr10:49932264-49932464_Ref	0.316827245950498	0.275179746293245	-0.0416474996572529	0.13757115781493	NA
GM12878	En02^REST_chr10:50575669-50575869_Ref	En02	REST_chr10:50575669-50575869_Ref	0.0623529255500937	0.782709450576594	0.7203565250265	1.00905876401348	NA
GM12878	En02^REST_chr10:50575681-50575881_Ref	En02	REST_chr10:50575681-50575881_Ref	-0.461493835798314	0.633908249720691	1.09540208551901	0.793621657644144	NA
GM12878	En02^REST_chr10:50984959-50985159_Ref	En02	REST_chr10:50984959-50985159_Ref	0.51720026081864	-1.08439265174057	-1.60159291255921	0.823512916903987	NA
GM12878	En02^REST_chr10:51489177-51489377_Ref	En02	REST_chr10:51489177-51489377_Ref	1.58355935821539	0.107628516809409	-1.47593084140599	0.850610250691997	0.416548198363396
GM12878	En02^REST_chr10:54212562-54212762_Ref	En02	REST_chr10:54212562-54212762_Ref	-0.208841053993549	0.392829992644838	0.601671046638388	0	NA
GM12878	En02^REST_chr10:5488490-5488690_Ref	En02	REST_chr10:5488490-5488690_Ref	3.61247380267373	3.22467759867641	-0.387796203997318	1.50031192298081	0.718479788931842
GM12878	En02^REST_chr10:56959886-56960086_Ref	En02	REST_chr10:56959886-56960086_Ref	0.256633157218846	0.513542109553926	0.25690895233508	0.305239374865995	NA
GM12878	En02^REST_chr10:59381335-59381535_Ref	En02	REST_chr10:59381335-59381535_Ref	0.638948958317809	-0.120314670576521	-0.759263628894329	0	NA
GM12878	En02^REST_chr10:59908807-59909007_Ref	En02	REST_chr10:59908807-59909007_Ref	0.654241747541118	NA	NA	0	NA
GM12878	En02^REST_chr10:59935857-59936057_Ref	En02	REST_chr10:59935857-59936057_Ref	-0.36123785014146	0.55155888553372	0.91279673567518	1.09043263942707	NA
GM12878	En02^REST_chr10:61025014-61025214_Ref	En02	REST_chr10:61025014-61025214_Ref	NA	NA	NA	0	NA
GM12878	En02^REST_chr10:6281350-6281550_Ref	En02	REST_chr10:6281350-6281550_Ref	1.40993889975792	0.967347440794966	-0.44259145896295	0.55562478517259	0.274970950012888
GM12878	En02^REST_chr10:6321581-6321781_Ref	En02	REST_chr10:6321581-6321781_Ref	-0.458197952567052	-0.0579760030226374	0.400221949544414	0.322584641671301	NA
GM12878	En02^REST_chr10:64139259-64139459_Ref	En02	REST_chr10:64139259-64139459_Ref	0.128767251967142	-0.0897674805646705	-0.218534732531812	0.0118053724066056	NA
GM12878	En02^REST_chr10:64413108-64413308_Ref	En02	REST_chr10:64413108-64413308_Ref	1.91029392374182	1.33683115497225	-0.573462768769573	0.831364241621019	0.407468617424282
GM12878	En02^REST_chr10:64571273-64571473_Ref	En02	REST_chr10:64571273-64571473_Ref	0.448616811033162	0.246362935569767	-0.202253875463396	0.132619095748027	NA
GM12878	En02^REST_chr10:64571278-64571478_Ref	En02	REST_chr10:64571278-64571478_Ref	0.513579380014675	-0.331246585047372	-0.844825965062047	0.684901472882615	NA
GM12878	En02^REST_chr10:66346799-66346999_Ref	En02	REST_chr10:66346799-66346999_Ref	NA	NA	NA	0	NA
GM12878	En02^REST_chr10:6709152-6709352_Ref	En02	REST_chr10:6709152-6709352_Ref	NA	NA	NA	0	NA
GM12878	En02^REST_chr10:6755176-6755376_Ref	En02	REST_chr10:6755176-6755376_Ref	-0.886564500308537	0.618068790485432	1.50463329079397	0.753087812278522	NA
GM12878	En02^REST_chr10:6755754-6755954_Ref	En02	REST_chr10:6755754-6755954_Ref	-0.0216680056284474	0.739810018823411	0.761478024451858	0.409174785393427	NA
GM12878	En02^REST_chr10:6768989-6769189_Ref	En02	REST_chr10:6768989-6769189_Ref	0.169514456226802	-0.564815642523535	-0.734330098750338	0.786231916711372	NA
GM12878	En02^REST_chr10:6882144-6882344_Ref	En02	REST_chr10:6882144-6882344_Ref	0.906608423419303	1.97446161698727	1.06785319356797	1.33595737367003	0.648520090520263
GM12878	En02^REST_chr10:69540998-69541198_Ref	En02	REST_chr10:69540998-69541198_Ref	-0.507705788025763	0.757391372070248	1.26509716009601	0.494160366823743	NA
GM12878	En02^REST_chr10:70166288-70166488_Ref	En02	REST_chr10:70166288-70166488_Ref	1.52011762942622	2.45906546088431	0.938947831458093	0.693991816090207	NA
GM12878	En02^REST_chr10:70166464-70166664_Ref	En02	REST_chr10:70166464-70166664_Ref	1.07253403814219	1.24820002990468	0.175665991762493	0.749502756720196	0.368783711169631
GM12878	En02^REST_chr10:70231322-70231522_Ref	En02	REST_chr10:70231322-70231522_Ref	0.523229406785451	1.52791481253734	1.00468540575189	0.392295754723665	0.195217212608805
GM12878	En02^REST_chr10:70748658-70748858_Ref	En02	REST_chr10:70748658-70748858_Ref	NA	0.623447737060087	NA	0	NA
GM12878	En02^REST_chr10:71014722-71014922_Ref	En02	REST_chr10:71014722-71014922_Ref	0.473435903564316	0.175905949363932	-0.297529954200384	0.205955002369472	NA
GM12878	En02^REST_chr10:71327681-71327881_Ref	En02	REST_chr10:71327681-71327881_Ref	0.517651485302858	0.696458925640943	0.178807440338085	0.217118132186714	NA
GM12878	En02^REST_chr10:71327788-71327988_Ref	En02	REST_chr10:71327788-71327988_Ref	-0.118008403540141	-0.204606815462312	-0.086598411922171	0.0583491153686123	NA
GM12878	En02^REST_chr10:71930142-71930342_Ref	En02	REST_chr10:71930142-71930342_Ref	3.63888894781756	3.12878183775813	-0.510107110059426	2.10249763753109	0.964495032556279
GM12878	En02^REST_chr10:72075699-72075899_Ref	En02	REST_chr10:72075699-72075899_Ref	-0.25277141121683	0.12927403991092	0.38204545112775	0.197325941829635	NA
GM12878	En02^REST_chr10:72084212-72084412_Ref	En02	REST_chr10:72084212-72084412_Ref	1.19897127121395	0.907387452726046	-0.291583818487904	0.280038101372106	0.138397971105969
GM12878	En02^REST_chr10:72318688-72318888_Ref	En02	REST_chr10:72318688-72318888_Ref	-0.0228210999005803	-0.0219954212312361	0.000825678669344191	0.0495157521115979	NA
GM12878	En02^REST_chr10:72318696-72318896_Ref	En02	REST_chr10:72318696-72318896_Ref	0.038239582981578	0.212708781431676	0.174469198450098	0.260737215293835	NA
GM12878	En02^REST_chr10:72513091-72513291_Ref	En02	REST_chr10:72513091-72513291_Ref	-0.847896138164023	-0.482292120823036	0.365604017340987	0.201560637471742	NA
GM12878	En02^REST_chr10:72973517-72973717_Ref	En02	REST_chr10:72973517-72973717_Ref	-0.0925655475971679	-0.210984856946316	-0.118419309349149	0.186013979601035	NA
GM12878	En02^REST_chr10:73016134-73016334_Ref	En02	REST_chr10:73016134-73016334_Ref	-0.0772671849615336	-0.635462933321901	-0.558195748360368	0.11272583298709	NA
GM12878	En02^REST_chr10:73246398-73246598_Ref	En02	REST_chr10:73246398-73246598_Ref	0.624373292171991	1.48978731960166	0.865414027429664	0.576738125356109	0.284791460419238
GM12878	En02^REST_chr10:73337928-73338128_Ref	En02	REST_chr10:73337928-73338128_Ref	0.258280804086831	-0.000159852650873083	-0.258440656737704	0.236657943504269	NA
GM12878	En02^REST_chr10:73468001-73468201_Ref	En02	REST_chr10:73468001-73468201_Ref	1.07832957600331	0.696672975475497	-0.381656600527815	0.100236022153423	0.0477362835683535
GM12878	En02^REST_chr10:73526469-73526669_Ref	En02	REST_chr10:73526469-73526669_Ref	0.479571208948393	0.75510180882943	0.275530599881037	0.105874509884102	NA
GM12878	En02^REST_chr10:74034675-74034875_Ref	En02	REST_chr10:74034675-74034875_Ref	0.0187202789697364	0.18408259585503	0.165362316885294	0.112748716760455	NA
GM12878	En02^REST_chr10:74097103-74097303_Ref	En02	REST_chr10:74097103-74097303_Ref	-0.388231632170933	-0.890908096083034	-0.502676463912101	0	NA
GM12878	En02^REST_chr10:74124006-74124206_Ref	En02	REST_chr10:74124006-74124206_Ref	0.100738784624507	0.0994743102561505	-0.00126447436835683	0.173239722853975	NA
GM12878	En02^REST_chr10:74124238-74124438_Ref	En02	REST_chr10:74124238-74124438_Ref	2.04690780558175	2.20005324903143	0.153145443449683	0.312553690625096	0.154300204887337
GM12878	En02^REST_chr10:7451119-7451319_Ref	En02	REST_chr10:7451119-7451319_Ref	1.09478181988445	0.605129945915302	-0.489651873969147	0.13573250963402	NA
GM12878	En02^REST_chr10:75006907-75007107_Ref	En02	REST_chr10:75006907-75007107_Ref	4.44936767320828	4.19950388151205	-0.24986379169623	0.815885737648805	0.400519121146224
GM12878	En02^REST_chr10:75420793-75420993_Ref	En02	REST_chr10:75420793-75420993_Ref	-0.896280388967816	0.517819124266704	1.41409951323452	0	NA
GM12878	En02^REST_chr10:76995641-76995841_Ref	En02	REST_chr10:76995641-76995841_Ref	2.52424652057707	NA	NA	0	NA
GM12878	En02^REST_chr10:76995697-76995897_Ref	En02	REST_chr10:76995697-76995897_Ref	1.10837233020277	0.713980959889131	-0.394391370313634	0.658129198818193	NA
GM12878	En02^REST_chr10:77054621-77054821_Ref	En02	REST_chr10:77054621-77054821_Ref	-0.0521207839577229	0.378639181019582	0.430759964977305	0.314105854221867	NA
GM12878	En02^REST_chr10:77170086-77170286_Ref	En02	REST_chr10:77170086-77170286_Ref	-0.436231721751518	0.0167159704645176	0.452947692216036	0.530021195087507	NA
GM12878	En02^REST_chr10:77290163-77290363_Ref	En02	REST_chr10:77290163-77290363_Ref	-0.459124095938156	-0.00211765262959465	0.457006443308561	0.38727560377979	NA
GM12878	En02^REST_chr10:77777201-77777401_Ref	En02	REST_chr10:77777201-77777401_Ref	0.0208623436474127	0.553395620109584	0.532533276462172	0.481762353177108	NA
GM12878	En02^REST_chr10:77777234-77777434_Ref	En02	REST_chr10:77777234-77777434_Ref	-0.802922536986245	0.300515410152589	1.10343794713883	0.745555862307359	NA
GM12878	En02^REST_chr10:79057164-79057364_Ref	En02	REST_chr10:79057164-79057364_Ref	0.230908111290376	0.824221726120471	0.593313614830095	0.247434941076175	NA
GM12878	En02^REST_chr10:79088246-79088446_Ref	En02	REST_chr10:79088246-79088446_Ref	0.780279090995292	0.25953761806313	-0.520741472932162	0.631138385468055	NA
GM12878	En02^REST_chr10:79152650-79152850_Ref	En02	REST_chr10:79152650-79152850_Ref	0.677528718778528	0.287277399579261	-0.390251319199267	0.0681526072188014	NA
GM12878	En02^REST_chr10:79273498-79273698_Ref	En02	REST_chr10:79273498-79273698_Ref	0.750494433013094	1.0179399303568	0.267445497343701	0.739467418005653	0.364506148784826
GM12878	En02^REST_chr10:79273596-79273796_Ref	En02	REST_chr10:79273596-79273796_Ref	0.669263255249644	0.890632374858314	0.22136911960867	0.479326087224795	0.238627380588498
GM12878	En02^REST_chr10:79439921-79440121_Ref	En02	REST_chr10:79439921-79440121_Ref	-0.508376555789784	-0.238709925940448	0.269666629849336	0.244312931546295	NA
GM12878	En02^REST_chr10:79649043-79649243_Ref	En02	REST_chr10:79649043-79649243_Ref	0.215103874043383	0.390176817995724	0.175072943952342	0.268424537172785	NA
GM12878	En02^REST_chr10:79808457-79808657_Ref	En02	REST_chr10:79808457-79808657_Ref	0.198902745088195	0.0118844251858978	-0.187018319902297	0.252541587242731	NA
GM12878	En02^REST_chr10:79808595-79808795_Ref	En02	REST_chr10:79808595-79808795_Ref	0.521636916356812	0.281902004565108	-0.239734911791704	0	NA
GM12878	En02^REST_chr10:80015931-80016131_Ref	En02	REST_chr10:80015931-80016131_Ref	1.85587948930905	2.4017586007495	0.54587911144045	1.5062921893614	0.721416367116165
GM12878	En02^REST_chr10:80487052-80487252_Ref	En02	REST_chr10:80487052-80487252_Ref	-0.126293524881901	-0.316314808055597	-0.190021283173695	0.158503376039823	NA
GM12878	En02^REST_chr10:80734474-80734674_Ref	En02	REST_chr10:80734474-80734674_Ref	0.095447498142225	-0.0538196806906543	-0.149267178832879	0.255109806616142	NA
GM12878	En02^REST_chr10:80844018-80844218_Ref	En02	REST_chr10:80844018-80844218_Ref	1.7500135184258	NA	NA	0	NA
GM12878	En02^REST_chr10:80887064-80887264_Ref	En02	REST_chr10:80887064-80887264_Ref	0.091376048731588	-0.118391304366997	-0.209767353098585	0.114526325264634	NA
GM12878	En02^REST_chr10:80938619-80938819_Ref	En02	REST_chr10:80938619-80938819_Ref	0.433683547028803	0.9350650768733	0.501381529844497	0.4811639203933	0.239591875724943
GM12878	En02^REST_chr10:81248141-81248341_Ref	En02	REST_chr10:81248141-81248341_Ref	0.0642656566712681	0.368654698914226	0.304389042242958	0.398835823104179	NA
GM12878	En02^REST_chr10:8200473-8200673_Ref	En02	REST_chr10:8200473-8200673_Ref	0.0920638056791057	-0.195718424408067	-0.287782230087173	0.512746371816891	NA
GM12878	En02^REST_chr10:83738083-83738283_Ref	En02	REST_chr10:83738083-83738283_Ref	NA	-1.08000595024394	NA	0	NA
GM12878	En02^REST_chr10:84224268-84224468_Ref	En02	REST_chr10:84224268-84224468_Ref	0.150745387264189	-0.20045958308746	-0.351204970351649	0.611856590366063	NA
GM12878	En02^REST_chr10:85713935-85714135_Ref	En02	REST_chr10:85713935-85714135_Ref	0.105904084959741	0.315934768084388	0.210030683124647	0.250002781077544	NA
GM12878	En02^REST_chr10:85719974-85720174_Ref	En02	REST_chr10:85719974-85720174_Ref	0.207751610669364	1.51897565772301	1.31122404705365	0.554275592323216	NA
GM12878	En02^REST_chr10:85899546-85899746_Ref	En02	REST_chr10:85899546-85899746_Ref	1.85313612155175	1.84683887508792	-0.0062972464638269	0.0890071975144053	0.0423906083329735
GM12878	En02^REST_chr10:86051222-86051422_Ref	En02	REST_chr10:86051222-86051422_Ref	-0.514922247720777	NA	NA	0	NA
GM12878	En02^REST_chr10:86051285-86051485_Ref	En02	REST_chr10:86051285-86051485_Ref	-1.18884601356249	0.101520517313966	1.29036653087646	0.509254838323223	NA
GM12878	En02^REST_chr10:87839349-87839549_Ref	En02	REST_chr10:87839349-87839549_Ref	-1.32709961270509	0.744297789015775	2.07139740172087	0	NA
GM12878	En02^REST_chr10:87963352-87963552_Ref	En02	REST_chr10:87963352-87963552_Ref	-0.0299343449076677	-0.0942654441291879	-0.0643310992215201	0.0991395035475712	NA
GM12878	En02^REST_chr10:88066518-88066718_Ref	En02	REST_chr10:88066518-88066718_Ref	-0.56213726365747	-0.279097198626876	0.283040065030594	0.416736109662278	NA
GM12878	En02^REST_chr10:88079448-88079648_Ref	En02	REST_chr10:88079448-88079648_Ref	0.0441155236836552	0.196541615265875	0.152426091582219	0.230341552832607	NA
GM12878	En02^REST_chr10:88105525-88105725_Ref	En02	REST_chr10:88105525-88105725_Ref	0.663002061227937	NA	NA	0	NA
GM12878	En02^REST_chr10:88124514-88124714_Ref	En02	REST_chr10:88124514-88124714_Ref	-0.189891502948736	0.00337983776313346	0.193271340711869	0.281237665922208	NA
GM12878	En02^REST_chr10:8877810-8878010_Ref	En02	REST_chr10:8877810-8878010_Ref	1.17823481718627	NA	NA	0	NA
GM12878	En02^REST_chr10:89682137-89682337_Ref	En02	REST_chr10:89682137-89682337_Ref	0.81770837345656	1.29117337341675	0.473464999960187	0.109942701689115	NA
GM12878	En02^REST_chr10:89875239-89875439_Ref	En02	REST_chr10:89875239-89875439_Ref	-0.757149851930589	-0.0786719698697436	0.678477882060845	0.338279928289866	NA
GM12878	En02^REST_chr10:91011138-91011338_Ref	En02	REST_chr10:91011138-91011338_Ref	0.242531856774337	-0.332902138426443	-0.57543399520078	0.619349032861665	NA
GM12878	En02^REST_chr10:91174389-91174589_Ref	En02	REST_chr10:91174389-91174589_Ref	2.79135816900818	3.85542293053026	1.06406476152208	0.81009258589049	0.398151498122467
GM12878	En02^REST_chr10:92381429-92381629_Ref	En02	REST_chr10:92381429-92381629_Ref	-0.302637102079359	0.197660481397798	0.500297583477157	0.201535892978072	NA
GM12878	En02^REST_chr10:92923807-92924007_Ref	En02	REST_chr10:92923807-92924007_Ref	0.657171908970859	0.793735440723935	0.136563531753076	0.320416255341935	NA
GM12878	En02^REST_chr10:94881163-94881363_Ref	En02	REST_chr10:94881163-94881363_Ref	-0.0384156269086331	-1.02913224236793	-0.990716615459301	0.654503810396873	NA
GM12878	En02^REST_chr10:95826245-95826445_Ref	En02	REST_chr10:95826245-95826445_Ref	0.135022779719808	-0.10893640566785	-0.243959185387658	0.504022845783213	NA
GM12878	En02^REST_chr10:96162197-96162397_Ref	En02	REST_chr10:96162197-96162397_Ref	0.939993394682754	0.683678375144551	-0.256315019538203	0.481874357707417	NA
GM12878	En02^REST_chr10:97037423-97037623_Ref	En02	REST_chr10:97037423-97037623_Ref	NA	-0.755388417370304	NA	0	NA
GM12878	En02^REST_chr10:97171534-97171734_Ref	En02	REST_chr10:97171534-97171734_Ref	-0.506180215025101	-0.224442934765554	0.281737280259546	0	NA
GM12878	En02^REST_chr10:98256076-98256276_Ref	En02	REST_chr10:98256076-98256276_Ref	-0.500020870633106	0.402795893683436	0.902816764316543	0.541065154734889	NA
GM12878	En02^REST_chr10:98479612-98479812_Ref	En02	REST_chr10:98479612-98479812_Ref	0.0916366214509769	0.456734960280051	0.365098338829074	0.934501821341322	NA
GM12878	En02^REST_chr10:98731245-98731445_Ref	En02	REST_chr10:98731245-98731445_Ref	NA	1.05113716792839	NA	0	NA
GM12878	En02^REST_chr10:98825877-98826077_Ref	En02	REST_chr10:98825877-98826077_Ref	-0.697639430055216	1.86413885888915	2.56177828894437	0.826334312350762	0.405462833266134
GM12878	En02^REST_chr10:98827747-98827947_Ref	En02	REST_chr10:98827747-98827947_Ref	0.66151271160753	0.44373968595353	-0.217773025654	0.165662732872227	NA
GM12878	En02^REST_chr10:98841476-98841676_Ref	En02	REST_chr10:98841476-98841676_Ref	-0.00674168236677198	0.358354511168387	0.365096193535159	0.32010107755209	NA
GM12878	En02^REST_chr10:98841488-98841688_Ref	En02	REST_chr10:98841488-98841688_Ref	-0.798030553975931	-0.329723355397452	0.468307198578479	0.37783531241695	NA
GM12878	En02^REST_chr10:99171285-99171485_Ref	En02	REST_chr10:99171285-99171485_Ref	0.138404339189735	0.0126194513073451	-0.12578488788239	0.0207249640509654	NA
GM12878	En02^REST_chr10:99293098-99293298_Ref	En02	REST_chr10:99293098-99293298_Ref	-0.182661489677061	-0.159860857064261	0.0228006326128004	0.0294513200238879	NA
GM12878	En02^REST_chr10:99361051-99361251_Ref	En02	REST_chr10:99361051-99361251_Ref	0.499609582762138	-0.220571434625834	-0.720181017387972	0.244687993927942	NA
GM12878	En02^REST_chr10:99401248-99401448_Ref	En02	REST_chr10:99401248-99401448_Ref	NA	1.17404723379771	NA	0	NA
GM12878	En02^REST_chr10:99561302-99561502_Ref	En02	REST_chr10:99561302-99561502_Ref	0.412701897507348	0.0413051310147504	-0.371396766492597	0.166190381183359	NA
GM12878	En02^REST_chr10:99609909-99610109_Ref	En02	REST_chr10:99609909-99610109_Ref	NA	NA	NA	0	NA
GM12878	En02^REST_chr10:99815731-99815931_Ref	En02	REST_chr10:99815731-99815931_Ref	-0.177286560472877	0.895687309283199	1.07297386975608	0.62535694066393	NA
GM12878	En02^REST_chr10:99815808-99816008_Ref	En02	REST_chr10:99815808-99816008_Ref	-0.455162936165453	NA	NA	0	NA
GM12878	En02^REST_chr10:99834141-99834341_Ref	En02	REST_chr10:99834141-99834341_Ref	-6.08302391881927	1.09616035981582	7.17918427863509	0	NA
GM12878	En02^REST_chr11:1015936-1016136_Ref	En02	REST_chr11:1015936-1016136_Ref	-0.309623915639991	-0.514254349832696	-0.204630434192705	0.226272916561582	NA
GM12878	En02^REST_chr11:10315405-10315605_Ref	En02	REST_chr11:10315405-10315605_Ref	NA	NA	NA	0	NA
GM12878	En02^REST_chr11:103907785-103907985_Ref	En02	REST_chr11:103907785-103907985_Ref	0.45434040967844	0.475318179750649	0.0209777700722088	0.383039807697032	NA
GM12878	En02^REST_chr11:105543921-105544121_Ref	En02	REST_chr11:105543921-105544121_Ref	-6.64405184401133	-0.393920380790323	6.250131463221	0	NA
GM12878	En02^REST_chr11:106896485-106896685_Ref	En02	REST_chr11:106896485-106896685_Ref	NA	NA	NA	0	NA
GM12878	En02^REST_chr11:10757288-10757488_Ref	En02	REST_chr11:10757288-10757488_Ref	1.44121170073746	1.38846534301408	-0.0527463577233767	0.105589867278773	0.0504241637453069
GM12878	En02^REST_chr11:10814024-10814224_Ref	En02	REST_chr11:10814024-10814224_Ref	0.832304816958201	1.07601638603562	0.243711569077421	0.391131969523736	0.194718710850731
GM12878	En02^REST_chr11:108338112-108338312_Ref	En02	REST_chr11:108338112-108338312_Ref	3.92697820494286	3.9559973932717	0.0290191883288453	0.151632097012477	0.0736363546600869
GM12878	En02^REST_chr11:10921570-10921770_Ref	En02	REST_chr11:10921570-10921770_Ref	0.582643778632436	-1.18810083700779	-1.77074461564022	0.695047688576043	NA
GM12878	En02^REST_chr11:110167221-110167421_Ref	En02	REST_chr11:110167221-110167421_Ref	NA	NA	NA	0	NA
GM12878	En02^REST_chr11:111206032-111206232_Ref	En02	REST_chr11:111206032-111206232_Ref	0.423276121669085	-0.146157290792286	-0.569433412461371	0.384606502869287	NA
GM12878	En02^REST_chr11:111237158-111237358_Ref	En02	REST_chr11:111237158-111237358_Ref	0.0491771387983233	0.935560940522538	0.886383801724215	0.600632840356837	NA
GM12878	En02^REST_chr11:111536600-111536800_Ref	En02	REST_chr11:111536600-111536800_Ref	-0.666229977651817	0.264455491119892	0.930685468771709	0.574456348886159	NA
GM12878	En02^REST_chr11:111636782-111636982_Ref	En02	REST_chr11:111636782-111636982_Ref	1.40346561038795	-0.347780416514501	-1.75124602690245	2.4218455795473	1.07094478254624
GM12878	En02^REST_chr11:1117997-1118197_Ref	En02	REST_chr11:1117997-1118197_Ref	-0.014094329921586	0.103043301021774	0.11713763094336	0.0824077335439856	NA
GM12878	En02^REST_chr11:112028071-112028271_Ref	En02	REST_chr11:112028071-112028271_Ref	NA	0.230701274120584	NA	0	NA
GM12878	En02^REST_chr11:112097049-112097249_Ref	En02	REST_chr11:112097049-112097249_Ref	4.23686659682893	4.18063032369781	-0.0562362731311223	0.0897725431153611	0.0427999100245288
GM12878	En02^REST_chr11:113023322-113023522_Ref	En02	REST_chr11:113023322-113023522_Ref	NA	NA	NA	0	NA
GM12878	En02^REST_chr11:113023418-113023618_Ref	En02	REST_chr11:113023418-113023618_Ref	NA	NA	NA	0	NA
GM12878	En02^REST_chr11:113345130-113345330_Ref	En02	REST_chr11:113345130-113345330_Ref	-1.31824371246331	0.349681166344877	1.66792487880819	0.917573537061043	NA
GM12878	En02^REST_chr11:113461895-113462095_Ref	En02	REST_chr11:113461895-113462095_Ref	0.0266976978438399	-0.0352693825484226	-0.0619670803922625	0.31020920686234	NA
GM12878	En02^REST_chr11:113861978-113862178_Ref	En02	REST_chr11:113861978-113862178_Ref	-0.793062158133991	-0.316000714638509	0.477061443495482	0.437201816651672	NA
GM12878	En02^REST_chr11:11388404-11388604_Ref	En02	REST_chr11:11388404-11388604_Ref	NA	-0.932366545567985	NA	0	NA
GM12878	En02^REST_chr11:113898772-113898972_Ref	En02	REST_chr11:113898772-113898972_Ref	-0.15398483712183	0.822857394851765	0.976842231973595	0.434949692144707	NA
GM12878	En02^REST_chr11:114100821-114101021_Ref	En02	REST_chr11:114100821-114101021_Ref	-0.29330343928529	0.95321632648797	1.24651976577326	1.9472790389391	NA
GM12878	En02^REST_chr11:114192690-114192890_Ref	En02	REST_chr11:114192690-114192890_Ref	0.0179036784489061	-0.409376522800518	-0.427280201249424	0	NA
GM12878	En02^REST_chr11:115903239-115903439_Ref	En02	REST_chr11:115903239-115903439_Ref	0.257993991107205	1.29163502074002	1.03364102963282	1.48743882093571	NA
GM12878	En02^REST_chr11:116250242-116250442_Ref	En02	REST_chr11:116250242-116250442_Ref	-0.417925333225299	-0.153772245696479	0.264153087528821	0.218958425687428	NA
GM12878	En02^REST_chr11:116255233-116255433_Ref	En02	REST_chr11:116255233-116255433_Ref	0.393004791197872	-0.349315330530053	-0.742320121727925	0.604464953286394	NA
GM12878	En02^REST_chr11:116678986-116679186_Ref	En02	REST_chr11:116678986-116679186_Ref	-0.986422808247152	-0.429114681131752	0.5573081271154	0.044828987170296	NA
GM12878	En02^REST_chr11:117198849-117199049_Ref	En02	REST_chr11:117198849-117199049_Ref	1.31411260111035	0.520835183470916	-0.793277417639435	0.471240276954854	0.234524697596836
GM12878	En02^REST_chr11:117395496-117395696_Ref	En02	REST_chr11:117395496-117395696_Ref	0.220480792535058	0.874826556307624	0.654345763772567	0.398734696396113	NA
GM12878	En02^REST_chr11:117467898-117468098_Ref	En02	REST_chr11:117467898-117468098_Ref	-0.692442900764603	-1.69321302927893	-1.00077012851432	0	NA
GM12878	En02^REST_chr11:118298461-118298661_Ref	En02	REST_chr11:118298461-118298661_Ref	0.870730418725861	1.01457148870525	0.14384106997939	0	NA
GM12878	En02^REST_chr11:118401794-118401994_Ref	En02	REST_chr11:118401794-118401994_Ref	4.21210225849252	4.52862256854351	0.316520310050988	0.848242901694018	0.415785246354873
GM12878	En02^REST_chr11:118574167-118574367_Ref	En02	REST_chr11:118574167-118574367_Ref	0.438509686985531	0.130094969261242	-0.308414717724289	0.125403377002946	NA
GM12878	En02^REST_chr11:118827388-118827588_Ref	En02	REST_chr11:118827388-118827588_Ref	-0.0834987158679201	0.359977326707065	0.443476042574986	0.614268342587232	NA
GM12878	En02^REST_chr11:118910507-118910707_Ref	En02	REST_chr11:118910507-118910707_Ref	0.462423002255321	-0.47428831729719	-0.936711319552511	0.637532492942534	NA
GM12878	En02^REST_chr11:119027880-119028080_Ref	En02	REST_chr11:119027880-119028080_Ref	-0.887763778191741	0.0521901181089353	0.939953896300676	0.650617564236153	NA
GM12878	En02^REST_chr11:119357713-119357913_Ref	En02	REST_chr11:119357713-119357913_Ref	-0.473013493689216	-0.218755398618957	0.254258095070259	0.289499788577018	NA
GM12878	En02^REST_chr11:119389576-119389776_Ref	En02	REST_chr11:119389576-119389776_Ref	-0.246573585076817	0.463159621780568	0.709733206857385	0.552024360949174	NA
GM12878	En02^REST_chr11:119576856-119577056_Ref	En02	REST_chr11:119576856-119577056_Ref	0.0732595126547043	0.301465958162406	0.228206445507702	0.824940950402833	NA
GM12878	En02^REST_chr11:119644980-119645180_Ref	En02	REST_chr11:119644980-119645180_Ref	-0.425056567365684	-0.167237410872574	0.25781915649311	0.381391108223671	NA
GM12878	En02^REST_chr11:119721740-119721940_Ref	En02	REST_chr11:119721740-119721940_Ref	0.838975185302328	-0.191058480193358	-1.03003366549569	0.694981905229235	NA
GM12878	En02^REST_chr11:12028870-12029070_Ref	En02	REST_chr11:12028870-12029070_Ref	0.45998241163677	0.471928678674138	0.0119462670373683	0.0937252788262539	NA
GM12878	En02^REST_chr11:120418771-120418971_Ref	En02	REST_chr11:120418771-120418971_Ref	-0.908510875760758	0.423773482894191	1.33228435865495	1.53679268222611	NA
GM12878	En02^REST_chr11:120523764-120523964_Ref	En02	REST_chr11:120523764-120523964_Ref	0.175951617002893	0.324700669593122	0.148749052590229	0	NA
GM12878	En02^REST_chr11:120617210-120617410_Ref	En02	REST_chr11:120617210-120617410_Ref	-0.528113630278403	NA	NA	0	NA
GM12878	En02^REST_chr11:120621420-120621620_Ref	En02	REST_chr11:120621420-120621620_Ref	NA	NA	NA	0	NA
GM12878	En02^REST_chr11:120894733-120894933_Ref	En02	REST_chr11:120894733-120894933_Ref	4.24741863915603	4.20330199359887	-0.0441166455571569	0.055990687092195	0.0264827717880053
GM12878	En02^REST_chr11:121462138-121462338_Ref	En02	REST_chr11:121462138-121462338_Ref	0.676582151854252	-0.372084015687285	-1.04866616754154	0.62439229863113	NA
GM12878	En02^REST_chr11:121612835-121613035_Ref	En02	REST_chr11:121612835-121613035_Ref	0.90203314009173	1.56735819199218	0.66532505190045	0.358518014340688	0.178674778751505
GM12878	En02^REST_chr11:121772661-121772861_Ref	En02	REST_chr11:121772661-121772861_Ref	-0.257466196386242	0.523766071823831	0.781232268210073	0.595305527560749	NA
GM12878	En02^REST_chr11:12188562-12188762_Ref	En02	REST_chr11:12188562-12188762_Ref	0.225445549073749	-0.793040537253304	-1.01848608632705	0.654522563437264	NA
GM12878	En02^REST_chr11:12204868-12205068_Ref	En02	REST_chr11:12204868-12205068_Ref	0.134610085667817	0.00209439375162892	-0.132515691916188	0.0984826775294717	NA
GM12878	En02^REST_chr11:122051365-122051565_Ref	En02	REST_chr11:122051365-122051565_Ref	1.91772496533623	1.29260733433761	-0.62511763099862	0.925564673803574	0.45392915679452
GM12878	En02^REST_chr11:122083739-122083939_Ref	En02	REST_chr11:122083739-122083939_Ref	0.830276739577325	1.63832197691014	0.808045237332817	1.28945021165261	NA
GM12878	En02^REST_chr11:122138327-122138527_Ref	En02	REST_chr11:122138327-122138527_Ref	-1.06438980222561	0.0138786445048915	1.0782684467305	0.702302595813687	NA
GM12878	En02^REST_chr11:122513356-122513556_Ref	En02	REST_chr11:122513356-122513556_Ref	-0.213612161730653	-1.00146700717625	-0.7878548454456	0.413911618152426	NA
GM12878	En02^REST_chr11:122852576-122852776_Ref	En02	REST_chr11:122852576-122852776_Ref	0.233595008219266	1.87657576684679	1.64298075862752	1.20058205205879	0.584333854283581
GM12878	En02^REST_chr11:123500116-123500316_Ref	En02	REST_chr11:123500116-123500316_Ref	-1.3937686502203	-0.110450558310198	1.2833180919101	0.648962636615375	NA
GM12878	En02^REST_chr11:123524685-123524885_Ref	En02	REST_chr11:123524685-123524885_Ref	0.516163002216766	4.37908828096587	3.8629252787491	3.72175734886038	1.39194309628099
GM12878	En02^REST_chr11:124746132-124746332_Ref	En02	REST_chr11:124746132-124746332_Ref	NA	3.00298808056352	NA	0	NA
GM12878	En02^REST_chr11:125462762-125462962_Ref	En02	REST_chr11:125462762-125462962_Ref	0.998545192295417	0.88800747918719	-0.110537713108226	0.119333331528342	NA
GM12878	En02^REST_chr11:125985994-125986194_Ref	En02	REST_chr11:125985994-125986194_Ref	0.835122231650025	0.710242895648443	-0.124879336001582	0.138956564236754	NA
GM12878	En02^REST_chr11:126010976-126011176_Ref	En02	REST_chr11:126010976-126011176_Ref	0.986488260538021	0.0388262305115536	-0.947662030026467	0.0200122019443832	NA
GM12878	En02^REST_chr11:1260175-1260375_Ref	En02	REST_chr11:1260175-1260375_Ref	-0.898339537935084	0.306625948870058	1.20496548680514	0.74998149932875	NA
GM12878	En02^REST_chr11:126380488-126380688_Ref	En02	REST_chr11:126380488-126380688_Ref	0.971408435646902	0.42371098901491	-0.547697446631991	0.313526683968215	NA
GM12878	En02^REST_chr11:126380593-126380793_Ref	En02	REST_chr11:126380593-126380793_Ref	0.914372619464322	1.82630874810787	0.911936128643543	0.455602701102025	0.226212317083609
GM12878	En02^REST_chr11:126414521-126414721_Ref	En02	REST_chr11:126414521-126414721_Ref	-1.19164296115388	0.0234448690360589	1.21508783018994	1.07932975110483	NA
GM12878	En02^REST_chr11:126547367-126547567_Ref	En02	REST_chr11:126547367-126547567_Ref	0.516635195050684	0.659947727957776	0.143312532907092	0.16241884947465	NA
GM12878	En02^REST_chr11:126547424-126547624_Ref	En02	REST_chr11:126547424-126547624_Ref	0.719595467913206	0.565267610622639	-0.154327857290567	0.00928551859554158	NA
GM12878	En02^REST_chr11:128158383-128158583_Ref	En02	REST_chr11:128158383-128158583_Ref	-0.999299965230752	-0.965166045155448	0.0341339200753034	0.248694707494968	NA
GM12878	En02^REST_chr11:128235095-128235295_Ref	En02	REST_chr11:128235095-128235295_Ref	NA	0.260075609912121	NA	0	NA
GM12878	En02^REST_chr11:129147391-129147591_Ref	En02	REST_chr11:129147391-129147591_Ref	0.490789532283937	-1.55091592695648	-2.04170545924041	1.00668642279152	NA
GM12878	En02^REST_chr11:130269185-130269385_Ref	En02	REST_chr11:130269185-130269385_Ref	0.43159887923308	-0.228088817623489	-0.659687696856569	0.0469333742305803	NA
GM12878	En02^REST_chr11:130991996-130992196_Ref	En02	REST_chr11:130991996-130992196_Ref	0.571046832481894	-0.52746801705492	-1.09851484953681	0	NA
GM12878	En02^REST_chr11:131795834-131796034_Ref	En02	REST_chr11:131795834-131796034_Ref	-0.995379199087869	-0.432314306940097	0.563064892147771	0.190989172765696	NA
GM12878	En02^REST_chr11:132889513-132889713_Ref	En02	REST_chr11:132889513-132889713_Ref	-0.993280163720906	-0.175003280650582	0.818276883070324	0.398110372023879	NA
GM12878	En02^REST_chr11:132974065-132974265_Ref	En02	REST_chr11:132974065-132974265_Ref	-2.24346835113513	-0.340184245436873	1.90328410569825	0	NA
GM12878	En02^REST_chr11:132997887-132998087_Ref	En02	REST_chr11:132997887-132998087_Ref	0.924972726845518	-0.0794838771261434	-1.00445660397166	0.649485416420815	NA
GM12878	En02^REST_chr11:13313011-13313211_Ref	En02	REST_chr11:13313011-13313211_Ref	-0.299336581348308	-0.29436924781714	0.00496733353116796	0.0860607127150158	NA
GM12878	En02^REST_chr11:133175964-133176164_Ref	En02	REST_chr11:133175964-133176164_Ref	-0.91693106800062	1.41765941482308	2.3345904828237	0	NA
GM12878	En02^REST_chr11:133362002-133362202_Ref	En02	REST_chr11:133362002-133362202_Ref	0.0127709647062081	-0.532286566815079	-0.545057531521287	0.311261962147235	NA
GM12878	En02^REST_chr11:133664214-133664414_Ref	En02	REST_chr11:133664214-133664414_Ref	-1.03897208199651	-0.32586209908556	0.713109982910955	0.260260520501239	NA
GM12878	En02^REST_chr11:133817252-133817452_Ref	En02	REST_chr11:133817252-133817452_Ref	-0.416219782679672	1.21298771445151	1.62920749713119	1.39184799359925	0.674509384454709
GM12878	En02^REST_chr11:133838297-133838497_Ref	En02	REST_chr11:133838297-133838497_Ref	0.583530726725312	-0.638043950950571	-1.22157467767588	0.0538767864948761	NA
GM12878	En02^REST_chr11:133838344-133838544_Ref	En02	REST_chr11:133838344-133838544_Ref	0.482666955909887	0.808422678246431	0.325755722336544	0.0849725045034075	NA
GM12878	En02^REST_chr11:134262921-134263121_Ref	En02	REST_chr11:134262921-134263121_Ref	0.259533559340197	-0.950703295607253	-1.21023685494745	0	NA
GM12878	En02^REST_chr11:134288433-134288633_Ref	En02	REST_chr11:134288433-134288633_Ref	-0.840961723398788	0.99526486037796	1.83622658377675	0.0394220289249655	NA
GM12878	En02^REST_chr11:134537474-134537674_Ref	En02	REST_chr11:134537474-134537674_Ref	-0.573457138011767	0.938593515235421	1.51205065324719	0.817912666950802	NA
GM12878	En02^REST_chr11:14291594-14291794_Ref	En02	REST_chr11:14291594-14291794_Ref	0.092654738392272	-0.322020443916449	-0.414675182308721	0.203194157136352	NA
GM12878	En02^REST_chr11:14322422-14322622_Ref	En02	REST_chr11:14322422-14322622_Ref	-1.51123314221289	0.0908672885353774	1.60210043074827	0.409060914200176	NA
GM12878	En02^REST_chr11:1443802-1444002_Ref	En02	REST_chr11:1443802-1444002_Ref	-0.537959271684484	-0.191953798553557	0.346005473130927	0.412400210302103	NA
GM12878	En02^REST_chr11:14444066-14444266_Ref	En02	REST_chr11:14444066-14444266_Ref	-0.144114872950755	-0.187240571011311	-0.0431256980605562	0.348018491913111	NA
GM12878	En02^REST_chr11:1540580-1540780_Ref	En02	REST_chr11:1540580-1540780_Ref	-0.492433716746548	-0.502521155989023	-0.0100874392424748	0.173763378130697	NA
GM12878	En02^REST_chr11:1540686-1540886_Ref	En02	REST_chr11:1540686-1540886_Ref	0.30921494940175	0.181776909542902	-0.127438039858848	0.00715093173006561	NA
GM12878	En02^REST_chr11:17375260-17375460_Ref	En02	REST_chr11:17375260-17375460_Ref	0.839871053911415	1.22054808282938	0.380677028917961	3.79359872443971	1.40088365062058
GM12878	En02^REST_chr11:1769196-1769396_Ref	En02	REST_chr11:1769196-1769396_Ref	NA	NA	NA	0	NA
GM12878	En02^REST_chr11:1769237-1769437_Ref	En02	REST_chr11:1769237-1769437_Ref	0.723444215291792	1.75239847653028	1.02895426123849	0.714649053232326	NA
GM12878	En02^REST_chr11:1769323-1769523_Ref	En02	REST_chr11:1769323-1769523_Ref	1.37849368909077	2.04419523568123	0.665701546590462	0.496902251354221	0.24655605720853
GM12878	En02^REST_chr11:17707825-17708025_Ref	En02	REST_chr11:17707825-17708025_Ref	-1.47792794672922	0.644552187610274	2.1224801343395	0	NA
GM12878	En02^REST_chr11:1785075-1785275_Ref	En02	REST_chr11:1785075-1785275_Ref	NA	NA	NA	0	NA
GM12878	En02^REST_chr11:17989836-17990036_Ref	En02	REST_chr11:17989836-17990036_Ref	NA	-0.448680251657042	NA	0	NA
GM12878	En02^REST_chr11:18132683-18132883_Ref	En02	REST_chr11:18132683-18132883_Ref	NA	NA	NA	0	NA
GM12878	En02^REST_chr11:18858200-18858400_Ref	En02	REST_chr11:18858200-18858400_Ref	-0.501884223633793	0.219690411555894	0.721574635189687	1.26279769533503	NA
GM12878	En02^REST_chr11:1902678-1902878_Ref	En02	REST_chr11:1902678-1902878_Ref	0.0372599540950947	0.0488288164535051	0.0115688623584103	0.364030579496459	NA
GM12878	En02^REST_chr11:19416751-19416951_Ref	En02	REST_chr11:19416751-19416951_Ref	0.377735627643671	1.4860241650164	1.10828853737273	0.800185553338338	0.392888151679447
GM12878	En02^REST_chr11:19745182-19745382_Ref	En02	REST_chr11:19745182-19745382_Ref	-0.0867886599232154	-0.0156862067680541	0.0711024531551613	0.159047248244742	NA
GM12878	En02^REST_chr11:20101676-20101876_Ref	En02	REST_chr11:20101676-20101876_Ref	1.66259754570222	1.51982796359165	-0.142769582110569	0.301420869658381	0.148501442442766
GM12878	En02^REST_chr11:20132391-20132591_Ref	En02	REST_chr11:20132391-20132591_Ref	0.141723280124936	0.164804726968629	0.0230814468436927	0.100101446899517	NA
GM12878	En02^REST_chr11:20470478-20470678_Ref	En02	REST_chr11:20470478-20470678_Ref	NA	-0.130407393423421	NA	0	NA
GM12878	En02^REST_chr11:20621372-20621572_Ref	En02	REST_chr11:20621372-20621572_Ref	-0.541088273007464	-0.0448309101305843	0.496257362876879	0.153225379745639	NA
GM12878	En02^REST_chr11:20621402-20621602_Ref	En02	REST_chr11:20621402-20621602_Ref	-1.19250126741528	0.600223462609471	1.79272473002476	1.17024054645351	NA
GM12878	En02^REST_chr11:20781168-20781368_Ref	En02	REST_chr11:20781168-20781368_Ref	0.262820102761833	-0.162866536430674	-0.425686639192506	0.396099471891943	NA
GM12878	En02^REST_chr11:20875866-20876066_Ref	En02	REST_chr11:20875866-20876066_Ref	-0.100947281116728	0.408636884532507	0.509584165649234	0.0143796261488065	NA
GM12878	En02^REST_chr11:20995673-20995873_Ref	En02	REST_chr11:20995673-20995873_Ref	-0.288727572047496	-1.45155832065403	-1.16283074860653	0.592832202795345	NA
GM12878	En02^REST_chr11:21407314-21407514_Ref	En02	REST_chr11:21407314-21407514_Ref	0.355940099301052	-0.65996213785134	-1.01590223715239	0.823964572423356	NA
GM12878	En02^REST_chr11:2238920-2239120_Ref	En02	REST_chr11:2238920-2239120_Ref	0.234082798176708	-0.482253045438909	-0.716335843615618	0.510838272108308	NA
GM12878	En02^REST_chr11:22647179-22647379_Ref	En02	REST_chr11:22647179-22647379_Ref	0.026916845674719	0.0917128443778429	0.0647959987031239	0.167071070802005	NA
GM12878	En02^REST_chr11:26969015-26969215_Ref	En02	REST_chr11:26969015-26969215_Ref	-0.594819598036091	0.451388517281037	1.04620811531713	0.774929654557842	NA
GM12878	En02^REST_chr11:26969022-26969222_Ref	En02	REST_chr11:26969022-26969222_Ref	0.235114957040532	-1.37379831277272	-1.60891326981325	0	NA
GM12878	En02^REST_chr11:27528052-27528252_Ref	En02	REST_chr11:27528052-27528252_Ref	1.51383711473131	0.416936028682186	-1.09690108604912	1.63043385192642	0.772557268773095
GM12878	En02^REST_chr11:27671482-27671682_Ref	En02	REST_chr11:27671482-27671682_Ref	1.78947122262865	-0.24495310601833	-2.03442432864698	0.584678586468109	NA
GM12878	En02^REST_chr11:280311-280511_Ref	En02	REST_chr11:280311-280511_Ref	-0.203726925391783	0.52108391333143	0.724810838723213	0.890908245430412	NA
GM12878	En02^REST_chr11:2913519-2913719_Ref	En02	REST_chr11:2913519-2913719_Ref	-0.353853341486291	0.668833592823892	1.02268693431018	1.458711632485	NA
GM12878	En02^REST_chr11:32009003-32009203_Ref	En02	REST_chr11:32009003-32009203_Ref	NA	NA	NA	0	NA
GM12878	En02^REST_chr11:32037748-32037948_Ref	En02	REST_chr11:32037748-32037948_Ref	0.560765089026666	-0.245323639103522	-0.806088728130188	0.817113084216457	NA
GM12878	En02^REST_chr11:32219664-32219864_Ref	En02	REST_chr11:32219664-32219864_Ref	1.28856735276577	-1.50069062166134	-2.7892579744271	0	NA
GM12878	En02^REST_chr11:32219718-32219918_Ref	En02	REST_chr11:32219718-32219918_Ref	NA	-0.27915527049062	NA	0	NA
GM12878	En02^REST_chr11:33522490-33522690_Ref	En02	REST_chr11:33522490-33522690_Ref	-0.254727588766747	NA	NA	0	NA
GM12878	En02^REST_chr11:33609703-33609903_Ref	En02	REST_chr11:33609703-33609903_Ref	1.04064347669638	NA	NA	0	NA
GM12878	En02^REST_chr11:34277978-34278178_Ref	En02	REST_chr11:34277978-34278178_Ref	-0.8175640355588	0.527844676997851	1.34540871255665	0.299768312744125	NA
GM12878	En02^REST_chr11:34623285-34623485_Ref	En02	REST_chr11:34623285-34623485_Ref	0.633037970480665	0.0839728623366819	-0.549065108143984	0.278629049728458	NA
GM12878	En02^REST_chr11:34937741-34937941_Ref	En02	REST_chr11:34937741-34937941_Ref	1.14074963937911	0.484267424629763	-0.656482214749352	0.785112965905901	NA
GM12878	En02^REST_chr11:355857-356057_Ref	En02	REST_chr11:355857-356057_Ref	1.09954588390306	1.45806017824751	0.358514294344443	0.241967144053054	0.11951702883357
GM12878	En02^REST_chr11:356031-356231_Ref	En02	REST_chr11:356031-356231_Ref	NA	NA	NA	0	NA
GM12878	En02^REST_chr11:35745501-35745701_Ref	En02	REST_chr11:35745501-35745701_Ref	0.858797259740111	NA	NA	0	NA
GM12878	En02^REST_chr11:36768648-36768848_Ref	En02	REST_chr11:36768648-36768848_Ref	-0.021244567174277	0.614673658774457	0.635918225948734	0.408037857099275	NA
GM12878	En02^REST_chr11:36770519-36770719_Ref	En02	REST_chr11:36770519-36770719_Ref	-0.353003892619128	0.627516894294079	0.980520786913207	0.279115011313954	NA
GM12878	En02^REST_chr11:3888798-3888998_Ref	En02	REST_chr11:3888798-3888998_Ref	1.17302242164273	-0.70028280644662	-1.87330522808935	1.52884679577573	NA
GM12878	En02^REST_chr11:43219003-43219203_Ref	En02	REST_chr11:43219003-43219203_Ref	NA	NA	NA	0	NA
GM12878	En02^REST_chr11:43236113-43236313_Ref	En02	REST_chr11:43236113-43236313_Ref	NA	NA	NA	0	NA
GM12878	En02^REST_chr11:43902337-43902537_Ref	En02	REST_chr11:43902337-43902537_Ref	1.10265884722483	0.692734474098144	-0.409924373126686	0.075783181478244	NA
GM12878	En02^REST_chr11:44515588-44515788_Ref	En02	REST_chr11:44515588-44515788_Ref	NA	NA	NA	0	NA
GM12878	En02^REST_chr11:44621415-44621615_Ref	En02	REST_chr11:44621415-44621615_Ref	-0.542922032078225	0.0828439864028578	0.625766018481082	0.253450610582699	NA
GM12878	En02^REST_chr11:44621540-44621740_Ref	En02	REST_chr11:44621540-44621740_Ref	0.503036569091969	1.23558363163688	0.732547062544906	1.59901497309193	0.760137686601813
GM12878	En02^REST_chr11:44715093-44715293_Ref	En02	REST_chr11:44715093-44715293_Ref	-0.304866055730234	-0.231287850946396	0.0735782047838376	0.0257268746226205	NA
GM12878	En02^REST_chr11:44933000-44933200_Ref	En02	REST_chr11:44933000-44933200_Ref	1.28331068966084	0.549282909585985	-0.734027780074857	0.430550142104575	0.214023457189508
GM12878	En02^REST_chr11:45119537-45119737_Ref	En02	REST_chr11:45119537-45119737_Ref	0.0844201067088697	-0.0915448261058027	-0.175964932814672	0.239263104869905	NA
GM12878	En02^REST_chr11:45188086-45188286_Ref	En02	REST_chr11:45188086-45188286_Ref	0.361445585443482	-0.402480506403558	-0.76392609184704	0.540891276094343	NA
GM12878	En02^REST_chr11:45602055-45602255_Ref	En02	REST_chr11:45602055-45602255_Ref	0.634612110261589	-0.528587915668435	-1.16320002593002	1.13580528297503	NA
GM12878	En02^REST_chr11:45894374-45894574_Ref	En02	REST_chr11:45894374-45894574_Ref	0.604527339976571	1.53958633746389	0.935058997487322	1.17584034985735	0.571991004343308
GM12878	En02^REST_chr11:45918330-45918530_Ref	En02	REST_chr11:45918330-45918530_Ref	NA	NA	NA	0	NA
GM12878	En02^REST_chr11:45920937-45921137_Ref	En02	REST_chr11:45920937-45921137_Ref	0.151024946949635	0.325108510148282	0.174083563198646	0.172581744964735	NA
GM12878	En02^REST_chr11:45946629-45946829_Ref	En02	REST_chr11:45946629-45946829_Ref	0.520420498580289	-0.922206541774015	-1.4426270403543	0.452326107486014	NA
GM12878	En02^REST_chr11:46264854-46265054_Ref	En02	REST_chr11:46264854-46265054_Ref	5.56492636644336	5.39793312150222	-0.166993244941144	1.06882316998855	0.521910683445263
GM12878	En02^REST_chr11:46339746-46339946_Ref	En02	REST_chr11:46339746-46339946_Ref	-0.581315492607423	-0.367563596037556	0.213751896569867	0.130754810299477	NA
GM12878	En02^REST_chr11:46414302-46414502_Ref	En02	REST_chr11:46414302-46414502_Ref	0.393014214838497	0.239952654409468	-0.15306156042903	0	NA
GM12878	En02^REST_chr11:46740669-46740869_Ref	En02	REST_chr11:46740669-46740869_Ref	0.0162529562546939	-0.0504331365576355	-0.0666860928123293	0.238426990968343	NA
GM12878	En02^REST_chr11:46867206-46867406_Ref	En02	REST_chr11:46867206-46867406_Ref	-0.620560407930726	0.259040066078377	0.879600474009103	0.65155376645847	NA
GM12878	En02^REST_chr11:46867221-46867421_Ref	En02	REST_chr11:46867221-46867421_Ref	-0.962015911021035	0.961980278000349	1.92399618902138	1.30358821762444	NA
GM12878	En02^REST_chr11:47788561-47788761_Ref	En02	REST_chr11:47788561-47788761_Ref	1.52434660632369	1.97850074316669	0.454154136842998	0.17787197281447	0.0874759939002862
GM12878	En02^REST_chr11:48102766-48102966_Ref	En02	REST_chr11:48102766-48102966_Ref	0.185332635652934	0.944799431596242	0.759466795943308	0.506358231043871	0.251160905666706
GM12878	En02^REST_chr11:48329337-48329537_Ref	En02	REST_chr11:48329337-48329537_Ref	0.928388703905631	0.746001809387348	-0.182386894518283	0.546536217654697	NA
GM12878	En02^REST_chr11:48329368-48329568_Ref	En02	REST_chr11:48329368-48329568_Ref	0.79439179878502	1.23578260713145	0.441390808346427	0.196146944525038	NA
GM12878	En02^REST_chr11:48921770-48921970_Ref	En02	REST_chr11:48921770-48921970_Ref	-0.150986462319116	0.267056230733276	0.418042693052391	0.504961179304662	NA
GM12878	En02^REST_chr11:48990326-48990526_Ref	En02	REST_chr11:48990326-48990526_Ref	0.400898963488493	0.0311430967054043	-0.369755866783089	0.407692982727158	NA
GM12878	En02^REST_chr11:49069763-49069963_Ref	En02	REST_chr11:49069763-49069963_Ref	-0.744189589006614	-0.128679509775249	0.615510079231365	0.879944649008413	NA
GM12878	En02^REST_chr11:49069851-49070051_Ref	En02	REST_chr11:49069851-49070051_Ref	0.515268895507281	0.905262579560185	0.389993684052904	0.0230289535560734	NA
GM12878	En02^REST_chr11:49069858-49070058_Ref	En02	REST_chr11:49069858-49070058_Ref	0.418113711801432	0.123033507780733	-0.295080204020699	0.199835650987093	NA
GM12878	En02^REST_chr11:49873794-49873994_Ref	En02	REST_chr11:49873794-49873994_Ref	1.00951103159758	2.45901688311612	1.44950585151854	0.370813721723865	0.184307455853157
GM12878	En02^REST_chr11:49873801-49874001_Ref	En02	REST_chr11:49873801-49874001_Ref	1.31171905197231	0.803856659949885	-0.507862392022425	0.327064310759468	NA
GM12878	En02^REST_chr11:49873906-49874106_Ref	En02	REST_chr11:49873906-49874106_Ref	0.590551063307621	1.05378210272844	0.463231039420814	0.276137188970278	NA
GM12878	En02^REST_chr11:55640208-55640408_Ref	En02	REST_chr11:55640208-55640408_Ref	-0.146799420217825	0.349277423261136	0.496076843478961	0.571994508376233	NA
GM12878	En02^REST_chr11:57147235-57147435_Ref	En02	REST_chr11:57147235-57147435_Ref	-0.674137297020587	-0.313329638160639	0.360807658859948	0.140947384392521	NA
GM12878	En02^REST_chr11:57173555-57173755_Ref	En02	REST_chr11:57173555-57173755_Ref	NA	NA	NA	0	NA
GM12878	En02^REST_chr11:57435387-57435587_Ref	En02	REST_chr11:57435387-57435587_Ref	NA	NA	NA	0	NA
GM12878	En02^REST_chr11:57435413-57435613_Ref	En02	REST_chr11:57435413-57435613_Ref	NA	NA	NA	0	NA
GM12878	En02^REST_chr11:57509003-57509203_Ref	En02	REST_chr11:57509003-57509203_Ref	0.681611902433003	1.15025157578701	0.468639673354005	0.260263209379326	0.128854357915044
GM12878	En02^REST_chr11:57652869-57653069_Ref	En02	REST_chr11:57652869-57653069_Ref	1.00327484915106	-0.11095422248324	-1.1142290716343	0.141807663760736	NA
GM12878	En02^REST_chr11:57893038-57893238_Ref	En02	REST_chr11:57893038-57893238_Ref	-0.514908817336013	0.483373742494532	0.998282559830546	0.593706534804861	NA
GM12878	En02^REST_chr11:59304761-59304961_Ref	En02	REST_chr11:59304761-59304961_Ref	2.3193747633916	-0.237844694854574	-2.55721945824617	1.91842754994816	0.88917532824437
GM12878	En02^REST_chr11:59578090-59578290_Ref	En02	REST_chr11:59578090-59578290_Ref	0.635163192526781	1.32886423386298	0.693701041336196	0.320993663807857	NA
GM12878	En02^REST_chr11:59785220-59785420_Ref	En02	REST_chr11:59785220-59785420_Ref	-0.229667488009492	NA	NA	0	NA
GM12878	En02^REST_chr11:60156693-60156893_Ref	En02	REST_chr11:60156693-60156893_Ref	NA	0.327940716363282	NA	0	NA
GM12878	En02^REST_chr11:60712230-60712430_Ref	En02	REST_chr11:60712230-60712430_Ref	-0.26935217353147	-0.288411143877719	-0.0190589703462483	0.0493411786970125	NA
GM12878	En02^REST_chr11:61153084-61153284_Ref	En02	REST_chr11:61153084-61153284_Ref	0.562068601626184	0.876371947631531	0.314303346005347	0.10267222670823	NA
GM12878	En02^REST_chr11:61284448-61284648_Ref	En02	REST_chr11:61284448-61284648_Ref	0.813514840568184	0.249809877397389	-0.563704963170795	0.433517938787017	0.215241466863004
GM12878	En02^REST_chr11:61395581-61395781_Ref	En02	REST_chr11:61395581-61395781_Ref	-0.808720974780228	-0.437129900623814	0.371591074156414	0	NA
GM12878	En02^REST_chr11:61450679-61450879_Ref	En02	REST_chr11:61450679-61450879_Ref	0.144706741529707	0.069371566390553	-0.0753351751391542	0.0303106675061016	NA
GM12878	En02^REST_chr11:61464439-61464639_Ref	En02	REST_chr11:61464439-61464639_Ref	0.175083459691567	-0.650990384947252	-0.826073844638819	0.673323633988868	NA
GM12878	En02^REST_chr11:61464532-61464732_Ref	En02	REST_chr11:61464532-61464732_Ref	-0.145948600307637	-0.0322679070961549	0.113680693211482	0.162762923199556	NA
GM12878	En02^REST_chr11:61501107-61501307_Ref	En02	REST_chr11:61501107-61501307_Ref	-0.828214393589624	-0.178488623403275	0.649725770186349	0.631517313898667	NA
GM12878	En02^REST_chr11:61599897-61600097_Ref	En02	REST_chr11:61599897-61600097_Ref	-0.537135744974954	0.0447244495258736	0.581860194500828	0.482873154219928	NA
GM12878	En02^REST_chr11:61623928-61624128_Ref	En02	REST_chr11:61623928-61624128_Ref	-0.272896348970661	0.693125882548701	0.966022231519362	0.170032255826803	NA
GM12878	En02^REST_chr11:61638725-61638925_Ref	En02	REST_chr11:61638725-61638925_Ref	NA	0.977316792819263	NA	0	NA
GM12878	En02^REST_chr11:61665202-61665402_Ref	En02	REST_chr11:61665202-61665402_Ref	1.01413893903747	0.69675314197846	-0.317385797059014	0.537918599497818	NA
GM12878	En02^REST_chr11:61666686-61666886_Ref	En02	REST_chr11:61666686-61666886_Ref	1.44134637558844	0.993050001225792	-0.448296374362649	0.405568814975671	0.201550228694157
GM12878	En02^REST_chr11:62320717-62320917_Ref	En02	REST_chr11:62320717-62320917_Ref	1.05884338113855	0.050267264654222	-1.00857611648433	0.827456683665853	0.405965521505476
GM12878	En02^REST_chr11:62358893-62359093_Ref	En02	REST_chr11:62358893-62359093_Ref	3.33815601811151	2.60080690873752	-0.737349109373988	2.21238075374336	1.00185967013197
GM12878	En02^REST_chr11:62554815-62555015_Ref	En02	REST_chr11:62554815-62555015_Ref	2.09482411737173	1.57859085919833	-0.516233258173395	0.157795192923878	0.0768245926901727
GM12878	En02^REST_chr11:62747705-62747905_Ref	En02	REST_chr11:62747705-62747905_Ref	0.447218123978853	0.560373937162752	0.113155813183899	0.220150608044921	NA
GM12878	En02^REST_chr11:63360491-63360691_Ref	En02	REST_chr11:63360491-63360691_Ref	-0.393327817144848	0.699391665149887	1.09271948229474	0.728221735059992	NA
GM12878	En02^REST_chr11:63448890-63449090_Ref	En02	REST_chr11:63448890-63449090_Ref	1.89135228206586	2.37155017897183	0.48019789690597	1.59907382934588	0.760137686601813
GM12878	En02^REST_chr11:63775290-63775490_Ref	En02	REST_chr11:63775290-63775490_Ref	NA	2.32967214819551	NA	0	NA
GM12878	En02^REST_chr11:6384303-6384503_Ref	En02	REST_chr11:6384303-6384503_Ref	0.819572835342368	0.131252117492185	-0.688320717850183	0.515851275215104	NA
GM12878	En02^REST_chr11:64099258-64099458_Ref	En02	REST_chr11:64099258-64099458_Ref	1.08777621032981	-0.203860591050915	-1.29163680138072	0.296692024523726	NA
GM12878	En02^REST_chr11:64239994-64240194_Ref	En02	REST_chr11:64239994-64240194_Ref	0.0237327762082561	0.324773578948899	0.301040802740643	0.21112623584555	NA
GM12878	En02^REST_chr11:64278304-64278504_Ref	En02	REST_chr11:64278304-64278504_Ref	-0.074582318935359	0.329598177542801	0.40418049647816	0.169993946818841	NA
GM12878	En02^REST_chr11:64332988-64333188_Ref	En02	REST_chr11:64332988-64333188_Ref	0.143780635008609	-0.568532365769191	-0.7123130007778	0.396460086934389	NA
GM12878	En02^REST_chr11:64405214-64405414_Ref	En02	REST_chr11:64405214-64405414_Ref	-0.620079034045332	-0.516428123209955	0.103650910835377	0.194358162514796	NA
GM12878	En02^REST_chr11:64420584-64420784_Ref	En02	REST_chr11:64420584-64420784_Ref	2.42978539262102	0.97995575380829	-1.44982963881274	2.75593020610279	1.18344689247947
GM12878	En02^REST_chr11:64481501-64481701_Ref	En02	REST_chr11:64481501-64481701_Ref	0.0785886627665068	NA	NA	0	NA
GM12878	En02^REST_chr11:64481638-64481838_Ref	En02	REST_chr11:64481638-64481838_Ref	-0.840111310266139	-0.405558997751315	0.434552312514824	0.495644705213851	NA
GM12878	En02^REST_chr11:64544919-64545119_Ref	En02	REST_chr11:64544919-64545119_Ref	NA	-0.197794956784093	NA	0	NA
GM12878	En02^REST_chr11:64660866-64661066_Ref	En02	REST_chr11:64660866-64661066_Ref	2.41267574682017	-0.396001153855046	-2.80867690067521	0	NA
GM12878	En02^REST_chr11:64745220-64745420_Ref	En02	REST_chr11:64745220-64745420_Ref	0.148233264508136	0.927046315100758	0.778813050592622	0.51941975143101	NA
GM12878	En02^REST_chr11:64770887-64771087_Ref	En02	REST_chr11:64770887-64771087_Ref	-0.160674417756583	-0.989879726614978	-0.829205308858396	0.607121032244918	NA
GM12878	En02^REST_chr11:64972270-64972470_Ref	En02	REST_chr11:64972270-64972470_Ref	0.606257463784954	0.970540283084363	0.364282819299409	0.12834059144482	NA
GM12878	En02^REST_chr11:64992486-64992686_Ref	En02	REST_chr11:64992486-64992686_Ref	0.622047355482959	0.966071530602032	0.344024175119073	0.15108473149045	NA
GM12878	En02^REST_chr11:65186122-65186322_Ref	En02	REST_chr11:65186122-65186322_Ref	1.34290705805433	NA	NA	0	NA
GM12878	En02^REST_chr11:65191488-65191688_Ref	En02	REST_chr11:65191488-65191688_Ref	-0.498150019424608	0.748796024526144	1.24694604395075	0.548225625465428	NA
GM12878	En02^REST_chr11:65195757-65195957_Ref	En02	REST_chr11:65195757-65195957_Ref	0.265975314037299	0.22012764334151	-0.0458476706957887	0.0344714736601861	NA
GM12878	En02^REST_chr11:65263785-65263985_Ref	En02	REST_chr11:65263785-65263985_Ref	0.188504026464758	0.395790011667624	0.207285985202866	0.245721679919133	NA
GM12878	En02^REST_chr11:65267766-65267966_Ref	En02	REST_chr11:65267766-65267966_Ref	NA	NA	NA	0	NA
GM12878	En02^REST_chr11:65308282-65308482_Ref	En02	REST_chr11:65308282-65308482_Ref	-1.38614502011557	0.590180818167495	1.97632583828306	0	NA
GM12878	En02^REST_chr11:65679541-65679741_Ref	En02	REST_chr11:65679541-65679741_Ref	0.686837684350011	0.315734276562371	-0.37110340778764	0.277993937663333	NA
GM12878	En02^REST_chr11:65743395-65743595_Ref	En02	REST_chr11:65743395-65743595_Ref	1.17827910302554	0.175733870178016	-1.00254523284752	0.304499027257497	NA
GM12878	En02^REST_chr11:66025586-66025786_Ref	En02	REST_chr11:66025586-66025786_Ref	0.950618370125475	-0.87925326310133	-1.8298716332268	0.781432265458483	NA
GM12878	En02^REST_chr11:66189088-66189288_Ref	En02	REST_chr11:66189088-66189288_Ref	0.116971377363101	0.0158423172096786	-0.101129060153423	0.128664122203412	NA
GM12878	En02^REST_chr11:66189171-66189371_Ref	En02	REST_chr11:66189171-66189371_Ref	-0.95569726907828	-0.838615121741391	0.117082147336889	0.0145609542586765	NA
GM12878	En02^REST_chr11:66189209-66189409_Ref	En02	REST_chr11:66189209-66189409_Ref	-0.538887197150466	-0.341985432951521	0.196901764198945	0.106884370070698	NA
GM12878	En02^REST_chr11:66189247-66189447_Ref	En02	REST_chr11:66189247-66189447_Ref	-0.575467941999711	0.0956191395813125	0.671087081581023	0.445720399752232	NA
GM12878	En02^REST_chr11:66190233-66190433_Ref	En02	REST_chr11:66190233-66190433_Ref	1.20395182386895	0.321181437070912	-0.882770386798038	0.553881018688835	0.274086471103638
GM12878	En02^REST_chr11:6651030-6651230_Ref	En02	REST_chr11:6651030-6651230_Ref	-0.39321845700486	0.124448498060332	0.517666955065192	1.00645965968459	NA
GM12878	En02^REST_chr11:66636399-66636599_Ref	En02	REST_chr11:66636399-66636599_Ref	0.707967554958272	0.119508708199329	-0.588458846758943	0.0175809824426193	NA
GM12878	En02^REST_chr11:66839098-66839298_Ref	En02	REST_chr11:66839098-66839298_Ref	0.0378599774842255	0.886132911497444	0.848272934013218	1.36867437754651	NA
GM12878	En02^REST_chr11:67204048-67204248_Ref	En02	REST_chr11:67204048-67204248_Ref	-0.375845577042567	1.05186118085116	1.42770675789373	1.30752125760794	NA
GM12878	En02^REST_chr11:67344260-67344460_Ref	En02	REST_chr11:67344260-67344460_Ref	0.00183021752553669	-0.0262448894880879	-0.0280751070136246	0.0527972549823877	NA
GM12878	En02^REST_chr11:67344275-67344475_Ref	En02	REST_chr11:67344275-67344475_Ref	-0.186589281353055	0.832536174388106	1.01912545574116	0.574310527995401	NA
GM12878	En02^REST_chr11:67914705-67914905_Ref	En02	REST_chr11:67914705-67914905_Ref	0.218549257146942	0.526232724689392	0.30768346754245	0.293304175373606	NA
GM12878	En02^REST_chr11:68082799-68082999_Ref	En02	REST_chr11:68082799-68082999_Ref	-0.539188639825897	-1.4501138185058	-0.910925178679906	1.26557325055924	0.617104362531036
GM12878	En02^REST_chr11:68214798-68214998_Ref	En02	REST_chr11:68214798-68214998_Ref	2.03109420597846	1.04962591539762	-0.981468290580844	1.59768453487869	0.759886777857918
GM12878	En02^REST_chr11:69061652-69061852_Ref	En02	REST_chr11:69061652-69061852_Ref	-0.673096179026746	-0.197276327604759	0.475819851421987	0.510719480046714	NA
GM12878	En02^REST_chr11:69062691-69062891_Ref	En02	REST_chr11:69062691-69062891_Ref	-0.00715693385776154	0.907727444636056	0.914884378493818	0.939530813741855	0.460349715394364
GM12878	En02^REST_chr11:69302420-69302620_Ref	En02	REST_chr11:69302420-69302620_Ref	-0.32068806409866	0.197811919645044	0.518499983743704	0.0771022289754343	NA
GM12878	En02^REST_chr11:69533788-69533988_Ref	En02	REST_chr11:69533788-69533988_Ref	NA	NA	NA	0	NA
GM12878	En02^REST_chr11:69707461-69707661_Ref	En02	REST_chr11:69707461-69707661_Ref	0.532868833119565	0.118667361418155	-0.414201471701409	0.421316441329477	NA
GM12878	En02^REST_chr11:69804115-69804315_Ref	En02	REST_chr11:69804115-69804315_Ref	0.654352399661048	0.848056776624193	0.193704376963144	0.175504725332061	NA
GM12878	En02^REST_chr11:69816396-69816596_Ref	En02	REST_chr11:69816396-69816596_Ref	0.662859715834376	0.105595889839287	-0.557263825995089	0.749959026919218	NA
GM12878	En02^REST_chr11:69930843-69931043_Ref	En02	REST_chr11:69930843-69931043_Ref	-0.95815292843337	NA	NA	0	NA
GM12878	En02^REST_chr11:70426636-70426836_Ref	En02	REST_chr11:70426636-70426836_Ref	-0.448460061671497	0.554911831500309	1.00337189317181	1.6606983185318	NA
GM12878	En02^REST_chr11:70496453-70496653_Ref	En02	REST_chr11:70496453-70496653_Ref	-0.943655186234428	-0.558928254839209	0.384726931395218	0.210964061934214	NA
GM12878	En02^REST_chr11:70496489-70496689_Ref	En02	REST_chr11:70496489-70496689_Ref	-0.0681754823024099	-0.721004677809328	-0.652829195506918	0.414601904398408	NA
GM12878	En02^REST_chr11:70496525-70496725_Ref	En02	REST_chr11:70496525-70496725_Ref	0.300117913918615	-1.00952232915928	-1.30964024307789	0.422234625389249	NA
GM12878	En02^REST_chr11:7083854-7084054_Ref	En02	REST_chr11:7083854-7084054_Ref	-0.688980500705848	-0.583455722059733	0.105524778646116	0	NA
GM12878	En02^REST_chr11:7098436-7098636_Ref	En02	REST_chr11:7098436-7098636_Ref	1.0053641887018	-0.351040467359415	-1.35640465606121	0.514158609641892	NA
GM12878	En02^REST_chr11:72044793-72044993_Ref	En02	REST_chr11:72044793-72044993_Ref	0.527748394969848	-0.111399814150584	-0.639148209120432	0.101787390653133	NA
GM12878	En02^REST_chr11:72145060-72145260_Ref	En02	REST_chr11:72145060-72145260_Ref	-0.100209174730289	0.22068054493984	0.320889719670129	0.69069033140933	NA
GM12878	En02^REST_chr11:72182152-72182352_Ref	En02	REST_chr11:72182152-72182352_Ref	-0.205820762884169	0.630340063640367	0.836160826524535	0.628468579534993	NA
GM12878	En02^REST_chr11:72310012-72310212_Ref	En02	REST_chr11:72310012-72310212_Ref	-0.372584017931364	0.414579840514869	0.787163858446233	0.961366197584275	NA
GM12878	En02^REST_chr11:72323761-72323961_Ref	En02	REST_chr11:72323761-72323961_Ref	-0.825877984642472	-0.181437830234258	0.644440154408214	1.11027150474734	NA
GM12878	En02^REST_chr11:72525489-72525689_Ref	En02	REST_chr11:72525489-72525689_Ref	NA	1.98952287998948	NA	0	NA
GM12878	En02^REST_chr11:72889131-72889331_Ref	En02	REST_chr11:72889131-72889331_Ref	0.0920520110334738	0.907503294897268	0.815451283863795	1.05838589493305	NA
GM12878	En02^REST_chr11:72914847-72915047_Ref	En02	REST_chr11:72914847-72915047_Ref	-0.150437516713354	1.32675957363028	1.47719709034364	0.798711166078454	0.392293146091568
GM12878	En02^REST_chr11:7293712-7293912_Ref	En02	REST_chr11:7293712-7293912_Ref	-1.41913284423966	0.794421364176181	2.21355420841584	0.506748027400453	NA
GM12878	En02^REST_chr11:73093477-73093677_Ref	En02	REST_chr11:73093477-73093677_Ref	-0.684923131404915	0.0101226660130206	0.695045797417935	0.686183755258808	NA
GM12878	En02^REST_chr11:73640521-73640721_Ref	En02	REST_chr11:73640521-73640721_Ref	-1.48509922812686	NA	NA	0	NA
GM12878	En02^REST_chr11:74022450-74022650_Ref	En02	REST_chr11:74022450-74022650_Ref	NA	NA	NA	0	NA
GM12878	En02^REST_chr11:74218008-74218208_Ref	En02	REST_chr11:74218008-74218208_Ref	-0.0232673952293123	-0.577763520963322	-0.554496125734009	0.704339461164329	NA
GM12878	En02^REST_chr11:74362129-74362329_Ref	En02	REST_chr11:74362129-74362329_Ref	-1.86501386775593	NA	NA	0	NA
GM12878	En02^REST_chr11:74925502-74925702_Ref	En02	REST_chr11:74925502-74925702_Ref	-0.389693582695934	1.27621949896618	1.66591308166212	1.33446146939854	0.647906017817246
GM12878	En02^REST_chr11:74944810-74945010_Ref	En02	REST_chr11:74944810-74945010_Ref	NA	0.192708232047923	NA	0	NA
GM12878	En02^REST_chr11:74952629-74952829_Ref	En02	REST_chr11:74952629-74952829_Ref	1.7738922799856	NA	NA	0	NA
GM12878	En02^REST_chr11:75141261-75141461_Ref	En02	REST_chr11:75141261-75141461_Ref	NA	NA	NA	0	NA
GM12878	En02^REST_chr11:75275181-75275381_Ref	En02	REST_chr11:75275181-75275381_Ref	2.02962956476917	0.667805158687204	-1.36182440608197	2.3688204023354	1.05099564477838
GM12878	En02^REST_chr11:75514341-75514541_Ref	En02	REST_chr11:75514341-75514541_Ref	0.681229277458891	0.481556544319746	-0.199672733139145	0.00251629326028086	NA
GM12878	En02^REST_chr11:76288279-76288479_Ref	En02	REST_chr11:76288279-76288479_Ref	0.455918623609375	0.583088315944255	0.127169692334879	0.0259407032031496	NA
GM12878	En02^REST_chr11:76435309-76435509_Ref	En02	REST_chr11:76435309-76435509_Ref	-0.819349924914589	NA	NA	0	NA
GM12878	En02^REST_chr11:76784386-76784586_Ref	En02	REST_chr11:76784386-76784586_Ref	1.52024955034302	1.07140181054019	-0.44884773980283	0.60135283752281	0.297635639590486
GM12878	En02^REST_chr11:7678633-7678833_Ref	En02	REST_chr11:7678633-7678833_Ref	0.24818181594717	0.682997611704133	0.434815795756963	0.369935067387666	NA
GM12878	En02^REST_chr11:77301006-77301206_Ref	En02	REST_chr11:77301006-77301206_Ref	-0.0794390816764831	0.589879362556937	0.66931844423342	0.000653174606279275	NA
GM12878	En02^REST_chr11:77301018-77301218_Ref	En02	REST_chr11:77301018-77301218_Ref	-0.227532276394962	1.47111528413138	1.69864756052635	0.682285377402713	NA
GM12878	En02^REST_chr11:77301075-77301275_Ref	En02	REST_chr11:77301075-77301275_Ref	0.203048720693184	NA	NA	0	NA
GM12878	En02^REST_chr11:77745762-77745962_Ref	En02	REST_chr11:77745762-77745962_Ref	-0.613640033680737	0.685792590691187	1.29943262437192	0.587365054390197	NA
GM12878	En02^REST_chr11:77749174-77749374_Ref	En02	REST_chr11:77749174-77749374_Ref	0.178015543723911	-0.348740369102006	-0.526755912825917	0.183641622418833	NA
GM12878	En02^REST_chr11:78479512-78479712_Ref	En02	REST_chr11:78479512-78479712_Ref	-0.854064281693271	0.590565150177405	1.44462943187068	0.802755932458986	NA
GM12878	En02^REST_chr11:78572144-78572344_Ref	En02	REST_chr11:78572144-78572344_Ref	-0.70507751386791	0.547189519190878	1.25226703305879	0	NA
GM12878	En02^REST_chr11:79026469-79026669_Ref	En02	REST_chr11:79026469-79026669_Ref	-0.408009422516181	0.729166392242297	1.13717581475848	0.630435772076359	NA
GM12878	En02^REST_chr11:81804034-81804234_Ref	En02	REST_chr11:81804034-81804234_Ref	NA	NA	NA	0	NA
GM12878	En02^REST_chr11:8190423-8190623_Ref	En02	REST_chr11:8190423-8190623_Ref	3.09813295124291	2.23557646403137	-0.862556487211544	2.16171876036049	0.983885329962152
GM12878	En02^REST_chr11:83005334-83005534_Ref	En02	REST_chr11:83005334-83005534_Ref	-0.328593848495395	-0.250230092930685	0.0783637555647094	0.090890131682182	NA
GM12878	En02^REST_chr11:83165224-83165424_Ref	En02	REST_chr11:83165224-83165424_Ref	0.248926811239229	1.11088377739721	0.861956966157985	0.0461495722213062	NA
GM12878	En02^REST_chr11:8349698-8349898_Ref	En02	REST_chr11:8349698-8349898_Ref	-0.44253755053899	0.0221772044769277	0.464714755015917	0.188606119191187	NA
GM12878	En02^REST_chr11:8350722-8350922_Ref	En02	REST_chr11:8350722-8350922_Ref	-0.678542746725953	-0.729065382543189	-0.0505226358172356	0.129050187845147	NA
GM12878	En02^REST_chr11:8373738-8373938_Ref	En02	REST_chr11:8373738-8373938_Ref	-0.13789130851824	0.369813935298029	0.507705243816269	0.317908936811914	NA
GM12878	En02^REST_chr11:85566090-85566290_Ref	En02	REST_chr11:85566090-85566290_Ref	1.19816061233072	0.630178958113399	-0.567981654217325	0.440931468040088	0.219040946285108
GM12878	En02^REST_chr11:85652600-85652800_Ref	En02	REST_chr11:85652600-85652800_Ref	-1.23577754992757	0.353850525652201	1.58962807557977	0.903381147001453	NA
GM12878	En02^REST_chr11:86635185-86635385_Ref	En02	REST_chr11:86635185-86635385_Ref	-2.42985376656464	-0.192274667464818	2.23757909909983	0	NA
GM12878	En02^REST_chr11:86926310-86926510_Ref	En02	REST_chr11:86926310-86926510_Ref	0.659337697209485	0.225557393724546	-0.433780303484938	0.0425949762656618	NA
GM12878	En02^REST_chr11:88437775-88437975_Ref	En02	REST_chr11:88437775-88437975_Ref	1.74663733793632	-0.310311977614619	-2.05694931555094	0.289472035959809	NA
GM12878	En02^REST_chr11:8861908-8862108_Ref	En02	REST_chr11:8861908-8862108_Ref	0.418598881655135	2.24953752122314	1.830938639568	0.582526455962956	0.287707237756264
GM12878	En02^REST_chr11:88795090-88795290_Ref	En02	REST_chr11:88795090-88795290_Ref	0.41758630746511	-0.724804198668886	-1.142390506134	0.388057915768433	NA
GM12878	En02^REST_chr11:89520863-89521063_Ref	En02	REST_chr11:89520863-89521063_Ref	-0.098597073143452	-0.538636073111958	-0.440038999968506	0.394133394852239	NA
GM12878	En02^REST_chr11:89784948-89785148_Ref	En02	REST_chr11:89784948-89785148_Ref	-0.0140883612008744	0.204858855256344	0.218947216457218	0.202399079677191	NA
GM12878	En02^REST_chr11:908299-908499_Ref	En02	REST_chr11:908299-908499_Ref	0.275991106670696	0.0548058940580074	-0.221185212612689	0.0524103073053198	NA
GM12878	En02^REST_chr11:92289691-92289891_Ref	En02	REST_chr11:92289691-92289891_Ref	0.034195308551191	0.290869766082988	0.256674457531797	0.467760431427453	NA
GM12878	En02^REST_chr11:92289787-92289987_Ref	En02	REST_chr11:92289787-92289987_Ref	-0.0780213594447412	0.175367265857448	0.253388625302189	0.428244967138415	NA
GM12878	En02^REST_chr11:92702923-92703123_Ref	En02	REST_chr11:92702923-92703123_Ref	0.917501411978033	1.25943122750954	0.341929815531505	0.532307822925856	NA
GM12878	En02^REST_chr11:93506256-93506456_Ref	En02	REST_chr11:93506256-93506456_Ref	0.184652937663359	1.58782193375835	1.40316899609499	1.5093963798521	0.722562181517769
GM12878	En02^REST_chr11:93506370-93506570_Ref	En02	REST_chr11:93506370-93506570_Ref	1.09535798759989	0.629565738681398	-0.46579224891849	0.315687248647326	NA
GM12878	En02^REST_chr11:93951642-93951842_Ref	En02	REST_chr11:93951642-93951842_Ref	0.100905279114241	-0.909303814927477	-1.01020909404172	0.154885067926666	NA
GM12878	En02^REST_chr11:94014599-94014799_Ref	En02	REST_chr11:94014599-94014799_Ref	-0.512205610678765	-0.931535779897193	-0.419330169218427	0.909816891507529	NA
GM12878	En02^REST_chr11:94525692-94525892_Ref	En02	REST_chr11:94525692-94525892_Ref	0.245440695046704	-0.423325455724864	-0.668766150771568	1.19733937874281	NA
GM12878	En02^REST_chr11:94829486-94829686_Ref	En02	REST_chr11:94829486-94829686_Ref	NA	NA	NA	0	NA
GM12878	En02^REST_chr11:955512-955712_Ref	En02	REST_chr11:955512-955712_Ref	0.756938390651463	0.465028481254739	-0.291909909396724	0.235359947829707	NA
GM12878	En02^REST_chr11:95832061-95832261_Ref	En02	REST_chr11:95832061-95832261_Ref	-0.308450009838616	0.410867828403054	0.71931783824167	1.25035508922185	NA
GM12878	En02^REST_chr11:9779485-9779685_Ref	En02	REST_chr11:9779485-9779685_Ref	-0.707460102520992	-0.394506622957141	0.31295347956385	0.140932367978494	NA
GM12878	En02^REST_chr11:993865-994065_Ref	En02	REST_chr11:993865-994065_Ref	-0.205809124711227	0.39686249315094	0.602671617862168	0.633721680106541	NA
GM12878	En02^REST_chr12:100855537-100855737_Ref	En02	REST_chr12:100855537-100855737_Ref	-0.334927947685071	-0.127136719646483	0.207791228038588	0.317405486082976	NA
GM12878	En02^REST_chr12:100933080-100933280_Ref	En02	REST_chr12:100933080-100933280_Ref	-0.727141412898341	0.0374320487125609	0.764573461610902	0.0671460619735884	NA
GM12878	En02^REST_chr12:101086370-101086570_Ref	En02	REST_chr12:101086370-101086570_Ref	-0.514263094002085	-0.431415088259244	0.0828480057428408	0.187445311180137	NA
GM12878	En02^REST_chr12:101220209-101220409_Ref	En02	REST_chr12:101220209-101220409_Ref	-0.201815172142809	-0.301578030468586	-0.0997628583257772	0.265728427805518	NA
GM12878	En02^REST_chr12:103200467-103200667_Ref	En02	REST_chr12:103200467-103200667_Ref	-0.87216156335053	0.328861773721361	1.20102333707189	0	NA
GM12878	En02^REST_chr12:103227909-103228109_Ref	En02	REST_chr12:103227909-103228109_Ref	-0.871731855586222	NA	NA	0	NA
GM12878	En02^REST_chr12:103405851-103406051_Ref	En02	REST_chr12:103405851-103406051_Ref	-0.215160938146072	0.635365711979145	0.850526650125216	0.522432272024636	NA
GM12878	En02^REST_chr12:103410261-103410461_Ref	En02	REST_chr12:103410261-103410461_Ref	NA	NA	NA	0	NA
GM12878	En02^REST_chr12:103687805-103688005_Ref	En02	REST_chr12:103687805-103688005_Ref	-0.179878637595047	0.503743158910669	0.683621796505717	0.528190718308357	NA
GM12878	En02^REST_chr12:104174808-104175008_Ref	En02	REST_chr12:104174808-104175008_Ref	0.543227896207658	1.15682141736216	0.613593521154499	0.236897950114505	NA
GM12878	En02^REST_chr12:104200787-104200987_Ref	En02	REST_chr12:104200787-104200987_Ref	0.175205762976407	0.599858683595718	0.424652920619312	0.439053867121061	NA
GM12878	En02^REST_chr12:104303720-104303920_Ref	En02	REST_chr12:104303720-104303920_Ref	-1.29067698578897	-2.03428993767539	-0.743612951886413	0	NA
GM12878	En02^REST_chr12:105063854-105064054_Ref	En02	REST_chr12:105063854-105064054_Ref	-0.163036477933755	0.547173477997261	0.710209955931016	0.707378972554771	NA
GM12878	En02^REST_chr12:1058577-1058777_Ref	En02	REST_chr12:1058577-1058777_Ref	1.22058782865045	1.41834108765004	0.197753258999588	0.609852386478766	0.301875046708296
GM12878	En02^REST_chr12:106395343-106395543_Ref	En02	REST_chr12:106395343-106395543_Ref	-0.196633351967348	0.546142780419797	0.742776132387144	0.436904220519203	NA
GM12878	En02^REST_chr12:106682000-106682200_Ref	En02	REST_chr12:106682000-106682200_Ref	NA	-0.764020509597126	NA	0	NA
GM12878	En02^REST_chr12:107746123-107746323_Ref	En02	REST_chr12:107746123-107746323_Ref	-0.50810545326472	0.984971926552004	1.49307737981672	0.842411713055681	NA
GM12878	En02^REST_chr12:107796289-107796489_Ref	En02	REST_chr12:107796289-107796489_Ref	1.41516908455237	0.775990338380818	-0.63917874617155	1.11293861274171	0.544228173502028
GM12878	En02^REST_chr12:108001285-108001485_Ref	En02	REST_chr12:108001285-108001485_Ref	0.292857466815883	0.23038445861722	-0.0624730081986629	0.0245196571736109	NA
GM12878	En02^REST_chr12:108001373-108001573_Ref	En02	REST_chr12:108001373-108001573_Ref	-0.393745886227328	0.0329385095026118	0.42668439572994	0.564498755197602	NA
GM12878	En02^REST_chr12:108350122-108350322_Ref	En02	REST_chr12:108350122-108350322_Ref	-0.38993067328706	0.906664843250686	1.29659551653775	0.50100991592625	NA
GM12878	En02^REST_chr12:108398285-108398485_Ref	En02	REST_chr12:108398285-108398485_Ref	1.00804999136615	0.641349048013851	-0.3667009433523	0.13921204263439	NA
GM12878	En02^REST_chr12:108661340-108661540_Ref	En02	REST_chr12:108661340-108661540_Ref	-0.562266000451907	0.655281348785503	1.21754734923741	0.577763940964593	NA
GM12878	En02^REST_chr12:108775981-108776181_Ref	En02	REST_chr12:108775981-108776181_Ref	-3.24502478571358	-1.07471294357062	2.17031184214296	0	NA
GM12878	En02^REST_chr12:108862189-108862389_Ref	En02	REST_chr12:108862189-108862389_Ref	NA	-1.76930904674504	NA	0	NA
GM12878	En02^REST_chr12:109043491-109043691_Ref	En02	REST_chr12:109043491-109043691_Ref	-0.447111802022073	-0.284532324045932	0.16257947797614	0.179924063668646	NA
GM12878	En02^REST_chr12:109284087-109284287_Ref	En02	REST_chr12:109284087-109284287_Ref	0.507027711465291	-0.582723194579625	-1.08975090604492	0.587414081606368	NA
GM12878	En02^REST_chr12:109969314-109969514_Ref	En02	REST_chr12:109969314-109969514_Ref	-0.784119219846749	-0.283928356334368	0.500190863512382	0.339721020018995	NA
GM12878	En02^REST_chr12:110160340-110160540_Ref	En02	REST_chr12:110160340-110160540_Ref	-0.141448012457196	-0.754329678262389	-0.612881665805193	0.523270585646325	NA
GM12878	En02^REST_chr12:110174534-110174734_Ref	En02	REST_chr12:110174534-110174734_Ref	0.329760589904093	0.387844940463965	0.0580843505598727	0.229520316213177	NA
GM12878	En02^REST_chr12:110348814-110349014_Ref	En02	REST_chr12:110348814-110349014_Ref	-0.232292657589744	0.376223974517479	0.608516632107223	0.247362333411806	NA
GM12878	En02^REST_chr12:110476998-110477198_Ref	En02	REST_chr12:110476998-110477198_Ref	0.868367246838715	0.939501363586881	0.0711341167481659	0.0339626981315751	NA
GM12878	En02^REST_chr12:110705175-110705375_Ref	En02	REST_chr12:110705175-110705375_Ref	0.490831318948586	1.95315540681615	1.46232408786756	1.0092280499517	0.494378037456236
GM12878	En02^REST_chr12:110719048-110719248_Ref	En02	REST_chr12:110719048-110719248_Ref	NA	NA	NA	0	NA
GM12878	En02^REST_chr12:110841349-110841549_Ref	En02	REST_chr12:110841349-110841549_Ref	NA	NA	NA	0	NA
GM12878	En02^REST_chr12:111264520-111264720_Ref	En02	REST_chr12:111264520-111264720_Ref	-0.0227098876984035	0.305946758132998	0.328656645831401	0.472000541557658	NA
GM12878	En02^REST_chr12:111325870-111326070_Ref	En02	REST_chr12:111325870-111326070_Ref	0.660578588651049	0.412384878378743	-0.248193710272306	0.0556158267552952	NA
GM12878	En02^REST_chr12:111550652-111550852_Ref	En02	REST_chr12:111550652-111550852_Ref	0.835957041410726	-0.00123567154326393	-0.83719271295399	0.209470324387899	NA
GM12878	En02^REST_chr12:111650075-111650275_Ref	En02	REST_chr12:111650075-111650275_Ref	-0.517591091937755	0.288940650954761	0.806531742892516	0.585969780521956	NA
GM12878	En02^REST_chr12:113250503-113250703_Ref	En02	REST_chr12:113250503-113250703_Ref	0.658398021462718	0.650094489463968	-0.00830353199874989	0.0867076818965386	NA
GM12878	En02^REST_chr12:113306332-113306532_Ref	En02	REST_chr12:113306332-113306532_Ref	-0.0766146773166861	-0.900717756173037	-0.824103078856351	0.295786093685515	NA
GM12878	En02^REST_chr12:113328426-113328626_Ref	En02	REST_chr12:113328426-113328626_Ref	-0.340156598921428	0.0414893082185733	0.381645907140001	0.865433383283627	NA
GM12878	En02^REST_chr12:113344589-113344789_Ref	En02	REST_chr12:113344589-113344789_Ref	5.9249442617971	5.4124649169486	-0.512479344848498	2.39030970664625	1.05709655737111
GM12878	En02^REST_chr12:113409575-113409775_Ref	En02	REST_chr12:113409575-113409775_Ref	-0.0817384147605137	2.43272680502187	2.51446521978238	0.783113527921057	0.384962006469216
GM12878	En02^REST_chr12:113503117-113503317_Ref	En02	REST_chr12:113503117-113503317_Ref	0.0707294478609999	NA	NA	0	NA
GM12878	En02^REST_chr12:113799481-113799681_Ref	En02	REST_chr12:113799481-113799681_Ref	0.0415258993838298	0.688173017527137	0.646647118143308	0.406952671604236	NA
GM12878	En02^REST_chr12:114039586-114039786_Ref	En02	REST_chr12:114039586-114039786_Ref	-0.66031220900509	1.38328832697694	2.04360053598203	0.79850518822181	NA
GM12878	En02^REST_chr12:114346768-114346968_Ref	En02	REST_chr12:114346768-114346968_Ref	-0.322376228774823	-0.234315712880192	0.0880605158946309	0.0254711238875947	NA
GM12878	En02^REST_chr12:114686433-114686633_Ref	En02	REST_chr12:114686433-114686633_Ref	0.674755527961035	0.154087602003645	-0.52066792595739	0.0906147944674683	NA
GM12878	En02^REST_chr12:115371612-115371812_Ref	En02	REST_chr12:115371612-115371812_Ref	-1.14543535925198	-0.134347450597533	1.01108790865445	0	NA
GM12878	En02^REST_chr12:115487503-115487703_Ref	En02	REST_chr12:115487503-115487703_Ref	0.652798443682221	0.0699837207745724	-0.582814722907648	0	NA
GM12878	En02^REST_chr12:115861396-115861596_Ref	En02	REST_chr12:115861396-115861596_Ref	-0.207178925726779	0.542939262694415	0.750118188421194	0.211106749402155	NA
GM12878	En02^REST_chr12:11653592-11653792_Ref	En02	REST_chr12:11653592-11653792_Ref	0.275646498058942	0.487649771896172	0.21200327383723	0.43992888418601	NA
GM12878	En02^REST_chr12:11653652-11653852_Ref	En02	REST_chr12:11653652-11653852_Ref	0.613571353570398	0.0823535721445405	-0.531217781425858	0.443911296594909	NA
GM12878	En02^REST_chr12:117295949-117296149_Ref	En02	REST_chr12:117295949-117296149_Ref	NA	2.4131250055988	NA	0	NA
GM12878	En02^REST_chr12:117348802-117349002_Ref	En02	REST_chr12:117348802-117349002_Ref	NA	NA	NA	0	NA
GM12878	En02^REST_chr12:118546989-118547189_Ref	En02	REST_chr12:118546989-118547189_Ref	0.0258229751990384	1.10937304395059	1.08355006875155	0.769434058451385	0.378433109546906
GM12878	En02^REST_chr12:118574028-118574228_Ref	En02	REST_chr12:118574028-118574228_Ref	0.625761486491303	1.31453480268565	0.688773316194343	0.632889943750183	0.313495026270486
GM12878	En02^REST_chr12:118870018-118870218_Ref	En02	REST_chr12:118870018-118870218_Ref	-2.35828757426828	0.51346241483409	2.87174998910237	0	NA
GM12878	En02^REST_chr12:119195351-119195551_Ref	En02	REST_chr12:119195351-119195551_Ref	-0.101534341569225	-0.323730811694324	-0.222196470125099	0.251795854704017	NA
GM12878	En02^REST_chr12:119195493-119195693_Ref	En02	REST_chr12:119195493-119195693_Ref	NA	NA	NA	0	NA
GM12878	En02^REST_chr12:119304253-119304453_Ref	En02	REST_chr12:119304253-119304453_Ref	-0.55717587681907	0.0636452866979742	0.620821163517044	0.60055101980945	NA
GM12878	En02^REST_chr12:119360308-119360508_Ref	En02	REST_chr12:119360308-119360508_Ref	-0.576857080193468	-0.242964680456164	0.333892399737304	0.448817381964294	NA
GM12878	En02^REST_chr12:119360416-119360616_Ref	En02	REST_chr12:119360416-119360616_Ref	-0.329799502545188	-0.922904315319971	-0.593104812774783	0.335791376567625	NA
GM12878	En02^REST_chr12:119419547-119419747_Ref	En02	REST_chr12:119419547-119419747_Ref	-0.0937366196846307	0.462678746485443	0.556415366170073	0.903105957616987	NA
GM12878	En02^REST_chr12:11966381-11966581_Ref	En02	REST_chr12:11966381-11966581_Ref	-1.76983453189391	NA	NA	0	NA
GM12878	En02^REST_chr12:119785296-119785496_Ref	En02	REST_chr12:119785296-119785496_Ref	-1.85055953832139	-0.255441193803143	1.59511834451825	0	NA
GM12878	En02^REST_chr12:119950782-119950982_Ref	En02	REST_chr12:119950782-119950982_Ref	-0.638603363868862	-0.00355523191735579	0.635048131951506	0.973309892042899	NA
GM12878	En02^REST_chr12:119966141-119966341_Ref	En02	REST_chr12:119966141-119966341_Ref	NA	NA	NA	0	NA
GM12878	En02^REST_chr12:120106034-120106234_Ref	En02	REST_chr12:120106034-120106234_Ref	NA	-0.99987518722711	NA	0	NA
GM12878	En02^REST_chr12:12025125-12025325_Ref	En02	REST_chr12:12025125-12025325_Ref	0.477069144078274	-0.440504136079212	-0.917573280157485	0.624432406983502	NA
GM12878	En02^REST_chr12:120638870-120639070_Ref	En02	REST_chr12:120638870-120639070_Ref	2.52909728300402	1.38405413598157	-1.14504314702245	1.00334469464635	0.491457417700155
GM12878	En02^REST_chr12:121251978-121252178_Ref	En02	REST_chr12:121251978-121252178_Ref	1.92492823226594	NA	NA	0	NA
GM12878	En02^REST_chr12:121418051-121418251_Ref	En02	REST_chr12:121418051-121418251_Ref	NA	0.112222006207896	NA	0	NA
GM12878	En02^REST_chr12:121418139-121418339_Ref	En02	REST_chr12:121418139-121418339_Ref	0.0976474138187288	0.328827177346047	0.231179763527319	0.28942375105238	NA
GM12878	En02^REST_chr12:121734036-121734236_Ref	En02	REST_chr12:121734036-121734236_Ref	2.06836471068035	1.99556508810279	-0.0727996225775576	0.382884299643379	0.190465877441516
GM12878	En02^REST_chr12:122250007-122250207_Ref	En02	REST_chr12:122250007-122250207_Ref	1.84915631268456	2.8176913865419	0.968535073857335	0.354123175669678	0.17652558262816
GM12878	En02^REST_chr12:122502025-122502225_Ref	En02	REST_chr12:122502025-122502225_Ref	NA	2.50224480684295	NA	0	NA
GM12878	En02^REST_chr12:122710258-122710458_Ref	En02	REST_chr12:122710258-122710458_Ref	1.99818746841611	2.2221103041702	0.223922835754088	0.321627635516404	0.158908881824847
GM12878	En02^REST_chr12:123237318-123237518_Ref	En02	REST_chr12:123237318-123237518_Ref	4.24260043174437	4.36330315196817	0.120702720223806	0.219062120814986	0.108108653053094
GM12878	En02^REST_chr12:123380434-123380634_Ref	En02	REST_chr12:123380434-123380634_Ref	1.959634702232	1.01913550370874	-0.94049919852326	1.38905724319119	0.673018478251382
GM12878	En02^REST_chr12:123431285-123431485_Ref	En02	REST_chr12:123431285-123431485_Ref	0.0962919841677552	0.345688261267267	0.249396277099511	0.403879954458909	NA
GM12878	En02^REST_chr12:123433239-123433439_Ref	En02	REST_chr12:123433239-123433439_Ref	0.100623459312636	-0.877309878572208	-0.977933337884844	0.457827337202458	NA
GM12878	En02^REST_chr12:123528063-123528263_Ref	En02	REST_chr12:123528063-123528263_Ref	-0.428926933649724	-0.527409378096558	-0.0984824444468337	0.419537141050644	NA
GM12878	En02^REST_chr12:123571466-123571666_Ref	En02	REST_chr12:123571466-123571666_Ref	0.515843491381802	0.21973970419954	-0.296103787182262	0.067974522919377	NA
GM12878	En02^REST_chr12:124805647-124805847_Ref	En02	REST_chr12:124805647-124805847_Ref	-0.38892586649581	0.227902842355871	0.61682870885168	0	NA
GM12878	En02^REST_chr12:125180513-125180713_Ref	En02	REST_chr12:125180513-125180713_Ref	0.200095840209786	-0.284644469561645	-0.484740309771431	0.103085120832473	NA
GM12878	En02^REST_chr12:125389352-125389552_Ref	En02	REST_chr12:125389352-125389552_Ref	2.7724056408993	3.21817462067008	0.445768979770779	0.782358161671058	0.384714699689578
GM12878	En02^REST_chr12:125679546-125679746_Ref	En02	REST_chr12:125679546-125679746_Ref	0.211019081037067	0.423656491615134	0.212637410578067	0.341940496963434	NA
GM12878	En02^REST_chr12:125748034-125748234_Ref	En02	REST_chr12:125748034-125748234_Ref	-1.40448594359556	-0.53237038787674	0.872115555718825	0.598328671715777	NA
GM12878	En02^REST_chr12:126002712-126002912_Ref	En02	REST_chr12:126002712-126002912_Ref	0.167912830177606	0.377584025804149	0.209671195626543	0.192500252137232	NA
GM12878	En02^REST_chr12:126257723-126257923_Ref	En02	REST_chr12:126257723-126257923_Ref	1.31004975556864	0.297124345088376	-1.01292541048027	0.526511914537478	NA
GM12878	En02^REST_chr12:127054353-127054553_Ref	En02	REST_chr12:127054353-127054553_Ref	NA	NA	NA	0	NA
GM12878	En02^REST_chr12:127087264-127087464_Ref	En02	REST_chr12:127087264-127087464_Ref	0.0760326150092327	-0.406518696110109	-0.482551311119341	0.601818178909529	NA
GM12878	En02^REST_chr12:127166306-127166506_Ref	En02	REST_chr12:127166306-127166506_Ref	0.201473625261368	-0.238115756336426	-0.439589381597793	0	NA
GM12878	En02^REST_chr12:127212181-127212381_Ref	En02	REST_chr12:127212181-127212381_Ref	0.167908778076012	0.673518773540222	0.50560999546421	0.424986904961429	NA
GM12878	En02^REST_chr12:127212287-127212487_Ref	En02	REST_chr12:127212287-127212487_Ref	-0.104411418014678	0.828800987046456	0.933212405061134	1.08020154944889	NA
GM12878	En02^REST_chr12:127874568-127874768_Ref	En02	REST_chr12:127874568-127874768_Ref	-0.469294489353725	0.0215758424309688	0.490870331784694	0.539848727454631	NA
GM12878	En02^REST_chr12:12837826-12838026_Ref	En02	REST_chr12:12837826-12838026_Ref	-0.334223972445084	0.600217493110498	0.934441465555582	0.532694559390482	NA
GM12878	En02^REST_chr12:128725382-128725582_Ref	En02	REST_chr12:128725382-128725582_Ref	-0.70509025604758	-0.273637178035436	0.431453078012144	0.796981108337736	NA
GM12878	En02^REST_chr12:129094498-129094698_Ref	En02	REST_chr12:129094498-129094698_Ref	-0.239943625224741	0.857185771380059	1.0971293966048	1.65119792971579	NA
GM12878	En02^REST_chr12:12939801-12940001_Ref	En02	REST_chr12:12939801-12940001_Ref	NA	NA	NA	0	NA
GM12878	En02^REST_chr12:129604179-129604379_Ref	En02	REST_chr12:129604179-129604379_Ref	-1.5975652265699	-0.00958485894531662	1.58798036762458	0.687345484114561	NA
GM12878	En02^REST_chr12:129796698-129796898_Ref	En02	REST_chr12:129796698-129796898_Ref	NA	NA	NA	0	NA
GM12878	En02^REST_chr12:13044408-13044608_Ref	En02	REST_chr12:13044408-13044608_Ref	0.173980939394883	0.574299041012516	0.400318101617633	0.311391137138931	NA
GM12878	En02^REST_chr12:13044470-13044670_Ref	En02	REST_chr12:13044470-13044670_Ref	0.779658512921442	-0.319915334642564	-1.09957384756401	0.584365898393417	NA
GM12878	En02^REST_chr12:131011459-131011659_Ref	En02	REST_chr12:131011459-131011659_Ref	NA	1.04791542944326	NA	0	NA
GM12878	En02^REST_chr12:131037241-131037441_Ref	En02	REST_chr12:131037241-131037441_Ref	NA	0.853633788459547	NA	0	NA
GM12878	En02^REST_chr12:131616976-131617176_Ref	En02	REST_chr12:131616976-131617176_Ref	0.695526203480794	0.579166194987895	-0.116360008492899	0.266489160016904	NA
GM12878	En02^REST_chr12:131617088-131617288_Ref	En02	REST_chr12:131617088-131617288_Ref	-0.200799766134934	-0.0788324470058275	0.121967319129106	0.402382819887802	NA
GM12878	En02^REST_chr12:131795772-131795972_Ref	En02	REST_chr12:131795772-131795972_Ref	-0.110467884766153	0.536884099097367	0.64735198386352	0.568775640499819	NA
GM12878	En02^REST_chr12:13197255-13197455_Ref	En02	REST_chr12:13197255-13197455_Ref	4.38706363561305	4.59213775805423	0.205074122441184	0.527595289134583	0.261349087524901
GM12878	En02^REST_chr12:13198027-13198227_Ref	En02	REST_chr12:13198027-13198227_Ref	1.20215991746569	NA	NA	0	NA
GM12878	En02^REST_chr12:132071411-132071611_Ref	En02	REST_chr12:132071411-132071611_Ref	-0.267002343082979	-0.684352834759179	-0.4173504916762	1.03978193267765	NA
GM12878	En02^REST_chr12:132102901-132103101_Ref	En02	REST_chr12:132102901-132103101_Ref	0.843621513418148	0.161381851051967	-0.682239662366181	0.308220321254972	NA
GM12878	En02^REST_chr12:132131023-132131223_Ref	En02	REST_chr12:132131023-132131223_Ref	0.955920047845812	1.24491593417401	0.288995886328195	0.253229260888711	0.125177964990936
GM12878	En02^REST_chr12:132131208-132131408_Ref	En02	REST_chr12:132131208-132131408_Ref	-0.857722306338063	1.00970620951915	1.86742851585721	1.21404477966256	0.590833080754508
GM12878	En02^REST_chr12:132279223-132279423_Ref	En02	REST_chr12:132279223-132279423_Ref	-0.772534090118814	-0.218344251333848	0.554189838784966	0.451163595112467	NA
GM12878	En02^REST_chr12:132638429-132638629_Ref	En02	REST_chr12:132638429-132638629_Ref	1.31942065139918	1.90352841426248	0.584107762863302	1.46928336247909	0.706031078301697
GM12878	En02^REST_chr12:132664206-132664406_Ref	En02	REST_chr12:132664206-132664406_Ref	0.200258555833302	-0.681005165963788	-0.88126372179709	0.231362797238457	NA
GM12878	En02^REST_chr12:133071022-133071222_Ref	En02	REST_chr12:133071022-133071222_Ref	0.726316112696128	1.00423808761708	0.277921974920955	0.516548223374235	NA
GM12878	En02^REST_chr12:133758128-133758328_Ref	En02	REST_chr12:133758128-133758328_Ref	0.300592373602141	NA	NA	0	NA
GM12878	En02^REST_chr12:1523155-1523355_Ref	En02	REST_chr12:1523155-1523355_Ref	-0.639873345253152	-0.239586888429087	0.400286456824064	0.0138575637112977	NA
GM12878	En02^REST_chr12:1523309-1523509_Ref	En02	REST_chr12:1523309-1523509_Ref	-0.201937119727695	-0.361139101035429	-0.159201981307734	0.0331758727032798	NA
GM12878	En02^REST_chr12:15432185-15432385_Ref	En02	REST_chr12:15432185-15432385_Ref	0.78187385637905	0.858489259346439	0.076615402967389	0.0966502125280639	0.0459370024340722
GM12878	En02^REST_chr12:15432197-15432397_Ref	En02	REST_chr12:15432197-15432397_Ref	-1.01507725113348	0.280212549540885	1.29528980067436	0	NA
GM12878	En02^REST_chr12:15588602-15588802_Ref	En02	REST_chr12:15588602-15588802_Ref	-0.232479522221049	NA	NA	0	NA
GM12878	En02^REST_chr12:176310-176510_Ref	En02	REST_chr12:176310-176510_Ref	1.62984605775034	2.37206084244582	0.742214784695489	0.201329016241638	NA
GM12878	En02^REST_chr12:1771243-1771443_Ref	En02	REST_chr12:1771243-1771443_Ref	-0.0461753492841524	0.377517728404931	0.423693077689084	0.0581068036202896	NA
GM12878	En02^REST_chr12:18935849-18936049_Ref	En02	REST_chr12:18935849-18936049_Ref	-0.819501402721897	0.282591367776988	1.10209277049889	0	NA
GM12878	En02^REST_chr12:1896960-1897160_Ref	En02	REST_chr12:1896960-1897160_Ref	-0.792240434686614	0.760902988088511	1.55314342277513	0	NA
GM12878	En02^REST_chr12:1940324-1940524_Ref	En02	REST_chr12:1940324-1940524_Ref	0.416814218347593	0.334679927394231	-0.0821342909533618	0.107186984834328	NA
GM12878	En02^REST_chr12:20809677-20809877_Ref	En02	REST_chr12:20809677-20809877_Ref	-0.195766550637153	0.343285768672577	0.53905231930973	0.119847683463784	NA
GM12878	En02^REST_chr12:22199617-22199817_Ref	En02	REST_chr12:22199617-22199817_Ref	1.52111414463655	1.953850930818	0.432736786181454	0.722174168588396	0.355602507991095
GM12878	En02^REST_chr12:23154524-23154724_Ref	En02	REST_chr12:23154524-23154724_Ref	NA	-0.936799901535775	NA	0	NA
GM12878	En02^REST_chr12:2378084-2378284_Ref	En02	REST_chr12:2378084-2378284_Ref	0.358614970905436	0.0687310497564885	-0.289883921148947	0.697804584152188	NA
GM12878	En02^REST_chr12:24802241-24802441_Ref	En02	REST_chr12:24802241-24802441_Ref	NA	NA	NA	0	NA
GM12878	En02^REST_chr12:25101887-25102087_Ref	En02	REST_chr12:25101887-25102087_Ref	1.6826157208237	2.16215757303193	0.479541852208234	0.671759500070954	0.332265451142134
GM12878	En02^REST_chr12:25539001-25539201_Ref	En02	REST_chr12:25539001-25539201_Ref	2.6523450468266	3.19159250154863	0.539247454722023	0.235324428755778	0.116287213700232
GM12878	En02^REST_chr12:25928931-25929131_Ref	En02	REST_chr12:25928931-25929131_Ref	1.21606407609686	-0.0959509598810356	-1.3120150359779	0.401768387727881	NA
GM12878	En02^REST_chr12:26102333-26102533_Ref	En02	REST_chr12:26102333-26102533_Ref	-2.09463102846507	-2.40576821686462	-0.311137188399548	0	NA
GM12878	En02^REST_chr12:26102360-26102560_Ref	En02	REST_chr12:26102360-26102560_Ref	2.17795318166122	0.556734952077735	-1.62121822958349	0.222282782797435	NA
GM12878	En02^REST_chr12:26267377-26267577_Ref	En02	REST_chr12:26267377-26267577_Ref	3.5116563294101	4.51198866320305	1.00033233379294	1.2078285222051	0.587566982076892
GM12878	En02^REST_chr12:26306344-26306544_Ref	En02	REST_chr12:26306344-26306544_Ref	0.117371988086674	-5.56005931402184	-5.67743130210852	0	NA
GM12878	En02^REST_chr12:2666782-2666982_Ref	En02	REST_chr12:2666782-2666982_Ref	0.955770973764634	0.918411656945819	-0.0373593168188157	0.228444764127668	NA
GM12878	En02^REST_chr12:26985393-26985593_Ref	En02	REST_chr12:26985393-26985593_Ref	NA	NA	NA	0	NA
GM12878	En02^REST_chr12:26985525-26985725_Ref	En02	REST_chr12:26985525-26985725_Ref	0.464003068227429	NA	NA	0	NA
GM12878	En02^REST_chr12:27038004-27038204_Ref	En02	REST_chr12:27038004-27038204_Ref	-0.912094663539831	-0.677447425371744	0.234647238168088	0.214109501357078	NA
GM12878	En02^REST_chr12:27125045-27125245_Ref	En02	REST_chr12:27125045-27125245_Ref	1.9813755235136	1.00865854944223	-0.972716974071366	2.68603518835705	NA
GM12878	En02^REST_chr12:27520169-27520369_Ref	En02	REST_chr12:27520169-27520369_Ref	-0.735613875761492	0.40939393742374	1.14500781318523	0	NA
GM12878	En02^REST_chr12:27604444-27604644_Ref	En02	REST_chr12:27604444-27604644_Ref	-0.365989923749723	-0.342498777273799	0.0234911464759233	0.211713923774373	NA
GM12878	En02^REST_chr12:27933472-27933672_Ref	En02	REST_chr12:27933472-27933672_Ref	0.134885748692747	0.572176071453054	0.437290322760307	0.315406544513858	NA
GM12878	En02^REST_chr12:2861779-2861979_Ref	En02	REST_chr12:2861779-2861979_Ref	-1.11805241692053	-0.176173035449823	0.941879381470706	0.396951175575546	NA
GM12878	En02^REST_chr12:2861851-2862051_Ref	En02	REST_chr12:2861851-2862051_Ref	-0.601965533815877	0.84786198428672	1.4498275181026	0.667862252481198	NA
GM12878	En02^REST_chr12:2861911-2862111_Ref	En02	REST_chr12:2861911-2862111_Ref	NA	0.414874532573629	NA	0	NA
GM12878	En02^REST_chr12:28863945-28864145_Ref	En02	REST_chr12:28863945-28864145_Ref	-0.602848422064643	0.657675341201668	1.26052376326631	0.831011078601025	NA
GM12878	En02^REST_chr12:2893204-2893404_Ref	En02	REST_chr12:2893204-2893404_Ref	-0.258244167180253	0.104110185897291	0.362354353077543	0.482390118465693	NA
GM12878	En02^REST_chr12:29146706-29146906_Ref	En02	REST_chr12:29146706-29146906_Ref	0.0245270793381193	0.998655542187131	0.974128462849012	0.794844406944586	0.390191478951323
GM12878	En02^REST_chr12:31000294-31000494_Ref	En02	REST_chr12:31000294-31000494_Ref	-0.181096331260019	1.92245939622546	2.10355572748548	0	NA
GM12878	En02^REST_chr12:32328411-32328611_Ref	En02	REST_chr12:32328411-32328611_Ref	-0.199906480302085	-0.0217904556404908	0.178116024661594	0	NA
GM12878	En02^REST_chr12:329060-329260_Ref	En02	REST_chr12:329060-329260_Ref	0.250816349365989	0.803722877980819	0.55290652861483	0.937379954970086	NA
GM12878	En02^REST_chr12:33049350-33049550_Ref	En02	REST_chr12:33049350-33049550_Ref	0.144862494346022	-0.0286007770966459	-0.173463271442668	0.473926109704175	NA
GM12878	En02^REST_chr12:33049499-33049699_Ref	En02	REST_chr12:33049499-33049699_Ref	1.78536638970408	0.799305293831809	-0.986061095872269	1.51564251420007	NA
GM12878	En02^REST_chr12:33741327-33741527_Ref	En02	REST_chr12:33741327-33741527_Ref	1.74494003553711	1.95687015097589	0.211930115438784	0.466401620658776	0.232092620929758
GM12878	En02^REST_chr12:3441461-3441661_Ref	En02	REST_chr12:3441461-3441661_Ref	0.199870308429552	2.02062167249565	1.8207513640661	0.877441240490099	0.429997714456339
GM12878	En02^REST_chr12:3601450-3601650_Ref	En02	REST_chr12:3601450-3601650_Ref	1.67764404190338	1.21124785636858	-0.466396185534802	0.0490249995732755	0.0230937630869447
GM12878	En02^REST_chr12:39299210-39299410_Ref	En02	REST_chr12:39299210-39299410_Ref	-0.0771154865983464	0.160990088269184	0.23810557486753	0.107713324606076	NA
GM12878	En02^REST_chr12:41680368-41680568_Ref	En02	REST_chr12:41680368-41680568_Ref	0.230746015022111	0.319046373824882	0.0883003588027707	0.102885160553028	NA
GM12878	En02^REST_chr12:42538511-42538711_Ref	En02	REST_chr12:42538511-42538711_Ref	2.43133685522082	2.04169880820278	-0.389638047018041	0.288036202883435	0.142141631531431
GM12878	En02^REST_chr12:43938596-43938796_Ref	En02	REST_chr12:43938596-43938796_Ref	-0.383848856340786	-0.149321385324203	0.234527471016583	0.711327509983991	NA
GM12878	En02^REST_chr12:44799173-44799373_Ref	En02	REST_chr12:44799173-44799373_Ref	0.371998967369722	-0.428893795050869	-0.800892762420591	0.03293117001206	NA
GM12878	En02^REST_chr12:45737481-45737681_Ref	En02	REST_chr12:45737481-45737681_Ref	-1.32005610655841	0.265134797904952	1.58519090446336	0	NA
GM12878	En02^REST_chr12:48222795-48222995_Ref	En02	REST_chr12:48222795-48222995_Ref	3.47241832943192	1.8871655482421	-1.58525278118982	2.52196107321014	1.10712204867076
GM12878	En02^REST_chr12:48297091-48297291_Ref	En02	REST_chr12:48297091-48297291_Ref	-0.0175277765741388	0.512710207955235	0.530237984529374	0.552408878665764	NA
GM12878	En02^REST_chr12:49012348-49012548_Ref	En02	REST_chr12:49012348-49012548_Ref	-0.604638661180777	0.343919033289257	0.948557694470034	2.30209026956458	NA
GM12878	En02^REST_chr12:49130350-49130550_Ref	En02	REST_chr12:49130350-49130550_Ref	0.32544556273426	-0.169373802014265	-0.494819364748526	0.21134151937171	NA
GM12878	En02^REST_chr12:49486073-49486273_Ref	En02	REST_chr12:49486073-49486273_Ref	0.169582996783035	-0.149604667283345	-0.319187664066381	0.128767332489835	NA
GM12878	En02^REST_chr12:49502920-49503120_Ref	En02	REST_chr12:49502920-49503120_Ref	0.269904874634004	NA	NA	0	NA
GM12878	En02^REST_chr12:49658945-49659145_Ref	En02	REST_chr12:49658945-49659145_Ref	0.860602350229561	1.06059775559434	0.199995405364778	0.110175107943543	NA
GM12878	En02^REST_chr12:49725501-49725701_Ref	En02	REST_chr12:49725501-49725701_Ref	1.03090499074808	0.298922188858441	-0.731982801889641	0.862570064935341	NA
GM12878	En02^REST_chr12:49950726-49950926_Ref	En02	REST_chr12:49950726-49950926_Ref	-0.0517912481437259	-1.06386094560244	-1.01206969745871	0.543511782627516	NA
GM12878	En02^REST_chr12:50236616-50236816_Ref	En02	REST_chr12:50236616-50236816_Ref	1.04651120138104	0.340659062910719	-0.705852138470324	0.690878617085379	0.341097755160937
GM12878	En02^REST_chr12:50236757-50236957_Ref	En02	REST_chr12:50236757-50236957_Ref	3.4156550417794	NA	NA	0	NA
GM12878	En02^REST_chr12:5046823-5047023_Ref	En02	REST_chr12:5046823-5047023_Ref	-0.514077476608505	-0.179668450664834	0.33440902594367	0.0154235921061252	NA
GM12878	En02^REST_chr12:50473664-50473864_Ref	En02	REST_chr12:50473664-50473864_Ref	NA	0.589408407751305	NA	0	NA
GM12878	En02^REST_chr12:50677147-50677347_Ref	En02	REST_chr12:50677147-50677347_Ref	1.22610997379508	1.32232235731855	0.0962123835234741	0.095187273929565	0.0452824956495436
GM12878	En02^REST_chr12:50898856-50899056_Ref	En02	REST_chr12:50898856-50899056_Ref	1.48500179010181	2.03065202646083	0.545650236359025	0.227273798692693	0.112474752024853
GM12878	En02^REST_chr12:51987299-51987499_Ref	En02	REST_chr12:51987299-51987499_Ref	-0.611353758878046	0.708624678031889	1.31997843690993	1.04232819956993	NA
GM12878	En02^REST_chr12:52435387-52435587_Ref	En02	REST_chr12:52435387-52435587_Ref	-0.0801041193304938	-0.0613102409337543	0.0187938783967395	0.0290660079820395	NA
GM12878	En02^REST_chr12:52472130-52472330_Ref	En02	REST_chr12:52472130-52472330_Ref	0.494943273141268	0.427332749032665	-0.0676105241086027	0.0400932643850572	NA
GM12878	En02^REST_chr12:52477174-52477374_Ref	En02	REST_chr12:52477174-52477374_Ref	0.263190874674117	0.311527844429092	0.0483369697549755	0.0610075394824766	NA
GM12878	En02^REST_chr12:52550718-52550918_Ref	En02	REST_chr12:52550718-52550918_Ref	-0.402212763847113	-0.0179630363887216	0.384249727458391	0.0176004393008448	NA
GM12878	En02^REST_chr12:52609993-52610193_Ref	En02	REST_chr12:52609993-52610193_Ref	-0.664342423475325	1.39649088526686	2.06083330874218	1.0832124723294	0.529223394352057
GM12878	En02^REST_chr12:52637170-52637370_Ref	En02	REST_chr12:52637170-52637370_Ref	-0.255388770447798	0.589042134000335	0.844430904448133	0.988440080842469	NA
GM12878	En02^REST_chr12:52637368-52637568_Ref	En02	REST_chr12:52637368-52637568_Ref	0.0475628350216095	0.439896845277118	0.392334010255509	0.633155296770933	NA
GM12878	En02^REST_chr12:52695162-52695362_Ref	En02	REST_chr12:52695162-52695362_Ref	0.652000648613242	NA	NA	0	NA
GM12878	En02^REST_chr12:53135253-53135453_Ref	En02	REST_chr12:53135253-53135453_Ref	-1.32590946044547	0.505001883385001	1.83091134383047	0.625163394036868	NA
GM12878	En02^REST_chr12:53273757-53273957_Ref	En02	REST_chr12:53273757-53273957_Ref	0.0959899797246877	0.496093127574604	0.400103147849916	0.561763285602179	NA
GM12878	En02^REST_chr12:53318903-53319103_Ref	En02	REST_chr12:53318903-53319103_Ref	-0.551739122646522	NA	NA	0	NA
GM12878	En02^REST_chr12:53459858-53460058_Ref	En02	REST_chr12:53459858-53460058_Ref	0.36078235178617	0.562394454622035	0.201612102835864	0.369479613377742	NA
GM12878	En02^REST_chr12:53607236-53607436_Ref	En02	REST_chr12:53607236-53607436_Ref	0.964269878298812	0.669681915912421	-0.294587962386391	0.337628708742975	0.168085536713324
GM12878	En02^REST_chr12:53764738-53764938_Ref	En02	REST_chr12:53764738-53764938_Ref	0.587526678576501	0.249403534837313	-0.338123143739189	0.247918667253534	NA
GM12878	En02^REST_chr12:54151168-54151368_Ref	En02	REST_chr12:54151168-54151368_Ref	-0.124730042997991	0.439081487285451	0.563811530283442	0.513996691913915	NA
GM12878	En02^REST_chr12:54496113-54496313_Ref	En02	REST_chr12:54496113-54496313_Ref	-0.864022259746825	0.182110528265499	1.04613278801232	0.699867031298936	NA
GM12878	En02^REST_chr12:54754634-54754834_Ref	En02	REST_chr12:54754634-54754834_Ref	-0.227010734002412	-0.440092945699174	-0.213082211696763	0.157930396566306	NA
GM12878	En02^REST_chr12:54764151-54764351_Ref	En02	REST_chr12:54764151-54764351_Ref	1.07601008315314	0.568715312979343	-0.507294770173798	0.335011838106354	0.166897531375199
GM12878	En02^REST_chr12:55413705-55413905_Ref	En02	REST_chr12:55413705-55413905_Ref	0.0897563034664108	-0.224277091493866	-0.314033394960277	0.0272928016534122	NA
GM12878	En02^REST_chr12:56118520-56118720_Ref	En02	REST_chr12:56118520-56118720_Ref	0.90881463399305	0.620262913731702	-0.288551720261348	0.0181129674289608	NA
GM12878	En02^REST_chr12:56522109-56522309_Ref	En02	REST_chr12:56522109-56522309_Ref	-0.00436753540932294	0.0236999183351582	0.0280674537444811	0.0522790646340786	NA
GM12878	En02^REST_chr12:56709615-56709815_Ref	En02	REST_chr12:56709615-56709815_Ref	0.22228452796094	0.341648303496328	0.119363775535388	0.350125617803301	NA
GM12878	En02^REST_chr12:56709821-56710021_Ref	En02	REST_chr12:56709821-56710021_Ref	2.90156658364414	2.82939367938933	-0.0721729042548049	0.351421280966071	0.175196348570168
GM12878	En02^REST_chr12:5682650-5682850_Ref	En02	REST_chr12:5682650-5682850_Ref	0.882577936098765	-0.688748283910151	-1.57132622000892	0.662024826571858	NA
GM12878	En02^REST_chr12:57145951-57146151_Ref	En02	REST_chr12:57145951-57146151_Ref	0.121689430435914	0.601693531806376	0.480004101370463	0.438113006182323	NA
GM12878	En02^REST_chr12:57595088-57595288_Ref	En02	REST_chr12:57595088-57595288_Ref	1.38196156895886	0.461737634442973	-0.920223934515885	0.366182875128645	NA
GM12878	En02^REST_chr12:57856508-57856708_Ref	En02	REST_chr12:57856508-57856708_Ref	1.16451992433137	-0.467940076477705	-1.63246000080907	2.08407223494105	0.95799376809172
GM12878	En02^REST_chr12:58121573-58121773_Ref	En02	REST_chr12:58121573-58121773_Ref	-0.163661066231825	-0.229129972472852	-0.0654689062410268	0.0601265048494614	NA
GM12878	En02^REST_chr12:58240325-58240525_Ref	En02	REST_chr12:58240325-58240525_Ref	NA	2.00897796150052	NA	0	NA
GM12878	En02^REST_chr12:59288944-59289144_Ref	En02	REST_chr12:59288944-59289144_Ref	0.679760436092236	NA	NA	0	NA
GM12878	En02^REST_chr12:59288995-59289195_Ref	En02	REST_chr12:59288995-59289195_Ref	-0.0784899934557211	1.14582661404428	1.2243166075	0.124506945907436	NA
GM12878	En02^REST_chr12:62997371-62997571_Ref	En02	REST_chr12:62997371-62997571_Ref	NA	0.149442345270756	NA	0	NA
GM12878	En02^REST_chr12:6359627-6359827_Ref	En02	REST_chr12:6359627-6359827_Ref	0.141854173813983	1.99788516736352	1.85603099354953	2.06650358338637	0.948926736195084
GM12878	En02^REST_chr12:65063408-65063608_Ref	En02	REST_chr12:65063408-65063608_Ref	-0.881707738343116	-0.431198818087693	0.450508920255422	0.59638720345191	NA
GM12878	En02^REST_chr12:65399585-65399785_Ref	En02	REST_chr12:65399585-65399785_Ref	-0.648560557753105	0.417754893715877	1.06631545146898	0	NA
GM12878	En02^REST_chr12:65563266-65563466_Ref	En02	REST_chr12:65563266-65563466_Ref	3.92937938108619	NA	NA	0	NA
GM12878	En02^REST_chr12:65917243-65917443_Ref	En02	REST_chr12:65917243-65917443_Ref	-0.709738279238719	-0.0979114341020388	0.61182684513668	0.353073811380513	NA
GM12878	En02^REST_chr12:65918500-65918700_Ref	En02	REST_chr12:65918500-65918700_Ref	-0.490923225563017	0.663965440394159	1.15488866595718	0.688964613064537	NA
GM12878	En02^REST_chr12:66035976-66036176_Ref	En02	REST_chr12:66035976-66036176_Ref	1.0613601737624	1.56479889747224	0.503438723709839	0.0550981766032182	NA
GM12878	En02^REST_chr12:66286758-66286958_Ref	En02	REST_chr12:66286758-66286958_Ref	0.625711341203687	0.129589959752544	-0.496121381451143	0.943993411926786	NA
GM12878	En02^REST_chr12:66563563-66563763_Ref	En02	REST_chr12:66563563-66563763_Ref	-0.219960178630666	0.444728287318341	0.664688465949006	0.883166790698831	NA
GM12878	En02^REST_chr12:67242841-67243041_Ref	En02	REST_chr12:67242841-67243041_Ref	-0.152670810398942	-0.28436933616607	-0.131698525767128	0.116940231142416	NA
GM12878	En02^REST_chr12:67587580-67587780_Ref	En02	REST_chr12:67587580-67587780_Ref	-0.288021560956526	-0.104736977719582	0.183284583236944	0.144421708795829	NA
GM12878	En02^REST_chr12:69181375-69181575_Ref	En02	REST_chr12:69181375-69181575_Ref	2.91907242780758	2.78028866691371	-0.138783760893871	0.290559871095298	0.14321776200469
GM12878	En02^REST_chr12:69684853-69685053_Ref	En02	REST_chr12:69684853-69685053_Ref	0.498275056372188	-0.467880175541385	-0.966155231913574	0.577099786036615	NA
GM12878	En02^REST_chr12:69684884-69685084_Ref	En02	REST_chr12:69684884-69685084_Ref	-0.452077161556483	NA	NA	0	NA
GM12878	En02^REST_chr12:69864201-69864401_Ref	En02	REST_chr12:69864201-69864401_Ref	1.60517633203099	0.188778817811813	-1.41639751421917	0.278101977419179	NA
GM12878	En02^REST_chr12:70058825-70059025_Ref	En02	REST_chr12:70058825-70059025_Ref	0.747337973360229	-0.34769534763239	-1.09503332099262	0	NA
GM12878	En02^REST_chr12:70422804-70423004_Ref	En02	REST_chr12:70422804-70423004_Ref	-0.543352207423722	-0.299241662883929	0.244110544539794	0.295814877269607	NA
GM12878	En02^REST_chr12:7062650-7062850_Ref	En02	REST_chr12:7062650-7062850_Ref	0.190641719820399	0.611601608809321	0.420959888988922	0.506816032180581	NA
GM12878	En02^REST_chr12:70986532-70986732_Ref	En02	REST_chr12:70986532-70986732_Ref	-0.174271682419215	0.515039850481398	0.689311532900614	0.0205091185257107	NA
GM12878	En02^REST_chr12:71833761-71833961_Ref	En02	REST_chr12:71833761-71833961_Ref	1.01579324371618	1.8532788494786	0.837485605762417	0.863988671888942	0.42366788837631
GM12878	En02^REST_chr12:71833821-71834021_Ref	En02	REST_chr12:71833821-71834021_Ref	-0.40232318841357	0.100140573740966	0.502463762154536	0.277020456063182	NA
GM12878	En02^REST_chr12:71946900-71947100_Ref	En02	REST_chr12:71946900-71947100_Ref	0.161788390945798	NA	NA	0	NA
GM12878	En02^REST_chr12:72375043-72375243_Ref	En02	REST_chr12:72375043-72375243_Ref	-1.03929334253875	-0.988116169543552	0.0511771729952009	0	NA
GM12878	En02^REST_chr12:76060062-76060262_Ref	En02	REST_chr12:76060062-76060262_Ref	-0.225804760784591	0.342383422170046	0.568188182954637	0.724298923807739	NA
GM12878	En02^REST_chr12:76354147-76354347_Ref	En02	REST_chr12:76354147-76354347_Ref	0.865588508924053	0.133621818589164	-0.731966690334888	0.368376454384832	NA
GM12878	En02^REST_chr12:76371854-76372054_Ref	En02	REST_chr12:76371854-76372054_Ref	4.15383933979329	3.99887263986357	-0.154966699929725	1.64465177533705	0.778451361635701
GM12878	En02^REST_chr12:76572339-76572539_Ref	En02	REST_chr12:76572339-76572539_Ref	-0.953119818175316	-0.0624619726246937	0.890657845550622	0.429360691704908	NA
GM12878	En02^REST_chr12:76577461-76577661_Ref	En02	REST_chr12:76577461-76577661_Ref	0.961888321184615	1.82073683379783	0.858848512613213	2.11131497002298	0.967717085208316
GM12878	En02^REST_chr12:7665148-7665348_Ref	En02	REST_chr12:7665148-7665348_Ref	0.584336231198075	0.526290689766853	-0.0580455414312219	0.182350917799984	NA
GM12878	En02^REST_chr12:76741983-76742183_Ref	En02	REST_chr12:76741983-76742183_Ref	-0.439141893815853	0.453464162613327	0.89260605642918	0.702177628978897	NA
GM12878	En02^REST_chr12:77527430-77527630_Ref	En02	REST_chr12:77527430-77527630_Ref	-0.173559422887839	0.0369536907818056	0.210513113669645	0.0515125776875587	NA
GM12878	En02^REST_chr12:77573425-77573625_Ref	En02	REST_chr12:77573425-77573625_Ref	-0.166459156892387	0.159221107447844	0.325680264340231	0.196194724089459	NA
GM12878	En02^REST_chr12:77964296-77964496_Ref	En02	REST_chr12:77964296-77964496_Ref	0.333006398290608	0.532373923782568	0.19936752549196	0.425609848916481	NA
GM12878	En02^REST_chr12:78398975-78399175_Ref	En02	REST_chr12:78398975-78399175_Ref	1.2273345869334	NA	NA	0	NA
GM12878	En02^REST_chr12:8085302-8085502_Ref	En02	REST_chr12:8085302-8085502_Ref	1.51785433374949	-0.244881086255807	-1.7627354200053	0.521522510610287	NA
GM12878	En02^REST_chr12:8115666-8115866_Ref	En02	REST_chr12:8115666-8115866_Ref	-0.0751281395232614	0.794546554981273	0.869674694504534	0.410138658505616	NA
GM12878	En02^REST_chr12:81694329-81694529_Ref	En02	REST_chr12:81694329-81694529_Ref	0.128289117395326	-1.15127949289014	-1.27956861028547	0.616483077637262	NA
GM12878	En02^REST_chr12:81744145-81744345_Ref	En02	REST_chr12:81744145-81744345_Ref	1.23428950257929	-1.65675982161706	-2.89104932419635	0	NA
GM12878	En02^REST_chr12:83182473-83182673_Ref	En02	REST_chr12:83182473-83182673_Ref	-0.658429251005254	-0.331862661707408	0.326566589297846	0.305248158367559	NA
GM12878	En02^REST_chr12:84242585-84242785_Ref	En02	REST_chr12:84242585-84242785_Ref	0.314323002176674	1.58011777715087	1.2657947749742	0.3747563606362	NA
GM12878	En02^REST_chr12:84464163-84464363_Ref	En02	REST_chr12:84464163-84464363_Ref	0.0720192698307185	-0.525219500278981	-0.597238770109699	0.0211666635171419	NA
GM12878	En02^REST_chr12:84464254-84464454_Ref	En02	REST_chr12:84464254-84464454_Ref	NA	NA	NA	0	NA
GM12878	En02^REST_chr12:85305187-85305387_Ref	En02	REST_chr12:85305187-85305387_Ref	1.05042849098343	-0.101516905628265	-1.1519453966117	1.84107394685469	0.860584725851297
GM12878	En02^REST_chr12:8549364-8549564_Ref	En02	REST_chr12:8549364-8549564_Ref	1.58306572203196	2.54641055355779	0.96334483152583	0.0170306901665507	NA
GM12878	En02^REST_chr12:88154797-88154997_Ref	En02	REST_chr12:88154797-88154997_Ref	-6.58781128387862	NA	NA	0	NA
GM12878	En02^REST_chr12:88939149-88939349_Ref	En02	REST_chr12:88939149-88939349_Ref	2.56692809678421	1.95235680890072	-0.614571287883495	0.75554508360534	0.371577125421876
GM12878	En02^REST_chr12:88974093-88974293_Ref	En02	REST_chr12:88974093-88974293_Ref	0.124352367622019	0.324767121595073	0.200414753973053	0.244795179228702	NA
GM12878	En02^REST_chr12:89744352-89744552_Ref	En02	REST_chr12:89744352-89744552_Ref	-1.32152075366577	0.249880684794328	1.57140143846009	0	NA
GM12878	En02^REST_chr12:9090553-9090753_Ref	En02	REST_chr12:9090553-9090753_Ref	0.993273104543199	-0.938866399797875	-1.93213950434107	0.757233355138843	NA
GM12878	En02^REST_chr12:92175021-92175221_Ref	En02	REST_chr12:92175021-92175221_Ref	-0.0199203482318843	0.347755502777986	0.36767585100987	0.564528557538111	NA
GM12878	En02^REST_chr12:92537867-92538067_Ref	En02	REST_chr12:92537867-92538067_Ref	-1.20616475890244	0.124122043416521	1.33028680231896	1.0919864174898	NA
GM12878	En02^REST_chr12:94569445-94569645_Ref	En02	REST_chr12:94569445-94569645_Ref	-0.0128295579551126	NA	NA	0	NA
GM12878	En02^REST_chr12:94633418-94633618_Ref	En02	REST_chr12:94633418-94633618_Ref	0.58206310271462	-0.711562368274739	-1.29362547098936	0.568315508012336	NA
GM12878	En02^REST_chr12:95273441-95273641_Ref	En02	REST_chr12:95273441-95273641_Ref	-0.240793908715748	-1.56407203591344	-1.32327812719769	0	NA
GM12878	En02^REST_chr12:95273502-95273702_Ref	En02	REST_chr12:95273502-95273702_Ref	NA	-1.3067883721004	NA	0	NA
GM12878	En02^REST_chr12:95323670-95323870_Ref	En02	REST_chr12:95323670-95323870_Ref	1.10302958343271	NA	NA	0	NA
GM12878	En02^REST_chr12:96017596-96017796_Ref	En02	REST_chr12:96017596-96017796_Ref	0.12081296541221	0.63640886137026	0.515595895958049	0.224219826043112	NA
GM12878	En02^REST_chr12:96472113-96472313_Ref	En02	REST_chr12:96472113-96472313_Ref	0.296939756387026	1.66475119840276	1.36781144201573	1.29618952547196	0.629640216189783
GM12878	En02^REST_chr12:96622752-96622952_Ref	En02	REST_chr12:96622752-96622952_Ref	-0.162530490944979	0.127980142391122	0.290510633336101	0.606430769279739	NA
GM12878	En02^REST_chr12:97301169-97301369_Ref	En02	REST_chr12:97301169-97301369_Ref	1.92200933735702	1.66265448202019	-0.259354855336825	0.167733427338231	NA
GM12878	En02^REST_chr12:97840718-97840918_Ref	En02	REST_chr12:97840718-97840918_Ref	0.308992917827131	0.570647873961625	0.261654956134494	0.103898823690073	NA
GM12878	En02^REST_chr12:98690549-98690749_Ref	En02	REST_chr12:98690549-98690749_Ref	-1.36256064116746	0.780455484012518	2.14301612517998	0	NA
GM12878	En02^REST_chr12:98691431-98691631_Ref	En02	REST_chr12:98691431-98691631_Ref	0.836491121236861	-0.138661603687536	-0.975152724924397	0	NA
GM12878	En02^REST_chr13:100448545-100448745_Ref	En02	REST_chr13:100448545-100448745_Ref	-0.236014733214588	0.339034890105127	0.575049623319716	0.185503673698336	NA
GM12878	En02^REST_chr13:100448557-100448757_Ref	En02	REST_chr13:100448557-100448757_Ref	0.182830641749457	0.430530847253196	0.247700205503739	0.0771771355787999	NA
GM12878	En02^REST_chr13:100836461-100836661_Ref	En02	REST_chr13:100836461-100836661_Ref	-0.0890938266466725	-2.02274758990223	-1.93365376325555	0	NA
GM12878	En02^REST_chr13:101386786-101386986_Ref	En02	REST_chr13:101386786-101386986_Ref	0.275929942967328	-0.562301850648092	-0.838231793615419	0	NA
GM12878	En02^REST_chr13:101910642-101910842_Ref	En02	REST_chr13:101910642-101910842_Ref	-0.0269301050497854	-0.885952094597589	-0.859021989547804	0.686004115575616	NA
GM12878	En02^REST_chr13:102159542-102159742_Ref	En02	REST_chr13:102159542-102159742_Ref	1.03432149698974	0.952103845275366	-0.0822176517143749	0	NA
GM12878	En02^REST_chr13:102571877-102572077_Ref	En02	REST_chr13:102571877-102572077_Ref	0.355420012335866	0.244631536445214	-0.110788475890652	0.125977487098148	NA
GM12878	En02^REST_chr13:102588274-102588474_Ref	En02	REST_chr13:102588274-102588474_Ref	NA	NA	NA	0	NA
GM12878	En02^REST_chr13:102640604-102640804_Ref	En02	REST_chr13:102640604-102640804_Ref	-1.44795701517241	0.799622044579633	2.24757905975205	0	NA
GM12878	En02^REST_chr13:103220317-103220517_Ref	En02	REST_chr13:103220317-103220517_Ref	-0.218424099796082	0.0878131197066057	0.306237219502687	0.231043480524923	NA
GM12878	En02^REST_chr13:105336248-105336448_Ref	En02	REST_chr13:105336248-105336448_Ref	-1.25192507625034	-0.299240795133968	0.952684281116374	0	NA
GM12878	En02^REST_chr13:105490149-105490349_Ref	En02	REST_chr13:105490149-105490349_Ref	-0.856535371937404	0.714116708008776	1.57065207994618	0	NA
GM12878	En02^REST_chr13:106724444-106724644_Ref	En02	REST_chr13:106724444-106724644_Ref	NA	0.663890528798162	NA	0	NA
GM12878	En02^REST_chr13:107001707-107001907_Ref	En02	REST_chr13:107001707-107001907_Ref	1.47241166019336	-0.201173597465474	-1.67358525765884	1.03631071330707	0.50617278183526
GM12878	En02^REST_chr13:107185562-107185762_Ref	En02	REST_chr13:107185562-107185762_Ref	1.24519281468175	2.65205294991805	1.4068601352363	0.0572352233646329	0.0270604872073856
GM12878	En02^REST_chr13:108105270-108105470_Ref	En02	REST_chr13:108105270-108105470_Ref	0.332125982677419	-0.194140161802451	-0.52626614447987	0.0386182085680247	NA
GM12878	En02^REST_chr13:108516984-108517184_Ref	En02	REST_chr13:108516984-108517184_Ref	0.903105627195121	-0.926014854122974	-1.82912048131809	0.656191035409049	NA
GM12878	En02^REST_chr13:108518113-108518313_Ref	En02	REST_chr13:108518113-108518313_Ref	-0.952040454719338	-0.0890987283606146	0.862941726358724	0	NA
GM12878	En02^REST_chr13:109529707-109529907_Ref	En02	REST_chr13:109529707-109529907_Ref	-1.38830607562388	0.113719852073107	1.50202592769699	1.15864721501017	NA
GM12878	En02^REST_chr13:109529762-109529962_Ref	En02	REST_chr13:109529762-109529962_Ref	1.5445404446509	0.652086136172037	-0.892454308478859	0.437310277285202	NA
GM12878	En02^REST_chr13:109902191-109902391_Ref	En02	REST_chr13:109902191-109902391_Ref	-0.331554731094575	NA	NA	0	NA
GM12878	En02^REST_chr13:111805917-111806117_Ref	En02	REST_chr13:111805917-111806117_Ref	5.09340725627565	4.89911303596298	-0.194294220312672	0.947563170108581	0.465004556218094
GM12878	En02^REST_chr13:111812199-111812399_Ref	En02	REST_chr13:111812199-111812399_Ref	-1.53214980850124	-0.882570207029319	0.649579601471923	0.586774980592699	NA
GM12878	En02^REST_chr13:111858591-111858791_Ref	En02	REST_chr13:111858591-111858791_Ref	0.201505584298973	-0.200510226745858	-0.402015811044831	0.427365213525096	NA
GM12878	En02^REST_chr13:113098395-113098595_Ref	En02	REST_chr13:113098395-113098595_Ref	0.407891599861824	0.00694026493447273	-0.400951334927351	0.281914560124324	NA
GM12878	En02^REST_chr13:113597143-113597343_Ref	En02	REST_chr13:113597143-113597343_Ref	0.859926703957172	0.500422272266967	-0.359504431690205	0.303353077650626	NA
GM12878	En02^REST_chr13:114427838-114428038_Ref	En02	REST_chr13:114427838-114428038_Ref	1.97250809305963	1.55013387410227	-0.422374218957366	0.176218141156643	0.0866315145750244
GM12878	En02^REST_chr13:114480350-114480550_Ref	En02	REST_chr13:114480350-114480550_Ref	-0.151559374491349	-0.192875503954112	-0.0413161294627631	0.339425739725739	NA
GM12878	En02^REST_chr13:114480489-114480689_Ref	En02	REST_chr13:114480489-114480689_Ref	-0.284756125529909	0.256932570704056	0.541688696233965	0.45469418549275	NA
GM12878	En02^REST_chr13:114558375-114558575_Ref	En02	REST_chr13:114558375-114558575_Ref	0.39933270020009	0.486227520089788	0.0868948198896982	0.0160593563447854	NA
GM12878	En02^REST_chr13:114558398-114558598_Ref	En02	REST_chr13:114558398-114558598_Ref	-0.114369116196842	0.70085399069924	0.815223106896082	0.0163446106310726	NA
GM12878	En02^REST_chr13:114607346-114607546_Ref	En02	REST_chr13:114607346-114607546_Ref	-1.41270464218216	0.516439192425786	1.92914383460795	0	NA
GM12878	En02^REST_chr13:114873240-114873440_Ref	En02	REST_chr13:114873240-114873440_Ref	1.11506364867906	0.264332953622409	-0.850730695056654	0.226752517433198	0.112183729424673
GM12878	En02^REST_chr13:19315938-19316138_Ref	En02	REST_chr13:19315938-19316138_Ref	-0.339311487019363	1.00578754504752	1.34509903206688	0	NA
GM12878	En02^REST_chr13:19687744-19687944_Ref	En02	REST_chr13:19687744-19687944_Ref	-0.0456823036493013	0.664097274611947	0.709779578261249	0.0752305171568787	NA
GM12878	En02^REST_chr13:19687760-19687960_Ref	En02	REST_chr13:19687760-19687960_Ref	0.0445011622323047	0.761996567359444	0.717495405127139	0.201411532285003	NA
GM12878	En02^REST_chr13:20692699-20692899_Ref	En02	REST_chr13:20692699-20692899_Ref	0.226474235580033	0.337200877071714	0.110726641491681	0.0527136801348525	NA
GM12878	En02^REST_chr13:20994327-20994527_Ref	En02	REST_chr13:20994327-20994527_Ref	-1.24140503756059	1.02528283574281	2.2666878733034	0.271991746886959	NA
GM12878	En02^REST_chr13:21133207-21133407_Ref	En02	REST_chr13:21133207-21133407_Ref	-1.77613866267495	0.440925219956012	2.21706388263096	0	NA
GM12878	En02^REST_chr13:21635563-21635763_Ref	En02	REST_chr13:21635563-21635763_Ref	NA	1.62533893701693	NA	0	NA
GM12878	En02^REST_chr13:21750463-21750663_Ref	En02	REST_chr13:21750463-21750663_Ref	0.881558124675905	0.763191774937105	-0.118366349738801	0.132306526425856	NA
GM12878	En02^REST_chr13:22722420-22722620_Ref	En02	REST_chr13:22722420-22722620_Ref	NA	0.584041816407548	NA	0	NA
GM12878	En02^REST_chr13:25745326-25745526_Ref	En02	REST_chr13:25745326-25745526_Ref	1.81505691163584	2.00035159776618	0.185294686130338	0.322736970804258	0.159725752593701
GM12878	En02^REST_chr13:26068179-26068379_Ref	En02	REST_chr13:26068179-26068379_Ref	-2.36382485618956	0.707374043454505	3.07119889964407	0	NA
GM12878	En02^REST_chr13:27103662-27103862_Ref	En02	REST_chr13:27103662-27103862_Ref	-0.720499848306843	0.536431966382077	1.25693181468892	0.270239280818377	NA
GM12878	En02^REST_chr13:27441692-27441892_Ref	En02	REST_chr13:27441692-27441892_Ref	0.140135453089763	-0.00708211525239465	-0.147217568342158	0.2695512566009	NA
GM12878	En02^REST_chr13:28107343-28107543_Ref	En02	REST_chr13:28107343-28107543_Ref	0.708583467411295	NA	NA	0	NA
GM12878	En02^REST_chr13:29233206-29233406_Ref	En02	REST_chr13:29233206-29233406_Ref	4.17487118185544	3.70744807325895	-0.467423108596491	2.0321816056677	0.93497369958127
GM12878	En02^REST_chr13:29293007-29293207_Ref	En02	REST_chr13:29293007-29293207_Ref	2.14278870953977	2.24069144735349	0.0979027378137136	0.0865460981388489	0.0411295964050307
GM12878	En02^REST_chr13:29425666-29425866_Ref	En02	REST_chr13:29425666-29425866_Ref	-0.519329399715383	-2.90690302476851	-2.38757362505312	0	NA
GM12878	En02^REST_chr13:30533320-30533520_Ref	En02	REST_chr13:30533320-30533520_Ref	-0.135192819604647	0.409071132668367	0.544263952273014	0.906366058466956	NA
GM12878	En02^REST_chr13:30595148-30595348_Ref	En02	REST_chr13:30595148-30595348_Ref	-0.0410926655828963	-0.112256115471081	-0.0711634498881845	0.00639641133284392	NA
GM12878	En02^REST_chr13:30728394-30728594_Ref	En02	REST_chr13:30728394-30728594_Ref	-0.365781039813875	0.248027687726725	0.613808727540601	0.513721008800946	NA
GM12878	En02^REST_chr13:31158588-31158788_Ref	En02	REST_chr13:31158588-31158788_Ref	NA	0.467124338209577	NA	0	NA
GM12878	En02^REST_chr13:31365638-31365838_Ref	En02	REST_chr13:31365638-31365838_Ref	0.483330332243393	-0.527182734368674	-1.01051306661207	1.13404582299612	NA
GM12878	En02^REST_chr13:33365046-33365246_Ref	En02	REST_chr13:33365046-33365246_Ref	0.845687102526513	0.151439704787574	-0.694247397738939	0.0930590248108005	NA
GM12878	En02^REST_chr13:33859649-33859849_Ref	En02	REST_chr13:33859649-33859849_Ref	0.219155095587576	0.193104181988661	-0.0260509135989153	0.0107555123936292	NA
GM12878	En02^REST_chr13:35500736-35500936_Ref	En02	REST_chr13:35500736-35500936_Ref	NA	0.624498943445757	NA	0	NA
GM12878	En02^REST_chr13:36631279-36631479_Ref	En02	REST_chr13:36631279-36631479_Ref	NA	0.578214358095275	NA	0	NA
GM12878	En02^REST_chr13:37125659-37125859_Ref	En02	REST_chr13:37125659-37125859_Ref	0.270117845246362	1.03948835180743	0.769370506561066	0.405365598691337	NA
GM12878	En02^REST_chr13:37125674-37125874_Ref	En02	REST_chr13:37125674-37125874_Ref	-1.56386403813773	0.384183716786011	1.94804775492374	1.63767956663708	NA
GM12878	En02^REST_chr13:40048829-40049029_Ref	En02	REST_chr13:40048829-40049029_Ref	0.909172801307998	0.613938873886879	-0.29523392742112	0.0245635345470147	NA
GM12878	En02^REST_chr13:40229845-40230045_Ref	En02	REST_chr13:40229845-40230045_Ref	0.387030405991086	1.63926527302931	1.25223486703822	0.573964637557074	0.283090418705561
GM12878	En02^REST_chr13:40825549-40825749_Ref	En02	REST_chr13:40825549-40825749_Ref	-0.833327962287495	-0.885344501512769	-0.0520165392252745	0.289440054834452	NA
GM12878	En02^REST_chr13:40825575-40825775_Ref	En02	REST_chr13:40825575-40825775_Ref	0.0367177131893501	-0.0682834487951827	-0.105001161984533	0.116474374296607	NA
GM12878	En02^REST_chr13:42712160-42712360_Ref	En02	REST_chr13:42712160-42712360_Ref	-0.0469962218338784	0.448497821883532	0.49549404371741	0.468688152001607	NA
GM12878	En02^REST_chr13:42974408-42974608_Ref	En02	REST_chr13:42974408-42974608_Ref	0.362175872515229	NA	NA	0	NA
GM12878	En02^REST_chr13:44360334-44360534_Ref	En02	REST_chr13:44360334-44360534_Ref	1.36690710678639	0.608688416034753	-0.758218690751634	0.500594206801385	NA
GM12878	En02^REST_chr13:46170200-46170400_Ref	En02	REST_chr13:46170200-46170400_Ref	-1.26495081138449	-1.26217582524955	0.00277498613493399	0.00496764845919637	NA
GM12878	En02^REST_chr13:46756166-46756366_Ref	En02	REST_chr13:46756166-46756366_Ref	0.0711759782014401	0.485635339353168	0.414459361151728	0.566006076569162	NA
GM12878	En02^REST_chr13:48611643-48611843_Ref	En02	REST_chr13:48611643-48611843_Ref	1.12938552393683	1.23633232276203	0.106946798825193	0.178625488234676	0.0877963043512564
GM12878	En02^REST_chr13:50783153-50783353_Ref	En02	REST_chr13:50783153-50783353_Ref	1.98856358973666	1.70266275138553	-0.28590083835113	0.492672412804835	0.244604683464522
GM12878	En02^REST_chr13:50941079-50941279_Ref	En02	REST_chr13:50941079-50941279_Ref	1.10086882490039	1.49493892881626	0.394070103915872	0.339242551438885	NA
GM12878	En02^REST_chr13:51484021-51484221_Ref	En02	REST_chr13:51484021-51484221_Ref	2.93474666465698	2.38695374421826	-0.547792920438716	0.552209613302546	0.273347918688038
GM12878	En02^REST_chr13:51486354-51486554_Ref	En02	REST_chr13:51486354-51486554_Ref	-0.508841456743182	0.0744389424598773	0.583280399203059	0.34552484109653	NA
GM12878	En02^REST_chr13:51710630-51710830_Ref	En02	REST_chr13:51710630-51710830_Ref	NA	0.0712675518152537	NA	0	NA
GM12878	En02^REST_chr13:52123240-52123440_Ref	En02	REST_chr13:52123240-52123440_Ref	1.07823712601484	1.64360472410791	0.565367598093073	0.606459105332978	NA
GM12878	En02^REST_chr13:52391100-52391300_Ref	En02	REST_chr13:52391100-52391300_Ref	1.45540039072765	3.09533746721074	1.63993707648309	2.35291868368202	1.04910969432498
GM12878	En02^REST_chr13:52922328-52922528_Ref	En02	REST_chr13:52922328-52922528_Ref	-0.783509180817091	0.645520405196928	1.42902958601402	0.528919497637146	NA
GM12878	En02^REST_chr13:53421221-53421421_Ref	En02	REST_chr13:53421221-53421421_Ref	0.876853512225988	2.0826929335426	1.20583942131661	0.508762001509778	0.25220635640034
GM12878	En02^REST_chr13:53421333-53421533_Ref	En02	REST_chr13:53421333-53421533_Ref	NA	2.52877990885931	NA	0	NA
GM12878	En02^REST_chr13:53542267-53542467_Ref	En02	REST_chr13:53542267-53542467_Ref	-0.0777354990930109	0.490655122352595	0.568390621445606	0.340906510923716	NA
GM12878	En02^REST_chr13:53775286-53775486_Ref	En02	REST_chr13:53775286-53775486_Ref	1.47917945519964	2.09983326327545	0.620653808075816	1.44873893115075	0.696761164672084
GM12878	En02^REST_chr13:53828749-53828949_Ref	En02	REST_chr13:53828749-53828949_Ref	-0.330017214724354	0.383619265710813	0.713636480435167	0.380916216759941	NA
GM12878	En02^REST_chr13:60012131-60012331_Ref	En02	REST_chr13:60012131-60012331_Ref	0.585603904705445	0.296137995227779	-0.289465909477666	0.0243992277500403	NA
GM12878	En02^REST_chr13:60848898-60849098_Ref	En02	REST_chr13:60848898-60849098_Ref	0.214491682334645	-0.841456525808531	-1.05594820814318	0.695047924444497	NA
GM12878	En02^REST_chr13:65499517-65499717_Ref	En02	REST_chr13:65499517-65499717_Ref	-0.626124858954533	-0.432891928957519	0.193232929997014	0.35729747719036	NA
GM12878	En02^REST_chr13:72635785-72635985_Ref	En02	REST_chr13:72635785-72635985_Ref	-0.254213712802602	NA	NA	0	NA
GM12878	En02^REST_chr13:76111840-76112040_Ref	En02	REST_chr13:76111840-76112040_Ref	1.63498352928232	2.05530133142512	0.420317802142803	0.293061865006574	0.144464473204943
GM12878	En02^REST_chr13:76338486-76338686_Ref	En02	REST_chr13:76338486-76338686_Ref	-0.462111373811763	-0.298854156937431	0.163257216874332	0.159042032037956	NA
GM12878	En02^REST_chr13:77206900-77207100_Ref	En02	REST_chr13:77206900-77207100_Ref	-0.243207001978953	1.05934821388688	1.30255521586583	0.579833162112622	NA
GM12878	En02^REST_chr13:77528809-77529009_Ref	En02	REST_chr13:77528809-77529009_Ref	-1.15130542558363	-0.171701154431364	0.979604271152271	0.560381474357326	NA
GM12878	En02^REST_chr13:77566207-77566407_Ref	En02	REST_chr13:77566207-77566407_Ref	3.19403477952647	3.01156768749975	-0.182467092026723	0.167903334380405	0.0820929553204685
GM12878	En02^REST_chr13:77601174-77601374_Ref	En02	REST_chr13:77601174-77601374_Ref	4.23143331613733	3.30457687058707	-0.926856445550253	1.08793283446037	0.531254239725523
GM12878	En02^REST_chr13:78137391-78137591_Ref	En02	REST_chr13:78137391-78137591_Ref	NA	-0.643364688777811	NA	0	NA
GM12878	En02^REST_chr13:78137432-78137632_Ref	En02	REST_chr13:78137432-78137632_Ref	NA	0.388931938056679	NA	0	NA
GM12878	En02^REST_chr13:79404734-79404934_Ref	En02	REST_chr13:79404734-79404934_Ref	-0.831283791709244	-0.155435648761013	0.675848142948231	0.150187562570832	NA
GM12878	En02^REST_chr13:80622916-80623116_Ref	En02	REST_chr13:80622916-80623116_Ref	0.917203895788336	3.11527582964983	2.1980719338615	1.48117739765556	0.71094210159321
GM12878	En02^REST_chr13:80953419-80953619_Ref	En02	REST_chr13:80953419-80953619_Ref	1.30096438237414	NA	NA	0	NA
GM12878	En02^REST_chr13:85244470-85244670_Ref	En02	REST_chr13:85244470-85244670_Ref	0.011268981475877	1.34940887980742	1.33813989833154	0.53309381950515	NA
GM12878	En02^REST_chr13:85856970-85857170_Ref	En02	REST_chr13:85856970-85857170_Ref	-0.428536128053934	-0.451388050196255	-0.0228519221423208	0.0822052043557125	NA
GM12878	En02^REST_chr13:87363090-87363290_Ref	En02	REST_chr13:87363090-87363290_Ref	0.131582842663522	1.19296613434476	1.06138329168124	0.921542216901239	0.451505553846121
GM12878	En02^REST_chr13:88151033-88151233_Ref	En02	REST_chr13:88151033-88151233_Ref	0.250248340960876	0.138420131000673	-0.111828209960203	0	NA
GM12878	En02^REST_chr13:91710395-91710595_Ref	En02	REST_chr13:91710395-91710595_Ref	-1.57291200973062	-0.399504929784505	1.17340707994611	0.407616023527285	NA
GM12878	En02^REST_chr13:93970879-93971079_Ref	En02	REST_chr13:93970879-93971079_Ref	1.34376999299222	2.81674134125609	1.47297134826387	0.921760968728873	0.451585590373591
GM12878	En02^REST_chr13:94933193-94933393_Ref	En02	REST_chr13:94933193-94933393_Ref	NA	NA	NA	0	NA
GM12878	En02^REST_chr13:94995020-94995220_Ref	En02	REST_chr13:94995020-94995220_Ref	0.130851523688061	-0.247603542771679	-0.37845506645974	0.0324115799860106	NA
GM12878	En02^REST_chr13:95254105-95254305_Ref	En02	REST_chr13:95254105-95254305_Ref	0.224647061542646	NA	NA	0	NA
GM12878	En02^REST_chr13:95254178-95254378_Ref	En02	REST_chr13:95254178-95254378_Ref	2.94322146456115	0.548321254011213	-2.39490021054994	0.29669189388065	0.146132620403821
GM12878	En02^REST_chr13:95570168-95570368_Ref	En02	REST_chr13:95570168-95570368_Ref	0.317790754991804	0.937823279217002	0.620032524225198	1.01452029151816	NA
GM12878	En02^REST_chr13:95605136-95605336_Ref	En02	REST_chr13:95605136-95605336_Ref	0.378685217742361	1.26730223612345	0.888617018381092	0.378682019083733	NA
GM12878	En02^REST_chr13:96329489-96329689_Ref	En02	REST_chr13:96329489-96329689_Ref	1.5823604930428	2.06104320159586	0.47868270855306	0.240828561860047	0.118980235683753
GM12878	En02^REST_chr13:97786349-97786549_Ref	En02	REST_chr13:97786349-97786549_Ref	0.488973675531941	-0.788883545062985	-1.27785722059493	0.858350619647091	NA
GM12878	En02^REST_chr13:98770259-98770459_Ref	En02	REST_chr13:98770259-98770459_Ref	1.45609183379274	-1.24827234709395	-2.70436418088669	0	NA
GM12878	En02^REST_chr13:99305674-99305874_Ref	En02	REST_chr13:99305674-99305874_Ref	0.167549322393909	0.297874766863356	0.130325444469448	0.311394356452533	NA
GM12878	En02^REST_chr14:100052638-100052838_Ref	En02	REST_chr14:100052638-100052838_Ref	-1.10803402691106	-0.0614739950103038	1.04656003190075	1.40160388707894	NA
GM12878	En02^REST_chr14:100120702-100120902_Ref	En02	REST_chr14:100120702-100120902_Ref	0.905657164485372	2.26583809170858	1.36018092722321	0.931031393684303	0.456548477392021
GM12878	En02^REST_chr14:100952919-100953119_Ref	En02	REST_chr14:100952919-100953119_Ref	-0.489955672200695	0.554072296353953	1.04402796855465	1.58068024605601	NA
GM12878	En02^REST_chr14:101368619-101368819_Ref	En02	REST_chr14:101368619-101368819_Ref	0.049451282083251	0.489389682391854	0.439938400308603	0.574746773955693	NA
GM12878	En02^REST_chr14:101507241-101507441_Ref	En02	REST_chr14:101507241-101507441_Ref	0.460636169471372	-0.22897136522353	-0.689607534694901	0.266779693462355	NA
GM12878	En02^REST_chr14:101701729-101701929_Ref	En02	REST_chr14:101701729-101701929_Ref	0.344615985331313	0.215970288046886	-0.128645697284426	0.255904968895404	NA
GM12878	En02^REST_chr14:103568561-103568761_Ref	En02	REST_chr14:103568561-103568761_Ref	1.11675513163974	-0.231065132324138	-1.34782026396387	0.65789357156913	0.326402378570115
GM12878	En02^REST_chr14:103568605-103568805_Ref	En02	REST_chr14:103568605-103568805_Ref	NA	NA	NA	0	NA
GM12878	En02^REST_chr14:103593474-103593674_Ref	En02	REST_chr14:103593474-103593674_Ref	NA	NA	NA	0	NA
GM12878	En02^REST_chr14:103759297-103759497_Ref	En02	REST_chr14:103759297-103759497_Ref	1.22424749651606	0.574297976285957	-0.649949520230106	1.80278672003615	NA
GM12878	En02^REST_chr14:103996873-103997073_Ref	En02	REST_chr14:103996873-103997073_Ref	-0.498341286536062	0.507361378794445	1.00570266533051	1.10981777877683	NA
GM12878	En02^REST_chr14:104097214-104097414_Ref	En02	REST_chr14:104097214-104097414_Ref	NA	NA	NA	0	NA
GM12878	En02^REST_chr14:104599335-104599535_Ref	En02	REST_chr14:104599335-104599535_Ref	0.621948627263191	-0.0696984224213416	-0.691647049684533	0.239916286028418	NA
GM12878	En02^REST_chr14:105016385-105016585_Ref	En02	REST_chr14:105016385-105016585_Ref	1.17329255826762	0.248064829060105	-0.925227729207519	0.448744558850218	NA
GM12878	En02^REST_chr14:105106346-105106546_Ref	En02	REST_chr14:105106346-105106546_Ref	0.888528081580158	0.607018932415535	-0.281509149164623	0.271881694011674	NA
GM12878	En02^REST_chr14:105687050-105687250_Ref	En02	REST_chr14:105687050-105687250_Ref	-0.604665226492173	-0.281252308127971	0.323412918364202	0.317414117696698	NA
GM12878	En02^REST_chr14:105942951-105943151_Ref	En02	REST_chr14:105942951-105943151_Ref	0.351347497590757	-0.772864755081723	-1.12421225267248	1.42022026692657	NA
GM12878	En02^REST_chr14:105947465-105947665_Ref	En02	REST_chr14:105947465-105947665_Ref	-0.118098042175136	-0.000406410765298181	0.117691631409838	0.0759919335585014	NA
GM12878	En02^REST_chr14:106095247-106095447_Ref	En02	REST_chr14:106095247-106095447_Ref	-0.284570584354558	-0.0595649882289778	0.22500559612558	0.243662495909009	NA
GM12878	En02^REST_chr14:106114053-106114253_Ref	En02	REST_chr14:106114053-106114253_Ref	-0.603995559944895	0.281717930322858	0.885713490267753	0.29716080719924	NA
GM12878	En02^REST_chr14:106213571-106213771_Ref	En02	REST_chr14:106213571-106213771_Ref	-0.695979574162292	0.287270826587288	0.98325040074958	1.13932118228676	NA
GM12878	En02^REST_chr14:106267579-106267779_Ref	En02	REST_chr14:106267579-106267779_Ref	0.627167600040633	-1.02682921184415	-1.65399681188478	0	NA
GM12878	En02^REST_chr14:106267623-106267823_Ref	En02	REST_chr14:106267623-106267823_Ref	-0.229201577230687	0.679348358119306	0.908549935349992	0.812774837450866	NA
GM12878	En02^REST_chr14:106326902-106327102_Ref	En02	REST_chr14:106326902-106327102_Ref	0.695157058533276	-0.240032231205214	-0.93518928973849	0.246788779966457	NA
GM12878	En02^REST_chr14:106437775-106437975_Ref	En02	REST_chr14:106437775-106437975_Ref	0.20221391581404	-0.224003701311344	-0.426217617125385	0.0839158106655047	NA
GM12878	En02^REST_chr14:20659649-20659849_Ref	En02	REST_chr14:20659649-20659849_Ref	-0.702478371247676	0.327161536751804	1.02963990799948	0.755468713699463	NA
GM12878	En02^REST_chr14:20937584-20937784_Ref	En02	REST_chr14:20937584-20937784_Ref	NA	-0.268411567701546	NA	0	NA
GM12878	En02^REST_chr14:21069797-21069997_Ref	En02	REST_chr14:21069797-21069997_Ref	NA	0.940448347614307	NA	0	NA
GM12878	En02^REST_chr14:21093718-21093918_Ref	En02	REST_chr14:21093718-21093918_Ref	-1.04407334418923	-0.090805176634926	0.953268167554305	0.564268017592324	NA
GM12878	En02^REST_chr14:21785759-21785959_Ref	En02	REST_chr14:21785759-21785959_Ref	-0.0986867836191601	-2.27940624922635	-2.18071946560719	1.07415073089863	NA
GM12878	En02^REST_chr14:21785922-21786122_Ref	En02	REST_chr14:21785922-21786122_Ref	0.749844372962192	-0.992728716186891	-1.74257308914908	0.682304116661902	NA
GM12878	En02^REST_chr14:22939026-22939226_Ref	En02	REST_chr14:22939026-22939226_Ref	NA	1.74464254043684	NA	0	NA
GM12878	En02^REST_chr14:23057851-23058051_Ref	En02	REST_chr14:23057851-23058051_Ref	0.49876876392352	0.345925552630086	-0.152843211293434	0.204315503213619	NA
GM12878	En02^REST_chr14:23193129-23193329_Ref	En02	REST_chr14:23193129-23193329_Ref	0.0835336626222357	0.66742360033828	0.583889937716044	0.635973731763597	NA
GM12878	En02^REST_chr14:23322462-23322662_Ref	En02	REST_chr14:23322462-23322662_Ref	-0.0443406677919669	0.462590226895549	0.506930894687516	0.436749344938485	NA
GM12878	En02^REST_chr14:23372549-23372749_Ref	En02	REST_chr14:23372549-23372749_Ref	-0.0840051823622962	0.814474261408463	0.898479443770759	0.425230733734415	NA
GM12878	En02^REST_chr14:23503977-23504177_Ref	En02	REST_chr14:23503977-23504177_Ref	1.39726365112422	0.780857502697192	-0.616406148427031	0.490664681521247	0.243533332324859
GM12878	En02^REST_chr14:23524921-23525121_Ref	En02	REST_chr14:23524921-23525121_Ref	-0.0040230548635634	1.01788779123225	1.02191084609581	0.960178812436549	0.47018085844513
GM12878	En02^REST_chr14:23615988-23616188_Ref	En02	REST_chr14:23615988-23616188_Ref	-0.107930222826618	0.129038961280776	0.236969184107394	0.0488928688693068	NA
GM12878	En02^REST_chr14:23632756-23632956_Ref	En02	REST_chr14:23632756-23632956_Ref	0.0781365547841364	0.36549025796616	0.287353703182024	0.133043703363823	NA
GM12878	En02^REST_chr14:23950655-23950855_Ref	En02	REST_chr14:23950655-23950855_Ref	-1.18128877753948	-0.00434928825525045	1.17693948928423	0.580418107878425	NA
GM12878	En02^REST_chr14:23950765-23950965_Ref	En02	REST_chr14:23950765-23950965_Ref	-0.543406300192366	1.04624815881156	1.58965445900392	1.43330980389469	NA
GM12878	En02^REST_chr14:24423112-24423312_Ref	En02	REST_chr14:24423112-24423312_Ref	0.280676733622421	-0.110190300831662	-0.390867034454083	0.479508514512282	NA
GM12878	En02^REST_chr14:24451259-24451459_Ref	En02	REST_chr14:24451259-24451459_Ref	0.100205676233613	0.779855113461814	0.679649437228201	1.76434072537092	NA
GM12878	En02^REST_chr14:24521690-24521890_Ref	En02	REST_chr14:24521690-24521890_Ref	2.09559591711227	2.02199796039208	-0.073597956720191	0.0734503854666336	0.0350990768034701
GM12878	En02^REST_chr14:24521785-24521985_Ref	En02	REST_chr14:24521785-24521985_Ref	1.14866226091336	0.785715078222667	-0.362947182690688	0.0966911816128368	0.0459463554848292
GM12878	En02^REST_chr14:24911522-24911722_Ref	En02	REST_chr14:24911522-24911722_Ref	0.462245004798485	0.163912483204984	-0.298332521593501	0.504154428747512	NA
GM12878	En02^REST_chr14:25142927-25143127_Ref	En02	REST_chr14:25142927-25143127_Ref	0.883214539854337	0.333641950688693	-0.549572589165645	0.616575542155033	NA
GM12878	En02^REST_chr14:25882331-25882531_Ref	En02	REST_chr14:25882331-25882531_Ref	0.534098413433894	-0.162414604512714	-0.696513017946607	0.0197382293394863	NA
GM12878	En02^REST_chr14:25882377-25882577_Ref	En02	REST_chr14:25882377-25882577_Ref	-0.37202292954638	-0.657185605529865	-0.285162675983485	0.0362623729548691	NA
GM12878	En02^REST_chr14:29243764-29243964_Ref	En02	REST_chr14:29243764-29243964_Ref	0.66446114622665	0.384585450161683	-0.279875696064967	0.555530765294439	NA
GM12878	En02^REST_chr14:30997400-30997600_Ref	En02	REST_chr14:30997400-30997600_Ref	-0.268719021506394	NA	NA	0	NA
GM12878	En02^REST_chr14:31028434-31028634_Ref	En02	REST_chr14:31028434-31028634_Ref	0.313890687190647	-0.289057826707488	-0.602948513898135	1.24217715058588	NA
GM12878	En02^REST_chr14:32030657-32030857_Ref	En02	REST_chr14:32030657-32030857_Ref	0.412652043133427	0.579505652870713	0.166853609737287	0.0699601027096042	NA
GM12878	En02^REST_chr14:32670454-32670654_Ref	En02	REST_chr14:32670454-32670654_Ref	0.654707099640218	-0.174049949213725	-0.828757048853943	0.950618910707862	NA
GM12878	En02^REST_chr14:33394757-33394957_Ref	En02	REST_chr14:33394757-33394957_Ref	-1.85754467861352	NA	NA	0	NA
GM12878	En02^REST_chr14:33661174-33661374_Ref	En02	REST_chr14:33661174-33661374_Ref	-0.585504237864529	-0.363638725881948	0.221865511982581	0.234949138205816	NA
GM12878	En02^REST_chr14:33679616-33679816_Ref	En02	REST_chr14:33679616-33679816_Ref	-1.21329824808812	0.77059885464751	1.98389710273563	0.937035908057569	NA
GM12878	En02^REST_chr14:34122017-34122217_Ref	En02	REST_chr14:34122017-34122217_Ref	-0.141203121001615	-0.295747875345317	-0.154544754343702	0.0644746558230099	NA
GM12878	En02^REST_chr14:34401321-34401521_Ref	En02	REST_chr14:34401321-34401521_Ref	-1.05240204992461	NA	NA	0	NA
GM12878	En02^REST_chr14:35099202-35099402_Ref	En02	REST_chr14:35099202-35099402_Ref	NA	NA	NA	0	NA
GM12878	En02^REST_chr14:35099232-35099432_Ref	En02	REST_chr14:35099232-35099432_Ref	NA	NA	NA	0	NA
GM12878	En02^REST_chr14:35805864-35806064_Ref	En02	REST_chr14:35805864-35806064_Ref	-0.82632434337275	1.70732632051381	2.53365066388656	1.96959621711947	0.909805928166217
GM12878	En02^REST_chr14:37637985-37638185_Ref	En02	REST_chr14:37637985-37638185_Ref	0.917551741850998	-0.570223442005944	-1.48777518385694	0.587791280985715	NA
GM12878	En02^REST_chr14:46374967-46375167_Ref	En02	REST_chr14:46374967-46375167_Ref	-0.581897861961575	-0.213650106242193	0.368247755719382	0.44754215167014	NA
GM12878	En02^REST_chr14:50505045-50505245_Ref	En02	REST_chr14:50505045-50505245_Ref	1.62827577404768	-0.101471115674523	-1.7297468897222	0.656524038469341	NA
GM12878	En02^REST_chr14:51561644-51561844_Ref	En02	REST_chr14:51561644-51561844_Ref	0.567095034984562	1.13332835242858	0.566233317444018	0.481500293708172	NA
GM12878	En02^REST_chr14:52247449-52247649_Ref	En02	REST_chr14:52247449-52247649_Ref	-0.249580572921683	1.00455690150535	1.25413747442704	0.625385811916596	NA
GM12878	En02^REST_chr14:52247563-52247763_Ref	En02	REST_chr14:52247563-52247763_Ref	0.16741440635841	1.01240162138887	0.844987215030457	0.86401111931087	NA
GM12878	En02^REST_chr14:53307598-53307798_Ref	En02	REST_chr14:53307598-53307798_Ref	0.457267388501781	0.340316065696581	-0.116951322805199	0.333842460140921	NA
GM12878	En02^REST_chr14:55016678-55016878_Ref	En02	REST_chr14:55016678-55016878_Ref	NA	-0.238921175461539	NA	0	NA
GM12878	En02^REST_chr14:55389385-55389585_Ref	En02	REST_chr14:55389385-55389585_Ref	-0.206326717861761	0.498164985471193	0.704491703332953	0.937872748602848	NA
GM12878	En02^REST_chr14:55878308-55878508_Ref	En02	REST_chr14:55878308-55878508_Ref	-0.277009555739035	0.270607364692316	0.547616920431351	0.501141269188254	NA
GM12878	En02^REST_chr14:55878370-55878570_Ref	En02	REST_chr14:55878370-55878570_Ref	2.55784994927197	2.61771250163773	0.0598625523657614	0.0227873364603989	0.0103147466463386
GM12878	En02^REST_chr14:56023934-56024134_Ref	En02	REST_chr14:56023934-56024134_Ref	-0.196189447329395	0.195115550789812	0.391304998119207	0.0847270724066804	NA
GM12878	En02^REST_chr14:56316652-56316852_Ref	En02	REST_chr14:56316652-56316852_Ref	-0.784948717375887	0.943249846209676	1.72819856358556	0.732386860969538	NA
GM12878	En02^REST_chr14:56919784-56919984_Ref	En02	REST_chr14:56919784-56919984_Ref	-0.632845142451126	NA	NA	0	NA
GM12878	En02^REST_chr14:58765388-58765588_Ref	En02	REST_chr14:58765388-58765588_Ref	-0.564170953355819	0.059545817004745	0.623716770360564	0.209816765804859	NA
GM12878	En02^REST_chr14:59263742-59263942_Ref	En02	REST_chr14:59263742-59263942_Ref	-1.19353738849937	2.22616469419834	3.41970208269771	0	NA
GM12878	En02^REST_chr14:59931704-59931904_Ref	En02	REST_chr14:59931704-59931904_Ref	NA	0.864241252874975	NA	0	NA
GM12878	En02^REST_chr14:61614929-61615129_Ref	En02	REST_chr14:61614929-61615129_Ref	-0.268169663046627	-0.385496581698108	-0.11732691865148	0.335723679069645	NA
GM12878	En02^REST_chr14:61822892-61823092_Ref	En02	REST_chr14:61822892-61823092_Ref	-0.343263763385531	-0.034276205984217	0.308987557401314	0.187534291125854	NA
GM12878	En02^REST_chr14:61993166-61993366_Ref	En02	REST_chr14:61993166-61993366_Ref	-0.317378343244612	0.131760601980823	0.449138945225435	0.0701131382173704	NA
GM12878	En02^REST_chr14:62028512-62028712_Ref	En02	REST_chr14:62028512-62028712_Ref	-0.0415414035283224	0.236658120412193	0.278199523940515	0.146768073018567	NA
GM12878	En02^REST_chr14:63879818-63880018_Ref	En02	REST_chr14:63879818-63880018_Ref	NA	-0.459477855475248	NA	0	NA
GM12878	En02^REST_chr14:65453805-65454005_Ref	En02	REST_chr14:65453805-65454005_Ref	2.7089049450085	NA	NA	0	NA
GM12878	En02^REST_chr14:66974608-66974808_Ref	En02	REST_chr14:66974608-66974808_Ref	0.935727698014726	0.634882552421557	-0.300845145593169	0.427559144922904	0.212841215560406
GM12878	En02^REST_chr14:67008449-67008649_Ref	En02	REST_chr14:67008449-67008649_Ref	-1.30683741907801	1.46688738182404	2.77372480090205	0	NA
GM12878	En02^REST_chr14:68610184-68610384_Ref	En02	REST_chr14:68610184-68610384_Ref	0.976000960195605	-0.538028471035635	-1.51402943123124	0.865141659090771	NA
GM12878	En02^REST_chr14:69283457-69283657_Ref	En02	REST_chr14:69283457-69283657_Ref	1.21292263255996	1.25343216773989	0.0405095351799272	0.0814999482918689	0.0388743401343834
GM12878	En02^REST_chr14:69285941-69286141_Ref	En02	REST_chr14:69285941-69286141_Ref	0.119378823322095	-0.337585396248108	-0.456964219570203	0.480753790614101	NA
GM12878	En02^REST_chr14:69291582-69291782_Ref	En02	REST_chr14:69291582-69291782_Ref	1.98908328874993	0.583300447484139	-1.40578284126579	1.41736449222646	0.685102288384906
GM12878	En02^REST_chr14:69404695-69404895_Ref	En02	REST_chr14:69404695-69404895_Ref	-0.116844913823826	0.368732052505501	0.485576966329327	0.38950775605756	NA
GM12878	En02^REST_chr14:69618323-69618523_Ref	En02	REST_chr14:69618323-69618523_Ref	NA	1.34082067821899	NA	0	NA
GM12878	En02^REST_chr14:70014782-70014982_Ref	En02	REST_chr14:70014782-70014982_Ref	2.35623391292949	3.01573037008338	0.659496457153886	0.364814664280257	0.181541223412084
GM12878	En02^REST_chr14:70034371-70034571_Ref	En02	REST_chr14:70034371-70034571_Ref	-1.41609300575578	NA	NA	0	NA
GM12878	En02^REST_chr14:70512765-70512965_Ref	En02	REST_chr14:70512765-70512965_Ref	0.232044237147533	-0.173495490681958	-0.405539727829491	0.364186253201847	NA
GM12878	En02^REST_chr14:70721472-70721672_Ref	En02	REST_chr14:70721472-70721672_Ref	2.19686561379258	2.36486640633476	0.168000792542171	1.0593301455341	0.51757417798712
GM12878	En02^REST_chr14:71787678-71787878_Ref	En02	REST_chr14:71787678-71787878_Ref	3.96968561797485	NA	NA	0	NA
GM12878	En02^REST_chr14:72200297-72200497_Ref	En02	REST_chr14:72200297-72200497_Ref	0.217582638511387	0.160199722871545	-0.0573829156398417	0.0447710796226038	NA
GM12878	En02^REST_chr14:73463726-73463926_Ref	En02	REST_chr14:73463726-73463926_Ref	-0.362291660551808	NA	NA	0	NA
GM12878	En02^REST_chr14:73924547-73924747_Ref	En02	REST_chr14:73924547-73924747_Ref	0.277470848464828	0.307084050220498	0.0296132017556697	0.349996051366481	NA
GM12878	En02^REST_chr14:74226869-74227069_Ref	En02	REST_chr14:74226869-74227069_Ref	2.73218614094279	2.86794828733559	0.135762146392802	0.140444336565545	0.0676999647142988
GM12878	En02^REST_chr14:75014336-75014536_Ref	En02	REST_chr14:75014336-75014536_Ref	0.437798312698133	0.693194272070491	0.255395959372358	0.0771206342432126	NA
GM12878	En02^REST_chr14:75127668-75127868_Ref	En02	REST_chr14:75127668-75127868_Ref	-0.243232504154202	-1.16375080239628	-0.920518298242081	0.200420964701417	NA
GM12878	En02^REST_chr14:75232754-75232954_Ref	En02	REST_chr14:75232754-75232954_Ref	-0.116640628046552	-0.138775762655382	-0.0221351346088299	0.00463535049497877	NA
GM12878	En02^REST_chr14:75406957-75407157_Ref	En02	REST_chr14:75406957-75407157_Ref	0.0948069182967919	0.850402298759653	0.755595380462861	0.687969240677559	NA
GM12878	En02^REST_chr14:75663295-75663495_Ref	En02	REST_chr14:75663295-75663495_Ref	1.26443462730139	0.631589435322354	-0.632845191979036	0.343236558759765	NA
GM12878	En02^REST_chr14:75770228-75770428_Ref	En02	REST_chr14:75770228-75770428_Ref	0.411038924328606	0.0498578421704464	-0.361181082158159	0.0291925376412994	NA
GM12878	En02^REST_chr14:75871662-75871862_Ref	En02	REST_chr14:75871662-75871862_Ref	-0.525092743342877	3.67378725014309	4.19887999348597	2.18023892223219	0.990921933071489
GM12878	En02^REST_chr14:75988755-75988955_Ref	En02	REST_chr14:75988755-75988955_Ref	0.622423067599862	0.0869554553501376	-0.535467612249724	0.575204372836095	NA
GM12878	En02^REST_chr14:76112255-76112455_Ref	En02	REST_chr14:76112255-76112455_Ref	0.0862137511894375	0.0592081893971222	-0.0270055617923153	0.00859365481265705	NA
GM12878	En02^REST_chr14:76120634-76120834_Ref	En02	REST_chr14:76120634-76120834_Ref	-0.0341707389393938	0.0139826975563257	0.0481534364957195	0.112136120570241	NA
GM12878	En02^REST_chr14:76350712-76350912_Ref	En02	REST_chr14:76350712-76350912_Ref	0.0623687273976283	1.82277331618685	1.76040458878923	2.02617147740578	0.932010545250156
GM12878	En02^REST_chr14:76353360-76353560_Ref	En02	REST_chr14:76353360-76353560_Ref	0.318086597191541	-0.574302149970912	-0.892388747162452	0.0387942757612171	NA
GM12878	En02^REST_chr14:76501113-76501313_Ref	En02	REST_chr14:76501113-76501313_Ref	0.412674104466845	-0.385300073503859	-0.797974177970704	1.86046183950565	NA
GM12878	En02^REST_chr14:76599445-76599645_Ref	En02	REST_chr14:76599445-76599645_Ref	-0.0131013244826386	-0.974023117032491	-0.960921792549853	0.0161188114596068	NA
GM12878	En02^REST_chr14:76796976-76797176_Ref	En02	REST_chr14:76796976-76797176_Ref	0.617587618693399	1.36940778917878	0.751820170485378	0.331224012777023	NA
GM12878	En02^REST_chr14:76853493-76853693_Ref	En02	REST_chr14:76853493-76853693_Ref	-0.695931413787619	0.303749068410996	0.999680482198615	1.6700653455434	NA
GM12878	En02^REST_chr14:77356788-77356988_Ref	En02	REST_chr14:77356788-77356988_Ref	1.04365958361159	1.36715141835834	0.323491834746759	0.675691207659628	0.334120065037019
GM12878	En02^REST_chr14:77379954-77380154_Ref	En02	REST_chr14:77379954-77380154_Ref	1.53907260188526	-0.0629046998603918	-1.60197730174565	0.738403049604874	0.363924350480687
GM12878	En02^REST_chr14:77600181-77600381_Ref	En02	REST_chr14:77600181-77600381_Ref	0.16177353573307	-0.777747366811631	-0.939520902544701	0.141429545722168	NA
GM12878	En02^REST_chr14:78624460-78624660_Ref	En02	REST_chr14:78624460-78624660_Ref	-0.318402759064168	-0.0487651741221866	0.269637584941982	0.163895120398886	NA
GM12878	En02^REST_chr14:78624489-78624689_Ref	En02	REST_chr14:78624489-78624689_Ref	NA	0.177280473363389	NA	0	NA
GM12878	En02^REST_chr14:78624517-78624717_Ref	En02	REST_chr14:78624517-78624717_Ref	-0.731814269044898	-0.776588692137619	-0.0447744230927217	0.339500670086056	NA
GM12878	En02^REST_chr14:78913241-78913441_Ref	En02	REST_chr14:78913241-78913441_Ref	0.717515952378343	-0.00361132778328148	-0.721127280161624	0.852792968359944	NA
GM12878	En02^REST_chr14:78996498-78996698_Ref	En02	REST_chr14:78996498-78996698_Ref	-0.595354036914409	-0.213700897407723	0.381653139506687	0.223918068352171	NA
GM12878	En02^REST_chr14:79064432-79064632_Ref	En02	REST_chr14:79064432-79064632_Ref	0.0693107294868108	-0.113616246550959	-0.182926976037769	0.0673390414525243	NA
GM12878	En02^REST_chr14:79211551-79211751_Ref	En02	REST_chr14:79211551-79211751_Ref	-0.376502914372515	-0.409445265550064	-0.0329423511775486	0.260801043261727	NA
GM12878	En02^REST_chr14:79329590-79329790_Ref	En02	REST_chr14:79329590-79329790_Ref	-0.216299476106514	-0.249426696045888	-0.0331272199393734	0.198205288059045	NA
GM12878	En02^REST_chr14:79628023-79628223_Ref	En02	REST_chr14:79628023-79628223_Ref	0.379149910048182	-1.33510968656459	-1.71425959661277	0	NA
GM12878	En02^REST_chr14:79712672-79712872_Ref	En02	REST_chr14:79712672-79712872_Ref	0.54454949767231	-0.112988157257682	-0.657537654929991	0.10035306536567	NA
GM12878	En02^REST_chr14:79842985-79843185_Ref	En02	REST_chr14:79842985-79843185_Ref	0.131469059181267	-0.22725157412468	-0.358720633305947	0.177523164000896	NA
GM12878	En02^REST_chr14:79933574-79933774_Ref	En02	REST_chr14:79933574-79933774_Ref	0.0605773063867549	0.0623378829513294	0.00176057656457446	0.120469885503768	NA
GM12878	En02^REST_chr14:80047290-80047490_Ref	En02	REST_chr14:80047290-80047490_Ref	-0.188683935501549	-0.510890013951654	-0.322206078450105	0.304230877476555	NA
GM12878	En02^REST_chr14:80047353-80047553_Ref	En02	REST_chr14:80047353-80047553_Ref	-0.34513611060719	-0.185258951690573	0.159877158916617	0.111271085073581	NA
GM12878	En02^REST_chr14:81899822-81900022_Ref	En02	REST_chr14:81899822-81900022_Ref	-0.51988655637078	-0.0965781727801405	0.42330838359064	0.27112134539775	NA
GM12878	En02^REST_chr14:82542013-82542213_Ref	En02	REST_chr14:82542013-82542213_Ref	-1.75174189930335	-0.0301989479192424	1.72154295138411	0.793188123448769	NA
GM12878	En02^REST_chr14:88006771-88006971_Ref	En02	REST_chr14:88006771-88006971_Ref	1.22801143541326	1.16255953635768	-0.0654518990555819	0	NA
GM12878	En02^REST_chr14:88801578-88801778_Ref	En02	REST_chr14:88801578-88801778_Ref	NA	NA	NA	0	NA
GM12878	En02^REST_chr14:89444213-89444413_Ref	En02	REST_chr14:89444213-89444413_Ref	0.360552635808821	0.170087380196426	-0.190465255612395	0.0213819969176983	NA
GM12878	En02^REST_chr14:89507155-89507355_Ref	En02	REST_chr14:89507155-89507355_Ref	-0.242026859637554	0.181216615519245	0.423243475156798	0.691394022526085	NA
GM12878	En02^REST_chr14:89791229-89791429_Ref	En02	REST_chr14:89791229-89791429_Ref	0.900299424987034	-0.25855277294653	-1.15885219793356	0.88719483074006	NA
GM12878	En02^REST_chr14:89882588-89882788_Ref	En02	REST_chr14:89882588-89882788_Ref	-0.893593145978314	-1.45951540279991	-0.565922256821593	0.268040611964362	NA
GM12878	En02^REST_chr14:90797967-90798167_Ref	En02	REST_chr14:90797967-90798167_Ref	2.23112194158519	-1.45458881573844	-3.68571075732364	0	NA
GM12878	En02^REST_chr14:90849406-90849606_Ref	En02	REST_chr14:90849406-90849606_Ref	2.47983008983516	2.29126573417484	-0.188564355660314	0.373527334216257	0.185652823870944
GM12878	En02^REST_chr14:90865924-90866124_Ref	En02	REST_chr14:90865924-90866124_Ref	1.00418500496658	0.0319878015023743	-0.972197203464204	0.827576609466184	0.40600275604853
GM12878	En02^REST_chr14:90961702-90961902_Ref	En02	REST_chr14:90961702-90961902_Ref	-0.055265580853681	-0.0158370613211777	0.0394285195325033	0.352460468359825	NA
GM12878	En02^REST_chr14:91716577-91716777_Ref	En02	REST_chr14:91716577-91716777_Ref	0.829535896104154	0.539471648076448	-0.290064248027706	0.573112885724365	NA
GM12878	En02^REST_chr14:93214785-93214985_Ref	En02	REST_chr14:93214785-93214985_Ref	0.909435590006314	0.860521042010382	-0.0489145479959315	0.164194907061669	NA
GM12878	En02^REST_chr14:93380462-93380662_Ref	En02	REST_chr14:93380462-93380662_Ref	NA	NA	NA	0	NA
GM12878	En02^REST_chr14:93380497-93380697_Ref	En02	REST_chr14:93380497-93380697_Ref	-1.33362584178379	0.0577289532450854	1.39135479502887	1.062964420983	NA
GM12878	En02^REST_chr14:93389777-93389977_Ref	En02	REST_chr14:93389777-93389977_Ref	1.38936994898332	0.588345153664836	-0.80102479531848	0.525522983011378	NA
GM12878	En02^REST_chr14:93389878-93390078_Ref	En02	REST_chr14:93389878-93390078_Ref	0.600782081689221	-0.215972481395914	-0.816754563085135	0.162371914361976	NA
GM12878	En02^REST_chr14:93425455-93425655_Ref	En02	REST_chr14:93425455-93425655_Ref	-0.897503720688764	0.41884894927731	1.31635266996607	0.841159670912127	NA
GM12878	En02^REST_chr14:93897487-93897687_Ref	En02	REST_chr14:93897487-93897687_Ref	-0.308502056414002	1.1688378090059	1.47733986541991	0	NA
GM12878	En02^REST_chr14:94395187-94395387_Ref	En02	REST_chr14:94395187-94395387_Ref	-0.035293968357503	0.223567360338595	0.258861328696098	0.279202814646825	NA
GM12878	En02^REST_chr14:94841193-94841393_Ref	En02	REST_chr14:94841193-94841393_Ref	0.403920998907741	-0.270050923524805	-0.673971922432546	0.955219586884161	NA
GM12878	En02^REST_chr14:95713244-95713444_Ref	En02	REST_chr14:95713244-95713444_Ref	-0.228192052036395	0.376852515516019	0.605044567552413	0.520991849450047	NA
GM12878	En02^REST_chr14:96250570-96250770_Ref	En02	REST_chr14:96250570-96250770_Ref	0.444927615869531	-0.632635469201337	-1.07756308507087	0.105118845477807	NA
GM12878	En02^REST_chr14:96328685-96328885_Ref	En02	REST_chr14:96328685-96328885_Ref	-0.127676341449938	0.545244778654562	0.6729211201045	0.0463299144227431	NA
GM12878	En02^REST_chr14:96401659-96401859_Ref	En02	REST_chr14:96401659-96401859_Ref	0.501182735785712	-0.428533330386522	-0.929716066172234	2.18604348583124	NA
GM12878	En02^REST_chr14:96419600-96419800_Ref	En02	REST_chr14:96419600-96419800_Ref	-1.24763908819808	0.109774942607422	1.3574140308055	0	NA
GM12878	En02^REST_chr14:97115087-97115287_Ref	En02	REST_chr14:97115087-97115287_Ref	0.0915028955170919	0.587782684997937	0.496279789480845	0.0429904761517583	NA
GM12878	En02^REST_chr14:97115117-97115317_Ref	En02	REST_chr14:97115117-97115317_Ref	0.105214826573019	-0.239406389063032	-0.34462121563605	0.175236986954734	NA
GM12878	En02^REST_chr14:97207804-97208004_Ref	En02	REST_chr14:97207804-97208004_Ref	1.16070114468995	1.37299604441142	0.212294899721467	0.168905606278831	0.08265652372385
GM12878	En02^REST_chr14:97406447-97406647_Ref	En02	REST_chr14:97406447-97406647_Ref	-0.171058928307814	1.30277566030756	1.47383458861537	0.493691892553616	NA
GM12878	En02^REST_chr14:98578686-98578886_Ref	En02	REST_chr14:98578686-98578886_Ref	-0.0962037545467146	-1.09429599013215	-0.998092235585435	1.17086711469855	NA
GM12878	En02^REST_chr14:99046703-99046903_Ref	En02	REST_chr14:99046703-99046903_Ref	0.248940371657296	NA	NA	0	NA
GM12878	En02^REST_chr14:99993858-99994058_Ref	En02	REST_chr14:99993858-99994058_Ref	0.0182419180732068	0.0764396506823166	0.0581977326091098	0.32720481392381	NA
GM12878	En02^REST_chr15:100933305-100933505_Ref	En02	REST_chr15:100933305-100933505_Ref	0.61578643761601	-0.163950247540005	-0.779736685156015	0	NA
GM12878	En02^REST_chr15:101600105-101600305_Ref	En02	REST_chr15:101600105-101600305_Ref	0.363643788458444	0.359127703256784	-0.00451608520166025	0.0819589843608984	NA
GM12878	En02^REST_chr15:101623304-101623504_Ref	En02	REST_chr15:101623304-101623504_Ref	-1.17486857213076	-0.825851865964459	0.349016706166298	0	NA
GM12878	En02^REST_chr15:101623316-101623516_Ref	En02	REST_chr15:101623316-101623516_Ref	-1.01880075500751	0.312057645724339	1.33085840073185	0.706162751405894	NA
GM12878	En02^REST_chr15:101743351-101743551_Ref	En02	REST_chr15:101743351-101743551_Ref	1.23459684036117	1.35207880095183	0.117481960590664	0.0637938668877404	NA
GM12878	En02^REST_chr15:102068822-102069022_Ref	En02	REST_chr15:102068822-102069022_Ref	0.67489620458267	0.348762298041895	-0.326133906540775	1.11176087445776	NA
GM12878	En02^REST_chr15:102264171-102264371_Ref	En02	REST_chr15:102264171-102264371_Ref	1.88592371105454	1.3821352835959	-0.503788427458636	1.32974491471764	0.645457984516686
GM12878	En02^REST_chr15:102351226-102351426_Ref	En02	REST_chr15:102351226-102351426_Ref	-1.26843485515828	-0.12742327064844	1.14101158450984	0	NA
GM12878	En02^REST_chr15:23172779-23172979_Ref	En02	REST_chr15:23172779-23172979_Ref	-0.292987647209504	0.328508438098933	0.621496085308437	0.755801900200351	NA
GM12878	En02^REST_chr15:26195210-26195410_Ref	En02	REST_chr15:26195210-26195410_Ref	0.943451127855663	0.259802734902263	-0.683648392953399	0.573788588828144	NA
GM12878	En02^REST_chr15:26699097-26699297_Ref	En02	REST_chr15:26699097-26699297_Ref	-0.657948393515991	-4.35440822772282	-3.69645983420683	0	NA
GM12878	En02^REST_chr15:26699139-26699339_Ref	En02	REST_chr15:26699139-26699339_Ref	0.362749349926393	0.426512254739479	0.0637629048130858	0.450613480691034	NA
GM12878	En02^REST_chr15:27016878-27017078_Ref	En02	REST_chr15:27016878-27017078_Ref	-0.185591787612539	0.146774159411338	0.332365947023877	0.359368822536392	NA
GM12878	En02^REST_chr15:27837564-27837764_Ref	En02	REST_chr15:27837564-27837764_Ref	-0.629176087708632	-0.76122454347081	-0.132048455762178	0.282806061975471	NA
GM12878	En02^REST_chr15:27916989-27917189_Ref	En02	REST_chr15:27916989-27917189_Ref	-0.394740847138984	0.970430731671274	1.36517157881026	0.788032395980918	NA
GM12878	En02^REST_chr15:28328051-28328251_Ref	En02	REST_chr15:28328051-28328251_Ref	0.274845663483438	0.672688554480479	0.397842890997041	0.125044261485851	NA
GM12878	En02^REST_chr15:28969200-28969400_Ref	En02	REST_chr15:28969200-28969400_Ref	1.13787157601549	-0.470474190158382	-1.60834576617387	1.65398112251942	0.782350387361054
GM12878	En02^REST_chr15:28969247-28969447_Ref	En02	REST_chr15:28969247-28969447_Ref	1.32843744722885	0.766717590582652	-0.561719856646197	0.250980690391488	NA
GM12878	En02^REST_chr15:29018095-29018295_Ref	En02	REST_chr15:29018095-29018295_Ref	0.315179621481954	1.49144194376198	1.17626232228003	0.672193243156051	NA
GM12878	En02^REST_chr15:29535168-29535368_Ref	En02	REST_chr15:29535168-29535368_Ref	-0.439608508104878	-1.17413375979018	-0.734525251685302	0.343993455680492	NA
GM12878	En02^REST_chr15:29741448-29741648_Ref	En02	REST_chr15:29741448-29741648_Ref	0.906918454583019	-0.782427640374889	-1.68934609495791	0	NA
GM12878	En02^REST_chr15:29943973-29944173_Ref	En02	REST_chr15:29943973-29944173_Ref	-0.461265908338845	0.946010102096702	1.40727601043555	2.55669888662958	NA
GM12878	En02^REST_chr15:31276478-31276678_Ref	En02	REST_chr15:31276478-31276678_Ref	-6.62556015991586	NA	NA	0	NA
GM12878	En02^REST_chr15:31679954-31680154_Ref	En02	REST_chr15:31679954-31680154_Ref	0.269723201576302	-0.376940209925393	-0.646663411501695	0.66305819674052	NA
GM12878	En02^REST_chr15:33840176-33840376_Ref	En02	REST_chr15:33840176-33840376_Ref	0.419336822004235	-0.0201860360211996	-0.439522858025435	1.11263748464921	NA
GM12878	En02^REST_chr15:35045459-35045659_Ref	En02	REST_chr15:35045459-35045659_Ref	2.13372125335425	3.03051483794991	0.896793584595664	2.34558822841622	1.04509047563271
GM12878	En02^REST_chr15:36813958-36814158_Ref	En02	REST_chr15:36813958-36814158_Ref	0.520794117735695	1.61382813108135	1.09303401334566	1.64268551835696	0.778084601145771
GM12878	En02^REST_chr15:40391174-40391374_Ref	En02	REST_chr15:40391174-40391374_Ref	-0.247272650902287	0.493872329693803	0.74114498059609	0.531698299089025	NA
GM12878	En02^REST_chr15:40453299-40453499_Ref	En02	REST_chr15:40453299-40453499_Ref	0.798867221563001	NA	NA	0	NA
GM12878	En02^REST_chr15:40453305-40453505_Ref	En02	REST_chr15:40453305-40453505_Ref	-0.850300655842362	NA	NA	0	NA
GM12878	En02^REST_chr15:40593825-40594025_Ref	En02	REST_chr15:40593825-40594025_Ref	0.842109339934443	-0.116903908289554	-0.959013248223997	0.834507932516065	NA
GM12878	En02^REST_chr15:40630315-40630515_Ref	En02	REST_chr15:40630315-40630515_Ref	0.618267108392434	-0.232951900565806	-0.85121900895824	0.355019529267051	NA
GM12878	En02^REST_chr15:40650534-40650734_Ref	En02	REST_chr15:40650534-40650734_Ref	0.501850274354348	0.437435155333048	-0.0644151190212994	0.257224155027837	NA
GM12878	En02^REST_chr15:40660403-40660603_Ref	En02	REST_chr15:40660403-40660603_Ref	2.81474602374764	3.45998240351729	0.64523637976965	0.674202060443085	0.333405367052573
GM12878	En02^REST_chr15:40675121-40675321_Ref	En02	REST_chr15:40675121-40675321_Ref	0.582895060665881	0.596680209890719	0.0137851492248379	0.0104077277172088	NA
GM12878	En02^REST_chr15:42376584-42376784_Ref	En02	REST_chr15:42376584-42376784_Ref	0.266618577523094	0.193568412219737	-0.0730501653033566	0.093400887595954	NA
GM12878	En02^REST_chr15:43477416-43477616_Ref	En02	REST_chr15:43477416-43477616_Ref	2.25051763263933	1.11327814535439	-1.13723948728494	1.29746262833183	0.629715263221477
GM12878	En02^REST_chr15:44086936-44087136_Ref	En02	REST_chr15:44086936-44087136_Ref	-0.343202704856795	-0.838684623302269	-0.495481918445473	0.544629102898791	NA
GM12878	En02^REST_chr15:44250330-44250530_Ref	En02	REST_chr15:44250330-44250530_Ref	1.56734721895931	NA	NA	0	NA
GM12878	En02^REST_chr15:44511875-44512075_Ref	En02	REST_chr15:44511875-44512075_Ref	0.627251199266081	NA	NA	0	NA
GM12878	En02^REST_chr15:44955686-44955886_Ref	En02	REST_chr15:44955686-44955886_Ref	4.13091351300326	3.80249822815952	-0.328415284843743	1.2437742195777	0.605653254193683
GM12878	En02^REST_chr15:45018761-45018961_Ref	En02	REST_chr15:45018761-45018961_Ref	-0.197806195021773	0.880280974024634	1.07808716904641	0.375343950879433	NA
GM12878	En02^REST_chr15:45072086-45072286_Ref	En02	REST_chr15:45072086-45072286_Ref	NA	NA	NA	0	NA
GM12878	En02^REST_chr15:45341289-45341489_Ref	En02	REST_chr15:45341289-45341489_Ref	-0.0882271594030418	-0.186339085818188	-0.0981119264151459	0.0937427865958154	NA
GM12878	En02^REST_chr15:48058635-48058835_Ref	En02	REST_chr15:48058635-48058835_Ref	0.388616638669041	0.805290122456563	0.416673483787522	0.420650715724631	NA
GM12878	En02^REST_chr15:49338547-49338747_Ref	En02	REST_chr15:49338547-49338747_Ref	2.37591265967042	NA	NA	0	NA
GM12878	En02^REST_chr15:50710264-50710464_Ref	En02	REST_chr15:50710264-50710464_Ref	0.764789288251901	1.08876750753691	0.32397821928501	0.196428300547788	NA
GM12878	En02^REST_chr15:50716515-50716715_Ref	En02	REST_chr15:50716515-50716715_Ref	4.86525213986246	4.02177854269708	-0.843473597165379	3.11734849282345	1.27882458571078
GM12878	En02^REST_chr15:51178127-51178327_Ref	En02	REST_chr15:51178127-51178327_Ref	0.591273761269722	0.400589526740617	-0.190684234529105	0.269554912838335	NA
GM12878	En02^REST_chr15:52077622-52077822_Ref	En02	REST_chr15:52077622-52077822_Ref	NA	NA	NA	0	NA
GM12878	En02^REST_chr15:53075604-53075804_Ref	En02	REST_chr15:53075604-53075804_Ref	-0.732817687841618	-0.0366896849824035	0.696128002859214	0.166042814934877	NA
GM12878	En02^REST_chr15:53364464-53364664_Ref	En02	REST_chr15:53364464-53364664_Ref	-1.02475468852745	-0.0662750570336033	0.958479631493844	0.883040738105804	NA
GM12878	En02^REST_chr15:53364489-53364689_Ref	En02	REST_chr15:53364489-53364689_Ref	-0.416979149901269	0.559715038960075	0.976694188861344	0.379063868006602	NA
GM12878	En02^REST_chr15:53485475-53485675_Ref	En02	REST_chr15:53485475-53485675_Ref	-1.47034111298182	0.185569210365559	1.65591032334738	0.80915437837896	NA
GM12878	En02^REST_chr15:53602998-53603198_Ref	En02	REST_chr15:53602998-53603198_Ref	-0.674000204317695	1.10905890397566	1.78305910829335	0.864735928513968	NA
GM12878	En02^REST_chr15:53620634-53620834_Ref	En02	REST_chr15:53620634-53620834_Ref	0.577303649735233	2.27251878224797	1.69521513251274	2.23318446400687	1.00830728808888
GM12878	En02^REST_chr15:53726377-53726577_Ref	En02	REST_chr15:53726377-53726577_Ref	0.620193486456488	0.0301579925841375	-0.59003549387235	0.313751516385957	NA
GM12878	En02^REST_chr15:53841251-53841451_Ref	En02	REST_chr15:53841251-53841451_Ref	-2.03694764224461	0.595827094152196	2.6327747363968	0	NA
GM12878	En02^REST_chr15:56538329-56538529_Ref	En02	REST_chr15:56538329-56538529_Ref	0.53718723031844	0.388062550902238	-0.149124679416202	0.419826533242841	NA
GM12878	En02^REST_chr15:57616010-57616210_Ref	En02	REST_chr15:57616010-57616210_Ref	3.08953766063392	3.01402733889349	-0.0755103217404369	0.0972793594752589	0.0462266822661966
GM12878	En02^REST_chr15:57789302-57789502_Ref	En02	REST_chr15:57789302-57789502_Ref	-0.214746973184181	0.120501233058623	0.335248206242804	0.389502944482182	NA
GM12878	En02^REST_chr15:58474900-58475100_Ref	En02	REST_chr15:58474900-58475100_Ref	0.431757396334139	NA	NA	0	NA
GM12878	En02^REST_chr15:59588405-59588605_Ref	En02	REST_chr15:59588405-59588605_Ref	-0.945005432228063	-0.883668268685653	0.06133716354241	0.221228043010199	NA
GM12878	En02^REST_chr15:59713564-59713764_Ref	En02	REST_chr15:59713564-59713764_Ref	-0.0246408431468615	-0.18134218609046	-0.156701342943598	0.151723423326011	NA
GM12878	En02^REST_chr15:60185127-60185327_Ref	En02	REST_chr15:60185127-60185327_Ref	0.411114071754973	0.736476931798612	0.325362860043639	0.500027802446511	NA
GM12878	En02^REST_chr15:60185245-60185445_Ref	En02	REST_chr15:60185245-60185445_Ref	0.168495084916025	0.769966845579584	0.601471760663559	0.645249584396963	NA
GM12878	En02^REST_chr15:61467335-61467535_Ref	En02	REST_chr15:61467335-61467535_Ref	-0.52658465383716	0.507630300492286	1.03421495432945	0.13415394771598	NA
GM12878	En02^REST_chr15:61838093-61838293_Ref	En02	REST_chr15:61838093-61838293_Ref	0.614431373808516	0.798719676563203	0.184288302754687	0.13417089411679	NA
GM12878	En02^REST_chr15:61876729-61876929_Ref	En02	REST_chr15:61876729-61876929_Ref	-1.97820568009917	-0.292704823518604	1.68550085658057	0	NA
GM12878	En02^REST_chr15:62755050-62755250_Ref	En02	REST_chr15:62755050-62755250_Ref	0.948342289297868	2.67578587684267	1.7274435875448	1.99413295402402	0.919718573562035
GM12878	En02^REST_chr15:62904492-62904692_Ref	En02	REST_chr15:62904492-62904692_Ref	0.32195739360945	1.06084869708609	0.738891303476635	0.401504986118859	NA
GM12878	En02^REST_chr15:63381644-63381844_Ref	En02	REST_chr15:63381644-63381844_Ref	1.31846725873481	0.296764073921148	-1.02170318481366	1.12669212979227	0.549914950734297
GM12878	En02^REST_chr15:63406351-63406551_Ref	En02	REST_chr15:63406351-63406551_Ref	0.441875660612403	-0.0382279110044396	-0.480103571616843	0.181207547009188	NA
GM12878	En02^REST_chr15:64359753-64359953_Ref	En02	REST_chr15:64359753-64359953_Ref	0.97177282709052	0.369838571078739	-0.601934256011781	0.42932886871137	NA
GM12878	En02^REST_chr15:64455109-64455309_Ref	En02	REST_chr15:64455109-64455309_Ref	NA	2.44028583336183	NA	0	NA
GM12878	En02^REST_chr15:64679986-64680186_Ref	En02	REST_chr15:64679986-64680186_Ref	1.82689484688587	1.55264393177102	-0.274250915114846	0.180741115888413	0.0886638079224297
GM12878	En02^REST_chr15:65042321-65042521_Ref	En02	REST_chr15:65042321-65042521_Ref	0.0544917981964587	0.977574351629097	0.923082553432638	0.932826308072805	NA
GM12878	En02^REST_chr15:65321635-65321835_Ref	En02	REST_chr15:65321635-65321835_Ref	1.1645707004051	0.123266036933621	-1.04130466347148	0	NA
GM12878	En02^REST_chr15:65579066-65579266_Ref	En02	REST_chr15:65579066-65579266_Ref	2.52789254008492	NA	NA	0	NA
GM12878	En02^REST_chr15:65623392-65623592_Ref	En02	REST_chr15:65623392-65623592_Ref	-0.603640312946083	-1.28508505967454	-0.681444746728455	0	NA
GM12878	En02^REST_chr15:65693185-65693385_Ref	En02	REST_chr15:65693185-65693385_Ref	-0.247962906924981	-0.228871646852518	0.0190912600724636	0.0513273048633924	NA
GM12878	En02^REST_chr15:65693280-65693480_Ref	En02	REST_chr15:65693280-65693480_Ref	0.149476564053253	0.242902260098966	0.0934256960457132	0.0941656106457598	NA
GM12878	En02^REST_chr15:66125253-66125453_Ref	En02	REST_chr15:66125253-66125453_Ref	NA	1.09687952293055	NA	0	NA
GM12878	En02^REST_chr15:67399351-67399551_Ref	En02	REST_chr15:67399351-67399551_Ref	0.0636951707411873	0.846364426165438	0.78266925542425	0.99009219268775	NA
GM12878	En02^REST_chr15:67606942-67607142_Ref	En02	REST_chr15:67606942-67607142_Ref	1.34121822729153	-0.733403841454249	-2.07462206874578	0.810226517295295	NA
GM12878	En02^REST_chr15:68117538-68117738_Ref	En02	REST_chr15:68117538-68117738_Ref	-0.274388096713337	NA	NA	0	NA
GM12878	En02^REST_chr15:68851939-68852139_Ref	En02	REST_chr15:68851939-68852139_Ref	1.71448983565413	1.49964783730578	-0.214841998348351	0.441693092348828	0.219384628079309
GM12878	En02^REST_chr15:68852004-68852204_Ref	En02	REST_chr15:68852004-68852204_Ref	1.83240484908044	1.52571469862796	-0.306690150452476	0.410333603616696	0.204203540345272
GM12878	En02^REST_chr15:68966342-68966542_Ref	En02	REST_chr15:68966342-68966542_Ref	0.724766620460777	0.64993998346702	-0.0748266369937577	0.0245493524216443	NA
GM12878	En02^REST_chr15:69323873-69324073_Ref	En02	REST_chr15:69323873-69324073_Ref	0.799819852982571	1.06804827079915	0.268228417816578	0.382805066230868	0.190450606025464
GM12878	En02^REST_chr15:69348876-69349076_Ref	En02	REST_chr15:69348876-69349076_Ref	-0.401748942298037	-0.888951241183283	-0.487202298885245	0.378116805317686	NA
GM12878	En02^REST_chr15:69348959-69349159_Ref	En02	REST_chr15:69348959-69349159_Ref	-0.935958979883968	-0.382891228356885	0.553067751527083	0.154242599208865	NA
GM12878	En02^REST_chr15:69678717-69678917_Ref	En02	REST_chr15:69678717-69678917_Ref	-0.889485471968184	-0.251979398084373	0.637506073883811	0.652382632529963	NA
GM12878	En02^REST_chr15:69745240-69745440_Ref	En02	REST_chr15:69745240-69745440_Ref	1.02580472801052	0.557760408753564	-0.46804431925696	0.966746158863653	NA
GM12878	En02^REST_chr15:70268814-70269014_Ref	En02	REST_chr15:70268814-70269014_Ref	-0.598166804796499	0.422192440531528	1.02035924532803	0.240039801571241	NA
GM12878	En02^REST_chr15:70718485-70718685_Ref	En02	REST_chr15:70718485-70718685_Ref	-0.163364228881342	0.437711700574617	0.601075929455959	0.555328728877079	NA
GM12878	En02^REST_chr15:70780469-70780669_Ref	En02	REST_chr15:70780469-70780669_Ref	-0.00143877759571484	2.02847565189854	2.02991442949426	1.20519776230329	NA
GM12878	En02^REST_chr15:71161880-71162080_Ref	En02	REST_chr15:71161880-71162080_Ref	-0.615858436168671	0.583829238742715	1.19968767491139	0.43076885532694	NA
GM12878	En02^REST_chr15:71742265-71742465_Ref	En02	REST_chr15:71742265-71742465_Ref	0.108963191798489	NA	NA	0	NA
GM12878	En02^REST_chr15:71938000-71938200_Ref	En02	REST_chr15:71938000-71938200_Ref	0.931175134549201	-2.84932818271216	-3.78050331726136	0	NA
GM12878	En02^REST_chr15:72632253-72632453_Ref	En02	REST_chr15:72632253-72632453_Ref	0.316746727687462	1.31135309566453	0.994606367977071	0.259272800172307	NA
GM12878	En02^REST_chr15:73075827-73076027_Ref	En02	REST_chr15:73075827-73076027_Ref	1.61176996309917	2.99264890313857	1.3808789400394	1.99874931074799	0.921537232301558
GM12878	En02^REST_chr15:73557853-73558053_Ref	En02	REST_chr15:73557853-73558053_Ref	-0.220153656121743	-0.199001797596883	0.02115185852486	0.0397618077267591	NA
GM12878	En02^REST_chr15:73683910-73684110_Ref	En02	REST_chr15:73683910-73684110_Ref	0.0178400317609252	0.100650004202823	0.0828099724418979	0.327281515981479	NA
GM12878	En02^REST_chr15:73683952-73684152_Ref	En02	REST_chr15:73683952-73684152_Ref	-0.141836826452439	NA	NA	0	NA
GM12878	En02^REST_chr15:74014856-74015056_Ref	En02	REST_chr15:74014856-74015056_Ref	-0.291151616707112	0.18442267068848	0.475574287395593	0.054739001569159	NA
GM12878	En02^REST_chr15:74115426-74115626_Ref	En02	REST_chr15:74115426-74115626_Ref	-0.0764811003098239	-0.393113882154634	-0.31663278184481	0.915913290974247	NA
GM12878	En02^REST_chr15:74115443-74115643_Ref	En02	REST_chr15:74115443-74115643_Ref	-0.720069320315429	-0.120866286916992	0.599203033398437	0.406207148928741	NA
GM12878	En02^REST_chr15:74192179-74192379_Ref	En02	REST_chr15:74192179-74192379_Ref	0.775555072635868	-0.937466307420223	-1.71302138005609	1.65256458788326	NA
GM12878	En02^REST_chr15:74200721-74200921_Ref	En02	REST_chr15:74200721-74200921_Ref	0.201273564559813	0.686989910402527	0.485716345842715	0.362788849727861	NA
GM12878	En02^REST_chr15:74257120-74257320_Ref	En02	REST_chr15:74257120-74257320_Ref	0.029448408953693	0.259099353164391	0.229650944210698	0.113826842381998	NA
GM12878	En02^REST_chr15:74583900-74584100_Ref	En02	REST_chr15:74583900-74584100_Ref	-1.0068636592033	0.0724329403035429	1.07929659950684	0.485937515668866	NA
GM12878	En02^REST_chr15:74674871-74675071_Ref	En02	REST_chr15:74674871-74675071_Ref	-0.0549736603107979	0.871745471331164	0.926719131641962	0.513565183654431	NA
GM12878	En02^REST_chr15:74924487-74924687_Ref	En02	REST_chr15:74924487-74924687_Ref	0.702456045310866	0.818511697337214	0.116055652026349	0.342442796981998	NA
GM12878	En02^REST_chr15:75932385-75932585_Ref	En02	REST_chr15:75932385-75932585_Ref	2.12526981298192	1.52433422279612	-0.600935590185806	0.591954550470496	0.29256921429325
GM12878	En02^REST_chr15:76094579-76094779_Ref	En02	REST_chr15:76094579-76094779_Ref	0.626491297198129	0.602582387463503	-0.0239089097346258	0.176783873523369	NA
GM12878	En02^REST_chr15:77789224-77789424_Ref	En02	REST_chr15:77789224-77789424_Ref	0.175182110685683	1.12699114562503	0.951809034939349	0.0954291496975349	NA
GM12878	En02^REST_chr15:78045696-78045896_Ref	En02	REST_chr15:78045696-78045896_Ref	-0.814195558337224	0.0575021353713352	0.871697693708559	0.594920083920325	NA
GM12878	En02^REST_chr15:78087885-78088085_Ref	En02	REST_chr15:78087885-78088085_Ref	0.352761788141204	-0.107859269105905	-0.460621057247108	0.225101614389952	NA
GM12878	En02^REST_chr15:78107355-78107555_Ref	En02	REST_chr15:78107355-78107555_Ref	-0.0014984589184055	0.288659165848636	0.290157624767042	0.0547140991037063	NA
GM12878	En02^REST_chr15:78417694-78417894_Ref	En02	REST_chr15:78417694-78417894_Ref	0.169713309176279	-0.129910662229149	-0.299623971405428	0.511399341865357	NA
GM12878	En02^REST_chr15:78501991-78502191_Ref	En02	REST_chr15:78501991-78502191_Ref	0.376678254484848	-0.196303531471905	-0.572981785956754	0.989013643839561	NA
GM12878	En02^REST_chr15:78655455-78655655_Ref	En02	REST_chr15:78655455-78655655_Ref	-0.0398396022139676	0.565907588988838	0.605747191202806	0.289283264730598	NA
GM12878	En02^REST_chr15:79043335-79043535_Ref	En02	REST_chr15:79043335-79043535_Ref	1.96679483256887	1.82771740912169	-0.139077423447184	0.170449553713013	0.0835345127089127
GM12878	En02^REST_chr15:79088876-79089076_Ref	En02	REST_chr15:79088876-79089076_Ref	0.117486531240758	0.998075774531325	0.880589243290567	0.686953850605981	NA
GM12878	En02^REST_chr15:79237164-79237364_Ref	En02	REST_chr15:79237164-79237364_Ref	1.86791165052116	2.38850332623996	0.520591675718802	0.213112878545163	0.105056888741492
GM12878	En02^REST_chr15:79280881-79281081_Ref	En02	REST_chr15:79280881-79281081_Ref	0.0461743208242411	0.833226742925542	0.7870524221013	0.428252386625625	0.213066829243355
GM12878	En02^REST_chr15:79410250-79410450_Ref	En02	REST_chr15:79410250-79410450_Ref	0.484534179591132	0.979166836160044	0.494632656568912	0.467241320913626	NA
GM12878	En02^REST_chr15:79500643-79500843_Ref	En02	REST_chr15:79500643-79500843_Ref	0.189318798881274	0.0562690405273645	-0.13304975835391	0.216590465951195	NA
GM12878	En02^REST_chr15:79576007-79576207_Ref	En02	REST_chr15:79576007-79576207_Ref	-0.137418792767773	0.902362847677506	1.03978164044528	0.946867964195508	NA
GM12878	En02^REST_chr15:80189130-80189330_Ref	En02	REST_chr15:80189130-80189330_Ref	1.42790475513051	0.929042998698104	-0.498861756432401	0.480328843192363	0.239002602406752
GM12878	En02^REST_chr15:80556486-80556686_Ref	En02	REST_chr15:80556486-80556686_Ref	-0.666881174714223	-0.915564574205679	-0.248683399491456	0	NA
GM12878	En02^REST_chr15:80883884-80884084_Ref	En02	REST_chr15:80883884-80884084_Ref	NA	0.182801700572545	NA	0	NA
GM12878	En02^REST_chr15:80883896-80884096_Ref	En02	REST_chr15:80883896-80884096_Ref	0.187668759213869	0.654510801682905	0.466842042469036	0.34271564819902	NA
GM12878	En02^REST_chr15:81073024-81073224_Ref	En02	REST_chr15:81073024-81073224_Ref	0.745095424680661	1.86232845655297	1.11723303187231	0.622528046012142	0.308302829772582
GM12878	En02^REST_chr15:81186867-81187067_Ref	En02	REST_chr15:81186867-81187067_Ref	1.18607206729443	-0.345135686487156	-1.53120775378158	0.664646699247403	NA
GM12878	En02^REST_chr15:81186879-81187079_Ref	En02	REST_chr15:81186879-81187079_Ref	0.46786651081836	0.493721745738558	0.0258552349201983	0.0923943139103492	NA
GM12878	En02^REST_chr15:81217849-81218049_Ref	En02	REST_chr15:81217849-81218049_Ref	0.395887452826683	-0.32900846222596	-0.724895915052643	0.670840581469366	NA
GM12878	En02^REST_chr15:81282001-81282201_Ref	En02	REST_chr15:81282001-81282201_Ref	3.30903828879195	2.93114524231607	-0.377893046475881	0.17185948851368	0.0844962932111549
GM12878	En02^REST_chr15:81589499-81589699_Ref	En02	REST_chr15:81589499-81589699_Ref	0.867413485700659	0.428389659909131	-0.439023825791528	7.93155079421678e-05	NA
GM12878	En02^REST_chr15:83378175-83378375_Ref	En02	REST_chr15:83378175-83378375_Ref	NA	NA	NA	0	NA
GM12878	En02^REST_chr15:83680149-83680349_Ref	En02	REST_chr15:83680149-83680349_Ref	0.790336737251501	0.705041815431757	-0.0852949218197441	0.28720944833498	NA
GM12878	En02^REST_chr15:85455597-85455797_Ref	En02	REST_chr15:85455597-85455797_Ref	0.394752034005324	NA	NA	0	NA
GM12878	En02^REST_chr15:85491977-85492177_Ref	En02	REST_chr15:85491977-85492177_Ref	NA	0.5083805285556	NA	0	NA
GM12878	En02^REST_chr15:85697435-85697635_Ref	En02	REST_chr15:85697435-85697635_Ref	NA	NA	NA	0	NA
GM12878	En02^REST_chr15:86987843-86988043_Ref	En02	REST_chr15:86987843-86988043_Ref	0.354095467295915	0.338882658809701	-0.0152128084862132	0	NA
GM12878	En02^REST_chr15:87956155-87956355_Ref	En02	REST_chr15:87956155-87956355_Ref	-0.819886526224363	-1.14287597129967	-0.322989445075308	0.0713125931671185	NA
GM12878	En02^REST_chr15:88709549-88709749_Ref	En02	REST_chr15:88709549-88709749_Ref	-0.970495154027478	-0.24468321448499	0.725811939542487	0.296944989782744	NA
GM12878	En02^REST_chr15:88709623-88709823_Ref	En02	REST_chr15:88709623-88709823_Ref	-0.381658796512174	-0.248513391220074	0.133145405292101	0.0597797401620225	NA
GM12878	En02^REST_chr15:88709682-88709882_Ref	En02	REST_chr15:88709682-88709882_Ref	0.0897017323717106	1.5965973319317	1.50689559955999	0.917250821688254	NA
GM12878	En02^REST_chr15:89032621-89032821_Ref	En02	REST_chr15:89032621-89032821_Ref	0.473229334483222	0.461150719443882	-0.0120786150393402	0.189332985540849	NA
GM12878	En02^REST_chr15:89148951-89149151_Ref	En02	REST_chr15:89148951-89149151_Ref	1.53885833220426	1.57882473937316	0.0399664071688992	0.285962977725745	0.141165173003706
GM12878	En02^REST_chr15:89201078-89201278_Ref	En02	REST_chr15:89201078-89201278_Ref	0.888739478443047	0.684644475885759	-0.204095002557289	0.245565765389124	NA
GM12878	En02^REST_chr15:89347556-89347756_Ref	En02	REST_chr15:89347556-89347756_Ref	-1.31638809998468	0.461652090164901	1.77804019014958	0.737474530752669	NA
GM12878	En02^REST_chr15:89901967-89902167_Ref	En02	REST_chr15:89901967-89902167_Ref	1.28950128285276	2.00773309946996	0.718231816617203	1.25809350367266	0.61295841342102
GM12878	En02^REST_chr15:89905082-89905282_Ref	En02	REST_chr15:89905082-89905282_Ref	-0.42447100344923	-0.511432002629408	-0.0869609991801777	0.0705615239764804	NA
GM12878	En02^REST_chr15:89908144-89908344_Ref	En02	REST_chr15:89908144-89908344_Ref	0.223926802736723	-0.487915073686174	-0.711841876422897	0.595219787736677	NA
GM12878	En02^REST_chr15:89962695-89962895_Ref	En02	REST_chr15:89962695-89962895_Ref	-0.65683628226762	0.928923220006686	1.58575950227431	3.81425198086104	1.40088365062058
GM12878	En02^REST_chr15:90016188-90016388_Ref	En02	REST_chr15:90016188-90016388_Ref	-0.0400048015836674	0.205989563593592	0.24599436517726	0.350166926389795	NA
GM12878	En02^REST_chr15:90096933-90097133_Ref	En02	REST_chr15:90096933-90097133_Ref	1.05465443500574	0.932130017149005	-0.122524417856731	0.281611268258902	0.139317636080536
GM12878	En02^REST_chr15:90216545-90216745_Ref	En02	REST_chr15:90216545-90216745_Ref	-0.372323093349125	0.459061093061829	0.831384186410953	0.706698230546165	NA
GM12878	En02^REST_chr15:90701244-90701444_Ref	En02	REST_chr15:90701244-90701444_Ref	0.565725838698767	0.362694628532378	-0.203031210166389	0.387822938205635	NA
GM12878	En02^REST_chr15:90735427-90735627_Ref	En02	REST_chr15:90735427-90735627_Ref	-0.251735506268349	0.401761356055475	0.653496862323824	0.914520436957574	NA
GM12878	En02^REST_chr15:90836676-90836876_Ref	En02	REST_chr15:90836676-90836876_Ref	NA	0.655282207814962	NA	0	NA
GM12878	En02^REST_chr15:90836688-90836888_Ref	En02	REST_chr15:90836688-90836888_Ref	NA	1.44707912255986	NA	0	NA
GM12878	En02^REST_chr15:91498156-91498356_Ref	En02	REST_chr15:91498156-91498356_Ref	0.684405150150953	-0.110265005341147	-0.794670155492099	1.09250279164786	NA
GM12878	En02^REST_chr15:91608825-91609025_Ref	En02	REST_chr15:91608825-91609025_Ref	0.312128912661625	-0.0250535119987811	-0.337182424660406	0.277931952008026	NA
GM12878	En02^REST_chr15:91608961-91609161_Ref	En02	REST_chr15:91608961-91609161_Ref	-0.662184602461811	0.502392070889936	1.16457667335175	0	NA
GM12878	En02^REST_chr15:91730583-91730783_Ref	En02	REST_chr15:91730583-91730783_Ref	1.84858000001273	-0.722298981962295	-2.57087898197503	0.659688953499038	NA
GM12878	En02^REST_chr15:93352384-93352584_Ref	En02	REST_chr15:93352384-93352584_Ref	6.58100132584558	6.37597834395691	-0.205022981888668	0.807623697746349	0.396952182141982
GM12878	En02^REST_chr15:93353116-93353316_Ref	En02	REST_chr15:93353116-93353316_Ref	NA	0.268285063922754	NA	0	NA
GM12878	En02^REST_chr15:93353172-93353372_Ref	En02	REST_chr15:93353172-93353372_Ref	NA	0.313427833784025	NA	0	NA
GM12878	En02^REST_chr15:97642388-97642588_Ref	En02	REST_chr15:97642388-97642588_Ref	-0.642723008167772	-0.618193462489788	0.024529545677984	0.288797892595944	NA
GM12878	En02^REST_chr15:98447172-98447372_Ref	En02	REST_chr15:98447172-98447372_Ref	-1.91381473416851	0.303946404026944	2.21776113819546	0.867706763408732	NA
GM12878	En02^REST_chr15:98989431-98989631_Ref	En02	REST_chr15:98989431-98989631_Ref	1.28250789738986	0.119058107180668	-1.16344979020919	1.09316624571379	NA
GM12878	En02^REST_chr15:99663934-99664134_Ref	En02	REST_chr15:99663934-99664134_Ref	NA	0.234366484289633	NA	0	NA
GM12878	En02^REST_chr16:10307713-10307913_Ref	En02	REST_chr16:10307713-10307913_Ref	-0.484162885687484	-0.114037863379243	0.370125022308241	0.304291828355108	NA
GM12878	En02^REST_chr16:10755680-10755880_Ref	En02	REST_chr16:10755680-10755880_Ref	-0.703035876935573	0.501665940929535	1.20470181786511	0.293348249946335	NA
GM12878	En02^REST_chr16:10989290-10989490_Ref	En02	REST_chr16:10989290-10989490_Ref	0.130351041881875	1.05192493092801	0.921573889046138	0.468679660114324	NA
GM12878	En02^REST_chr16:1144018-1144218_Ref	En02	REST_chr16:1144018-1144218_Ref	-1.51361887479946	-0.183834088095077	1.32978478670438	0.722907233494674	NA
GM12878	En02^REST_chr16:11744127-11744327_Ref	En02	REST_chr16:11744127-11744327_Ref	0.633521856984037	NA	NA	0	NA
GM12878	En02^REST_chr16:11944983-11945183_Ref	En02	REST_chr16:11944983-11945183_Ref	0.150584236090182	0.696877434817062	0.546293198726879	0.394802676836543	NA
GM12878	En02^REST_chr16:12161891-12162091_Ref	En02	REST_chr16:12161891-12162091_Ref	0.0633552468182349	NA	NA	0	NA
GM12878	En02^REST_chr16:12362584-12362784_Ref	En02	REST_chr16:12362584-12362784_Ref	-0.416974824349126	1.3778216725198	1.79479649686893	1.27902315159404	NA
GM12878	En02^REST_chr16:1238783-1238983_Ref	En02	REST_chr16:1238783-1238983_Ref	0.904290882610667	0.725010518802793	-0.179280363807874	0.351140059204868	NA
GM12878	En02^REST_chr16:1238923-1239123_Ref	En02	REST_chr16:1238923-1239123_Ref	0.474131081116839	-0.441445558756242	-0.915576639873081	1.88004320267309	NA
GM12878	En02^REST_chr16:1238938-1239138_Ref	En02	REST_chr16:1238938-1239138_Ref	-0.792729603008567	0.228186988881366	1.02091659188993	2.42503114042702	NA
GM12878	En02^REST_chr16:12629629-12629829_Ref	En02	REST_chr16:12629629-12629829_Ref	-1.17148992357544	-0.721793148784999	0.449696774790442	0.079398977333578	NA
GM12878	En02^REST_chr16:12755666-12755866_Ref	En02	REST_chr16:12755666-12755866_Ref	0.0649954346077999	0.2384669020346	0.1734714674268	0.0853440389260402	NA
GM12878	En02^REST_chr16:12897347-12897547_Ref	En02	REST_chr16:12897347-12897547_Ref	1.72806914368037	1.1309453148016	-0.597123828878774	1.13511739664043	0.553764588597117
GM12878	En02^REST_chr16:12962724-12962924_Ref	En02	REST_chr16:12962724-12962924_Ref	0.359309413026915	0.828679422633443	0.469370009606528	0.564224944878888	0.278734045299769
GM12878	En02^REST_chr16:13021537-13021737_Ref	En02	REST_chr16:13021537-13021737_Ref	0.301812076813703	-0.310415585415574	-0.612227662229277	0.291278259199348	NA
GM12878	En02^REST_chr16:13130546-13130746_Ref	En02	REST_chr16:13130546-13130746_Ref	NA	NA	NA	0	NA
GM12878	En02^REST_chr16:14131913-14132113_Ref	En02	REST_chr16:14131913-14132113_Ref	NA	-0.0627108065253415	NA	0	NA
GM12878	En02^REST_chr16:1470580-1470780_Ref	En02	REST_chr16:1470580-1470780_Ref	4.11254195220259	4.6757094445518	0.563167492349208	1.61203329160691	0.765963008620149
GM12878	En02^REST_chr16:15695139-15695339_Ref	En02	REST_chr16:15695139-15695339_Ref	-0.292332226548656	0.927656333390007	1.21998855993866	0.730988882462045	NA
GM12878	En02^REST_chr16:15859763-15859963_Ref	En02	REST_chr16:15859763-15859963_Ref	1.25083871076466	0.322739815916148	-0.928098894848512	0.331606920041251	NA
GM12878	En02^REST_chr16:16708438-16708638_Ref	En02	REST_chr16:16708438-16708638_Ref	1.20758216578204	-0.967734618633295	-2.17531678441534	0	NA
GM12878	En02^REST_chr16:17132325-17132525_Ref	En02	REST_chr16:17132325-17132525_Ref	-1.73028523156252	-0.41162036616444	1.31866486539808	0	NA
GM12878	En02^REST_chr16:17178090-17178290_Ref	En02	REST_chr16:17178090-17178290_Ref	-0.120898982627255	NA	NA	0	NA
GM12878	En02^REST_chr16:17229373-17229573_Ref	En02	REST_chr16:17229373-17229573_Ref	1.0223036908681	NA	NA	0	NA
GM12878	En02^REST_chr16:17232794-17232994_Ref	En02	REST_chr16:17232794-17232994_Ref	-0.389676259253579	-0.348683452820765	0.0409928064328136	0.284050177913485	NA
GM12878	En02^REST_chr16:17243830-17244030_Ref	En02	REST_chr16:17243830-17244030_Ref	0.4690726578677	-0.593496917461436	-1.06256957532914	0.0122422974436709	NA
GM12878	En02^REST_chr16:17259944-17260144_Ref	En02	REST_chr16:17259944-17260144_Ref	0.471426146075129	0.441503654714177	-0.0299224913609526	0.129160228642646	NA
GM12878	En02^REST_chr16:17260047-17260247_Ref	En02	REST_chr16:17260047-17260247_Ref	0.179476672436414	-0.114677391629764	-0.294154064066178	0.107721535726161	NA
GM12878	En02^REST_chr16:17260074-17260274_Ref	En02	REST_chr16:17260074-17260274_Ref	0.680813894459404	-0.465370027234136	-1.14618392169354	2.18866813738887	NA
GM12878	En02^REST_chr16:17272156-17272356_Ref	En02	REST_chr16:17272156-17272356_Ref	-0.577984587568472	NA	NA	0	NA
GM12878	En02^REST_chr16:1728219-1728419_Ref	En02	REST_chr16:1728219-1728419_Ref	NA	NA	NA	0	NA
GM12878	En02^REST_chr16:17862052-17862252_Ref	En02	REST_chr16:17862052-17862252_Ref	0.764538182300282	-0.0667566714487733	-0.831294853749055	0	NA
GM12878	En02^REST_chr16:17878028-17878228_Ref	En02	REST_chr16:17878028-17878228_Ref	0.12308034274928	1.81625759503608	1.6931772522868	0.573242419206605	NA
GM12878	En02^REST_chr16:18133933-18134133_Ref	En02	REST_chr16:18133933-18134133_Ref	-0.214314505753211	-0.297543325998567	-0.0832288202453554	0.53142633488694	NA
GM12878	En02^REST_chr16:18750185-18750385_Ref	En02	REST_chr16:18750185-18750385_Ref	1.30982071287372	0.520293584618201	-0.789527128255517	0.410170627322006	NA
GM12878	En02^REST_chr16:19319027-19319227_Ref	En02	REST_chr16:19319027-19319227_Ref	1.1040697956222	-0.380080819662544	-1.48415061528474	0.698403171322817	NA
GM12878	En02^REST_chr16:20034632-20034832_Ref	En02	REST_chr16:20034632-20034832_Ref	NA	NA	NA	0	NA
GM12878	En02^REST_chr16:20480347-20480547_Ref	En02	REST_chr16:20480347-20480547_Ref	1.91891122983476	-0.556172971913832	-2.4750842017486	0	NA
GM12878	En02^REST_chr16:20610437-20610637_Ref	En02	REST_chr16:20610437-20610637_Ref	0.637599280483608	-0.319517437486773	-0.957116717970381	0.256972053508959	NA
GM12878	En02^REST_chr16:20681113-20681313_Ref	En02	REST_chr16:20681113-20681313_Ref	0.603351173398016	0.631485274167485	0.0281341007694689	0.000938880897394977	NA
GM12878	En02^REST_chr16:20786050-20786250_Ref	En02	REST_chr16:20786050-20786250_Ref	0.356448749834775	-0.099341154508773	-0.455789904343548	0.440202015620677	NA
GM12878	En02^REST_chr16:21696385-21696585_Ref	En02	REST_chr16:21696385-21696585_Ref	0.436400894903874	0.227933663517491	-0.208467231386383	0.306287946275134	NA
GM12878	En02^REST_chr16:22131914-22132114_Ref	En02	REST_chr16:22131914-22132114_Ref	0.961063238719101	1.12019171874857	0.159128480029467	0.521776238101041	NA
GM12878	En02^REST_chr16:22201574-22201774_Ref	En02	REST_chr16:22201574-22201774_Ref	1.74914965572124	0.753508064621178	-0.995641591100065	0.598055595860715	0.296084753897436
GM12878	En02^REST_chr16:2228857-2229057_Ref	En02	REST_chr16:2228857-2229057_Ref	NA	NA	NA	0	NA
GM12878	En02^REST_chr16:22380671-22380871_Ref	En02	REST_chr16:22380671-22380871_Ref	-1.77737308405393	0.0119890630240809	1.78936214707801	0	NA
GM12878	En02^REST_chr16:2260400-2260600_Ref	En02	REST_chr16:2260400-2260600_Ref	0.0928585640550856	0.402900983135533	0.310042419080448	0.675358342763923	NA
GM12878	En02^REST_chr16:22652468-22652668_Ref	En02	REST_chr16:22652468-22652668_Ref	-1.03778129499673	NA	NA	0	NA
GM12878	En02^REST_chr16:23025975-23026175_Ref	En02	REST_chr16:23025975-23026175_Ref	1.67444627730444	0.602096119475391	-1.07235015782905	2.41539742428546	1.06942021839117
GM12878	En02^REST_chr16:230397-230597_Ref	En02	REST_chr16:230397-230597_Ref	NA	NA	NA	0	NA
GM12878	En02^REST_chr16:23186058-23186258_Ref	En02	REST_chr16:23186058-23186258_Ref	-2.23812119833713	-0.295795114828964	1.94232608350817	0	NA
GM12878	En02^REST_chr16:2331283-2331483_Ref	En02	REST_chr16:2331283-2331483_Ref	-0.0485555827324263	0.409423629155551	0.457979211887977	0.349081847161658	NA
GM12878	En02^REST_chr16:23464308-23464508_Ref	En02	REST_chr16:23464308-23464508_Ref	0.343283104019603	0.606807938387178	0.263524834367576	0.770601956215791	NA
GM12878	En02^REST_chr16:23607357-23607557_Ref	En02	REST_chr16:23607357-23607557_Ref	0.0677005630065141	1.47728864071961	1.40958807771309	0.743264663080398	0.36588246727644
GM12878	En02^REST_chr16:23607447-23607647_Ref	En02	REST_chr16:23607447-23607647_Ref	NA	NA	NA	0	NA
GM12878	En02^REST_chr16:23712475-23712675_Ref	En02	REST_chr16:23712475-23712675_Ref	-0.894979594501577	-0.84364001644635	0.0513395780552272	0.233551572488913	NA
GM12878	En02^REST_chr16:23985632-23985832_Ref	En02	REST_chr16:23985632-23985832_Ref	0.0582655117829765	-2.49559133839765	-2.55385685018062	0	NA
GM12878	En02^REST_chr16:24013118-24013318_Ref	En02	REST_chr16:24013118-24013318_Ref	-0.4827880909677	1.35730696997356	1.84009506094126	0.868141274982296	NA
GM12878	En02^REST_chr16:24267322-24267522_Ref	En02	REST_chr16:24267322-24267522_Ref	0.625593727747457	0.35185736406717	-0.273736363680287	0.0508874621460874	NA
GM12878	En02^REST_chr16:24830859-24831059_Ref	En02	REST_chr16:24830859-24831059_Ref	-0.173277359157658	0.524768649115835	0.698046008273492	0.802394078519059	NA
GM12878	En02^REST_chr16:24869865-24870065_Ref	En02	REST_chr16:24869865-24870065_Ref	-0.302973519217079	0.57089023644221	0.873863755659289	0.637895961403345	NA
[truncated: 115,321 more rows]
