# Supplementary material for: Whole-genome functional characterization of RE1 silencers using a modified massively parallel reporter assay
Source: Cell Genom. 2022 Dec 16;3(1):100234. doi: 10.1016/j.xgen.2022.100234 (PMC9903721; doi:10.1016/j.xgen.2022.100234)
Supplement: Table S10. Summary of piecewise linear regression, related to Figure 2D [file mmc11.xlsx]

## Sheet: Sup_table_10
celltype	enh	lin_r.squared	seg_r.squared	change-point
GM12878	En02	0.0153374	0.0166003	5.57143
GM12878	En09	0.331046	0.407719	20.7298
GM12878	En11	0.0209638	0.0248777	28.7266
GM12878	En19	0.275822	0.334084	20.2203
GM12878	En21	0.168869	0.224918	21.6463
HepG2	En02	0.262668	0.315744	20.4253
HepG2	En09	0.288696	0.415245	21.8623
HepG2	En11	0.270819	0.338635	20.7341
HepG2	En19	0.350056	0.452936	21.0702
HepG2	En21	0.185423	0.267832	21.8208
K562	En02	0.154508	0.178475	20.7952
K562	En09	0.298709	0.454994	21.8065
K562	En11	0.25148	0.312537	20.9317
K562	En19	0.31918	0.420518	20.8986
K562	En21	0.163829	0.252752	21.7394
SK.N.SH	En02	0.349042	0.376228	18.99
SK.N.SH	En09	0.315192	0.414514	21.3974
SK.N.SH	En11	0.330989	0.376931	19.7389
SK.N.SH	En19	0.37492	0.440747	19.824
SK.N.SH	En21	0.190326	0.260129	20.808
