# Supplementary material for: Whole-genome functional characterization of RE1 silencers using a modified massively parallel reporter assay
Source: Cell Genom. 2022 Dec 16;3(1):100234. doi: 10.1016/j.xgen.2022.100234 (PMC9903721; doi:10.1016/j.xgen.2022.100234)
Supplement: Table S12. Summary of CRISPR-KO, related to Figure 5 [file mmc13.xlsx]

## Sheet: Sup_table_13
target	guide_PAM	guide_locus_hg38	target_indel_wildtype	target_indel_rep1	target_indel_rep2	target_indel_rep3	target_indel_rep4	target_indel_rep5
1	GATGTCAGGGGTGTTGTCCG-TGG	chr20:36,384,189-36,384,208	0.000236981	0.895575	0.939424	0.944667	0.931385	0.940861
2	TAGAAGATATTTCAGCACCA-GGG	chr19:17,889,804-17,889,823	0.000795545	0.786849	0.82766	0.842637	0.878845	0.930876
3	GGGCTCTAACTTCAGCACCT-TGG	chr1:112,172,506-112,172,525	0.000279694	0.371614	0.42266	0.319086	0.486073	0.449131
4	ACGCTCAGAATTCAGCACTG-CGG	chr1:37,764,447-37,764,466	0.000286205	0.820758	0.715916	0.822538	0.835142	0.904696
5	GCTGTCTGGGGAGCTGTCCG-TGG	chr10:97,081,813-97,081,832	0.00104948	0.840356	0.50826	0.638962	0.700227	0.722148
non_targeting_control	GTGACCCGTGTACTACGCATG	NA
