# Supplementary material for: Whole-genome functional characterization of RE1 silencers using a modified massively parallel reporter assay
Source: Cell Genom. 2022 Dec 16;3(1):100234. doi: 10.1016/j.xgen.2022.100234 (PMC9903721; doi:10.1016/j.xgen.2022.100234)
Supplement: Table S13. Summary of BRB-seq for CRISPR-KO, related to Figure 5 [file mmc14.xlsx]

## Sheet: Target1
Gene_name	baseMean	log2FoldChange	lfcSE	stat	pvalue	padj
TSPAN6	362.288	-0.00104451	0.0718121	-0.014545	0.988395	0.995314
TNMD	0	NA	NA	NA	NA	NA
DPM1	527.185	-0.20951	0.149784	-1.39875	0.161888	0.435968
SCYL3	63.4986	-0.371345	0.16197	-2.29267	0.0218671	0.133437
C1orf112	94.7495	0.137281	0.133451	1.0287	0.303622	0.608999
FGR	0.100224	-0.400521	3.16075	-0.126717	0.899164	NA
CFH	0.178877	-0.977591	2.59555	-0.376642	0.70644	NA
FUCA2	660.77	0.0349094	0.0562427	0.620692	0.534802	0.793946
GCLC	218.692	-0.0509601	0.0976352	-0.521944	0.601709	0.833491
NFYA	106.659	-0.173393	0.11654	-1.48785	0.136791	0.395322
STPG1	15.6503	0.00620057	0.309461	0.0200366	0.984014	NA
NIPAL3	90.5486	-0.31062	0.142431	-2.18085	0.0291947	0.160431
LAS1L	427.363	0.121825	0.065309	1.86536	0.0621313	0.251778
ENPP4	37.672	-0.0284676	0.205991	-0.138198	0.890084	0.961884
SEMA3F	95.8821	-0.0971528	0.123358	-0.787567	0.43095	0.720586
CFTR	0.508768	-0.400477	1.73025	-0.231457	0.81696	NA
ANKIB1	113.573	0.166498	0.118709	1.40258	0.160744	0.434677
CYP51A1	0.0906103	-0.400521	3.16075	-0.126717	0.899164	NA
KRIT1	7.59197	-0.108021	0.467256	-0.231182	0.817174	NA
RAD52	40.8262	0.0538872	0.190795	0.282436	0.77761	0.915654
MYH16	5.90827	0.611255	0.485834	1.25816	0.208336	NA
BAD	400.937	0.172264	0.0818082	2.1057	0.03523	0.179069
LAP3	308.948	-0.083118	0.0796236	-1.04389	0.296538	0.603138
CD99	593.061	-0.00753811	0.0584271	-0.129017	0.897344	0.964999
HS3ST1	1424.34	-0.0711591	0.0481451	-1.47801	0.139404	0.399432
AOC1	0.926875	-1.06388	1.33717	-0.795621	0.426253	NA
WNT16	403.803	-0.182109	0.150983	-1.20615	0.227759	0.52273
HECW1	19.5483	0.140851	0.288529	0.488169	0.62543	NA
MAD1L1	1.06261	1.53376	1.25006	1.22695	0.21984	NA
LASP1	1774.71	0.122615	0.0445871	2.75001	0.00595928	0.0557572
SNX11	227.899	0.158059	0.0905125	1.74627	0.0807645	0.293511
TMEM176A	0.0882666	-0.400521	3.16075	-0.126717	0.899164	NA
M6PR	30.2564	0.0798971	0.222986	0.358305	0.720115	0.89136
KLHL13	17.9905	-0.644543	0.29529	-2.18274	0.0290547	NA
CYP26B1	95.2153	-0.171535	0.133961	-1.28048	0.200376	0.488234
ICA1	73.3019	-0.204489	0.150775	-1.35625	0.175018	0.454999
DBNDD1	352.062	0.163078	0.103982	1.56834	0.116802	0.362388
ALS2	123.373	0.10015	0.109002	0.91879	0.358205	0.661824
CASP10	9.94372	-0.0330018	0.379513	-0.0869582	0.930705	NA
CFLAR	41.6834	0.187831	0.188873	0.994485	0.319987	0.62448
TFPI	81.4734	-0.477493	0.141548	-3.37337	0.000742537	0.0121631
NDUFAF7	56.2631	-0.0639328	0.162895	-0.39248	0.694704	0.881254
RBM5	376.602	-0.0315633	0.0707843	-0.445908	0.655664	0.862407
MTMR7	0.806233	-0.506855	1.38246	-0.366632	0.713894	NA
SLC7A2	82.2739	0.0610268	0.140059	0.435721	0.663039	0.866367
ARF5	9.26389	-0.448188	0.454089	-0.987007	0.323639	NA
SARM1	2.49262	-0.318504	0.759323	-0.419458	0.674881	NA
POLDIP2	856.177	0.104159	0.0561379	1.85542	0.063536	0.254373
PLXND1	202.729	0.0147649	0.0901472	0.163786	0.869899	0.953994
AK2	1019.46	0.114118	0.0524781	2.17458	0.0296617	0.162486
CD38	7.22145	0.293457	0.4487	0.654017	0.513101	NA
FKBP4	2840.99	0.249652	0.0504275	4.95071	7.39451e-07	5.33269e-05
KDM1A	615.514	-0.240663	0.0740607	-3.24953	0.00115594	0.0168256
RBM6	226.712	0.0824487	0.0859421	0.959352	0.337381	0.64166
CAMKK1	77.7242	0.0810545	0.142207	0.569974	0.568695	0.81307
RECQL	77.2475	-0.12993	0.13715	-0.947355	0.343458	0.647284
VPS50	47.1472	-0.283378	0.191116	-1.48275	0.13814	0.397767
HSPB6	2.11331	0.0639386	0.80988	0.0789483	0.937074	NA
ARHGAP33	78.6519	0.162384	0.137286	1.18282	0.236882	0.535421
NDUFAB1	3584.85	0.0948956	0.044277	2.14323	0.032095	0.170557
PDK4	7.50663	-0.316525	0.449906	-0.703536	0.481722	NA
SLC22A16	0.363163	-0.900417	1.9533	-0.460972	0.644819	NA
ZMYND10	11.5522	0.1366	0.37133	0.367866	0.712973	NA
ABCB5	0.100224	-0.400521	3.16075	-0.126717	0.899164	NA
ARX	4.84582	1.73158	0.618619	2.79911	0.00512442	NA
SLC25A13	140.998	0.0729823	0.121747	0.599461	0.548866	0.802353
ST7	95.3699	0.143285	0.123943	1.15605	0.247659	0.548673
CDC27	714.494	0.00248565	0.0647754	0.0383733	0.96939	0.990259
SLC4A1	0.276757	-1.51244	2.24973	-0.672274	0.501409	NA
CALCR	0.475286	-0.37528	1.75577	-0.21374	0.83075	NA
HCCS	152.29	0.0680427	0.0995836	0.683272	0.494435	0.767149
DVL2	524.379	0.0241251	0.0595562	0.405082	0.685417	0.876515
PRSS22	70.3506	0.0183255	0.158657	0.115504	0.908046	0.967885
UPF1	826.539	0.129179	0.0569933	2.26657	0.0234164	0.139137
SKAP2	212.907	-0.342882	0.0987563	-3.47201	0.000516586	0.00949868
SLC25A5	6665.19	-0.0540535	0.0369252	-1.46386	0.143231	0.406615
MCUB	249.391	-0.22653	0.081222	-2.78902	0.00528684	0.0511015
HOXA11	112.959	0.123303	0.11867	1.03905	0.298784	0.604903
POLR2J	1573.05	0.12732	0.050072	2.54274	0.0109986	0.0840437
DHX33	300.183	-0.0219852	0.0786277	-0.279611	0.779776	0.916131
MEOX1	1.10177	0.957748	1.15255	0.830982	0.405984	NA
THSD7A	1.13029	-2.09303	1.24604	-1.67974	0.0930077	NA
LIG3	202.301	0.124324	0.0934324	1.33063	0.183311	0.466724
RPAP3	174.084	-0.391843	0.114454	-3.42358	0.000618011	0.0107159
ACSM3	41.7227	-0.120775	0.208168	-0.58018	0.561793	0.808301
REXO5	64.4777	0.0678046	0.157905	0.4294	0.667632	0.867937
CIAPIN1	372.548	0.0381922	0.0783039	0.487744	0.625731	0.845098
SPPL2B	247.738	0.0295039	0.0809881	0.364299	0.715635	0.890369
FAM214B	35.2033	-0.157341	0.213081	-0.738407	0.460267	0.742917
COPZ2	0.405928	1.29558	1.79735	0.72083	0.471014	NA
PRKAR2B	59.9446	-0.240831	0.156805	-1.53586	0.124572	0.375798
MSL3	39.0243	-0.224951	0.191749	-1.17316	0.240733	0.539355
CREBBP	349.96	0.077046	0.0745953	1.03285	0.301673	0.607282
TSPOAP1	0.794389	0.936635	1.39016	0.673759	0.500465	NA
MPO	0.321042	0.753634	2.02749	0.371708	0.71011	NA
PON1	0.223059	0.176556	2.41037	0.0732486	0.941608	NA
GCFC2	109.395	-0.0054337	0.122024	-0.0445296	0.964482	0.988697
WDR54	472.466	0.0109717	0.079849	0.137406	0.89071	0.961998
CROT	0	NA	NA	NA	NA	NA
ABCB4	0.100224	-0.400521	3.16075	-0.126717	0.899164	NA
KMT2E	254.908	0.125377	0.0887817	1.41219	0.157894	0.429691
RHBDD2	560.594	0.098885	0.0655054	1.50957	0.131153	0.386368
SOX8	65.7988	0.164679	0.150638	1.0932	0.274304	0.577932
IBTK	121.262	-0.0479546	0.116116	-0.412989	0.679615	0.872886
ZNF195	189.55	-0.0332838	0.0953029	-0.349242	0.726908	0.895827
MYCBP2	227.207	0.0842965	0.0991637	0.850074	0.395284	0.694844
FBXL3	67.3164	0.0305768	0.159511	0.191691	0.847984	0.944322
ITGAL	0.125328	0.753621	3.16075	0.238431	0.811547	NA
PDK2	294.798	-0.128706	0.0842323	-1.52799	0.126516	0.379032
ITGA3	1221.41	0.0542581	0.0582307	0.931778	0.351451	0.654134
ZFX	79.3866	0.136532	0.138412	0.986417	0.323929	0.628394
LAMP2	202.003	-0.04283	0.0877895	-0.487872	0.625641	0.845098
ITGA2B	22.9483	-0.338558	0.256294	-1.32098	0.186509	0.470057
ASB4	0.72001	1.47772	1.50586	0.981312	0.326439	NA
GDE1	435.868	0.0743369	0.0675146	1.10105	0.270875	0.574439
REX1BD	801.505	0.050894	0.0515323	0.987612	0.323343	0.627858
CRLF1	318.784	-0.185138	0.0774237	-2.39123	0.016792	0.112142
OSBPL7	104.039	0.174942	0.131945	1.32587	0.184882	0.468469
TMEM98	247.889	0.0871978	0.084362	1.03361	0.301317	0.607195
YBX2	14.9741	0.187085	0.316861	0.590434	0.5549	NA
KRT33A	0	NA	NA	NA	NA	NA
MAP3K14	87.2234	0.2299	0.132479	1.73537	0.0826747	0.296955
ABCC8	1.56282	0.150853	0.959052	0.157294	0.875013	NA
CACNG3	0	NA	NA	NA	NA	NA
TMEM132A	597.233	0.00403116	0.0610939	0.065983	0.947391	0.98356
AP2B1	815.573	0.00716512	0.0570787	0.125531	0.900104	0.965711
TAC1	0	NA	NA	NA	NA	NA
ZNF263	140.87	-0.000343665	0.103926	-0.00330683	0.997362	0.998833
CX3CL1	0.18173	0.176555	2.58158	0.0683905	0.945475	NA
SPATA20	313.447	-0.00185243	0.0782783	-0.0236647	0.98112	0.993081
CACNA1G	16.7011	-0.328194	0.28954	-1.1335	0.257004	NA
TNFRSF12A	1352.19	0.436816	0.0721444	6.05475	1.40635e-09	3.25393e-07
DLX6	0	NA	NA	NA	NA	NA
MAP3K9	73.3371	-0.0294805	0.140667	-0.209577	0.833998	0.939008
RALA	456.324	-0.0226275	0.0663655	-0.340953	0.733139	0.898319
BAIAP2L1	612.588	0.109557	0.0593954	1.84454	0.065105	0.257774
KDM7A	43.3243	-0.308533	0.188457	-1.63716	0.101598	0.334044
ETV1	50.2746	-0.689491	0.192243	-3.58655	0.000335076	0.00691702
AGK	17.7368	0.197858	0.301372	0.656526	0.511486	NA
ALDH3B1	20.5117	-0.56539	0.267968	-2.10992	0.0348656	NA
TTC22	11.2761	-0.386708	0.351823	-1.09916	0.2717	NA
PHTF2	72.5963	0.170401	0.141435	1.2048	0.228281	0.523477
CCL26	13.834	0.078313	0.329434	0.23772	0.812098	NA
FARP2	142.384	0.153777	0.11331	1.35714	0.174736	0.454889
USH1C	63.4655	-0.223746	0.15644	-1.43023	0.15265	0.420365
GGCT	809.88	0.0507714	0.0517581	0.980937	0.326624	0.631306
DBF4	302.82	-0.176184	0.0825276	-2.13485	0.0327729	0.17291
TBXA2R	36.5364	0.210645	0.199808	1.05424	0.291773	0.598767
IFRD1	62.8448	0.198095	0.155134	1.27693	0.201627	0.489886
LGALS14	0	NA	NA	NA	NA	NA
COX10	183.348	0.0444367	0.0962551	0.461655	0.644328	0.854442
GTF2IRD1	113.65	0.108925	0.114821	0.948652	0.342797	0.646478
PAF1	449.413	0.0752638	0.0653374	1.15192	0.249352	0.550448
VPS41	67.8241	-0.0825247	0.163992	-0.503224	0.614807	0.840706
ARHGAP44	48.9452	0.14984	0.181304	0.826456	0.408545	0.704223
ELAC2	1073.15	0.139652	0.0601513	2.32168	0.02025	0.127637
SCIN	0.215938	0.176556	2.43628	0.0724696	0.942228	NA
ARSD	42.5386	-0.16075	0.184794	-0.869889	0.384361	0.685079
PNPLA4	206.125	-0.0155914	0.0899958	-0.173245	0.862459	0.950716
MYH13	0	NA	NA	NA	NA	NA
ADIPOR2	655.816	0.114607	0.0547191	2.09446	0.0362191	0.182509
CDKL3	23.8343	-0.277132	0.254546	-1.08873	0.276272	0.580453
UPP2	0.100224	-0.400521	3.16075	-0.126717	0.899164	NA
PRSS21	1.0018	0.117865	1.26892	0.0928856	0.925994	NA
MARK4	126.298	-0.124071	0.113393	-1.09417	0.273881	0.577396
PROM1	90.7005	-0.120468	0.133988	-0.899095	0.368602	0.671538
CCDC124	1659.37	0.146138	0.0456052	3.20442	0.00135336	0.0186946
CEACAM21	0.391091	0.17656	1.95112	0.0904915	0.927897	NA
PAFAH1B1	749.123	0.0413596	0.0591104	0.6997	0.484115	0.761385
NOS2	0.306677	0.753634	2.05273	0.367137	0.713517	NA
DNAH9	0.519248	0.723861	1.72325	0.420057	0.674444	NA
KIAA0100	553.511	0.153138	0.0600862	2.54864	0.0108143	0.0834631
SLC13A2	0	NA	NA	NA	NA	NA
GAS7	22.1686	0.116522	0.293818	0.396578	0.691679	0.879709
TRAPPC6A	166.658	-0.364663	0.1146	-3.18206	0.00146231	0.0199269
MATK	0.282329	0.753632	2.26478	0.332762	0.739314	NA
CEACAM7	0	NA	NA	NA	NA	NA
CD79B	6.99929	-0.440423	0.462694	-0.951868	0.341164	NA
SCN4A	7.2659	-0.805961	0.478769	-1.6834	0.0922971	NA
ST7L	21.4233	-0.217647	0.272548	-0.798565	0.424542	0.716059
TKTL1	0.786166	1.68822	1.50643	1.12068	0.262424	NA
PAX6	25.4959	0.0962288	0.245648	0.391735	0.695254	0.881277
RPUSD1	779.656	0.125057	0.0657322	1.90252	0.0571036	0.240955
RHBDF1	85.7444	0.0874848	0.14501	0.603303	0.546307	0.80053
LUC7L	327.163	0.0761469	0.08044	0.946629	0.343828	0.647541
CACNA2D2	73.1396	-0.548764	0.149303	-3.67551	0.000237371	0.00530431
BAIAP3	148.316	-0.107976	0.109476	-0.986295	0.323989	0.6284
TSR3	910.774	0.209312	0.0581971	3.59661	0.000322391	0.00674864
PIGQ	57.07	0.105139	0.158843	0.661905	0.508032	0.776629
CRAMP1	107.14	-0.0546125	0.117844	-0.463431	0.643056	0.854177
TEAD3	172.43	-0.00523895	0.0942507	-0.0555853	0.955672	0.986454
SELE	0.212086	0.176556	2.45084	0.072039	0.942571	NA
DNAJC11	769.487	0.231846	0.0569041	4.07433	4.61461e-05	0.00144366
FMO3	0.712695	1.43307	1.50602	0.951561	0.341319	NA
MYLIP	78.0589	-0.388983	0.143511	-2.71049	0.00671847	0.0605704
NOX1	0.100224	-0.400521	3.16075	-0.126717	0.899164	NA
E2F2	182.138	0.170202	0.107282	1.58649	0.112628	0.354851
PSMB1	5677.75	0.0474253	0.0396395	1.19642	0.231534	0.52737
SYN1	6.43086	-0.00355678	0.485898	-0.00732001	0.99416	NA
JARID2	386.95	0.128115	0.0715564	1.79041	0.0733876	0.276849
CDKL5	16.5701	-0.435011	0.291144	-1.49414	0.135138	NA
CAMK1G	0.186249	0.176555	2.56011	0.0689639	0.945018	NA
CDK11A	1.04513	0.853179	1.25946	0.677415	0.498143	NA
NADK	179.52	0.262139	0.0981668	2.67034	0.00757746	0.0657463
TFAP2B	1.51782	0.737883	0.998652	0.738879	0.459981	NA
TFAP2D	0	NA	NA	NA	NA	NA
DLEC1	1.09933	-1.43045	1.25169	-1.14281	0.253117	NA
CYTH3	160.187	-0.103951	0.0985044	-1.0553	0.29129	0.598644
ADAM22	41.6434	0.00490133	0.189968	0.0258009	0.979416	0.992351
SYPL1	348.226	-0.0447286	0.080281	-0.55715	0.577425	0.818387
CYB561	678.197	0.0374609	0.058913	0.635869	0.524862	0.788038
SPAG9	210.008	-0.111472	0.0894518	-1.24616	0.212704	0.503796
CELSR3	40.3203	0.101319	0.194386	0.521223	0.602211	0.833831
AASS	3.38578	-0.515199	0.646117	-0.797378	0.425231	NA
PLEKHG6	28.5313	0.183295	0.221436	0.827756	0.407809	0.703441
SS18L2	556.452	0.0859068	0.0598232	1.43601	0.151	0.418309
MPND	199.663	-0.0419054	0.0883879	-0.474108	0.635423	0.850166
MGST1	1153.8	-0.244602	0.0556214	-4.39763	1.09438e-05	0.000471092
CRY1	54.8488	-0.369679	0.171614	-2.15413	0.0312298	0.167631
PGLYRP1	0	NA	NA	NA	NA	NA
NFIX	148.123	0.243358	0.104634	2.3258	0.020029	0.126676
ST3GAL1	65.6577	0.036411	0.153654	0.236967	0.812682	0.931074
MMP25	21.0442	0.08199	0.260701	0.314498	0.753143	0.90676
IL32	25.4239	-0.118106	0.25814	-0.457529	0.647291	0.857137
PKD1	182.452	0.149196	0.0983765	1.51658	0.129374	0.383869
MAPK8IP2	106.422	0.0667167	0.122607	0.544152	0.586337	0.82366
MED24	430.184	0.0795036	0.0627457	1.26708	0.205128	0.494979
RHOBTB2	55.1266	0.040873	0.163546	0.249917	0.802652	0.926252
HEATR5B	43.4462	-0.208875	0.197567	-1.05724	0.290404	0.59794
SEC62	574.651	-0.108907	0.0674888	-1.61371	0.10659	0.343109
RPS20	15477.5	-0.0197189	0.0372778	-0.528971	0.596825	0.830423
CSDE1	2245.39	0.03336	0.0429769	0.776231	0.437613	0.723771
UBE3C	500.735	-0.0791985	0.0714518	-1.10842	0.267681	0.571815
REV3L	86.5967	-0.100915	0.143085	-0.705283	0.480634	0.759265
TENM1	0.386314	-0.977656	1.81774	-0.537842	0.590686	NA
PAX7	0.310069	0.753634	2.04661	0.368236	0.712697	NA
MASP2	3.50631	0.313244	0.635731	0.49273	0.622203	NA
IYD	0	NA	NA	NA	NA	NA
FAM76A	49.2197	-0.0894293	0.179111	-0.499296	0.617571	0.841716
TRAF3IP3	0.221187	1.3307	2.41706	0.550547	0.581944	NA
POMT2	159.203	0.0815836	0.100201	0.814199	0.415531	0.709873
VTA1	348.577	-0.0314774	0.0722687	-0.435561	0.663155	0.866367
MLXIPL	166.87	-0.0565964	0.10474	-0.540353	0.588954	0.825247
BAZ1B	941.734	0.017245	0.0642364	0.268461	0.788344	0.920316
RANBP9	353.324	-0.0299433	0.0699501	-0.428066	0.668603	0.868273
ETV7	6.63332	-0.698744	0.463646	-1.50706	0.131794	NA
SPRTN	44.2419	-0.237579	0.193218	-1.22959	0.218852	0.511268
EEF1AKNMT	354.957	0.067346	0.0739519	0.910673	0.362467	0.666263
DYRK4	226.685	0.173615	0.0822034	2.11202	0.0346847	0.177305
ZNF207	1112.37	0.0532347	0.0503729	1.05681	0.290597	0.598023
UQCRC1	2653.86	0.0806488	0.0425311	1.89623	0.0579296	0.243147
STARD3NL	374.832	-0.111289	0.0731381	-1.52163	0.128103	0.381833
CD9	1237.13	-0.376846	0.0601555	-6.26453	3.73948e-10	1.01294e-07
HHATL	0	NA	NA	NA	NA	NA
NCAPD2	1318.92	-0.00070603	0.0566202	-0.0124696	0.990051	0.995655
IFFO1	1.37237	0.568732	1.00759	0.564448	0.572449	NA
GIPR	25.4455	-0.0897973	0.24903	-0.360588	0.718407	0.890775
PHF7	15.746	-0.110783	0.300948	-0.368115	0.712788	NA
SEMA3G	28.5018	-0.174116	0.226138	-0.769953	0.441328	0.726772
NISCH	314.217	-0.0157199	0.0757666	-0.207478	0.835636	0.939615
STAB1	3.18694	0.225278	0.682827	0.32992	0.74146	NA
FUZ	16.528	0.412166	0.294202	1.40096	0.161225	NA
SLC6A13	4.42305	0.477344	0.571415	0.835373	0.403508	NA
IDS	44.7357	-0.357154	0.196613	-1.81653	0.069289	0.267651
PRSS3	539.432	0.251493	0.0636292	3.95247	7.73473e-05	0.00218025
ZNF200	44.8125	-0.168156	0.185272	-0.907618	0.36408	0.66767
CD4	2.04967	-0.276533	0.899367	-0.307475	0.758482	NA
LRRC23	71.8883	0.00210977	0.14258	0.014797	0.988194	0.995314
BTK	0.98963	1.34118	1.25748	1.06656	0.286169	NA
HFE	73.0432	-0.180446	0.147237	-1.22554	0.22037	0.513135
SCMH1	141.291	0.00493896	0.111469	0.0443081	0.964659	0.988786
FYN	16.4142	0.117125	0.296901	0.394492	0.693218	NA
HIVEP2	37.6979	0.164983	0.19416	0.84973	0.395475	0.69496
FMO1	0.342663	1.94782	1.96319	0.99217	0.321115	NA
ELOA	376.67	0.212169	0.0719628	2.94831	0.00319519	0.0354126
LYPLA2	953.605	0.139928	0.0467077	2.99582	0.00273709	0.0316977
CLCN6	71.9463	-0.182932	0.1462	-1.25124	0.210846	0.501532
MRC2	81.6282	-0.493377	0.148078	-3.33188	0.00086262	0.0135487
NME1-NME2	0	NA	NA	NA	NA	NA
SLC6A7	0.0906103	-0.400521	3.16075	-0.126717	0.899164	NA
TSPAN9	138.066	-0.0334245	0.106286	-0.314477	0.753159	0.90676
BTBD7	107.651	0.0333783	0.116562	0.286358	0.774604	0.915013
APBA3	194.977	0.00399243	0.091576	0.0435969	0.965226	0.989276
MKS1	114.229	0.0634042	0.112815	0.562018	0.574104	0.816391
ABHD5	91.6326	0.120482	0.136801	0.880707	0.378476	0.680485
ANOS1	0	NA	NA	NA	NA	NA
AKAP8L	579.414	0.152582	0.0620058	2.46077	0.0138641	0.0989555
MBTD1	106.855	-0.580603	0.128107	-4.53216	5.83822e-06	0.000290759
UTP18	701.318	0.0260254	0.0572028	0.454966	0.649134	0.858554
RNF216	418.38	0.212138	0.0664138	3.19419	0.00140226	0.019298
TTC19	534.937	0.00175188	0.061334	0.028563	0.977213	0.992138
PTBP1	4906.9	0.155627	0.043225	3.60041	0.000317722	0.00668545
DPF1	128.056	0.278765	0.115798	2.40734	0.0160691	0.109286
SYT7	269.26	-0.0522942	0.083433	-0.626781	0.530803	0.79214
LARS2	201.604	0.171035	0.0896903	1.90695	0.0565268	0.239431
PIK3C2A	60.598	-0.0329271	0.161235	-0.204218	0.838183	0.940204
PLAUR	124.972	0.208221	0.11686	1.7818	0.0747819	0.280763
ANLN	374.834	-0.0797653	0.0784151	-1.01722	0.309049	0.613239
WIZ	223.97	0.0994331	0.0928324	1.0711	0.284123	0.590028
RABGAP1	182.655	-0.0180696	0.0913012	-0.197912	0.843114	0.94173
DCN	0.100224	-0.400521	3.16075	-0.126717	0.899164	NA
QPCTL	1.17579	1.17441	1.16343	1.00944	0.312766	NA
PPP5C	894.552	0.0896167	0.0652569	1.37329	0.169662	0.447888
CEP68	87.1556	-0.0368983	0.134191	-0.274969	0.78334	0.917601
MAP4K3	42.463	-0.236454	0.20845	-1.13434	0.25665	0.559332
ZBTB32	0	NA	NA	NA	NA	NA
TYROBP	0.277138	-1.51477	2.07939	-0.728472	0.466325	NA
TMEM159	156.154	-0.00629523	0.102056	-0.0616843	0.950814	0.984631
GABRA3	0	NA	NA	NA	NA	NA
BRCA1	275.312	0.0466599	0.0824857	0.565672	0.571617	0.814998
ERCC1	282.804	0.0236782	0.0859563	0.275468	0.782957	0.917249
CD22	33.0706	0.173163	0.209665	0.825902	0.40886	0.704437
SEMA3B	170.001	-0.100357	0.124504	-0.80605	0.420214	0.713484
MBTPS2	47.3674	-0.0562468	0.17507	-0.321281	0.747997	0.904831
PRICKLE3	188.562	0.021949	0.0961488	0.228282	0.819427	0.932792
LTF	0	NA	NA	NA	NA	NA
EXTL3	365.86	0.0573619	0.0716476	0.800612	0.423356	0.71495
NR1H4	0	NA	NA	NA	NA	NA
ELOVL5	427.538	-0.120534	0.0678984	-1.7752	0.0758641	0.283209
ALOX5	3.69463	0.166641	0.614595	0.27114	0.786283	NA
KDM5D	10.6589	-0.228768	0.369553	-0.61904	0.53589	NA
CALCOCO1	91.9427	-0.120907	0.132546	-0.912185	0.361671	0.66524
UBR7	353.337	0.0407486	0.0690586	0.590058	0.555152	0.805116
MAP4K5	89.917	0.082595	0.137484	0.600763	0.547998	0.801853
EHD3	0.0886476	-0.400521	3.16075	-0.126717	0.899164	NA
PSMC4	1439.53	0.264554	0.0523525	5.05333	4.3417e-07	3.41978e-05
MAN2B2	3.45767	0.394843	0.655647	0.602219	0.547028	NA
SLC7A14	0.796432	2.39891	1.49887	1.60048	0.109493	NA
CLDN11	0.0979827	0.753621	3.16075	0.238431	0.811547	NA
SLC25A39	3756.86	0.0993364	0.0357692	2.77715	0.0054838	0.0524123
MVP	782.081	0.012429	0.0530213	0.234415	0.814663	0.931832
NUB1	278.851	-0.115319	0.0763048	-1.5113	0.130712	0.385893
PGM3	276.776	-0.0771555	0.0772416	-0.998885	0.31785	0.621816
RWDD2A	63.6488	-0.177505	0.15252	-1.16381	0.2445	0.544389
CLK1	380.406	-0.0501491	0.0664622	-0.754551	0.450519	0.73537
POLR3B	87.0658	0.148932	0.135009	1.10313	0.269973	0.573622
ANGEL1	126.486	-0.19834	0.116229	-1.70645	0.0879238	0.307747
RNF14	109.469	0.0617755	0.114239	0.540755	0.588676	0.825247
DNASE1L1	89.1494	-0.0466177	0.138887	-0.335651	0.737134	0.899632
DDX11	447.36	0.158907	0.0658652	2.4126	0.015839	0.108318
HEBP1	372.712	-0.0890979	0.0663718	-1.3424	0.179465	0.461588
GPRC5A	2281.63	0.19365	0.0651599	2.97192	0.00295946	0.0333016
MAMLD1	33.8937	-0.0890749	0.207961	-0.428325	0.668414	0.868235
CD6	0	NA	NA	NA	NA	NA
TACC3	884.91	0.092998	0.0532186	1.74747	0.0805554	0.293039
UFL1	118.45	-0.284912	0.157285	-1.81144	0.0700722	0.269095
POLA2	193.756	-0.00198606	0.105654	-0.0187978	0.985002	0.994938
ZC3H3	297.985	0.0706259	0.0773134	0.913501	0.360979	0.664489
CAPN1	1633.06	0.150215	0.0436934	3.43793	0.000586175	0.0103499
ACP3	0.523663	0.779127	1.65339	0.471229	0.637477	NA
MDH1	2391.96	-0.0955173	0.0423484	-2.25551	0.0241012	0.141399
SLC30A9	126.332	-0.0162915	0.10712	-0.152086	0.879119	0.957472
MTMR11	54.1076	-0.0836169	0.16581	-0.504294	0.614055	0.840353
COX15	153.09	-0.187262	0.107621	-1.74001	0.0818577	0.295262
CCDC88C	96.7867	-0.0487784	0.125205	-0.389589	0.69684	0.881828
YAF2	78.6944	-0.146758	0.150973	-0.972078	0.331012	0.635914
ZMYND11	196.959	-0.109874	0.0885693	-1.24055	0.214774	0.506428
WAS	2.03611	-0.709572	0.891045	-0.796336	0.425837	NA
DPEP1	5.38566	-0.4303	0.538299	-0.79937	0.424076	NA
BID	739.29	0.0998139	0.0673008	1.4831	0.138047	0.397602
MATR3	2.64817	-0.284823	0.784936	-0.362861	0.716709	NA
NPC1L1	1.91809	-0.737907	0.910178	-0.810728	0.417522	NA
XYLT2	250.804	0.112246	0.0840544	1.3354	0.181747	0.464981
RGPD5	0	NA	NA	NA	NA	NA
STMN4	0.294066	0.753634	2.07645	0.362943	0.716648	NA
NUDCD3	444.528	0.122831	0.0753072	1.63106	0.102877	0.335994
ISL1	15.4543	-0.306727	0.310884	-0.986627	0.323825	NA
CHDH	101.237	-0.295128	0.122911	-2.40115	0.0163435	0.110073
IL20RA	7.42589	-0.173393	0.452666	-0.383049	0.701683	NA
CLCA1	0	NA	NA	NA	NA	NA
CLCA4	0.0930821	0.753621	3.16075	0.238431	0.811547	NA
GLT8D1	299.82	-0.0729545	0.0816806	-0.893168	0.371767	0.674207
ATP2C1	251.753	-0.156324	0.086272	-1.81199	0.0699881	0.269087
IGF1	0.121476	0.753621	3.16075	0.238431	0.811547	NA
SLC38A5	416.825	0.144839	0.0776723	1.86475	0.0622171	0.251903
RALBP1	485.561	-0.00232791	0.0651238	-0.0357458	0.971485	0.990663
RUFY3	128.184	0.149958	0.11808	1.26997	0.204096	0.493294
CNTN1	4.70898	-0.555192	0.570858	-0.972557	0.330774	NA
SLC11A1	0.0958591	0.753621	3.16075	0.238431	0.811547	NA
WWTR1	230.084	0.127224	0.0946917	1.34356	0.179089	0.460848
AGPS	234.438	-0.0965899	0.0848641	-1.13817	0.255049	0.557264
ZNF806	0.0906103	-0.400521	3.16075	-0.126717	0.899164	NA
STEEP1	61.7342	0.00834862	0.161764	0.05161	0.958839	0.987405
ATP1A2	0	NA	NA	NA	NA	NA
TTC27	156.227	0.118198	0.107178	1.10282	0.270107	0.573622
ZNF582	0	NA	NA	NA	NA	NA
VSIG2	1.47059	-0.0310049	1.08725	-0.0285169	0.97725	NA
PHLDB1	190.822	-0.192464	0.0947991	-2.03023	0.0423329	0.201781
MARCO	0.190231	-0.977591	2.54184	-0.3846	0.700534	NA
CYP24A1	661.41	-0.700732	0.0832886	-8.4133	3.98622e-17	5.53387e-14
PRDM11	48.408	-0.0223064	0.179014	-0.124607	0.900835	0.965711
SYT13	28.6319	-0.15762	0.242445	-0.650125	0.515612	0.7824
SNAI2	0.7525	-0.624138	1.44995	-0.430455	0.666864	NA
CD74	2.32577	0.306225	0.803523	0.381103	0.703127	NA
HGF	0	NA	NA	NA	NA	NA
ZRANB1	273.155	0.0637417	0.0778107	0.819189	0.412679	0.707444
NCDN	263.778	0.129731	0.0849427	1.52728	0.126691	0.379254
ADGRA2	65.0953	-0.316145	0.160819	-1.96585	0.0493165	0.22059
CCT8L1P	0	NA	NA	NA	NA	NA
ZFP64	92.6499	-0.0432384	0.131093	-0.329829	0.741529	0.901623
MNAT1	340.992	0.0869991	0.0824645	1.05499	0.291431	0.598711
SAMD4A	38.873	0.112239	0.197804	0.567426	0.570425	0.814282
RUNX3	486.058	0.022733	0.0626806	0.362679	0.716844	0.890521
MRE11	118.775	0.126107	0.118041	1.06833	0.285371	0.591955
PLEKHB1	107.126	-0.334474	0.139412	-2.39918	0.0164317	0.110466
SERPINB1	622.823	-0.027241	0.0752884	-0.361822	0.717485	0.890521
CYP3A43	0	NA	NA	NA	NA	NA
SLC7A9	1.06758	-0.655548	1.14018	-0.574952	0.565324	NA
SPAST	47.0124	-0.0182788	0.178031	-0.102672	0.918223	0.972343
NRXN3	0.365507	-0.911623	1.84049	-0.495315	0.620378	NA
OSBPL5	162.225	0.00274513	0.0965118	0.0284434	0.977308	0.992138
AQR	205.589	0.081731	0.0919953	0.888425	0.374312	0.67661
CPS1	85.3093	-0.177985	0.137325	-1.29609	0.194945	0.481616
C8B	0	NA	NA	NA	NA	NA
FHL1	109.986	-0.168979	0.126826	-1.33237	0.182738	0.466222
RTF2	869.701	0.0175359	0.0509496	0.344181	0.73071	0.896913
GABRA1	0.0882666	-0.400521	3.16075	-0.126717	0.899164	NA
NLRP2	255.389	0.111837	0.0871979	1.28257	0.199643	0.487745
SLC45A4	128.739	0.0609501	0.112355	0.54248	0.587488	0.824547
RNF10	596.718	-0.0113755	0.0565679	-0.201094	0.840625	0.940681
ZNF839	115.533	0.12036	0.11522	1.04462	0.296201	0.60275
ZDHHC6	728.398	0.0554325	0.0588619	0.941739	0.346326	0.649683
GRAMD1B	23.7184	-0.351592	0.262582	-1.33898	0.180578	0.463042
RNH1	1415.43	0.129444	0.0437092	2.96148	0.00306168	0.0341396
NDUFS1	610.14	-0.102539	0.0565932	-1.81187	0.070007	0.269087
RB1CC1	168.438	-0.138988	0.10826	-1.28383	0.1992	0.487331
ERP44	172.73	-0.0717657	0.0943674	-0.760493	0.44696	0.73198
ALAS1	430.825	-0.00479471	0.068647	-0.0698459	0.944316	0.98241
BIRC3	28.4304	-0.0387907	0.264293	-0.146771	0.883312	0.958764
AKAP11	106.3	-0.00397066	0.125905	-0.0315369	0.974841	0.991627
GLRX2	395.621	0.110577	0.0710512	1.55631	0.119635	0.367238
SNAPC1	136.947	0.0400097	0.109826	0.364302	0.715633	0.890369
DERA	193.798	-0.144803	0.101314	-1.42924	0.152934	0.420626
STRAP	2017.09	0.0604005	0.0447094	1.35096	0.176709	0.457466
ABCC2	24.3153	-0.769591	0.252637	-3.04623	0.00231728	0.028219
DEF6	263.208	0.137985	0.077782	1.774	0.0760638	0.283616
PLEKHO1	100.165	0.194898	0.126259	1.54363	0.122677	0.372786
GCLM	209.437	-0.105163	0.0885855	-1.18714	0.235173	0.533461
UBR2	178.367	-0.104665	0.1053	-0.993965	0.32024	0.62448
EHD2	740.51	0.128954	0.0569728	2.26342	0.0236097	0.13963
DEPDC1	362.367	-0.233914	0.0741707	-3.15373	0.001612	0.0215179
CCDC28A	124.837	-0.239275	0.107532	-2.22515	0.0260708	0.148942
RRAGD	164.936	0.118181	0.109335	1.08091	0.279736	0.584084
HSF2	107.447	-0.0240341	0.131047	-0.183401	0.854484	0.947852
PHF20	307.285	-0.122756	0.0758989	-1.61736	0.1058	0.341505
HSD17B6	0.4133	2.27208	1.83469	1.2384	0.215567	NA
NR1H3	127.843	-0.0581942	0.112179	-0.518764	0.603926	0.834956
TYMP	470.687	0.0621816	0.063704	0.976102	0.329014	0.633508
NCAPH2	611.456	0.197864	0.0622288	3.17963	0.00147463	0.0200456
TOMM34	792.915	0.0860117	0.0551446	1.55975	0.11882	0.366626
SEC63	163.53	-0.0610006	0.118936	-0.512885	0.608031	0.837706
KPNA6	178.129	-0.00951632	0.100813	-0.094396	0.924795	0.973994
VIM	52.7158	0.35904	0.191297	1.87687	0.0605363	0.248546
RTEL1-TNFRSF6B	0	NA	NA	NA	NA	NA
FAS	86.2531	-0.131632	0.139132	-0.946101	0.344097	0.647939
RNASET2	264.76	-0.0507492	0.0790178	-0.642251	0.520711	0.785242
CD44	2024.54	-0.149694	0.0566078	-2.64441	0.00818335	0.069366
KCNG1	134.573	0.0153336	0.10584	0.144875	0.88481	0.959177
AGPAT4	91.5794	0.132359	0.139134	0.951305	0.34145	0.645517
SLAMF7	0.55843	-0.778099	1.59219	-0.488699	0.625055	NA
BTN3A1	7.16714	-0.753918	0.462119	-1.63144	0.102798	NA
MIPEP	231.126	-0.018301	0.0855135	-0.214013	0.830537	0.936778
PRKCH	143.3	0.0465819	0.106855	0.435935	0.662884	0.866367
INSRR	0.223059	0.176556	2.41037	0.0732486	0.941608	NA
IFNGR1	233.828	-0.0896257	0.0869929	-1.03026	0.302886	0.608425
B4GALT7	5.36976	-0.0338433	0.526227	-0.0643131	0.948721	NA
SH2D2A	21.3561	-0.194238	0.312959	-0.620652	0.534829	0.793946
VRK2	157.007	0.078109	0.0981978	0.795425	0.426366	0.717241
TNFRSF1B	1.77163	-1.22089	1.01152	-1.20698	0.227439	NA
VEZT	172.771	-0.0262795	0.0968672	-0.271294	0.786165	0.919316
POU2F2	20.3398	0.0534129	0.258342	0.206753	0.836203	NA
BRD9	425.088	0.207613	0.0715905	2.90002	0.00373144	0.0395771
SNX1	494.144	-0.075321	0.0672247	-1.12044	0.262528	0.566033
TBPL1	159.443	-0.183577	0.109704	-1.67339	0.0942507	0.320568
ARNTL2	75.9645	-0.14947	0.14089	-1.0609	0.288736	0.595896
BCLAF1	592.546	0.0892199	0.0610851	1.46058	0.14413	0.408034
SLC39A9	319.651	-0.016093	0.0723821	-0.222333	0.824054	0.935217
ANK1	7.27334	-0.581891	0.443929	-1.31078	0.189933	NA
IBSP	0.49749	0.699248	1.7391	0.402075	0.687629	NA
TFB1M	341.221	0.0776203	0.0743707	1.04369	0.296627	0.603138
RABEP1	447.422	0.153269	0.0627411	2.44288	0.0145707	0.10229
HMGB3	684.273	-0.104995	0.057802	-1.81646	0.0692991	0.267651
NUP160	138.779	-0.188136	0.107675	-1.74725	0.0805938	0.293083
BAK1	130.865	0.246505	0.11634	2.11884	0.0341043	0.176283
MUSK	0.424099	0.17656	1.91416	0.0922386	0.926508	NA
IKZF2	2.35774	-0.454872	0.87891	-0.517541	0.604778	NA
GRN	1449.57	-0.244122	0.0410473	-5.94732	2.72563e-09	5.50379e-07
FAM13B	48.7381	-0.386601	0.177783	-2.17456	0.0296628	0.162486
ARHGAP31	5.4611	0.525622	0.513988	1.02264	0.30648	NA
CENPQ	40.3693	-0.734525	0.201022	-3.65396	0.000258232	0.00567905
SARS1	894.143	0.115473	0.0490985	2.35186	0.0186796	0.120895
RANBP3	462.777	0.126512	0.0678689	1.86406	0.0623126	0.252019
ARID4A	81.8895	-0.345113	0.147599	-2.33817	0.0193783	0.124282
EIPR1	315.24	-0.122757	0.0743071	-1.65202	0.098531	0.328733
PNPLA6	649.374	-0.00133295	0.056272	-0.0236876	0.981102	0.993081
IFT88	96.2726	-0.30299	0.129016	-2.34846	0.0188511	0.121863
ALG1	186.121	-0.0297593	0.0936699	-0.317704	0.75071	0.90613
ZCCHC8	111.931	-0.106792	0.115554	-0.924168	0.355399	0.658942
ABCF2	793.643	0.127891	0.0685384	1.86598	0.0620447	0.251715
CHPF2	126.975	0.0769378	0.110087	0.698882	0.484626	0.761783
LRRC7	0.436257	1.34852	1.86591	0.722713	0.469856	NA
FUT8	77.7334	-0.192079	0.138659	-1.38526	0.165973	0.441614
UBA6	142.465	-0.0456632	0.112161	-0.407122	0.683919	0.875942
GAB2	17.2545	0.0492755	0.289009	0.170498	0.864618	NA
ATP6V0A1	349.085	0.0477594	0.0737101	0.647936	0.517027	0.783049
PIAS1	215.611	-0.00449499	0.089627	-0.0501522	0.960001	0.987567
SLC4A7	70.638	0.256873	0.148693	1.72754	0.0840716	0.300418
APBA2	1.70227	-0.218979	0.952556	-0.229886	0.81818	NA
MAP2K3	753.663	0.249193	0.0559321	4.45528	8.37824e-06	0.000376716
EFCAB1	0	NA	NA	NA	NA	NA
TMSB10	34011.1	0.0884317	0.0443373	1.99452	0.0460951	0.213146
ASTE1	25.375	-0.213047	0.247117	-0.86213	0.388616	0.687913
RNF19A	37.8968	0.557933	0.213404	2.61444	0.00893729	0.0736878
PEX3	129.61	0.00488189	0.108784	0.0448769	0.964205	0.988635
GABARAPL2	698.744	-0.351947	0.0750833	-4.68742	2.76664e-06	0.000159204
MYOC	0	NA	NA	NA	NA	NA
SH3YL1	75.4517	-0.313116	0.152929	-2.04746	0.0406133	0.196622
FAM136A	1181.08	0.21654	0.0496283	4.36323	1.28158e-05	0.000527155
VCL	534.704	0.117142	0.062984	1.85987	0.0629044	0.253306
DEPDC1B	115.124	-0.335749	0.114696	-2.92731	0.00341911	0.0373012
DAPK2	13.6154	-0.0357551	0.320481	-0.111567	0.911167	NA
NSMAF	279.922	0.0910026	0.0782736	1.16262	0.244983	0.545133
ADSS2	287.1	-0.00996718	0.0782607	-0.127359	0.898656	0.96551
STAP1	0	NA	NA	NA	NA	NA
TIMP2	1143.67	0.0181456	0.0526966	0.344341	0.73059	0.896913
RFC1	663.015	0.0223191	0.0617623	0.361372	0.717822	0.890521
TBC1D23	88.2259	-0.113947	0.136045	-0.837567	0.402274	0.699935
CUL3	666.846	0.0187097	0.0607726	0.307864	0.758186	0.909136
MYOM2	31.8761	0.0644757	0.220895	0.291884	0.770375	0.913982
OTC	0.801563	-0.501963	1.39675	-0.359379	0.719311	NA
CYP46A1	0.28609	-0.400516	2.09228	-0.191425	0.848192	NA
ZZZ3	170.171	-0.235971	0.102504	-2.30207	0.0213311	0.131467
SLC18A1	0	NA	NA	NA	NA	NA
USP2	53.3205	0.0735543	0.199213	0.369225	0.71196	0.88863
CASR	0.331218	0.753633	2.15865	0.349123	0.726997	NA
TUBG2	146.718	0.00233383	0.113198	0.0206173	0.983551	0.994382
RPL26L1	545.308	0.0289084	0.0684169	0.422534	0.672636	0.869841
FLT4	0.422209	0.17656	1.91537	0.0921808	0.926554	NA
NSUN2	850.344	0.202225	0.0584331	3.4608	0.000538575	0.00973781
FBXO42	158.814	0.191996	0.105383	1.82188	0.0684729	0.265338
MFAP3	94.8552	0.0218585	0.126012	0.173464	0.862287	0.950626
MRI1	110.409	-0.0298933	0.120619	-0.247833	0.804264	0.92713
METTL1	229.877	0.0904065	0.0859628	1.05169	0.292941	0.599486
HOXC8	20.9581	0.235839	0.262375	0.898863	0.368726	0.671543
AGA	33.5423	-0.108258	0.217615	-0.497475	0.618854	0.841986
PI4K2B	162.509	-0.279104	0.102312	-2.72797	0.00637258	0.0584908
BOD1L1	322.554	-0.058235	0.0773821	-0.752564	0.451712	0.73625
MAT2B	200.376	-0.515692	0.102433	-5.03442	4.79286e-07	3.72235e-05
TLL1	0.656848	-0.273169	1.59732	-0.171017	0.86421	NA
EDC4	0.406206	0.17656	1.83299	0.0963236	0.923264	NA
TRIO	286.07	0.150895	0.0881747	1.71132	0.0870229	0.306026
VCAN	701.56	0.229795	0.0746796	3.07707	0.00209044	0.0259983
CLEC16A	112.703	0.140163	0.11778	1.19004	0.234029	0.531637
MSR1	0.466149	1.61674	1.79688	0.899748	0.368254	NA
CDH1	241.851	-0.0598131	0.106335	-0.562497	0.573778	0.816134
MTREX	484.143	-0.139547	0.0697423	-2.0009	0.0454031	0.211424
DNAH5	9.97253	0.204386	0.38936	0.524929	0.599633	NA
ZFYVE16	95.8295	0.0593867	0.125619	0.47275	0.636391	0.85041
RIPOR1	452.239	0.120478	0.0623104	1.93351	0.0531733	0.231223
C6	0.101583	-0.400521	3.16075	-0.126717	0.899164	NA
RAI14	341.53	0.0941145	0.0775388	1.21377	0.224834	0.518548
SOX30	0.764757	-0.535701	1.45598	-0.367931	0.712925	NA
PNKP	331.251	0.110084	0.0719558	1.52988	0.126046	0.378649
BEST2	0.393435	0.17656	1.8459	0.09565	0.923799	NA
PHLPP2	37.323	-0.0414434	0.19675	-0.21064	0.833168	0.93854
SPDL1	187.214	-0.0726191	0.0970601	-0.748187	0.454347	0.738256
STAU2	94.5963	-0.148706	0.12618	-1.17852	0.238588	0.537713
SLC66A1	8.42161	-0.280685	0.458226	-0.612547	0.540176	NA
CTNS	88.2964	0.182166	0.13243	1.37556	0.168958	0.446666
RTN4R	265.691	0.226318	0.08557	2.64482	0.00817336	0.069366
PHF23	521.325	0.0514157	0.0652528	0.787945	0.430729	0.720478
CDH10	0.201807	-0.977591	2.49183	-0.392319	0.694823	NA
INPP4A	113.502	-0.0648513	0.113346	-0.572151	0.567219	0.81211
RAB27B	9.89711	-0.178219	0.384362	-0.463676	0.64288	NA
PSMA4	3437.99	0.06612	0.0385863	1.71356	0.0866095	0.305564
MYO16	0.379775	0.17656	1.86045	0.0949016	0.924393	NA
LSG1	98.4111	0.163011	0.134133	1.21529	0.224256	0.517577
PARP3	3.1466	-1.29749	0.765718	-1.69447	0.0901756	NA
TNC	0.100224	-0.400521	3.16075	-0.126717	0.899164	NA
THAP3	202.539	0.125406	0.0893882	1.40294	0.160634	0.434593
RIPOR3	0.0882666	-0.400521	3.16075	-0.126717	0.899164	NA
TDP1	184.62	0.0482163	0.0982061	0.49097	0.623448	0.844616
AIFM2	322.579	0.164155	0.0780886	2.10216	0.0355389	0.17998
C2orf83	0	NA	NA	NA	NA	NA
SPATA7	40.3302	-0.154345	0.192836	-0.800395	0.423482	0.71495
MED17	64.6105	-0.126906	0.155393	-0.816679	0.414112	0.708691
RETSAT	486.901	-0.0511881	0.0599715	-0.853541	0.393359	0.692692
CAPG	1289.82	0.0365061	0.0537949	0.678617	0.497381	0.769561
AP2S1	3303.23	0.100399	0.0395901	2.53596	0.011214	0.0851284
USH2A	0.279985	0.753632	2.27065	0.331902	0.739963	NA
ZPBP	0.0979827	0.753621	3.16075	0.238431	0.811547	NA
TG	0.41329	-0.98332	1.89079	-0.520058	0.603023	NA
ADAM28	0.0906103	-0.400521	3.16075	-0.126717	0.899164	NA
BARX2	0.0979827	0.753621	3.16075	0.238431	0.811547	NA
DCUN1D1	118.695	-0.222025	0.113539	-1.95549	0.0505258	0.224366
JADE2	226.502	-0.10638	0.0847832	-1.25474	0.209575	0.499901
ZIC2	351.817	-0.190781	0.0758109	-2.51654	0.0118515	0.0886949
LCP2	0.179258	-0.977591	2.59366	-0.376916	0.706236	NA
TRIT1	256.596	0.0923419	0.090284	1.02279	0.306405	0.611342
ADRB1	9.37525	0.563303	0.403642	1.39555	0.16285	NA
GUCA2B	0	NA	NA	NA	NA	NA
CUL7	223.022	-0.00862272	0.0917475	-0.0939832	0.925123	0.974004
CTNNA1	1918.47	0.00456562	0.0425261	0.10736	0.914503	0.971014
PHKA2	126.907	-0.0288234	0.111444	-0.258636	0.795916	0.92324
CNTLN	50.704	-0.275817	0.185407	-1.48763	0.136849	0.395382
EPHA3	0.125328	0.753621	3.16075	0.238431	0.811547	NA
HSPA5	3744.21	0.128428	0.0431627	2.97545	0.00292564	0.0330085
DSG2	452.584	-0.190021	0.0812986	-2.33732	0.0194227	0.124445
GEMIN8	77.7434	-0.00593345	0.149343	-0.0397304	0.968308	0.990151
OFD1	126.27	-0.021237	0.121513	-0.174772	0.861259	0.95039
GPM6B	0.0958591	0.753621	3.16075	0.238431	0.811547	NA
MAGEC2	0.190231	-0.977591	2.54184	-0.3846	0.700534	NA
PREX2	0.365126	-0.906968	1.95123	-0.464819	0.642061	NA
WDR37	72.6412	-0.163414	0.142179	-1.14935	0.250411	0.551578
YTHDC2	75.0558	-0.151568	0.140787	-1.07658	0.281668	0.587016
CTPS2	52.1683	0.197309	0.164934	1.19629	0.231583	0.52737
ATP6V1H	351.581	-0.0225534	0.0689153	-0.327262	0.74347	0.902709
POLR2B	1029.04	-0.0315236	0.0498234	-0.632706	0.526925	0.789641
FAM214A	14.753	-0.366681	0.322031	-1.13865	0.254848	NA
ARAP2	21.3473	-0.0651085	0.256256	-0.254076	0.799437	0.925211
TPR	1118.69	-0.0213577	0.0588903	-0.362669	0.716852	0.890521
CP	1.2077	-0.26954	1.10406	-0.244136	0.807126	NA
KATNIP	83.0065	-0.259811	0.13641	-1.90464	0.0568271	0.240427
DTNBP1	198.489	-0.0690476	0.0939227	-0.735153	0.462246	0.744602
XK	32.7571	0.403047	0.214723	1.87705	0.0605108	0.248533
ANO2	0.626895	2.05156	1.51453	1.35458	0.17555	NA
C12orf4	49.4471	-0.00516359	0.173235	-0.0298069	0.976221	0.992066
SCML1	9.94364	-0.673976	0.417617	-1.61386	0.106558	NA
WWC3	83.1901	0.0253308	0.143156	0.176945	0.859551	0.949963
ARHGAP6	0.184507	0.176555	2.5683	0.0687442	0.945193	NA
FAM184B	1.02233	-0.327223	1.25888	-0.259931	0.794917	NA
MAP4	1555.61	0.0947072	0.046012	2.05832	0.0395599	0.193547
GOPC	302.436	-0.185683	0.0730127	-2.54317	0.0109853	0.0840437
ROS1	0.212086	0.176556	2.45084	0.072039	0.942571	NA
USP28	109.479	0.0279622	0.120003	0.233012	0.815752	0.932373
HDAC9	3.74861	0.15077	0.647841	0.232728	0.815973	NA
TSPAN17	499.058	0.10704	0.065725	1.6286	0.103397	0.337248
NOP16	971.406	0.248723	0.0593835	4.18842	2.80906e-05	0.000976107
CC2D2A	67.8691	0.145756	0.145161	1.0041	0.315331	0.619396
RRM2B	119.933	-0.464894	0.115407	-4.02832	5.61779e-05	0.00170003
ZNF800	72.731	0.207067	0.151207	1.36943	0.170865	0.449995
TNFRSF17	0	NA	NA	NA	NA	NA
SNX29	32.8817	-0.0758773	0.215323	-0.352388	0.724548	0.894298
LMO3	0.178877	-0.977591	2.59555	-0.376642	0.70644	NA
MRPS10	481.649	0.099801	0.0620424	1.60859	0.107705	0.34462
GUCA1A	0	NA	NA	NA	NA	NA
RSF1	422.929	-0.0464543	0.0799743	-0.580866	0.561331	0.807845
VPS13D	122.264	-0.0443165	0.118374	-0.374378	0.708123	0.886817
CELF2	0.55677	0.835904	1.69963	0.491816	0.62285	NA
FAM120A	905.163	0.147604	0.0683332	2.16006	0.0307684	0.166365
R3HDM1	164.699	-0.303724	0.0992946	-3.05882	0.00222212	0.0273602
COL9A2	20.3973	-0.212814	0.268691	-0.792042	0.428336	NA
KITLG	1520.3	-0.17274	0.109791	-1.57336	0.115635	0.360743
ERCC8	113.77	0.0423151	0.113599	0.372494	0.709525	0.887385
ADAMTS6	2.76194	0.388665	0.762439	0.509766	0.610216	NA
H6PD	50.8398	-0.28905	0.171064	-1.68971	0.0910827	0.314248
VAMP3	684.835	0.00210505	0.0587249	0.035846	0.971405	0.990663
PER3	21.4041	-0.648398	0.267403	-2.4248	0.015317	0.105988
UTS2	33.9973	0.00425379	0.207732	0.0204773	0.983663	0.994382
TNFRSF9	0.492613	0.718499	1.74283	0.41226	0.680149	NA
EPN3	40.5392	-0.0436931	0.20196	-0.216345	0.828719	0.936387
LTBP1	20.1311	-0.14363	0.274949	-0.522388	0.6014	NA
RCN1	187.031	-0.0614952	0.0960245	-0.640412	0.521905	0.786362
ELN	0.970231	-0.422609	1.17837	-0.358638	0.719866	NA
RFC2	67.1825	0.195688	0.167717	1.16677	0.243302	0.542712
ARID1B	121.137	-0.0259089	0.114054	-0.227164	0.820296	0.933423
CLPTM1L	1462.13	0.172084	0.0432633	3.97759	6.96184e-05	0.00200306
NEDD4L	272.131	0.229706	0.0785784	2.92328	0.00346369	0.0375662
FOXP3	1.5837	-0.751377	1.09611	-0.685495	0.493031	NA
PPP1R3F	4.04832	-0.196314	0.643423	-0.305108	0.760284	NA
HEXB	874.04	0.00740956	0.0531907	0.139302	0.889212	0.961689
PTCD2	101.474	-0.192191	0.121934	-1.57619	0.114983	0.360022
NEXMIF	0.0882666	-0.400521	3.16075	-0.126717	0.899164	NA
JKAMP	431.244	-0.13427	0.0652986	-2.05625	0.0397587	0.193922
DKK3	1.84613	0.295991	0.885942	0.334098	0.738306	NA
ARHGEF5	108.718	-0.0732432	0.11925	-0.614199	0.539084	0.796358
NFE2L3	140.243	-0.118132	0.108081	-1.093	0.274395	0.577932
MCUR1	430.413	-0.0115357	0.0668134	-0.172655	0.862922	0.951039
LIMA1	683.129	-0.130204	0.070542	-1.84577	0.0649256	0.257372
LETMD1	458.086	-0.0757329	0.062504	-1.21165	0.225646	0.519815
SLC4A8	7.70323	0.194534	0.437242	0.444911	0.656384	NA
LAMC3	58.5575	-0.208821	0.156068	-1.33801	0.180892	0.463541
PTGER3	0.691513	0.580937	1.45489	0.3993	0.689672	NA
TNIP3	0.125328	0.753621	3.16075	0.238431	0.811547	NA
MAPK9	204.373	0.0346888	0.0926757	0.374303	0.708179	0.886817
COL23A1	0	NA	NA	NA	NA	NA
BCAR1	403.751	0.100886	0.0648766	1.55504	0.119936	0.368059
FAM160A2	192.957	0.000405011	0.0878623	0.00460961	0.996322	0.99848
HERPUD1	510.238	0.0126863	0.0697295	0.181936	0.855633	0.948321
HOMER3	314.192	0.13266	0.0737934	1.79773	0.0722204	0.274215
RAD51	225.21	0.228724	0.0836409	2.7346	0.0062457	0.0577077
POLQ	91.4908	0.209446	0.128011	1.63616	0.101806	0.334574
PIK3CB	144.581	0.202541	0.115721	1.75025	0.0800744	0.291871
CYBA	2264.88	0.0567	0.049444	1.14675	0.251484	0.552847
THOC3	43.1422	-0.0333368	0.192189	-0.173459	0.862291	0.950626
HEBP2	773.496	-0.0342894	0.0577388	-0.593871	0.552598	0.803771
MPHOSPH9	72.5697	0.0134733	0.146574	0.0919219	0.92676	0.974233
PLEKHA5	62.2553	-0.263208	0.161826	-1.62649	0.103845	0.337987
PRSS8	284.79	0.0577489	0.0895315	0.645011	0.51892	0.78398
SIKE1	182.832	-0.00150443	0.0971741	-0.0154819	0.987648	0.995314
RRP12	407.344	0.227635	0.0811619	2.8047	0.00503632	0.0493374
FNIP2	52.9856	0.0714317	0.181022	0.394602	0.693136	0.880372
MSMO1	346.01	0.275865	0.0778089	3.54542	0.000391985	0.0077739
TTC17	224.452	0.0151855	0.0896822	0.169326	0.86554	0.952301
ALX4	0	NA	NA	NA	NA	NA
FSTL4	1.32939	0.145803	1.06909	0.13638	0.891521	NA
FOXN3	117.854	-0.0288547	0.137049	-0.210543	0.833244	0.93854
METTL24	0.101583	-0.400521	3.16075	-0.126717	0.899164	NA
AKR7A2	940.109	-0.069058	0.0489519	-1.41073	0.158324	0.430334
MRTO4	432.462	0.252187	0.0766485	3.29017	0.00100127	0.0151215
NNAT	0	NA	NA	NA	NA	NA
USE1	139.583	0.0316562	0.10726	0.295135	0.767891	0.912888
MCF2L2	4.34839	0.0253756	0.565238	0.0448936	0.964192	NA
NRIP2	0.0979827	0.753621	3.16075	0.238431	0.811547	NA
LAMA3	17.7929	0.0264252	0.294963	0.0895882	0.928614	NA
AP5M1	116.041	-0.069174	0.117575	-0.588337	0.556306	0.805415
ANAPC4	265.061	0.171792	0.0792966	2.16644	0.0302773	0.16443
KCNQ1	45.268	-0.466572	0.19784	-2.35833	0.0183575	0.11968
TRAPPC3	915.001	0.102954	0.0543839	1.89309	0.0583454	0.24397
THRAP3	989.481	-0.0497328	0.0612045	-0.812569	0.416465	0.710711
PHPT1	167.991	0.0659868	0.0950752	0.694048	0.487652	0.762614
ENTPD2	197.676	0.0411633	0.100703	0.408758	0.682717	0.874943
LY75	0.101583	-0.400521	3.16075	-0.126717	0.899164	NA
ARID4B	293.817	-0.115229	0.106883	-1.07809	0.280996	0.586054
OPN3	8.14247	-0.277195	0.452562	-0.612501	0.540206	NA
SDCCAG8	473.454	0.186037	0.0612649	3.03659	0.00239268	0.0288838
PTPRN	0.499251	-0.37308	1.66797	-0.223674	0.823011	NA
HHAT	8.33247	-0.817715	0.434925	-1.88013	0.0600904	NA
KIF1B	204.572	0.155899	0.0940157	1.65822	0.0972723	0.326969
FOXC1	791.188	-0.235463	0.0679072	-3.46742	0.000525472	0.00960519
TBC1D22A	212.297	0.0741623	0.0871387	0.851082	0.394724	0.694298
SYNE2	142.26	-0.108215	0.114765	-0.942929	0.345717	0.649119
PLEKHH1	65.3297	-0.145358	0.156047	-0.931503	0.351593	0.654289
ATP9A	123.956	-0.238622	0.117306	-2.03418	0.0419339	0.20074
SPO11	0.0882666	-0.400521	3.16075	-0.126717	0.899164	NA
CBLN4	0.524012	1.73608	1.59635	1.08753	0.276803	NA
CHRDL2	0.181349	0.176555	2.58343	0.0683416	0.945514	NA
FAM168A	153.129	-0.0323979	0.105227	-0.307887	0.758168	0.909136
RELT	117.885	0.153495	0.115947	1.32384	0.185555	0.469027
GALC	0.188593	0.176556	2.54929	0.0692568	0.944785	NA
NOP58	2127.4	0.018401	0.0532251	0.345719	0.729554	0.896564
SZRD1	1164.91	0.12966	0.051918	2.49741	0.0125105	0.0919036
KCNH2	105.833	-0.0453672	0.116727	-0.38866	0.697527	0.881952
CUL1	606.222	0.109854	0.0645623	1.70152	0.0888455	0.309413
FAM114A2	87.6039	-0.00117938	0.138031	-0.00854433	0.993183	0.996837
CYFIP2	320.747	-0.320265	0.0787074	-4.06906	4.72037e-05	0.00147259
TAB2	281.821	-0.10325	0.0826302	-1.24954	0.211466	0.502078
GINM1	224.026	-0.0146911	0.0978457	-0.150145	0.88065	0.957575
EIF2AK2	169.652	0.0997322	0.0970378	1.02777	0.304059	0.609326
USP36	642.523	0.177185	0.0665249	2.66344	0.00773461	0.0666412
KMT2C	65.9819	0.144709	0.162837	0.888676	0.374177	0.676593
MCOLN3	46.187	0.0230203	0.185775	0.123915	0.901382	0.965711
CCDC85A	0	NA	NA	NA	NA	NA
PUM2	397.597	-0.104231	0.0751223	-1.38749	0.165293	0.440756
MRPL43	1648.76	0.05525	0.0420351	1.31438	0.18872	0.472586
ITIH4	2.94261	-0.62118	0.704329	-0.881945	0.377807	NA
ITIH1	0.319993	0.753634	2.02927	0.371382	0.710353	NA
HPF1	444.026	-0.0671843	0.0646528	-1.03915	0.298733	0.604903
ZFR	233.513	0.0840529	0.10356	0.811633	0.417002	0.711025
ZNF280C	30.4397	-0.280542	0.23318	-1.20311	0.228932	0.524232
NPFFR2	0	NA	NA	NA	NA	NA
PHF21B	0.215938	0.176556	2.43628	0.0724696	0.942228	NA
TRAF1	9.23763	0.286065	0.39863	0.717619	0.472992	NA
RC3H2	279.643	0.145896	0.0790579	1.84543	0.0649752	0.257444
IL17RB	97.3972	0.015098	0.130771	0.115453	0.908086	0.967885
TRAF3IP2	98.612	-0.00484977	0.129575	-0.0374282	0.970144	0.990259
GYG2	0.862775	0.488317	1.3125	0.372051	0.709855	NA
DCBLD2	3594.88	0.0024506	0.0434276	0.0564295	0.955	0.986442
SERPINB3	0	NA	NA	NA	NA	NA
SOAT1	163.789	-0.048496	0.101231	-0.479061	0.631895	0.848076
PKP2	108.361	-0.209554	0.128114	-1.63568	0.101906	0.334589
MSH4	1.98655	-1.51788	0.917555	-1.65426	0.0980738	NA
F7	0	NA	NA	NA	NA	NA
GDI2	1342.47	0.111761	0.04926	2.2688	0.0232806	0.13901
PRDM1	4.75477	0.0507318	0.542513	0.0935126	0.925496	NA
ATG5	378.454	0.0280109	0.0767375	0.365022	0.715095	0.890205
TMCC3	28.8787	-0.0523122	0.228205	-0.229233	0.818688	0.932792
PITHD1	593.557	0.0205383	0.0619273	0.331652	0.740152	0.901096
MTA3	156.296	-0.241008	0.109092	-2.20923	0.0271587	0.15316
USP13	211.428	0.0566532	0.0880245	0.643607	0.51983	0.784407
ATP11B	125.213	-0.242093	0.110756	-2.18582	0.0288289	0.159449
LAMC2	59.8899	0.25006	0.172852	1.44667	0.147989	0.413371
CDK14	32.8743	-0.266827	0.208306	-1.28094	0.200216	0.487952
SEC61A1	1830.28	0.0728891	0.0509277	1.43123	0.152365	0.41999
PPP1R12A	316.562	0.0567167	0.0781817	0.725448	0.468177	0.74905
RASGRF1	9.60071	-0.0943539	0.396064	-0.238229	0.811703	NA
CAMK2B	3.8696	-0.566474	0.659156	-0.859393	0.390124	NA
CROCC	147.128	-0.136599	0.106437	-1.28337	0.199362	0.487475
POLR3E	301.847	-0.0274917	0.0800417	-0.343467	0.731247	0.897183
ATP2B4	112.723	-0.190862	0.12164	-1.56907	0.116631	0.362222
ZC3H11A	0	NA	NA	NA	NA	NA
RIOK2	219.535	0.0885977	0.0861773	1.02809	0.303909	0.609245
YIPF1	133.882	0.121541	0.110093	1.10399	0.269599	0.573622
NDC1	717.697	0.0624634	0.0544113	1.14799	0.250974	0.552272
DGKG	40.771	0.40313	0.192411	2.09515	0.0361574	0.182281
FLYWCH1	338.78	0.0585406	0.0728091	0.804028	0.421381	0.713699
UNKL	192.852	0.00517261	0.100786	0.0513227	0.959068	0.987405
TBXAS1	17.7345	-0.179712	0.314483	-0.571452	0.567693	NA
PARP12	142.472	0.151362	0.104425	1.44948	0.147202	0.412107
ALDH18A1	765.525	0.0931961	0.0627487	1.48523	0.137484	0.396984
TARBP1	85.4205	0.0924668	0.132775	0.696419	0.486166	0.762317
GATB	207.015	0.0864625	0.0878225	0.984514	0.324863	0.629242
MXD1	32.0594	0.112788	0.208697	0.540439	0.588894	0.825247
CDK17	29.1089	-0.220675	0.221058	-0.998267	0.31815	0.622055
DNAJC25	71.3187	0.140773	0.145625	0.966681	0.333704	0.637579
SLC2A3	102.578	0.598822	0.155738	3.84506	0.000120524	0.00309847
PSD	98.0901	0.237853	0.129091	1.84252	0.0653997	0.258316
CTDP1	257.015	0.164988	0.0854753	1.93025	0.0535763	0.23252
YBX3	3365.31	-0.072846	0.0401703	-1.81343	0.0697658	0.268848
STYK1	10.2166	-0.706511	0.39319	-1.79687	0.0723565	NA
WNK1	394.774	-0.0383026	0.0763945	-0.501378	0.616105	0.841217
RPS17P5	2.79869	-0.0440937	0.729404	-0.0604516	0.951796	NA
CCAR1	788.668	-0.127627	0.0642537	-1.9863	0.0469996	0.215693
OGFR	897.039	0.0522136	0.0516434	1.01104	0.311996	0.616553
GNA15	5.64401	1.02406	0.596342	1.71724	0.0859356	NA
CREB3L3	2.14362	-0.907614	0.846074	-1.07274	0.28339	NA
PIGV	126.915	-0.0488265	0.11541	-0.42307	0.672244	0.869751
PTPRU	10.2738	-1.07697	0.401564	-2.68195	0.00731942	NA
SNRNP40	454.386	-0.226401	0.069753	-3.24575	0.0011714	0.0169838
RIMBP2	0.388507	1.23017	1.81527	0.677679	0.497975	NA
COL11A1	0.37496	-0.945418	1.82989	-0.516654	0.605398	NA
QSER1	193.201	0.148651	0.0959421	1.54938	0.12129	0.370985
MPC1	156.609	-0.0904526	0.113529	-0.796738	0.425603	0.716609
ACAA1	422.616	0.0350931	0.0685772	0.511731	0.608839	0.83789
BCAT1	0.287747	0.753632	2.25149	0.334726	0.737832	NA
HDAC7	110.206	0.0833447	0.115745	0.720072	0.471481	0.752186
LZTS1	23.2067	-0.0590611	0.265654	-0.222323	0.824062	0.935217
PRDM6	2.5018	0.246423	0.775484	0.317766	0.750662	NA
WNT8A	0	NA	NA	NA	NA	NA
SPAG4	30.5201	0.106325	0.22998	0.462323	0.64385	0.854319
NCKAP1	185.885	-0.176356	0.101888	-1.73088	0.0834726	0.298566
MRPS35	722.225	0.0461584	0.0529947	0.871	0.383754	0.684545
GUCY1B1	0	NA	NA	NA	NA	NA
SFSWAP	682.264	0.055444	0.0598273	0.926734	0.354065	0.65745
TNK2	204.894	0.082747	0.0954324	0.867074	0.385901	0.686087
MON2	70.8194	-0.108941	0.144156	-0.75572	0.449817	0.73484
CDH3	1015.54	-0.00173229	0.0574465	-0.0301548	0.975944	0.992066
ARSF	0	NA	NA	NA	NA	NA
GPBP1	523.24	-0.0994282	0.0599947	-1.65728	0.0974623	0.327113
DGAT2	33.0093	-0.157751	0.206196	-0.765057	0.444238	0.729514
ZNF112	6.34407	-0.730526	0.4981	-1.46663	0.142478	NA
CS	1766.16	0.109834	0.0444851	2.46901	0.0135486	0.097203
LTK	57.9007	0.0597553	0.161646	0.369667	0.711631	0.888618
MRPS24	0	NA	NA	NA	NA	NA
ELMO2	108.742	0.179661	0.117333	1.53121	0.125718	0.377972
WAPL	435.787	0.0836704	0.0644646	1.29793	0.194312	0.481059
VMP1	1091.48	-0.00783269	0.0503991	-0.155413	0.876495	0.956219
APPBP2	254.632	-0.0412893	0.0811301	-0.508927	0.610804	0.838547
POLD1	447.232	0.165515	0.0698635	2.36912	0.0178302	0.117312
SEZ6	0.274431	0.753632	2.28486	0.329838	0.741522	NA
EIF4B	573.207	-0.587589	0.0754378	-7.78904	6.75188e-15	4.99909e-12
SLC6A16	1.49978	0.00578644	0.994893	0.00581615	0.995359	NA
BICRA	113.266	-0.0268454	0.11754	-0.228394	0.81934	0.932792
SPHK2	108.775	-0.0554497	0.127381	-0.435305	0.663341	0.866367
RPL18	21697.5	0.0518531	0.0332309	1.56039	0.118668	0.366498
CA11	278.32	-0.0715843	0.082011	-0.872862	0.382738	0.683611
ISOC2	498.123	-0.0213297	0.0599035	-0.356067	0.72179	0.892519
U2AF2	2154.41	0.206452	0.0540956	3.81644	0.000135391	0.00339426
EPN1	730.07	0.0957527	0.0563013	1.70072	0.0889958	0.309839
MED29	264.404	-0.0591078	0.0797743	-0.740938	0.458731	0.741582
AHRR	8.79569	0.473198	0.43253	1.09402	0.273944	NA
GSC2	0	NA	NA	NA	NA	NA
ZNF275	79.1587	-0.0217398	0.147778	-0.147111	0.883044	0.95866
MTMR1	159.186	0.0357116	0.105056	0.33993	0.733909	0.898319
GPC1	1249.92	0.162991	0.067445	2.41664	0.0156643	0.107493
ADCK1	72.6687	0.0137606	0.147421	0.0933423	0.925632	0.974044
HAGH	439.31	0.0369492	0.0738415	0.500385	0.616804	0.841514
RNF4	711.975	0.0872186	0.0529766	1.64636	0.0996894	0.330621
CASP8	49.6854	-0.202651	0.168895	-1.19986	0.230193	0.5256
LIMCH1	42.9081	-0.103255	0.189518	-0.54483	0.58587	0.823421
INTS13	434.448	0.11114	0.0651099	1.70696	0.0878293	0.307541
TM7SF3	355.057	-0.230242	0.0775967	-2.96716	0.00300561	0.0336495
DLX3	0.3731	0.17656	1.86787	0.0945247	0.924692	NA
SPA17	91.5527	0.0524331	0.138747	0.377903	0.705503	0.886039
TSPAN32	0	NA	NA	NA	NA	NA
CCN5	0	NA	NA	NA	NA	NA
DMRT3	0.0882666	-0.400521	3.16075	-0.126717	0.899164	NA
ST3GAL6	85.581	-0.303975	0.136365	-2.22912	0.0258058	0.148037
ATP2C2	36.3628	-0.0545873	0.203923	-0.267685	0.788941	0.920376
NGFR	55.6949	-0.429913	0.165488	-2.59785	0.00938097	0.0759366
CDON	48.8667	-0.0840818	0.181364	-0.463609	0.642928	0.85411
TAF2	215.404	-0.367374	0.102238	-3.5933	0.00032651	0.00679578
HIPK2	593.673	0.158787	0.0826861	1.92036	0.054813	0.234859
TNPO3	608.197	0.124473	0.0623668	1.99582	0.045954	0.212829
BORCS8-MEF2B	0	NA	NA	NA	NA	NA
RFXANK	396.381	0.00728861	0.0710813	0.102539	0.918329	0.972343
TMEM161A	633.569	0.0609903	0.0574299	1.062	0.288238	0.595566
LPAR2	226.496	0.239262	0.0861814	2.77626	0.00549887	0.0525111
CTSA	1165.31	0.032958	0.0465403	0.708159	0.478846	0.757963
SUGP2	488.168	0.0909584	0.0635361	1.4316	0.152258	0.41999
SLC12A2	158.496	0.058196	0.104	0.559578	0.575767	0.817284
SNX24	53.6077	-0.206465	0.167375	-1.23355	0.217372	0.509326
EYA2	0.0958591	0.753621	3.16075	0.238431	0.811547	NA
CNN2	2177.77	0.267847	0.0479781	5.58271	2.36802e-08	3.46042e-06
ABCA7	615.09	0.185194	0.0609983	3.03605	0.00239698	0.0289043
SNCAIP	1.42636	-0.0796091	1.0325	-0.0771033	0.938541	NA
DDX20	143.291	-0.0667802	0.106169	-0.629	0.529349	0.791671
BTBD1	212.145	-0.117625	0.0887098	-1.32595	0.184857	0.468469
FAR2	37.0988	-0.128506	0.201534	-0.637639	0.523709	0.787382
BCAS1	4.66227	-0.10327	0.596024	-0.173264	0.862444	NA
POU1F1	0.0930821	0.753621	3.16075	0.238431	0.811547	NA
CHI3L2	0.0886476	-0.400521	3.16075	-0.126717	0.899164	NA
SBNO2	430.307	0.129248	0.0646075	2.00052	0.0454446	0.21144
PMS1	161.944	0.0174381	0.102131	0.170743	0.864426	0.951767
HMG20B	1242.97	-0.0838895	0.0597762	-1.40339	0.1605	0.434336
CALCRL	2.79962	-0.429758	0.728185	-0.590177	0.555072	NA
TAF11	377.297	0.139218	0.0683707	2.03623	0.0417271	0.200182
ANKS1A	240.414	-0.0733133	0.0863492	-0.849032	0.395863	0.695236
AP3D1	1486.42	-0.00383142	0.0475096	-0.0806451	0.935724	0.977856
ZNF76	211.424	-0.10334	0.0873775	-1.18268	0.236935	0.535421
SLC9A3R2	361.349	0.0182533	0.069329	0.263284	0.792331	0.92169
NTHL1	472.316	0.145367	0.0650697	2.23402	0.0254818	0.146668
UHRF1BP1	127.533	-0.198359	0.106874	-1.856	0.0634529	0.254337
GNAI3	710.74	0.0422971	0.053386	0.792289	0.428192	0.718761
IPO5	1141.14	-0.00725955	0.0472554	-0.153624	0.877907	0.957033
OAT	407.575	-0.691578	0.143204	-4.8293	1.37012e-06	8.7869e-05
WDR3	385.371	0.0744361	0.072237	1.03044	0.302802	0.608425
PKN2	120.242	-0.160214	0.133223	-1.2026	0.229133	0.524582
WDR18	1451.76	0.232435	0.0486138	4.78125	1.74205e-06	0.000106304
TRAM2	176.614	0.128617	0.0965593	1.332	0.182861	0.466248
NTN1	35.4191	0.165654	0.216671	0.76454	0.444545	0.729906
GLP2R	0	NA	NA	NA	NA	NA
MCM10	245.822	0.0363549	0.0902098	0.403004	0.686945	0.87655
DGKA	188.569	-0.149805	0.0987685	-1.51673	0.129334	0.383869
ERBB3	104.143	-0.268211	0.139203	-1.92676	0.054009	0.233576
ROPN1	0	NA	NA	NA	NA	NA
ANKRD44	6.38786	-0.196861	0.500512	-0.393319	0.694084	NA
KARS1	1859.36	0.167762	0.0543454	3.08696	0.00202212	0.0254623
ADAT1	6.01861	0.449731	0.524051	0.85818	0.390793	NA
PDIA5	342.774	-0.120362	0.0824068	-1.46059	0.144129	0.408034
TBC1D22B	89.6937	-0.0267405	0.128585	-0.207959	0.835261	0.939383
NDUFB4	3203	0.00182115	0.0450953	0.0403846	0.967787	0.990036
SPEN	426.492	0.0457513	0.0769933	0.594224	0.552362	0.803771
MYLK	7.71193	-1.24928	0.487502	-2.56262	0.0103886	NA
ZC3H15	878.324	-0.250086	0.0527993	-4.73654	2.174e-06	0.000127748
MAP2K4	296.776	-0.0380907	0.0794639	-0.479346	0.631693	0.848076
PACC1	183.467	0.119354	0.0928233	1.28582	0.198507	0.486778
SNAP91	0.486607	0.652217	1.74774	0.373177	0.709017	NA
SLK	377.126	-0.152647	0.0928437	-1.64413	0.10015	0.331425
CYB5R4	49.0795	-0.227883	0.17634	-1.29229	0.196255	0.483182
COL17A1	8.20267	0.0170407	0.441145	0.0386282	0.969187	NA
GSTO2	1173.61	0.0649218	0.050634	1.28218	0.19978	0.487745
SEC61A2	59.0233	0.0785042	0.163861	0.479091	0.631874	0.848076
PRKCQ	6.04384	0.223892	0.553689	0.404364	0.685945	NA
TLE2	249.57	-0.0736011	0.0882232	-0.83426	0.404135	0.701499
ASB1	224.767	0.265389	0.0835004	3.17829	0.00148146	0.0200892
FAM107B	132.116	0.0234411	0.106263	0.220596	0.825407	0.935367
ME1	430.691	-0.0103342	0.066249	-0.155991	0.87604	0.956219
TBC1D1	385.186	-0.0740787	0.0676109	-1.09566	0.273227	0.577222
CDK13	103.891	-0.116047	0.121134	-0.958	0.338063	0.642238
MTHFD2	1994.85	-0.136157	0.0496416	-2.74279	0.00609187	0.0566162
SLC9A7	77.1678	-0.208171	0.141652	-1.4696	0.141671	0.403759
FOXJ2	183.947	0.0804161	0.0920005	0.874083	0.382073	0.683301
YBX1	3025.49	-0.114362	0.0420329	-2.72076	0.00651311	0.0593881
PDE4A	453.671	-0.00970436	0.0674496	-0.143876	0.885598	0.959401
PPP2R5A	138.062	0.0195271	0.111031	0.175871	0.860395	0.950083
CTNNA2	0.223311	1.3307	2.40948	0.552279	0.580757	NA
ELAVL1	714.14	0.0899366	0.0553179	1.62581	0.103989	0.338087
TIE1	0.300353	-0.400516	2.06443	-0.194008	0.84617	NA
DIP2B	197.249	-0.0813886	0.0956882	-0.850561	0.395013	0.694492
SMARCD1	357.381	-0.0237214	0.0745062	-0.318382	0.750195	0.905813
KDM4A	294.717	-0.0144787	0.0766909	-0.188793	0.850255	0.945523
NFYC	314.388	0.0248699	0.0753924	0.329873	0.741496	0.901623
ZMYND12	2.76792	-0.261859	0.739814	-0.353952	0.723375	NA
SLC9A3	0.0886476	-0.400521	3.16075	-0.126717	0.899164	NA
NGEF	25.2286	-0.420995	0.246013	-1.71127	0.0870304	0.306026
ASPM	352.675	0.0225939	0.0717791	0.31477	0.752937	0.90676
CD84	0.0979827	0.753621	3.16075	0.238431	0.811547	NA
ELOVL1	894.126	0.0830869	0.0543703	1.52817	0.126471	0.379003
SPI1	0.0930821	0.753621	3.16075	0.238431	0.811547	NA
POLR1H	521.74	0.139757	0.0676663	2.06538	0.0388867	0.191498
MPPED2	0.101583	-0.400521	3.16075	-0.126717	0.899164	NA
CLDN18	0.210123	0.176556	2.45841	0.0718171	0.942747	NA
ZBTB11	50.1008	0.0366747	0.180209	0.203512	0.838735	0.940204
ATXN3	127.589	-0.0549097	0.112088	-0.489881	0.624218	0.84492
GOLGA5	104.183	-0.34241	0.128071	-2.6736	0.00750417	0.0652634
FGFR2	48.7858	-0.0642961	0.181628	-0.353999	0.72334	0.893197
LRRC40	36.1808	-0.0723088	0.205306	-0.352201	0.724688	0.894298
ISOC1	284.393	-0.266904	0.0793244	-3.36472	0.000766209	0.012459
EML1	51.023	-0.16308	0.17787	-0.916851	0.359221	0.663039
TRMT11	273.189	-0.218623	0.0887235	-2.4641	0.0137358	0.0982922
THUMPD1	158.485	-0.307362	0.100853	-3.04761	0.0023067	0.0281519
MSANTD3	172.185	0.109723	0.0954465	1.14958	0.250317	0.551578
KIF26A	140.883	0.140615	0.102712	1.36902	0.170993	0.450013
ATG2B	28.8942	-0.166266	0.261992	-0.634622	0.525675	0.788404
ARFGEF1	114.989	0.0913832	0.121911	0.749588	0.453503	0.737707
ACSM2B	0.282489	0.753633	2.09966	0.358932	0.719646	NA
ZFAT	34.6746	-0.216817	0.228299	-0.949706	0.342262	0.646223
MTFR1	157.976	0.0655981	0.105696	0.620628	0.534844	0.793946
STAG3	1.47383	-0.0275588	1.03508	-0.0266248	0.978759	NA
FECH	311.707	-0.174072	0.0751453	-2.31648	0.0205323	0.128904
MYO9A	121.378	0.0763501	0.130513	0.585002	0.558546	0.806475
DDX3Y	46.4209	0.451401	0.192741	2.34201	0.0191803	0.123631
PFKP	2911.61	0.308258	0.0481239	6.40551	1.4987e-10	4.89545e-08
IDI1	443.98	0.334316	0.0689929	4.84565	1.26196e-06	8.39241e-05
SP100	209.175	-0.0161326	0.0917218	-0.175886	0.860383	0.950083
KLF6	973.831	0.0181971	0.0764148	0.238136	0.811776	0.930689
PLPP1	103.453	-0.0621191	0.126884	-0.489576	0.624434	0.845006
NEO1	157.566	-0.109133	0.101716	-1.07292	0.283306	0.588931
TRAM1	453.547	-0.0377331	0.0765769	-0.492749	0.62219	0.844205
PHKA1	117.734	0.0391381	0.112373	0.348288	0.727624	0.895827
TNFRSF1A	840.541	0.136247	0.056031	2.43164	0.0150305	0.104789
CACNB1	50.297	0.0781835	0.172185	0.454068	0.64978	0.858894
EVI5	57.5952	-0.123462	0.161774	-0.763174	0.445359	0.730816
STOML1	38.6586	0.07869	0.198487	0.396449	0.691773	0.879709
PKM	11906.8	0.0957677	0.0423962	2.25887	0.0238912	0.140762
DHX29	327.181	-0.00623094	0.0876901	-0.0710563	0.943353	0.981716
DNTTIP2	673.541	0.0120069	0.0636673	0.188589	0.850415	0.945606
METTL22	105.399	-0.138847	0.126573	-1.09697	0.272654	0.576533
TP53BP1	261.141	-0.109441	0.0775203	-1.41177	0.158019	0.429925
TRO	0	NA	NA	NA	NA	NA
RRP15	364.055	0.00110097	0.0731703	0.0150467	0.987995	0.995314
RHOA	7547.4	0.0338973	0.0370112	0.915865	0.359738	0.663332
DHX8	274.001	0.1363	0.0835685	1.63099	0.102892	0.335994
PMS2P4	1.0572	-0.634394	1.19569	-0.530568	0.595718	NA
PRKCZ	294.141	-0.0234918	0.0760681	-0.308826	0.757454	0.908926
ZFY	2.49285	2.10236	0.884155	2.37782	0.0174154	NA
IARS2	937.625	0.0153219	0.0544109	0.281596	0.778253	0.915914
SYT1	402.714	-0.126503	0.0713895	-1.77201	0.0763933	0.283849
NAV3	26.5384	0.358103	0.2501	1.43184	0.15219	0.419949
IDH3G	533.777	0.129287	0.0648643	1.99319	0.0462403	0.213532
ROGDI	200.633	-0.105911	0.0893998	-1.18469	0.236139	0.534672
PDZD4	1.1943	0.704694	1.20435	0.585124	0.558464	NA
ATP2B3	8.35109	0.138958	0.411173	0.337956	0.735397	NA
ROCK1	412.225	0.0600459	0.0784479	0.765424	0.444019	0.729306
CBFB	227.561	0.139737	0.0905579	1.54307	0.122813	0.372871
PDK3	124.026	0.0768202	0.11851	0.648217	0.516845	0.782987
HYAL2	532.526	0.1441	0.0630943	2.28388	0.0223789	0.135539
HDAC4	125.417	-0.0764454	0.110596	-0.691215	0.489431	0.763958
RASSF1	225.137	0.199777	0.0948991	2.10515	0.0352782	0.179231
FGFR3	290.288	-0.129473	0.0781102	-1.65756	0.0974056	0.327083
IFI35	112.029	-0.224292	0.126522	-1.77275	0.0762706	0.283757
HEATR6	208.82	0.139659	0.0883692	1.5804	0.114016	0.358307
COASY	885.778	0.205316	0.0527039	3.89566	9.79303e-05	0.00262992
PLEKHH3	330.338	-0.152556	0.0729503	-2.09122	0.036508	0.183134
MEF2A	172.287	-0.167629	0.111088	-1.50898	0.131305	0.386578
OTUD5	461.673	0.0101514	0.0687072	0.147748	0.882541	0.958301
TFE3	126.442	-0.00607603	0.1099	-0.055287	0.95591	0.986465
TBC1D25	102.656	0.0704686	0.129555	0.54393	0.58649	0.823771
ACSL4	137.332	-0.206549	0.122288	-1.68904	0.0912119	0.314401
INPP5A	156.97	0.127064	0.106247	1.19593	0.231724	0.527577
GPKOW	242.851	0.152075	0.0823587	1.8465	0.0648196	0.257213
GRIPAP1	151.958	0.064222	0.102891	0.624175	0.532513	0.792773
FTSJ1	95.5546	0.0954088	0.126778	0.752565	0.451712	0.73625
PRR11	351.326	0.097084	0.0745126	1.30292	0.192602	0.478531
REEP1	50.9414	0.191082	0.172978	1.10466	0.269306	0.573622
ATP11A	157.366	-0.242791	0.104534	-2.32261	0.0202003	0.127469
POLR1A	241.531	0.158681	0.0837263	1.89524	0.0580607	0.243432
LAPTM4A	1495.02	-0.0931713	0.0413402	-2.25377	0.0242107	0.141817
TTC7A	121.715	0.193501	0.124271	1.55709	0.119448	0.367164
IP6K2	823.075	-0.0155717	0.0518392	-0.300384	0.763884	0.910888
STON1-GTF2A1L	0	NA	NA	NA	NA	NA
SRBD1	65.1946	-0.19198	0.152983	-1.25491	0.209511	0.499885
KIF2A	296.837	0.161704	0.079256	2.04028	0.0413226	0.198929
RASGRP2	100.744	-0.177189	0.123661	-1.43286	0.151898	0.419509
PSME4	398.539	0.184434	0.0687034	2.68449	0.00726395	0.0638239
IFT80	69.3888	-0.445843	0.146052	-3.05264	0.00226841	0.0278069
SIRT2	124.603	0.180832	0.109636	1.64938	0.0990698	0.329587
ERLEC1	283.957	-0.0366513	0.0764796	-0.47923	0.631775	0.848076
PPP2R5B	87.6458	0.17574	0.139541	1.25942	0.20788	0.497563
PYGM	5.19129	-0.114232	0.524067	-0.217973	0.82745	NA
PAGE1	0	NA	NA	NA	NA	NA
PITX1	609.573	0.236665	0.0688804	3.43588	0.00059063	0.0103955
TRPC7	0.0882666	-0.400521	3.16075	-0.126717	0.899164	NA
MAST4	3.30483	-0.315339	0.701671	-0.449412	0.653134	NA
ADGRF5	0.0886476	-0.400521	3.16075	-0.126717	0.899164	NA
SDK2	1.41077	1.0151	1.06525	0.952924	0.340629	NA
ADAM7	0	NA	NA	NA	NA	NA
NUP133	374.091	0.0470212	0.0687932	0.683515	0.494281	0.767149
NUCKS1	1993.07	-0.0598189	0.059997	-0.997031	0.318749	0.622697
VPS35	924.763	-0.0863444	0.05377	-1.60581	0.108316	0.345875
DNAJA2	371.974	-0.401159	0.0727597	-5.51348	3.51809e-08	4.76486e-06
BCL3	269.853	-0.121765	0.0838078	-1.4529	0.14625	0.410929
KCNAB2	96.2858	-0.139165	0.126194	-1.10279	0.270119	0.573622
ABCC9	0.546403	-2.50157	1.59375	-1.56961	0.116505	NA
GAL	1613.15	-0.0651036	0.0636926	-1.02215	0.306709	0.611342
CLEC2D	3.13299	-0.0268638	0.698667	-0.03845	0.969329	NA
FUNDC1	232.505	-0.131251	0.0891972	-1.47147	0.141164	0.403026
MAOB	323.766	0.0870111	0.0795392	1.09394	0.273981	0.577498
RORA	0.427077	1.35715	1.87639	0.723277	0.46951	NA
DRD4	16.9091	0.337614	0.302848	1.1148	0.264937	NA
TGFBR3	36.1196	-0.10237	0.217254	-0.471202	0.637496	0.850863
PLA2G10	14.3103	-0.153765	0.318404	-0.482924	0.62915	NA
HES2	45.6189	-0.00954804	0.17968	-0.0531391	0.957621	0.986996
ATP1B3	1585.77	0.0839174	0.0440638	1.90445	0.0568517	0.240436
NEDD4	40.3309	-0.318341	0.193042	-1.64908	0.0991316	0.329587
PIGB	85.2329	-0.06504	0.139084	-0.467631	0.640049	0.852026
MAPK6	188.17	0.29707	0.105274	2.82188	0.00477434	0.0475741
GNB5	187.821	0.0360979	0.0974343	0.370485	0.711021	0.888457
RAB27A	48.8272	0.140616	0.171041	0.822118	0.41101	0.705916
HDHD5	358.852	-0.154282	0.0748075	-2.06238	0.0391713	0.192154
UFD1	1291.63	0.239651	0.0485343	4.93777	7.9021e-07	5.66198e-05
LRP6	105.066	-0.148041	0.12151	-1.21835	0.223092	0.516306
GUCY2C	0	NA	NA	NA	NA	NA
SCT	0.125328	0.753621	3.16075	0.238431	0.811547	NA
PHRF1	423.926	0.0863916	0.0689383	1.25317	0.210143	0.500987
ELP1	211.647	0.00795095	0.0939859	0.0845972	0.932582	0.976454
NUCB2	322.042	-0.117369	0.0851185	-1.37889	0.16793	0.444796
PFN2	909.117	-0.383749	0.0582979	-6.58256	4.62409e-11	1.71184e-08
PTPN3	226.568	0.0335857	0.0970174	0.346182	0.729206	0.896395
SPTB	21.3817	-0.0688258	0.266275	-0.258477	0.796039	0.92324
DAPP1	0.0886476	-0.400521	3.16075	-0.126717	0.899164	NA
FGF10	0.288817	-0.400516	2.0868	-0.191929	0.847798	NA
SLC44A1	353.031	-0.0232116	0.0739268	-0.313981	0.753536	0.90676
TMEM260	49.8187	-0.0332179	0.18487	-0.179682	0.857402	0.94888
SMG6	143.525	0.0228428	0.10936	0.208878	0.834544	0.939147
EXOC5	173.518	0.0382176	0.104075	0.367211	0.713462	0.889231
CLTCL1	38.0019	0.146862	0.197255	0.74453	0.456556	0.73968
FGF22	1.19469	0.687605	1.09686	0.626888	0.530733	NA
FSTL3	228.515	0.0796057	0.0877183	0.907516	0.364134	0.66767
DGCR2	312.176	-0.0281786	0.0724044	-0.389183	0.697141	0.881828
RNF126	692.601	0.0366806	0.0550612	0.66618	0.505296	0.774685
MNT	202.107	0.162542	0.0944409	1.72109	0.0852336	0.302549
ZXDC	52.2408	-0.0769672	0.176838	-0.435241	0.663387	0.866367
JMJD6	557.28	0.212386	0.0569509	3.72927	0.000192032	0.00446174
POLB	300.129	0.0281971	0.0754817	0.373562	0.70873	0.886817
ST6GALNAC1	0	NA	NA	NA	NA	NA
WIPI1	126.059	-0.0577286	0.113705	-0.507703	0.611662	0.838864
FRMPD1	2.93162	-0.821434	0.701458	-1.17104	0.241583	NA
GBA2	216.905	-0.0991469	0.0897632	-1.10454	0.269359	0.573622
NDST1	194.416	0.0954397	0.0904901	1.0547	0.291564	0.598767
ASNS	2.50852	0.983136	0.861558	1.14111	0.253822	NA
AP3M2	191.882	0.171378	0.0884041	1.93858	0.0525527	0.229828
CNGB1	1.00346	-1.0917	1.34094	-0.814134	0.415568	NA
ST6GALNAC2	0.0906103	-0.400521	3.16075	-0.126717	0.899164	NA
CHAT	0.400957	-0.946664	1.80172	-0.525422	0.59929	NA
PABPC1	10694.9	-0.126484	0.0461985	-2.73784	0.0061844	0.0572843
TESK2	17.9637	-0.624006	0.303561	-2.05562	0.0398194	NA
CFAP20	616.536	0.0797919	0.0580213	1.37522	0.169064	0.446734
CSNK2A2	501.436	0.093042	0.0656852	1.41648	0.156634	0.42731
PTPN21	32.8819	-0.135397	0.208784	-0.648504	0.516659	0.782919
EIF2B3	145.337	0.316004	0.105764	2.98781	0.00280982	0.0322375
CAMK2A	0.339886	1.93942	1.96722	0.985867	0.324198	NA
TCOF1	1030.15	0.108256	0.053088	2.03918	0.0414316	0.199195
CDC42	2642.62	0.0266416	0.0388749	0.685315	0.493145	0.766958
OSBPL3	163.409	-0.0242814	0.0986779	-0.246067	0.80563	0.927805
EPHA8	2.31541	-0.34892	0.803589	-0.434202	0.664141	NA
SLC12A3	0.221187	1.3307	2.41706	0.550547	0.581944	NA
RAD18	153.529	0.144096	0.0996625	1.44584	0.148223	0.413712
ATP2B1	329.201	-0.0293135	0.0928123	-0.315837	0.752127	0.906175
TRPM5	0.302824	0.753634	2.05981	0.365875	0.714459	NA
NCK2	230.773	-0.00102376	0.0862533	-0.0118692	0.99053	0.99582
MAP4K4	432.078	-0.101529	0.0640333	-1.58556	0.112839	0.355214
MGAT4A	21.3009	0.0133736	0.262247	0.0509961	0.959329	0.987405
RPL31	21300.6	-0.102931	0.0390511	-2.63581	0.00839374	0.070729
WDR1	2090.11	0.13599	0.0436915	3.11251	0.00185505	0.0238451
SNX13	93.4331	0.0607211	0.126202	0.481144	0.630414	0.848036
MS4A12	0.0930821	0.753621	3.16075	0.238431	0.811547	NA
ARHGAP10	231.027	-0.0318129	0.0904858	-0.351579	0.725154	0.894542
RPS6KA2	75.7949	-0.304205	0.164267	-1.85189	0.0640417	0.255562
ING3	85.9707	-0.0971541	0.132436	-0.733592	0.463198	0.745439
VASH1	91.2222	-0.0605077	0.128122	-0.472265	0.636737	0.85055
LMCD1	31.1077	-0.343818	0.223815	-1.53617	0.124497	0.375798
BUD23	825.494	0.0364027	0.0512296	0.71058	0.477345	0.756909
SEL1L	112.996	0.0901554	0.113954	0.791159	0.428851	0.719242
TRIP13	564.523	0.0695717	0.0618071	1.12563	0.260323	0.563687
ATP6AP1	844.109	-0.0296787	0.0525622	-0.564641	0.572318	0.815351
TCF3	1326.06	0.127162	0.0448022	2.83831	0.00453537	0.0459578
TRIB2	120.027	0.153808	0.110148	1.39637	0.162603	0.436623
DAZAP1	1557.82	0.116392	0.0428815	2.71427	0.00664212	0.0600711
MBD3	636.803	0.122597	0.0673522	1.82023	0.0687233	0.266123
PRLH	0.0930821	0.753621	3.16075	0.238431	0.811547	NA
HLTF	247.025	-0.224958	0.114105	-1.9715	0.0486663	0.219385
FAM50A	578.555	0.106193	0.0596026	1.78169	0.0748001	0.280763
FAM3A	90.8631	0.091437	0.128154	0.713494	0.47554	0.755666
CPSF1	1141.28	-0.0248585	0.0504023	-0.493201	0.621871	0.844005
MYO3B	0.176914	-0.977591	2.60535	-0.375225	0.707493	NA
CYBRD1	78.1035	-0.568559	0.147612	-3.85172	0.000117291	0.00302938
CDH19	0	NA	NA	NA	NA	NA
PDCD2	627.975	0.032928	0.0628598	0.523832	0.600395	0.832767
SLC6A15	0.466835	0.651862	1.87495	0.347669	0.728089	NA
RDH11	968.415	0.062254	0.0680177	0.915262	0.360054	0.663507
PRKACA	855.276	-0.0162345	0.0582797	-0.278562	0.780581	0.916336
ADGRL1	808.919	0.0542854	0.0560831	0.967947	0.333071	0.637286
SPP2	0.125328	0.753621	3.16075	0.238431	0.811547	NA
ACTN1	1486.98	0.0709269	0.0428965	1.65344	0.0982407	0.328435
ZFYVE26	50.8489	-0.00899401	0.169502	-0.0530615	0.957683	0.986996
RPS6KA6	0.125328	0.753621	3.16075	0.238431	0.811547	NA
EPN2	288.001	0.236371	0.0781277	3.02544	0.00248272	0.0297124
PTPN18	46.3955	0.0590943	0.18377	0.321566	0.747781	0.904831
LIMS2	45.9196	-0.195594	0.18039	-1.08428	0.278239	0.583089
ASIC4	5.88053	0.0887716	0.522627	0.169857	0.865123	NA
SPEG	207.36	0.0712317	0.101428	0.70229	0.482498	0.760459
LNX1	6.78913	0.205433	0.489245	0.419898	0.67456	NA
ALDH3A2	549.675	-0.108248	0.0598679	-1.80812	0.0705878	0.270327
TFRC	1770.26	0.17813	0.0476174	3.74085	0.000183395	0.00430611
SREBF1	1492.26	-0.0733637	0.0493019	-1.48805	0.136738	0.395322
TRPC5	0	NA	NA	NA	NA	NA
AFF4	155.869	-0.0811187	0.111156	-0.729774	0.465528	0.74627
UBE2D1	57.0641	-0.0805223	0.183015	-0.439976	0.659954	0.865343
MPP5	64.7793	-0.451788	0.159995	-2.82376	0.00474638	0.0474467
RHOBTB1	12.7151	-0.18294	0.357615	-0.511556	0.608961	NA
SMC1A	149.901	0.0383824	0.101089	0.379689	0.704176	0.885683
HSD17B10	952.234	0.0726994	0.0681037	1.06748	0.285755	0.592205
MARK2	636.272	0.313462	0.0850743	3.68457	0.000229092	0.00515039
HMMR	350.631	-0.0278826	0.0994069	-0.28049	0.779102	0.915914
CHFR	0	NA	NA	NA	NA	NA
TRHDE	20.5224	0.511688	0.269458	1.89896	0.0575702	NA
P4HA2	206.393	0.148988	0.0903669	1.6487	0.0992085	0.329587
FCGR2B	0	NA	NA	NA	NA	NA
NFATC3	187.269	0.0223408	0.0956466	0.233576	0.815314	0.932373
TRNT1	77.5326	-0.2664	0.14084	-1.89151	0.0585567	0.244302
ACADVL	1757.8	0.0173598	0.0483547	0.359009	0.719588	0.89114
STK10	115.285	-0.0729121	0.128498	-0.567417	0.570431	0.814282
FBXW11	195.12	-0.0165907	0.0914913	-0.181336	0.856104	0.948321
ACAP1	61.3418	0.172572	0.172622	0.999712	0.31745	0.62136
CRMP1	0.274812	0.753632	2.28387	0.329981	0.741414	NA
EVC	0	NA	NA	NA	NA	NA
DERL2	401.717	-0.010975	0.0649658	-0.168935	0.865848	0.952301
SIDT1	0.226911	0.176556	2.39687	0.0736613	0.94128	NA
NDE1	44.8707	0.0934598	0.185373	0.50417	0.614142	0.840353
IRAG1	49.4473	-0.176954	0.190364	-0.929556	0.352601	0.655285
TMEM38A	93.1782	-0.0678361	0.128276	-0.52883	0.596923	0.830443
AP1M1	604.316	0.0880024	0.0672982	1.30765	0.190992	0.476311
PVR	4.27497	-0.0560571	0.58641	-0.0955936	0.923843	NA
XRCC1	168.877	0.128408	0.0945174	1.35857	0.174283	0.45442
SCARB1	1099.48	0.203038	0.048036	4.22679	2.37045e-05	0.000854748
CYP2W1	0.101583	-0.400521	3.16075	-0.126717	0.899164	NA
MCM2	1532.29	0.0402773	0.0462236	0.871358	0.383558	0.684534
MOV10L1	0.288213	-0.400516	2.088	-0.191818	0.847885	NA
PANX2	63.9656	-0.0915729	0.151163	-0.605791	0.544654	0.799767
SELENOO	236.795	0.0761017	0.086516	0.879626	0.379062	0.681088
TP63	0.686074	1.43167	1.50192	0.953227	0.340475	NA
ALPK1	7.15651	-0.117904	0.434632	-0.271273	0.786181	NA
LLGL2	524.088	-0.0537211	0.0627968	-0.855475	0.392288	0.691871
PDE8A	161.934	-0.0170088	0.0976638	-0.174157	0.861742	0.950587
CLCN4	22.5568	-0.455506	0.256085	-1.77873	0.075284	0.281613
NLE1	437.143	0.197269	0.0754127	2.61586	0.00890017	0.0734364
SDHA	225.521	-0.019289	0.086	-0.224291	0.822531	0.934665
SMARCE1	113.479	-0.301393	0.123989	-2.43082	0.0150649	0.104897
FNDC8	0.0979827	0.753621	3.16075	0.238431	0.811547	NA
GSDMB	38.6891	-0.0740535	0.191232	-0.387244	0.698575	0.882438
KDM5A	220.102	-0.0197446	0.0955202	-0.206706	0.836239	0.939817
ADAM11	54.298	0.240237	0.163969	1.46514	0.142883	0.405945
PPP2R3A	28.2891	-0.44915	0.24563	-1.82856	0.0674652	0.263456
FERMT2	118.67	0.0483138	0.113907	0.424152	0.671455	0.86962
ABCB11	0.0930821	0.753621	3.16075	0.238431	0.811547	NA
DHRS9	0.468144	0.655992	1.76249	0.372196	0.709747	NA
CD5L	0.489166	-0.347383	1.85319	-0.187451	0.851307	NA
PTGS2	0.728038	-0.597247	2.68682	-0.222287	0.82409	NA
IGF2BP2	717.42	0.177517	0.0612727	2.89716	0.00376561	0.0397915
MAP3K13	87.6858	-0.0399584	0.139909	-0.285604	0.775182	0.915221
ST6GAL1	82.2766	-0.0216464	0.143153	-0.151211	0.879809	0.957472
TBX21	0.556469	-0.769679	1.59301	-0.483159	0.628983	NA
VDAC1P1	0.414145	0.17656	1.82528	0.0967303	0.922941	NA
FRY	2.41565	0.023262	0.827013	0.0281277	0.97756	NA
PICALM	256.297	0.0879335	0.087426	1.0058	0.314509	0.618863
NSF	381.215	0.0623527	0.0751892	0.829277	0.406948	0.702996
GLI2	36.5215	0.0181442	0.212522	0.0853756	0.931963	0.97599
CLASP1	114.074	-0.124458	0.1176	-1.05832	0.289911	0.597468
MRPS34	2025.37	0.238998	0.0457545	5.22348	1.75595e-07	1.6853e-05
NOTCH3	148.822	-0.23682	0.125154	-1.89223	0.0584599	0.244148
CLNS1A	1165.14	0.052618	0.0505176	1.04158	0.297607	0.603917
PPP2R2C	171.482	0.0767129	0.0976114	0.785901	0.431926	0.721056
TEAD2	180.018	-0.00769162	0.0947073	-0.0812147	0.935271	0.977796
EED	171.016	0.173489	0.0960062	1.80706	0.0707535	0.270681
CDHR2	0.846922	3.29276	1.36793	2.4071	0.0160798	NA
SNCB	0.372183	-0.945406	1.83308	-0.515748	0.60603	NA
TSG101	685.622	-0.0331184	0.0614684	-0.538787	0.590034	0.826032
NCBP3	196.537	-0.0657849	0.0900491	-0.730545	0.465057	0.745998
ATP2A3	84.3061	-0.178206	0.163084	-1.09272	0.274515	0.578075
CA12	28.08	-0.320164	0.230823	-1.38705	0.165426	0.441003
MGLL	110.682	0.184621	0.125786	1.46774	0.142175	0.404457
NTN4	9.73246	-0.324713	0.382847	-0.848154	0.396352	NA
BCS1L	381.876	0.253242	0.0836943	3.0258	0.00247979	0.0297094
NUAK1	52.5943	-0.0858286	0.177972	-0.482259	0.629622	0.847679
DPP8	256.2	0.0865365	0.0849923	1.01817	0.308598	0.612672
SLC24A1	36.8884	0.0348653	0.206162	0.169116	0.865705	0.952301
ZNF532	5.62222	0.062744	0.514601	0.121927	0.902957	NA
SCARF1	1.9979	0.267185	0.841005	0.317698	0.750714	NA
LMAN1	441.992	-0.334851	0.0883685	-3.78926	0.000151099	0.00371159
HACD3	1156.99	-0.023118	0.0576802	-0.400796	0.68857	0.877655
IPCEF1	0.60675	0.145127	1.58456	0.0915882	0.927025	NA
ZZEF1	99.0029	-0.148473	0.125615	-1.18197	0.237218	0.535863
NOX3	0	NA	NA	NA	NA	NA
ENO1	25170.3	0.146687	0.0432499	3.39161	0.000694842	0.0116119
SLC12A1	0.125328	0.753621	3.16075	0.238431	0.811547	NA
MYDGF	1999.9	0.123619	0.042426	2.91375	0.00357117	0.038282
ANO8	117.788	-0.0162238	0.119944	-0.135261	0.892405	0.962615
TUBE1	194.262	0.0846983	0.0952793	0.888947	0.374032	0.676546
ARHGEF10L	75.817	-0.135127	0.141484	-0.955067	0.339544	0.6442
TXK	3.70307	-0.884368	0.655582	-1.34898	0.177343	NA
WSCD2	0.121476	0.753621	3.16075	0.238431	0.811547	NA
KCNQ2	469.408	-0.024712	0.0639007	-0.386724	0.69896	0.882507
TACR2	0	NA	NA	NA	NA	NA
ACTR6	224.024	-0.311378	0.0890835	-3.49535	0.00047344	0.00898808
TIPIN	243.744	0.175259	0.0865148	2.02577	0.0427881	0.202819
SRI	1100.89	0.01319	0.0497475	0.265139	0.790902	0.921302
EIF4G3	209.42	-0.0645184	0.0896404	-0.719747	0.471681	0.752254
NUP37	622.503	0.0262523	0.0588517	0.446076	0.655542	0.862407
SEMA3A	13.7	-0.714078	0.338422	-2.11002	0.0348565	NA
GTSE1	371.897	0.0719059	0.0769388	0.934586	0.350002	0.652915
SEMA3C	36.3204	-0.0462173	0.208326	-0.221851	0.82443	0.935253
TTC38	202.555	0.0633782	0.0906743	0.698966	0.484574	0.761783
ACAT1	878.444	-0.0943168	0.0490329	-1.92354	0.0544122	0.233863
GRAMD4	78.0561	-0.327413	0.141704	-2.31054	0.0208584	0.130107
CELSR1	121.326	-0.0574466	0.110578	-0.519512	0.603404	0.834852
WNT8B	0	NA	NA	NA	NA	NA
ZNF638	157.7	-0.119647	0.105428	-1.13486	0.256432	0.559076
SLC25A40	60.4758	-0.133094	0.170877	-0.77889	0.436045	0.722685
TIMM21	443.618	0.128104	0.0632569	2.02513	0.0428536	0.202866
ADD2	0.179258	-0.977591	2.59366	-0.376916	0.706236	NA
FGF4	0	NA	NA	NA	NA	NA
RASAL2	43.5534	0.242413	0.180407	1.3437	0.179045	0.460848
VPS9D1	35.4595	-0.216612	0.205822	-1.05243	0.292604	0.599457
ZNF37A	20.7432	0.0413948	0.265113	0.15614	0.875922	NA
MARK3	380.338	0.0819171	0.067831	1.20766	0.227176	0.521717
SLC25A3	9752.68	0.00290659	0.0357888	0.0812151	0.935271	0.977796
FNDC3B	164.202	0.036374	0.114089	0.318821	0.749863	0.905707
FOSL2	259.054	0.10533	0.0836146	1.25971	0.207774	0.497556
CACNG5	0.101583	-0.400521	3.16075	-0.126717	0.899164	NA
CACNG4	0	NA	NA	NA	NA	NA
FRYL	234.764	0.0603861	0.0815377	0.740592	0.458941	0.741743
TMEM131	191.69	-0.451587	0.0984277	-4.588	4.47505e-06	0.000233333
FSCN1	3098.5	0.11315	0.0377256	2.99929	0.00270614	0.0314329
ACTB	5383.04	0.285495	0.0587145	4.86243	1.15954e-06	7.81717e-05
MOCOS	83.5355	0.0598041	0.136273	0.438854	0.660767	0.865693
PLD1	14.5387	-0.321828	0.331267	-0.971507	0.331296	NA
ATP12A	3.35359	-0.346641	0.655945	-0.528461	0.59718	NA
WDR62	199.107	0.322217	0.0875919	3.67862	0.000234501	0.00526135
DLG1	184.188	0.115024	0.0960018	1.19815	0.23086	0.526276
RAB7A	2427.34	0.0770556	0.045885	1.67932	0.0930896	0.318627
BCAP29	0.101583	-0.400521	3.16075	-0.126717	0.899164	NA
SEC31B	112.597	0.0507363	0.119391	0.42496	0.670866	0.869589
SART3	521.54	0.00600529	0.0600058	0.100078	0.920282	0.972944
ARHGAP15	0.121476	0.753621	3.16075	0.238431	0.811547	NA
TUBA3D	0	NA	NA	NA	NA	NA
PAX2	50.7274	-0.170557	0.181925	-0.937509	0.348497	0.651474
EXOSC7	890.007	0.0781665	0.0535756	1.45899	0.144567	0.408539
KIFAP3	99.128	0.054644	0.126901	0.430605	0.666756	0.867571
MKRN2	267.368	0.108014	0.0812675	1.32911	0.18381	0.467138
MCM6	1170.8	0.0572385	0.0437273	1.30899	0.190539	0.475823
REXO2	575.758	0.0534437	0.0595835	0.896954	0.369744	0.67217
RBM7	74.42	-0.0321063	0.14616	-0.219666	0.826131	0.935367
RBMS2	154.748	0.0084255	0.104389	0.0807123	0.935671	0.977856
BAZ2A	551.236	0.0239761	0.0697746	0.343622	0.73113	0.897183
PTPN23	369.573	0.130335	0.0740852	1.75926	0.0785326	0.288861
MLH1	56.421	0.0801998	0.166482	0.481732	0.629997	0.847679
UNG	1486.99	0.0123185	0.0497009	0.247853	0.804248	0.92713
FMO4	9.12823	-0.0450634	0.395539	-0.113929	0.909294	NA
KLHL20	89.6954	-0.264028	0.144498	-1.82721	0.0676676	0.263841
RGS11	0.0882666	-0.400521	3.16075	-0.126717	0.899164	NA
SLC46A1	48.292	0.205213	0.183023	1.12124	0.262185	0.565953
PLXNA2	2.92223	0.132451	0.782319	0.169305	0.865557	NA
SPAG5	457.84	0.131573	0.064388	2.04344	0.0410091	0.19802
ANKRD13A	126.356	-0.0293884	0.110306	-0.266427	0.78991	0.920892
TPD52	307.167	0.104515	0.0753113	1.38777	0.165207	0.440702
ACACB	31.1734	0.0403258	0.213097	0.189237	0.849907	0.945299
TRAF4	638.757	0.00929353	0.0600423	0.154783	0.876992	0.95639
PAG1	10.007	-0.239746	0.37473	-0.639784	0.522313	NA
GPATCH1	53.133	-0.00472988	0.16345	-0.0289378	0.976914	0.992138
ICAM3	83.5199	0.340624	0.139068	2.44933	0.0143121	0.101059
NT5C2	376.713	0.0524016	0.0674166	0.777279	0.436994	0.723179
MCAM	21.0987	-0.615312	0.281705	-2.18424	0.0289447	0.159771
GPC4	98.5907	-0.0539787	0.134728	-0.400651	0.688677	0.877655
MBNL3	11.678	0.542295	0.354154	1.53124	0.125711	NA
CAMSAP3	122.181	0.177633	0.118716	1.49628	0.134581	0.391887
RAP1GAP	161.812	0.0220485	0.101817	0.216552	0.828558	0.936301
XAB2	162.373	0.00138413	0.100314	0.013798	0.988991	0.995314
ARHGEF1	175.562	0.148904	0.0974212	1.52845	0.1264	0.378996
STXBP2	242.04	-0.0975944	0.0844751	-1.1553	0.247967	0.548931
MAP2K7	910.611	0.131212	0.0526934	2.4901	0.0127709	0.093179
NMRK2	0	NA	NA	NA	NA	NA
DGKD	380.372	0.138757	0.0668322	2.0762	0.0378757	0.188209
CTTNBP2	9.11119	-0.687576	0.398094	-1.72717	0.0841373	NA
ACTL6B	0	NA	NA	NA	NA	NA
RARB	0.0979827	0.753621	3.16075	0.238431	0.811547	NA
TOP2B	539.977	-0.153265	0.0805079	-1.90372	0.0569461	0.240473
TM9SF3	413.38	0.129801	0.0666416	1.94775	0.0514445	0.226813
NFKB2	410.027	0.0975076	0.069167	1.40974	0.158616	0.430918
UBE2T	777.325	-0.102504	0.0597688	-1.71501	0.0863441	0.305006
PPP1R12B	43.8949	0.146319	0.180121	0.81234	0.416596	0.710819
DNAJC10	203.038	-0.114272	0.0969926	-1.17815	0.238736	0.537713
GTF3C1	445.307	0.137285	0.0663664	2.06859	0.0385847	0.190454
IL4R	164.083	0.187613	0.0964831	1.94452	0.0518327	0.228163
USP33	165.995	-0.25997	0.104641	-2.48441	0.0129767	0.0941338
PAK3	0.301149	-0.400516	2.22019	-0.180397	0.856841	NA
CAPN6	1.46514	2.72617	1.22479	2.22582	0.0260263	NA
DCX	0	NA	NA	NA	NA	NA
SNRPA	2087.23	0.115968	0.0416285	2.78578	0.00533991	0.0513823
SPAG6	0.186164	1.3307	2.82928	0.47033	0.638119	NA
EXOSC5	579.131	0.0887831	0.0609034	1.45777	0.144904	0.409069
DYNC1I2	247.265	-0.0327075	0.0916069	-0.357041	0.721061	0.892168
APBB1IP	0	NA	NA	NA	NA	NA
LRCH4	0.0958591	0.753621	3.16075	0.238431	0.811547	NA
FAM76B	40.6273	-0.271564	0.199325	-1.36242	0.173065	0.453051
SIRT6	346.219	0.0704487	0.0739455	0.952711	0.340736	0.645221
TYR	0	NA	NA	NA	NA	NA
POLD3	76.9421	-0.0955144	0.138718	-0.688551	0.491106	0.765397
ACTN2	1.41739	-0.428562	1.05476	-0.406314	0.684512	NA
CAPZB	1315.94	0.0895413	0.0421408	2.12481	0.0336024	0.17488
GPR137B	43.978	-0.530624	0.189147	-2.80534	0.00502628	0.0493374
NAALAD2	0.100224	-0.400521	3.16075	-0.126717	0.899164	NA
JADE1	288.36	0.0248648	0.082143	0.302702	0.762117	0.910725
SLC25A43	55.324	-0.484037	0.166924	-2.89975	0.00373463	0.0395771
UBE2A	485.971	-0.0451875	0.0663644	-0.680899	0.495935	0.768237
FGFR1	468.901	0.0876075	0.0651926	1.34383	0.179005	0.460848
FKBP6	0	NA	NA	NA	NA	NA
SMC1B	1.45067	2.11261	1.15328	1.83183	0.0669772	NA
FBLN1	135.479	-0.197027	0.105569	-1.86633	0.0619947	0.251715
ITGA8	0	NA	NA	NA	NA	NA
CST7	0	NA	NA	NA	NA	NA
MAP2	20.9896	-0.263384	0.264994	-0.993924	0.32026	0.62448
PIAS2	120.626	-0.103152	0.116396	-0.886219	0.3755	0.677767
AMPH	0	NA	NA	NA	NA	NA
ARAF	185.532	0.108915	0.103383	1.05352	0.292105	0.598801
MCCC1	80.1159	-0.04156	0.138059	-0.301032	0.76339	0.910816
LAMP3	13.252	-0.489536	0.359991	-1.35986	0.173876	NA
FAP	0.0958591	0.753621	3.16075	0.238431	0.811547	NA
NEBL	142.844	-0.200399	0.112562	-1.78034	0.0750196	0.281402
ACER3	88.6431	0.0256984	0.133235	0.19288	0.847053	0.9439
UBE2K	1219.15	-0.0133975	0.0426907	-0.313828	0.753652	0.90676
PIK3C3	159.193	-0.0581301	0.11051	-0.526016	0.598877	0.831924
N4BP2	25.5578	-0.110822	0.245601	-0.451229	0.651825	0.8601
TIGAR	9.52164	-0.247814	0.385121	-0.643471	0.519919	NA
TULP3	209.699	0.0477061	0.0857536	0.556315	0.577995	0.818673
SYNJ2	94.9973	0.112051	0.132948	0.842819	0.39933	0.697516
ADCY2	0.486607	0.652217	1.74774	0.373177	0.709017	NA
PPP2R5C	619.785	-0.0950328	0.0556751	-1.70692	0.0878373	0.307541
PMS2P1	91.7221	-0.069037	0.131188	-0.526246	0.598717	0.831897
RBFOX1	0.575858	0.0787737	1.66718	0.0472497	0.962314	NA
GNB1	3379.99	0.0273097	0.0403807	0.676307	0.498846	0.770218
HOXA9	475.157	-0.244671	0.0613036	-3.99114	6.57561e-05	0.0019266
EDN1	2.614	0.389012	0.759172	0.512416	0.60836	NA
MLLT10	262.127	-0.110562	0.0789215	-1.40092	0.161239	0.435171
ZCWPW1	11.5736	0.0166456	0.363132	0.0458389	0.963439	NA
ADCYAP1R1	0.0882666	-0.400521	3.16075	-0.126717	0.899164	NA
FGF20	0.0906103	-0.400521	3.16075	-0.126717	0.899164	NA
P2RY10	0	NA	NA	NA	NA	NA
ITM2A	0.0958591	0.753621	3.16075	0.238431	0.811547	NA
NRDC	860.082	0.0633746	0.0498189	1.2721	0.203337	0.492046
VDAC3	1618.69	0.0639094	0.0445391	1.43491	0.151314	0.418959
PCM1	348.545	-0.0193356	0.0744477	-0.25972	0.79508	0.92286
TNRC6C	213.8	-0.0229679	0.0968329	-0.237191	0.812509	0.931074
CBFA2T2	105.711	-0.0444124	0.121351	-0.365982	0.714379	0.889848
BRINP1	0.0958591	0.753621	3.16075	0.238431	0.811547	NA
ITCH	160.55	-0.429107	0.124661	-3.4422	0.000577013	0.0102206
PKD2L2	0.0882666	-0.400521	3.16075	-0.126717	0.899164	NA
TP53INP2	59.2263	-0.123755	0.172918	-0.715685	0.474186	0.754269
SDF4	1199.82	0.0987757	0.0475698	2.07644	0.0378535	0.188209
MYH7B	2.0208	0.475485	0.863496	0.550651	0.581873	NA
BPIFB2	0	NA	NA	NA	NA	NA
TP73	185.771	-0.109276	0.097951	-1.11562	0.264586	0.568155
TOLLIP	237.487	0.0490159	0.0835247	0.586843	0.557309	0.805643
UBE2D4	132.675	0.0805123	0.107398	0.749666	0.453456	0.737707
CLUL1	0.97508	-0.34487	1.30996	-0.263267	0.792345	NA
RUNX1T1	0	NA	NA	NA	NA	NA
CDH17	0.190834	-0.977591	2.53912	-0.385011	0.700229	NA
THOC1	61.1305	-0.30469	0.168931	-1.80364	0.0712883	0.272032
FKBP7	39.9648	-0.286242	0.190226	-1.50474	0.13239	0.388016
OSBPL6	86.4919	-0.0519334	0.134135	-0.387172	0.698629	0.882438
SLC1A3	103.698	0.193546	0.141375	1.36902	0.170994	0.450013
XRCC5	4371	0.0660482	0.0356476	1.85281	0.0639098	0.255318
LXN	0.369489	-1.92958	1.89201	-1.01986	0.307797	NA
SP140	0.405694	1.29862	1.89957	0.683638	0.494204	NA
MKNK1	278.413	0.0891469	0.0809094	1.10181	0.270544	0.574265
TNS1	37.64	-0.130863	0.198236	-0.660138	0.509165	0.777455
REXO1	336.603	0.23026	0.0783889	2.9374	0.00330972	0.0364298
SAR1A	322.449	0.138795	0.0740664	1.87392	0.060941	0.249562
CDC14A	19.5368	-0.499157	0.275565	-1.81139	0.0700798	NA
RAPGEF3	4.51756	1.04044	0.578056	1.7999	0.0718764	NA
CEACAM1	3.73742	-0.0779289	0.650163	-0.11986	0.904594	NA
SENP1	76.4191	0.163719	0.140028	1.16919	0.242327	0.541397
DUSP13	2.702	-0.879434	0.76862	-1.14417	0.252552	NA
CIC	299.972	0.137409	0.0797722	1.72251	0.0849771	0.301905
LIPE	71.9127	0.080043	0.163996	0.488078	0.625495	0.845098
FDFT1	1047.98	0.277338	0.0532075	5.21239	1.86426e-07	1.73061e-05
PAFAH1B3	1143.3	0.04278	0.0551511	0.775688	0.437933	0.724037
OPHN1	10.4948	0.533562	0.373762	1.42755	0.153422	NA
AFM	0	NA	NA	NA	NA	NA
KIF22	1629.61	0.0762953	0.041068	1.85778	0.0632004	0.253842
SCGN	0	NA	NA	NA	NA	NA
CARMIL1	114.76	0.087702	0.119774	0.732231	0.464028	0.745588
PGM1	423.807	-0.0630048	0.0727955	-0.865504	0.386762	0.686822
DDX1	1271.17	0.12337	0.0429688	2.87116	0.0040897	0.0422513
DNM2	889.283	0.114165	0.0509688	2.23991	0.0250971	0.145322
EPB41L2	465.429	0.10092	0.0618251	1.63235	0.102606	0.335866
RIMS1	0.46775	-2.2637	1.77344	-1.27645	0.201797	NA
MOXD1	12.6309	0.328438	0.369336	0.889266	0.37386	NA
STX7	163.136	-0.0518701	0.0969061	-0.535262	0.592469	0.828017
RABL2B	31.8377	-0.0734251	0.223527	-0.328484	0.742546	0.902139
KEAP1	942.234	0.101097	0.0611359	1.65364	0.0981998	0.328397
DDX43	0.203166	-0.977591	2.74088	-0.356671	0.721338	NA
PTPRH	43.343	-0.0163935	0.187612	-0.0873795	0.93037	0.974966
DCT	1.18049	0.161402	1.10122	0.146566	0.883475	NA
SLC35C2	377.866	0.0711884	0.0673347	1.05723	0.290406	0.59794
CRYBG3	27.9467	0.237061	0.232282	1.02057	0.307456	0.612244
EPHA6	0.0886476	-0.400521	3.16075	-0.126717	0.899164	NA
SCTR	0.100224	-0.400521	3.16075	-0.126717	0.899164	NA
RFX3	29.9561	-0.456381	0.224102	-2.03649	0.0417015	0.200145
RIF1	338.403	0.0956616	0.0968026	0.988213	0.323048	0.627562
RAB21	315.323	0.039118	0.0730565	0.535449	0.59234	0.828008
SLC4A4	0.793899	0.855048	1.35152	0.632657	0.526958	NA
SMARCA2	19.4282	-0.0314058	0.272832	-0.11511	0.908358	NA
RDH8	0	NA	NA	NA	NA	NA
SESN1	99.1126	-0.0580188	0.129747	-0.447168	0.654754	0.862095
MID2	27.943	0.0980074	0.225901	0.433852	0.664396	0.866465
DNAAF6	0.701069	1.4337	1.452	0.987401	0.323446	NA
COL5A3	2.2635	0.0313011	0.768321	0.0407396	0.967503	NA
SRCAP	9.05908	0.647288	0.408969	1.58273	0.113482	NA
PUM3	414.692	0.297222	0.0684366	4.34302	1.40537e-05	0.000561442
CPB2	0	NA	NA	NA	NA	NA
CHRNA3	0.609858	0.147123	1.58287	0.0929467	0.925946	NA
KCNN2	0	NA	NA	NA	NA	NA
CNOT4	74.3673	0.161544	0.143128	1.12867	0.259039	0.562676
PSEN1	194.344	-0.0244879	0.091369	-0.268011	0.788691	0.920316
CPOX	942.414	-0.668317	0.0730252	-9.15187	5.59568e-20	3.10728e-16
CLDND1	608.526	0.024604	0.0694112	0.354468	0.722988	0.893197
MOK	54.1222	-0.197848	0.16901	-1.17062	0.24175	0.540433
HSP90AA1	32557.2	0.110455	0.039525	2.79457	0.00519692	0.0504079
RBL1	85.4419	0.281273	0.139726	2.01304	0.0441109	0.207144
DLGAP4	154.975	0.216468	0.100529	2.15329	0.0312961	0.167671
IGSF9B	59.1805	0.147418	0.1602	0.920214	0.357461	0.66144
CFHR2	0	NA	NA	NA	NA	NA
CROCCP3	1.41362	-1.81089	1.17259	-1.54435	0.122503	NA
NDC80	444.968	0.0228534	0.0641398	0.356306	0.721611	0.892452
AP4E1	73.9963	0.0558202	0.141518	0.394439	0.693257	0.880425
RSBN1	143.91	0.125167	0.116536	1.07406	0.282796	0.588329
MAGI3	42.3276	-0.178933	0.193113	-0.926569	0.354151	0.65745
CXCL2	6.30967	0.136115	0.466617	0.291706	0.770511	NA
AFP	0	NA	NA	NA	NA	NA
COL4A4	17.076	-0.191276	0.333975	-0.572726	0.56683	NA
TCF7	242.972	0.0839869	0.0805028	1.04328	0.296819	0.603293
OSTM1	44.8904	0.0267517	0.181351	0.147513	0.882727	0.958409
CDH7	0.307725	0.753634	2.05083	0.367478	0.713262	NA
IMPG2	2.03891	-0.0846746	0.94554	-0.0895516	0.928644	NA
PCNP	331.26	-0.19924	0.0741878	-2.68561	0.00723974	0.0636616
EXD2	126.105	-0.0896026	0.111312	-0.804967	0.420839	0.713699
ARG2	44.5606	0.0967224	0.195449	0.494873	0.62069	0.84333
MEF2C	42.1729	-0.362943	0.236042	-1.53762	0.124141	0.37516
PTPRC	0.0906103	-0.400521	3.16075	-0.126717	0.899164	NA
CACNA1S	0.722743	-0.209892	1.44228	-0.145528	0.884294	NA
PKP1	0	NA	NA	NA	NA	NA
UBA5	287.284	-0.00296889	0.0752106	-0.0394743	0.968512	0.990259
STK17B	59.9804	-0.10209	0.154709	-0.659884	0.509329	0.777455
CDC14B	71.6256	-0.289647	0.154004	-1.88077	0.0600027	0.247545
ZNF510	25.5933	-0.123425	0.248051	-0.497579	0.618781	0.841986
LRP2	0.665517	-1.11599	1.46547	-0.761524	0.446344	NA
ZNF506	0.0882666	-0.400521	3.16075	-0.126717	0.899164	NA
JMJD4	73.0995	0.141429	0.140687	1.00528	0.314764	0.618863
DUSP12	323.286	0.0531118	0.0763623	0.695525	0.486727	0.762531
AACS	119.826	-0.0473759	0.120365	-0.393601	0.693875	0.880807
DELE1	184.119	-0.017509	0.0986057	-0.177566	0.859064	0.949897
SLC13A1	0.378721	-1.9526	1.7714	-1.10229	0.270334	NA
CADPS2	42.6063	-0.0510729	0.187962	-0.271719	0.785838	0.919316
PCDHB4	0	NA	NA	NA	NA	NA
PCDHA6	0	NA	NA	NA	NA	NA
PCDHGA2	0	NA	NA	NA	NA	NA
HSPB11	948.022	-0.100653	0.0519745	-1.93658	0.0527971	0.230218
PHLPP1	103.031	-0.0900816	0.12139	-0.742084	0.458036	0.740695
ATP8B1	40.9835	-0.260373	0.218795	-1.19003	0.234033	0.531637
IL12RB2	0.121476	0.753621	3.16075	0.238431	0.811547	NA
SMARCD3	191.182	-0.1692	0.0922711	-1.83373	0.0666942	0.261443
WDR70	97.4195	-0.266561	0.126784	-2.10249	0.0355103	0.179917
FYB1	0	NA	NA	NA	NA	NA
MPP4	0.496526	-0.365547	1.73917	-0.210184	0.833524	NA
STRADB	92.5555	-0.103431	0.129139	-0.800927	0.423174	0.71495
BZW1	224.325	0.0345574	0.0859784	0.401931	0.687735	0.877223
PGR	0.184507	0.176555	2.5683	0.0687442	0.945193	NA
C1QTNF3	10.4001	-0.184959	0.367401	-0.503424	0.614666	NA
ME2	263.509	-0.0703358	0.0930697	-0.755732	0.44981	0.73484
C5orf22	116.56	-0.0132343	0.122229	-0.108275	0.913778	0.970583
CCNT2	96.7374	-0.0910378	0.131469	-0.692465	0.488645	0.763599
FAM135A	25.6163	-0.116537	0.245184	-0.475306	0.634569	0.850021
COL19A1	0.219458	1.3307	2.42331	0.549126	0.582919	NA
EPB41L3	0.702337	0.543825	1.49639	0.363425	0.716288	NA
COBLL1	8.23047	-0.0875465	0.467582	-0.187232	0.851478	NA
DLG3	257.538	0.0374391	0.0823493	0.454638	0.64937	0.858562
KCNK2	0.274897	-0.400516	2.11569	-0.189308	0.849852	NA
SERTAD4	1.03331	-0.699389	1.20333	-0.581214	0.561096	NA
TRAF5	58.3684	-0.114751	0.164845	-0.696111	0.486359	0.762317
MRPL22	1219.75	0.122795	0.0471406	2.60487	0.00919082	0.0747789
GEMIN5	283.447	0.0165719	0.0857012	0.193369	0.84667	0.943847
OPRK1	0	NA	NA	NA	NA	NA
NFE2L1	518.989	0.0433052	0.062453	0.693404	0.488056	0.763
SEMA5B	0.269996	-0.400516	2.1264	-0.188354	0.850599	NA
GSK3B	200.638	-0.0116517	0.0928642	-0.12547	0.900152	0.965711
ITGB5	511.686	0.13697	0.075721	1.80888	0.0704694	0.270153
ERC1	184.389	-0.172412	0.101607	-1.69685	0.0897243	0.311147
XPO1	659.823	-0.0868653	0.0561367	-1.54739	0.12177	0.371532
LINC01587	0	NA	NA	NA	NA	NA
RNF13	98.6405	-0.452168	0.130547	-3.46365	0.000532905	0.00969255
TRPM3	0.279712	0.753633	2.10544	0.357945	0.720384	NA
PALB2	98.478	0.1035	0.131361	0.787904	0.430753	0.720478
DOP1A	11.5582	0.165013	0.351701	0.469186	0.638937	NA
LYRM2	80.6606	-0.0668597	0.133664	-0.500208	0.616928	0.841514
BCKDHB	34.2556	-0.356988	0.222491	-1.6045	0.108604	0.346476
KAT6A	178.155	0.0150721	0.0959402	0.157099	0.875167	0.956219
TUT7	115.786	0.116377	0.113248	1.02763	0.304122	0.609341
ULK2	47.0129	-0.32233	0.183368	-1.75783	0.0787757	0.289026
GRHL2	23.9254	-0.156285	0.266314	-0.586843	0.557309	0.805643
TNPO1	458.606	0.179334	0.0939447	1.90893	0.056271	0.238985
PLOD1	2210.63	0.251428	0.0592603	4.24277	2.20773e-05	0.000804213
P2RX5	108.036	0.204277	0.121999	1.67441	0.0940492	0.32051
ITGAE	606.612	0.0159074	0.0601384	0.264512	0.791385	0.921586
DIS3	174.592	-0.385256	0.0959616	-4.01469	5.9523e-05	0.00177228
PIBF1	56.5707	-0.194487	0.15849	-1.22713	0.219775	0.51253
TDRD3	103.984	-0.121931	0.121012	-1.00759	0.313651	0.618064
ENSG00000083622	0	NA	NA	NA	NA	NA
NUFIP1	75.8098	0.209469	0.137349	1.52509	0.127238	0.38048
PDS5B	135.984	-0.235535	0.111014	-2.12167	0.0338658	0.175399
OXCT1	368.25	0.0664037	0.0722641	0.918903	0.358146	0.661824
RRAGB	26.481	-0.291426	0.239735	-1.21562	0.224131	0.517459
EPYC	0.0958591	0.753621	3.16075	0.238431	0.811547	NA
CYLD	60.5524	0.012725	0.154712	0.0822497	0.934448	0.977601
SLC27A5	245.322	0.179138	0.0860289	2.08231	0.0373145	0.186254
ZNF324	73.7673	0.323193	0.142584	2.26668	0.0234099	0.139137
ZNF671	0.286854	-0.400516	2.09074	-0.191567	0.848081	NA
ZNF416	20.2621	0.326714	0.264758	1.23401	0.2172	NA
ZNF586	12.0685	0.664521	0.354519	1.87443	0.0608714	NA
ZNF446	55.403	-0.0808403	0.164981	-0.489999	0.624135	0.84492
ZNF264	55.9818	0.304782	0.16572	1.83914	0.065895	0.259526
RPS5	17668.2	0.0443079	0.0317634	1.39494	0.163035	0.437571
FAT1	651.44	-0.415003	0.124526	-3.33266	0.000860185	0.0135315
YTHDC1	451.75	0.0225428	0.0672572	0.335173	0.737495	0.899969
CHMP2B	531.821	-0.047488	0.0660542	-0.718924	0.472188	0.752813
SMAP2	184.779	0.140039	0.10057	1.39246	0.163783	0.439155
PPIE	843.42	0.140109	0.0575289	2.43545	0.0148731	0.104018
ZMPSTE24	134.04	0.291015	0.118514	2.45553	0.0140676	0.0998947
STARD7	1507.72	0.0416598	0.0464513	0.89685	0.369799	0.67217
NOA1	402.123	-0.19306	0.070592	-2.73487	0.00624058	0.0577077
REST	353.178	-0.179799	0.0804347	-2.23534	0.0253949	0.146436
HAL	2.21327	-1.04792	0.828609	-1.26467	0.205989	NA
SSH1	494.461	0.129913	0.0710974	1.82726	0.0676609	0.263841
GSTP1	8987.16	0.0362387	0.0373509	0.970221	0.331937	0.636589
APLP2	2045.83	-0.0233117	0.0436457	-0.534111	0.593264	0.828397
FAM234B	97.3348	-0.0863402	0.137668	-0.627161	0.530554	0.792087
SLCO1A2	0.504189	0.718463	1.6656	0.431354	0.666211	NA
WBP11	545.67	0.0071875	0.0582475	0.123396	0.901794	0.965711
EIF3I	2259.33	0.121908	0.0443189	2.75071	0.0059466	0.0557569
NKAIN1	10.4165	0.197931	0.370833	0.533746	0.593517	NA
COL16A1	7.7975	-0.0509881	0.430672	-0.118392	0.905757	NA
TXLNA	353.477	0.0912571	0.0737728	1.237	0.216087	0.507822
APOB	0.307725	0.753634	2.05083	0.367478	0.713262	NA
NCOA1	90.5491	-0.20884	0.132642	-1.57447	0.11538	0.36035
AGBL5	343.269	-0.034452	0.0717214	-0.480358	0.630973	0.848068
EFR3B	8.6074	0.194993	0.419525	0.464795	0.642078	NA
KIF3C	40.1207	-0.222417	0.19109	-1.16394	0.244448	0.544384
RAB10	732.679	-0.0690779	0.0549139	-1.25793	0.208417	0.498114
GCKR	0.302242	-0.400516	2.0609	-0.194341	0.845909	NA
HADHA	988.586	-0.0124554	0.0471677	-0.264066	0.791729	0.921657
MAPRE3	111.372	0.171047	0.119068	1.43655	0.150847	0.418297
CAD	831.91	0.197774	0.0575438	3.43692	0.000588361	0.010372
CD59	725.058	-0.00986213	0.0581088	-0.169718	0.865232	0.952261
CD82	65.7082	-0.159635	0.159027	-1.00382	0.315463	0.619527
BCORL1	285.949	-0.027615	0.0795574	-0.347107	0.728511	0.895972
ATRX	471.04	-0.0811286	0.0828232	-0.979539	0.327314	0.631853
AK6	268.95	-0.176145	0.0834841	-2.10992	0.0348652	0.177865
FCN1	0.101583	-0.400521	3.16075	-0.126717	0.899164	NA
MYNN	117.863	0.0358289	0.118076	0.30344	0.761554	0.910422
MECOM	13.4023	-0.11669	0.3379	-0.345339	0.72984	NA
SCAMP1	141.269	0.0676781	0.117163	0.57764	0.563507	0.809718
PREP	525.981	0.013378	0.0650227	0.205743	0.836992	0.939997
HACE1	13.3071	-0.0557764	0.345958	-0.161223	0.871918	NA
SEH1L	398.302	-0.0802622	0.0718133	-1.11765	0.263716	0.566747
WDR47	49.66	-0.189573	0.169292	-1.1198	0.262798	0.566038
WDFY1	33.4439	-0.263436	0.207922	-1.26699	0.205157	0.494979
OVGP1	15.5538	-0.0754722	0.327969	-0.23012	0.817999	NA
SLC25A24	73.6986	-0.00791493	0.143946	-0.0549853	0.95615	0.986529
MAP3K4	158.174	0.00131793	0.102092	0.0129091	0.9897	0.995527
PILRA	8.12584	-0.491216	0.428009	-1.14768	0.251103	NA
IGSF9	16.9249	-0.0698663	0.301327	-0.231863	0.816645	NA
ABCB1	10.1236	-0.182556	0.380553	-0.479714	0.631431	NA
ZNF213	106.538	0.0685911	0.123988	0.553208	0.580121	0.820175
AKR1B1	282.258	-0.0860527	0.0838669	-1.02606	0.304862	0.610006
CPNE3	670.23	-0.141848	0.0553561	-2.56247	0.0103932	0.0811719
RRN3	272.782	-0.283617	0.0852526	-3.32679	0.00087853	0.0136844
CTTN	1469.28	0.00660831	0.0411373	0.16064	0.872377	0.954582
WNT11	9.06803	-0.40786	0.39335	-1.03689	0.299788	NA
MTIF2	431.446	-0.00987335	0.068152	-0.144872	0.884812	0.959177
DDHD2	189.425	-0.0250125	0.0961895	-0.260034	0.794838	0.922796
TTC39A	107.295	-0.122228	0.119777	-1.02046	0.30751	0.612244
EPS15	122.937	0.0100356	0.114371	0.0877461	0.930078	0.974966
ORC1	196.654	0.0676041	0.0899031	0.751967	0.452071	0.73625
MGST2	195.269	-0.292798	0.104422	-2.804	0.00504736	0.0493885
CHERP	720.868	-0.012761	0.0573115	-0.222659	0.823801	0.935207
ATG16L1	203.908	0.156103	0.0897675	1.73897	0.0820402	0.29575
USP40	294.126	0.0871179	0.0771904	1.12861	0.259062	0.562676
POMGNT1	450.375	0.0964547	0.0648268	1.48788	0.136782	0.395322
RAD54L	214.598	0.219873	0.0883061	2.4899	0.0127779	0.093179
MAST2	301.865	0.188003	0.0779779	2.41098	0.0159097	0.108667
DNAJA1	1826.72	-0.0276055	0.0489122	-0.564388	0.57249	0.815451
B4GALT1	301.511	0.181849	0.0817847	2.22351	0.0261814	0.14919
CHMP5	330.788	-0.520105	0.084078	-6.18598	6.17183e-10	1.59405e-07
NFX1	77.1473	0.045148	0.145749	0.309765	0.75674	0.908677
AQP6	0.33507	0.753634	2.00699	0.375505	0.707285	NA
DIMT1	347.358	-0.0265809	0.0762799	-0.348465	0.727491	0.895827
IPO11	240.618	0.112325	0.0840148	1.33697	0.181234	0.464095
FOLH1	0	NA	NA	NA	NA	NA
EIF2AK1	1384.9	-0.0169976	0.0413804	-0.410765	0.681245	0.874122
NME8	0	NA	NA	NA	NA	NA
EPDR1	99.6663	-0.117772	0.121595	-0.968564	0.332763	0.637074
SNX10	121.181	0.116142	0.110519	1.05087	0.293317	0.59985
SEPHS1	420.412	0.089718	0.0705306	1.27204	0.203358	0.492046
MRPL28	505.983	0.0628459	0.0706657	0.889342	0.373819	0.676273
HBQ1	0	NA	NA	NA	NA	NA
ITPKC	77.9268	0.150414	0.140851	1.0679	0.285568	0.592142
CEACAM6	0	NA	NA	NA	NA	NA
FAT2	1.03784	0.154979	1.30562	0.118702	0.905512	NA
RBM22	517.105	0.0166535	0.0637121	0.261387	0.793794	0.922356
TMED2	543.671	-0.464282	0.0685991	-6.76805	1.30533e-11	6.04042e-09
ERO1B	22.7116	-0.253947	0.251286	-1.01059	0.312212	0.616677
ZFAND6	145.261	-0.255301	0.10929	-2.33599	0.0194916	0.124554
HSD17B2	0	NA	NA	NA	NA	NA
TXLNG	227.194	0.0349905	0.0987851	0.354208	0.723183	0.893197
PPEF1	0.193306	0.176556	2.52812	0.0698368	0.944324	NA
LAT2	43.7096	-0.107035	0.18163	-0.589306	0.555656	0.805116
HUWE1	913.605	-0.0562609	0.0513704	-1.0952	0.273428	0.57724
ZW10	245.431	0.154382	0.0860975	1.7931	0.0729567	0.275879
ALG9	32.1136	0.0208034	0.215021	0.0967505	0.922925	0.973105
MYBPC2	2.35164	0.320681	0.823213	0.389548	0.696871	NA
NOX4	0.178877	-0.977591	2.59555	-0.376642	0.70644	NA
ACOX3	85.2744	-0.0940844	0.135121	-0.696297	0.486243	0.762317
MTMR2	188.949	0.187912	0.0972743	1.93177	0.0533879	0.231884
PPP1R15A	293.65	0.0660995	0.0776634	0.851102	0.394713	0.694298
HSD17B14	34.981	-0.235765	0.202113	-1.1665	0.243412	0.542728
TRIP6	1092.38	0.0132381	0.0527701	0.250863	0.80192	0.926081
ACHE	17.2648	0.0821407	0.304614	0.269655	0.787426	NA
FTL	26510.5	0.0300993	0.0344229	0.874396	0.381903	0.683301
SRRT	1284.95	0.107337	0.050652	2.11911	0.0340814	0.176283
BAX	577.108	-0.0655766	0.0753094	-0.870762	0.383884	0.684556
NLK	53.8783	-0.0356777	0.16213	-0.220056	0.825827	0.935367
PIGS	10.0896	0.0750521	0.390142	0.192371	0.847451	NA
ADAMTS2	10.2013	-0.33479	0.381545	-0.87746	0.380237	NA
TMPRSS11E	0	NA	NA	NA	NA	NA
ATXN7L3	504.162	0.0874657	0.0616701	1.41828	0.156108	0.426398
PGS1	272.27	-0.00787721	0.0868683	-0.0906799	0.927747	0.974424
PSMC5	2280.18	0.189666	0.0460858	4.11549	3.86351e-05	0.00126201
UIMC1	167.184	-0.106674	0.100299	-1.06356	0.287527	0.594318
CETP	0.0886476	-0.400521	3.16075	-0.126717	0.899164	NA
MMP2	0	NA	NA	NA	NA	NA
MT3	0.209742	0.176556	2.45989	0.0717738	0.942782	NA
LPCAT2	34.4215	-0.172378	0.204833	-0.841554	0.400038	0.698254
GNAO1	0.982112	-1.79854	1.3255	-1.35688	0.17482	NA
OGFOD1	412.58	0.0610421	0.0684828	0.89135	0.372742	0.67513
SH3BP2	135.085	0.248405	0.108849	2.28211	0.0224831	0.136
NOP14	717.448	0.13146	0.0586811	2.24024	0.0250754	0.145272
ADD1	991.648	-0.0410241	0.0519171	-0.790185	0.429419	0.719682
L2HGDH	89.9221	-0.0138378	0.133932	-0.103319	0.917709	0.972269
TXNDC16	13.1343	-0.294811	0.347703	-0.847882	0.396503	NA
RTRAF	1603.07	0.133955	0.0514517	2.6035	0.00922776	0.0749697
NID2	0.311706	-0.400516	2.04369	-0.195977	0.844628	NA
GMCL1	143.91	-0.3513	0.109036	-3.22187	0.00127355	0.0179493
SF3B2	2492.62	0.0673887	0.041494	1.62406	0.104364	0.338709
KLHL42	147.998	-0.128475	0.106645	-1.2047	0.22832	0.523477
GNAS	2417.06	-0.262344	0.0410979	-6.3834	1.73198e-10	5.34317e-08
DNM1L	516.942	0.0965632	0.0596064	1.62001	0.105229	0.340041
PTHLH	0.961313	-1.78147	1.38224	-1.28883	0.197457	NA
PHACTR3	0	NA	NA	NA	NA	NA
ERGIC2	329.978	-0.0958619	0.0829606	-1.15551	0.247881	0.548931
TFAP2C	61.4076	-0.0471488	0.161115	-0.292642	0.769796	0.913633
AURKA	843.115	0.0938485	0.0576016	1.62927	0.103256	0.336887
CASS4	1.15179	1.61801	1.25267	1.29165	0.19648	NA
PIR	248.772	-0.0575859	0.0865208	-0.665573	0.505684	0.774852
AAMDC	87.6913	-0.106992	0.13549	-0.789669	0.429721	0.719682
RFX2	89.0862	-0.0691486	0.127925	-0.540541	0.588824	0.825247
METTL2A	74.4294	0.0667295	0.140334	0.475505	0.634427	0.849933
SULT2B1	22.5257	0.296589	0.292306	1.01465	0.310271	0.614895
ALG6	42.9754	-0.215203	0.189716	-1.13434	0.25665	0.559332
CNOT3	268.632	0.20858	0.0897993	2.32274	0.020193	0.127469
GP6	0.121476	0.753621	3.16075	0.238431	0.811547	NA
PTPN4	66.249	0.112348	0.153281	0.732955	0.463586	0.745588
DDX18	1917.56	0.0688626	0.0508116	1.35525	0.175337	0.455109
KHSRP	2055.55	0.0798982	0.0498606	1.60243	0.10906	0.347453
GNA11	1355.3	0.161312	0.0572651	2.81694	0.00484837	0.0480768
ASAP3	64.6076	-0.0828099	0.176535	-0.469084	0.639009	0.851655
EDEM2	73.3182	0.086872	0.15325	0.566865	0.570806	0.814282
DNMT3B	119.99	0.0115717	0.113326	0.10211	0.918669	0.97243
REM1	0	NA	NA	NA	NA	NA
TPX2	1771.69	0.19259	0.0439826	4.37877	1.19349e-05	0.000502081
FER1L4	33.9903	-0.0729497	0.212981	-0.342518	0.731961	0.897853
PDRG1	159.967	0.145424	0.1022	1.42294	0.154752	0.423628
EPB41L1	235.027	-0.0242518	0.0827947	-0.292915	0.769587	0.913633
SLC15A1	16.3608	-0.0217368	0.299034	-0.0726899	0.942053	NA
DOCK9	49.5518	-0.0817865	0.17378	-0.470633	0.637903	0.851099
ANKRD10	647.04	0.00913479	0.0664108	0.13755	0.890596	0.961998
TGDS	193.953	-0.0597179	0.0911586	-0.655099	0.512404	0.779743
DOCK3	32.6595	-0.251377	0.224842	-1.11801	0.263561	0.566747
C3orf18	71.5309	-0.160029	0.148381	-1.0785	0.280809	0.585872
COQ9	416.534	0.147221	0.0677738	2.17224	0.0298378	0.163241
TMEM40	45.9346	0.0147642	0.183963	0.080256	0.936034	0.977856
KIF9	221.021	0.0528485	0.0868146	0.608751	0.54269	0.798494
ARHGAP28	0.465128	-1.34834	1.7071	-0.789844	0.429619	NA
CRLS1	0.856275	-0.808064	1.42129	-0.568543	0.569666	NA
DEFB127	0	NA	NA	NA	NA	NA
PPP1R13B	55.5775	-0.333329	0.179624	-1.8557	0.063496	0.254373
ATRN	115.646	-0.196635	0.127032	-1.54792	0.121641	0.371333
SMOX	178.236	-0.0271097	0.0933424	-0.290433	0.771485	0.914414
SIGLEC1	0	NA	NA	NA	NA	NA
FKBP1A	4229.05	0.0277344	0.0356922	0.777044	0.437133	0.723301
NSFL1C	693.359	0.191079	0.0588013	3.24957	0.00115581	0.0168256
SLC4A11	197.69	0.00376922	0.0908453	0.0414906	0.966905	0.98974
C20orf194	45.3574	-0.242056	0.196276	-1.23324	0.217485	0.509468
ZNF343	59.9291	0.178495	0.157529	1.13309	0.257177	0.560049
EBF4	44.6488	-0.47849	0.18729	-2.55482	0.0106244	0.082341
CPXM1	0.46219	-1.35383	1.63491	-0.828074	0.407628	NA
MAVS	182.751	-0.0771281	0.0988999	-0.779861	0.435473	0.722384
LZTS3	59.3851	0.154475	0.166845	0.925859	0.354519	0.65786
F11	0	NA	NA	NA	NA	NA
XRN2	1009.18	-0.115607	0.0503924	-2.29415	0.0217822	0.133413
KIZ	58.9714	-0.205323	0.159898	-1.28409	0.199111	0.487331
DYNLL1	3301.86	0.0401189	0.0420513	0.954046	0.34006	0.644869
TESC	177.579	-0.020471	0.0979485	-0.208998	0.83445	0.939147
SNX5	1498.7	0.0287746	0.0432222	0.665738	0.505579	0.774852
RPL6	648.198	-0.242157	0.0721072	-3.3583	0.000784245	0.0127151
SIRPG	0.199566	0.176556	2.50117	0.0705893	0.943725	NA
MAPKAPK5	264.932	-0.00193064	0.0824399	-0.0234187	0.981316	0.99312
P2RX7	5.90402	0.0887952	0.507738	0.174884	0.861171	NA
ESF1	538.132	-0.0652981	0.068971	-0.946747	0.343768	0.647541
RBBP9	67.8068	-0.219638	0.15788	-1.39118	0.164172	0.439834
ANAPC5	1144.8	0.0526087	0.0502582	1.04677	0.295207	0.601808
SLC23A2	101.787	0.0591717	0.130829	0.452284	0.651064	0.859879
SLC8B1	193.63	0.0823111	0.0917918	0.896714	0.369871	0.67217
TMEM230	564.382	-0.0846175	0.0638914	-1.32439	0.185372	0.469001
DZANK1	8.89078	-0.312318	0.407435	-0.766547	0.443351	NA
KDM2B	272.315	-0.114278	0.0828639	-1.37911	0.167862	0.444723
CFAP61	0.833184	-0.558177	1.39008	-0.401544	0.688019	NA
LHX5	41.8669	0.0058811	0.19577	0.0300408	0.976034	0.992066
TASP1	48.2223	-0.287766	0.194693	-1.47805	0.139395	0.399432
OAS1	0.960198	-1.04072	1.32766	-0.783879	0.433111	NA
GCN1	1139.61	0.107764	0.0547372	1.96875	0.0489818	0.219973
RPLP0	23296.1	-0.0136111	0.0341667	-0.398372	0.690356	0.87875
PXN	1359.42	0.284563	0.049266	5.77606	7.64685e-09	1.26755e-06
SIRT4	12.8546	-0.173069	0.339193	-0.510238	0.609885	NA
RPH3A	1.47889	0.626683	1.01539	0.617185	0.537113	NA
KIF16B	24.4432	0.0381156	0.245171	0.155465	0.876454	0.956219
TRMT6	235.931	0.0275764	0.0856167	0.322091	0.747384	0.90468
CHGB	0.745385	0.135712	1.44647	0.0938227	0.92525	NA
PEBP1	3897.83	0.000540752	0.0343907	0.0157238	0.987455	0.995314
TBX5	0.459243	-0.33708	1.76893	-0.190555	0.848874	NA
BRAP	127.143	-0.0546802	0.109817	-0.497922	0.618539	0.84185
ERP29	1949.09	0.0203109	0.0460132	0.441414	0.658913	0.864284
NOS1	1.06255	0.423916	1.20903	0.350626	0.725869	NA
FUS	5473.06	0.122915	0.0501048	2.45316	0.0141607	0.100175
IGBP1	519.218	-0.150029	0.0622471	-2.41022	0.0159428	0.108827
FXYD5	1284.65	0.223067	0.0444455	5.01889	5.19717e-07	3.90784e-05
ZNF302	27.2251	-0.451277	0.232852	-1.93804	0.0526178	0.229828
GRAMD1A	458.163	0.0940987	0.0665247	1.41449	0.157218	0.428586
FXYD3	1.17685	-0.354332	1.10016	-0.322072	0.747398	NA
HEPH	0	NA	NA	NA	NA	NA
CDIP1	88.3496	-0.0949638	0.14097	-0.673645	0.500537	0.771114
CMTM1	0.0882666	-0.400521	3.16075	-0.126717	0.899164	NA
KCNH4	0.184507	0.176555	2.5683	0.0687442	0.945193	NA
GANAB	2543.6	-0.0227678	0.0386677	-0.588808	0.55599	0.805197
GMIP	74.8542	-0.00610131	0.147343	-0.0414089	0.96697	0.98974
RBM41	31.3149	0.18442	0.221255	0.833519	0.404552	0.701915
BIRC5	2512.92	0.0954234	0.0379272	2.51596	0.0118708	0.088779
LAG3	19.6461	-0.494816	0.280481	-1.76417	0.0777035	NA
MLF2	2822.82	0.0679704	0.0386645	1.75795	0.0787554	0.289026
OTUB2	61.8623	-0.112505	0.165069	-0.681566	0.495514	0.767956
DDX24	1331.56	0.0837888	0.0461293	1.81639	0.0693106	0.267651
ZBTB25	104.166	-0.105051	0.142183	-0.738844	0.460002	0.742663
NECAP1	188.382	-0.297109	0.0907018	-3.27567	0.00105412	0.0157564
ARHGAP4	325.401	-0.0293978	0.0865958	-0.339483	0.734246	0.898319
ANKRD24	8.88221	-0.227706	0.44178	-0.51543	0.606253	NA
DHX32	289.492	0.0901462	0.0753551	1.19629	0.231585	0.52737
RCOR1	232.332	-0.196456	0.0929944	-2.11256	0.0346385	0.177279
GPATCH2L	94.5569	-0.0805112	0.128773	-0.625218	0.531828	0.792527
LTBP4	690.973	-0.114402	0.0656875	-1.7416	0.0815776	0.294922
BLVRB	1028.97	0.0573787	0.0520316	1.10277	0.270128	0.573622
SLC9A1	140.9	0.0781395	0.111917	0.698193	0.485057	0.761935
SPTLC1	198.646	-0.0500854	0.112837	-0.443875	0.657133	0.863119
PAPOLA	1266.42	0.125874	0.0487278	2.5832	0.00978876	0.0782012
CCNK	559.167	-0.187912	0.0586276	-3.20517	0.00134981	0.0186687
PCBP4	476.878	0.173066	0.0637599	2.71435	0.0066407	0.0600711
RGS1	0.861788	-1.58611	1.35908	-1.16705	0.243192	NA
YPEL3	75.3414	-0.516519	0.166269	-3.10652	0.00189302	0.024249
MRPS33	915.779	0.0536861	0.0540166	0.993881	0.320281	0.62448
NDUFB2	2173.58	0.0476942	0.0401394	1.18821	0.234749	0.532826
NUDC	2866.3	0.241697	0.051918	4.65536	3.23411e-06	0.000183255
MAEA	962.343	0.1127	0.0530543	2.12423	0.033651	0.175048
ICAM1	11.7333	0.0350145	0.391741	0.0893818	0.928778	NA
STRN4	697.751	0.135713	0.0530228	2.55951	0.0104819	0.081731
IRAK3	0.745561	-1.36626	1.4133	-0.96672	0.333684	NA
LYZ	2.02147	-0.530654	0.853888	-0.621455	0.5343	NA
SI	0	NA	NA	NA	NA	NA
MUL1	355.081	0.158535	0.0747858	2.11985	0.0340184	0.176052
TFAP4	180.359	0.00476479	0.0996741	0.0478036	0.961873	0.987754
PDCD7	80.1564	-0.0315298	0.146524	-0.215186	0.829622	0.936507
SPG21	864.126	-0.0627638	0.0549602	-1.14199	0.25346	0.55491
FETUB	0.382215	1.23787	2.08395	0.594002	0.552511	NA
DNAJB11	722.034	0.201712	0.0661074	3.05128	0.00227869	0.0279021
P3H2	7.36778	0.53755	0.453796	1.18456	0.23619	NA
THPO	2.58419	-0.0535357	0.78289	-0.0683821	0.945481	NA
CHRD	78.8969	-0.129522	0.142698	-0.907666	0.364055	0.66767
FLT3LG	0	NA	NA	NA	NA	NA
RAB11FIP3	76.3059	0.127648	0.140207	0.910425	0.362598	0.666369
GNPTG	291.862	-0.157937	0.0777728	-2.03075	0.0422803	0.20168
ZNF268	69.0302	0.190518	0.163159	1.16768	0.242935	0.54221
GOLGA3	300.638	0.160109	0.0805701	1.98721	0.0468996	0.215501
PABPC4	1144.54	-0.268998	0.0634026	-4.24269	2.20858e-05	0.000804213
CD209	3.06445	0.0782765	0.689048	0.113601	0.909554	NA
CERS4	170.606	0.0820822	0.103227	0.795164	0.426518	0.717279
MCOLN1	102.775	0.0534296	0.122385	0.436569	0.662424	0.866367
USP48	464.149	-0.0268968	0.0637442	-0.42195	0.673062	0.870082
EFNB1	153.219	-0.01011	0.103646	-0.0975437	0.922295	0.973002
PDPR	331.687	0.126891	0.0721565	1.75855	0.0786543	0.288861
AARS1	1201.32	0.120981	0.0481021	2.51508	0.0119006	0.0889418
GLG1	1882.14	-0.0629646	0.0589901	-1.06738	0.285802	0.592205
KIF4A	334.234	0.0297622	0.0701364	0.424347	0.671313	0.869599
TNRC6A	521.665	0.0492154	0.078734	0.625084	0.531916	0.792527
PLEKHG2	96.0326	-0.000670371	0.129547	-0.00517474	0.995871	0.998298
DLL3	0.48376	-1.40211	1.69471	-0.82734	0.408044	NA
NAT14	487.236	0.124081	0.0611821	2.02807	0.0425534	0.202311
PITPNM2	79.2881	0.378667	0.139246	2.71941	0.00653982	0.0595826
EXOC1	141.453	-0.273754	0.107029	-2.55774	0.0105353	0.0818792
RBM27	109.206	0.0653798	0.123148	0.530906	0.595484	0.829792
POU4F3	1.72911	-1.04587	0.999856	-1.04602	0.29555	NA
OSBPL8	320.504	0.111666	0.0887816	1.25776	0.208478	0.49814
DTX2	216.682	0.114682	0.0891096	1.28698	0.1981	0.486466
NLRC4	0	NA	NA	NA	NA	NA
PUS7	151.191	-0.0874839	0.100392	-0.871421	0.383524	0.684534
LAMB4	0.0906103	-0.400521	3.16075	-0.126717	0.899164	NA
NRCAM	0.176533	-0.977591	2.88473	-0.338884	0.734697	NA
LAMB1	169.205	-0.0423412	0.0978351	-0.432781	0.665174	0.86695
SLC26A4	3.87745	-0.358449	0.600333	-0.597083	0.550452	NA
SLC26A3	0	NA	NA	NA	NA	NA
DLD	488.887	-0.230108	0.0615508	-3.7385	0.000185121	0.00433746
WDR7	60.5392	0.185551	0.164742	1.12631	0.260033	0.563388
TXNL1	1340.78	0.0479231	0.0537177	0.892129	0.372324	0.675106
IL5RA	0.992665	2.10974	1.29365	1.63085	0.102923	NA
ABCC6	0.296248	-0.400516	2.23139	-0.179492	0.857551	NA
CMTM6	575.231	-0.450143	0.069968	-6.43356	1.24649e-10	4.19501e-08
ITGA6	387.858	0.156471	0.0784587	1.99431	0.0461182	0.213146
RAPGEF4	0.750457	0.631523	1.48019	0.42665	0.669634	NA
MAP3K20	400.536	0.0293189	0.0655008	0.447612	0.654433	0.862095
SMPX	2.52477	0.33534	0.77659	0.43181	0.665879	NA
FH	250.302	0.0520283	0.0831611	0.625633	0.531555	0.792516
SEL1L3	272.694	-0.0673821	0.0900738	-0.748077	0.454414	0.738256
TF	1.3178	-0.039845	1.03022	-0.0386761	0.969149	NA
CDV3	1277.93	0.0555887	0.0451655	1.23078	0.218406	0.510549
MYO15A	1.25194	-0.298486	1.13631	-0.262681	0.792797	NA
ALKBH5	1044.29	0.124034	0.0533459	2.32509	0.020067	0.126844
APOH	0	NA	NA	NA	NA	NA
NLRP1	2.79037	-0.433858	0.737608	-0.588195	0.556401	NA
PITPNM3	15.8591	-0.0610493	0.296118	-0.206166	0.836662	NA
SPAG7	444.461	0.119537	0.0632221	1.89075	0.0586575	0.244412
ORC6	396.139	0.169328	0.0725091	2.33527	0.0195293	0.124616
ZFHX4	139.003	-0.00883906	0.117644	-0.0751339	0.940108	0.980545
SLC17A6	0	NA	NA	NA	NA	NA
CPA1	0.226911	0.176556	2.39687	0.0736613	0.94128	NA
ZC3HC1	286.226	0.139253	0.077634	1.79371	0.0728597	0.275734
ESR1	0.188871	-0.977591	2.54802	-0.383668	0.701225	NA
RGS17	31.627	-0.229033	0.218408	-1.04865	0.294341	0.601021
ANGPT2	17.4339	-0.489175	0.290129	-1.68606	0.0917842	NA
TMEM101	432.973	-0.101217	0.0656902	-1.54083	0.123359	0.373778
CD200	0.214558	1.3307	2.44145	0.545046	0.585722	NA
CCDC80	5.73965	-0.172259	0.503411	-0.342184	0.732213	NA
CMA1	0	NA	NA	NA	NA	NA
PSME1	1409.02	-0.169291	0.0493641	-3.42944	0.000604834	0.0105784
PPP2R3C	169.88	0.0160419	0.0959251	0.167234	0.867186	0.95244
HAUS4	27.1566	-0.089785	0.234458	-0.382947	0.701759	0.884546
JPH4	0	NA	NA	NA	NA	NA
MYH7	0.0886476	-0.400521	3.16075	-0.126717	0.899164	NA
CEBPE	0.0930821	0.753621	3.16075	0.238431	0.811547	NA
SLC7A8	11.6702	-0.654475	0.369592	-1.7708	0.0765932	NA
OSGEP	136.2	0.104624	0.115595	0.90509	0.365418	0.66877
SLC22A17	60.4305	-0.265801	0.161217	-1.64871	0.0992064	0.329587
RNF31	0	NA	NA	NA	NA	NA
SCFD1	455.584	-0.0208145	0.0645371	-0.32252	0.747059	0.904583
G2E3	165.946	-0.0502645	0.105684	-0.475609	0.634353	0.849933
HECTD1	456.555	-0.167277	0.0698862	-2.39356	0.0166858	0.11159
HNRNPC	1895.98	-0.024477	0.0413479	-0.591977	0.553866	0.804506
RPGRIP1	0	NA	NA	NA	NA	NA
SUPT16H	1569.12	0.0462465	0.047991	0.96365	0.335221	0.639576
TOX4	282.598	0.0668596	0.0791171	0.845071	0.398071	0.696872
GEMIN2	154.694	-0.145823	0.0986099	-1.47879	0.139197	0.399257
TGM1	9.20228	0.266137	0.401053	0.663595	0.50695	NA
TINF2	178.662	-0.135805	0.0955706	-1.42099	0.15532	0.424768
DAZL	0	NA	NA	NA	NA	NA
TBL1Y	0	NA	NA	NA	NA	NA
SEMA6A	35.5113	0.0892348	0.213801	0.417374	0.676405	0.872113
TRPM7	95.6483	-0.437569	0.141345	-3.09576	0.00196308	0.0250023
TYRO3	287.364	0.0174153	0.0781195	0.222932	0.823589	0.935157
WDR76	242.848	0.0618403	0.0844493	0.732278	0.463999	0.745588
CAPN3	0.736093	0.84144	1.5479	0.543601	0.586716	NA
SNAP23	138.644	-0.318084	0.110755	-2.87195	0.0040795	0.0421967
TBX15	0.466149	1.61674	1.79688	0.899748	0.368254	NA
PHGDH	707.142	-0.139257	0.0620689	-2.24358	0.0248593	0.14456
COL9A3	301.039	-0.125101	0.0771806	-1.62088	0.105043	0.339849
EZR	13489.6	0.186306	0.0354542	5.25485	1.48142e-07	1.50942e-05
MYL6	5736.78	0.0480782	0.0380531	1.26345	0.206427	0.496122
AGO1	244.101	0.103661	0.0809925	1.27989	0.200585	0.488422
TEKT2	0.709597	-0.197911	1.44682	-0.136791	0.891196	NA
CLSPN	406.111	0.236968	0.0857971	2.76196	0.00574557	0.0542604
RFFL	28.2786	-0.119887	0.234067	-0.512191	0.608517	0.837787
UNC13D	92.1265	0.308019	0.136087	2.2634	0.0236111	0.13963
MFSD11	108.366	0.0450041	0.121213	0.371282	0.710428	0.887975
DPYSL2	118.609	-0.251898	0.118999	-2.1168	0.0342765	0.176565
TGFB2	0.981356	-1.79746	1.29858	-1.38417	0.166306	NA
GPATCH2	77.3623	0.113502	0.152827	0.742682	0.457674	0.740628
NUP50	462.344	0.0636609	0.0706375	0.901234	0.367464	0.670565
CDC45	370.665	0.0258408	0.070408	0.367015	0.713608	0.889231
COMT	767.798	-0.0090016	0.0566683	-0.158847	0.873789	0.955618
ADA2	0	NA	NA	NA	NA	NA
ENSG00000093100	0	NA	NA	NA	NA	NA
VNN3	0	NA	NA	NA	NA	NA
ECHDC1	413.503	0.113126	0.0651131	1.73737	0.0823213	0.296069
LRRFIP2	245.667	0.167632	0.0836727	2.00342	0.0451319	0.210426
[truncated: 58,665 more rows]

## Sheet: Target2
Gene_name	baseMean	log2FoldChange	lfcSE	stat	pvalue	padj
TSPAN6	326.391	-0.0118903	0.0725183	-0.163963	0.86976	0.929376
TNMD	0.121802	1.04397	3.16075	0.330292	0.74118	NA
DPM1	484.075	-0.15541	0.164073	-0.947201	0.343536	0.526602
SCYL3	57.8265	-0.336761	0.165883	-2.03011	0.0423449	0.110706
C1orf112	91.6727	0.316929	0.131484	2.41039	0.0159355	0.0505729
FGR	0.0903454	-0.110174	3.16075	-0.0348568	0.972194	NA
CFH	0.379789	0.470889	1.84594	0.255094	0.798651	NA
FUCA2	630.947	0.19073	0.0566981	3.36395	0.000768353	0.00384572
GCLC	197.538	-0.0429555	0.0926485	-0.46364	0.642906	0.780923
NFYA	100.207	-0.0644304	0.120895	-0.532947	0.59407	0.745862
STPG1	13.4909	-0.107303	0.329566	-0.325589	0.744735	0.851725
NIPAL3	72.0585	-0.738488	0.15689	-4.70703	2.5135e-06	2.28742e-05
LAS1L	387.302	0.135445	0.0690379	1.96189	0.0497756	0.126612
ENPP4	30.8108	-0.287224	0.228462	-1.25721	0.208678	0.370378
SEMA3F	79.2839	-0.346251	0.137031	-2.52681	0.0115104	0.0386955
CFTR	0.388366	-0.69489	1.91664	-0.362557	0.716936	NA
ANKIB1	96.0341	-0.00766887	0.127439	-0.0601767	0.952015	0.977131
CYP51A1	0.0816061	-0.110174	3.16075	-0.0348568	0.972194	NA
KRIT1	7.56255	0.18847	0.443041	0.4254	0.670545	0.801947
RAD52	32.0041	-0.363696	0.218571	-1.66397	0.096118	0.210055
MYH16	4.89373	0.3522	0.53172	0.662379	0.507728	0.678807
BAD	355.247	0.115303	0.0647823	1.77986	0.0750996	0.173407
LAP3	291.644	0.0548036	0.0784461	0.698615	0.484793	0.659481
CD99	509.417	-0.155484	0.0571845	-2.71899	0.00654808	0.0240498
HS3ST1	1298.35	-0.0430035	0.0436615	-0.984931	0.324658	0.507757
AOC1	0.852602	-0.843037	1.41169	-0.597181	0.550387	NA
WNT16	316.926	-0.652786	0.0819212	-7.96847	1.60651e-15	5.8226e-14
HECW1	16.9783	0.0499845	0.298251	0.167592	0.866904	0.927726
MAD1L1	0.814892	1.16571	1.387	0.840454	0.400654	NA
LASP1	1674.23	0.243685	0.044886	5.42898	5.66771e-08	7.04595e-07
SNX11	218.204	0.318448	0.0878802	3.62366	0.000290462	0.00163525
TMEM176A	0.0796277	-0.110174	3.16075	-0.0348568	0.972194	NA
M6PR	31.5429	0.455956	0.219056	2.08146	0.037392	0.100147
KLHL13	17.2715	-0.448996	0.296731	-1.51314	0.130244	0.262179
CYP26B1	81.2965	-0.338039	0.142805	-2.36713	0.0179266	0.0554899
ICA1	56.9347	-0.709317	0.170716	-4.15496	3.25351e-05	0.000230339
DBNDD1	304.134	0.0351715	0.0993351	0.354069	0.723287	0.838035
ALS2	111.613	0.113741	0.111219	1.02268	0.306459	0.487937
CASP10	6.67162	-1.01499	0.487514	-2.08198	0.0373447	0.100052
CFLAR	44.4097	0.600563	0.186001	3.22881	0.00124306	0.00579563
TFPI	64.392	-0.953187	0.157754	-6.04225	1.51983e-09	2.52911e-08
NDUFAF7	50.9276	-0.0406721	0.170614	-0.238387	0.811581	0.893445
RBM5	356.629	0.102422	0.0714826	1.43283	0.151907	0.293266
MTMR7	0.601394	-0.812003	1.52973	-0.530814	0.595548	NA
SLC7A2	76.7795	0.147919	0.139017	1.06404	0.287312	0.466422
ARF5	8.40546	-0.380833	0.473379	-0.8045	0.421108	0.603477
SARM1	2.81271	0.247182	0.692253	0.357069	0.72104	0.836763
POLDIP2	844.95	0.335775	0.0485414	6.91729	4.60354e-12	1.05296e-10
PLXND1	162.74	-0.323757	0.0961487	-3.36726	0.000759199	0.00380252
AK2	958.461	0.230948	0.0467126	4.94402	7.65293e-07	7.674e-06
CD38	5.39582	-0.185775	0.525346	-0.353624	0.72362	0.838183
FKBP4	2710.77	0.394049	0.0355254	11.092	1.37111e-28	2.08094e-26
KDM1A	568.096	-0.166527	0.121826	-1.36693	0.171648	0.321619
RBM6	206.914	0.117582	0.0858688	1.36932	0.170899	0.320711
CAMKK1	70.2459	0.0885922	0.142303	0.622561	0.533573	0.699178
RECQL	70.8233	-0.0813317	0.139242	-0.584102	0.559152	0.71829
VPS50	44.2473	-0.178559	0.184443	-0.968099	0.332995	0.515758
HSPB6	1.39083	-0.9918	1.05502	-0.94008	0.347177	NA
ARHGAP33	59.6885	-0.333138	0.159433	-2.08951	0.036662	0.0984454
NDUFAB1	3379.99	0.214984	0.0301726	7.12512	1.03989e-12	2.635e-11
PDK4	4.79195	-2.0032	0.661896	-3.02646	0.00247436	0.0105295
SLC22A16	0.522321	-0.0384279	1.71774	-0.0223712	0.982152	NA
ZMYND10	9.466	-0.160376	0.399752	-0.401188	0.688281	0.814511
ABCB5	0.336839	1.04858	1.99317	0.526087	0.598827	NA
ARX	3.30767	1.19392	0.6636	1.79916	0.071994	0.168155
SLC25A13	142.868	0.384442	0.104324	3.68509	0.000228622	0.00132395
ST7	89.8866	0.267066	0.125884	2.12153	0.0338773	0.0924521
CDC27	647.544	0.0233905	0.0544024	0.429953	0.66723	0.800192
SLC4A1	0.249601	-1.22148	2.32825	-0.524634	0.599838	NA
CALCR	0.253558	-1.23854	2.31761	-0.534404	0.593062	NA
HCCS	149.596	0.312518	0.102738	3.0419	0.0023509	0.0100862
DVL2	454.478	-0.0884198	0.058839	-1.50274	0.132906	0.266182
PRSS22	54.7508	-0.430416	0.17889	-2.40604	0.0161267	0.0510653
UPF1	764.605	0.202544	0.0493001	4.10838	3.98445e-05	0.000277369
SKAP2	178.281	-0.58815	0.126533	-4.64821	3.34836e-06	2.96029e-05
SLC25A5	6062.65	-0.0299355	0.0236818	-1.26407	0.206205	0.367331
MCUB	222.856	-0.258718	0.0920068	-2.81195	0.00492424	0.0189354
HOXA11	118.504	0.50463	0.119594	4.21954	2.44796e-05	0.000178334
POLR2J	1474.62	0.228346	0.0400466	5.702	1.18408e-08	1.66687e-07
DHX33	310.611	0.344398	0.0693965	4.96276	6.94987e-07	7.05642e-06
MEOX1	0.46381	-1.08542	1.69964	-0.638618	0.523071	NA
THSD7A	0.825709	-2.9537	1.3343	-2.21367	0.0268515	NA
LIG3	186.056	0.183788	0.0960378	1.91371	0.0556575	0.13789
RPAP3	169.766	-0.140289	0.0956585	-1.46656	0.142496	0.280184
ACSM3	28.4565	-1.10535	0.256843	-4.3036	1.68047e-05	0.000126971
REXO5	57.3928	0.0352021	0.165198	0.21309	0.831256	0.905593
CIAPIN1	383.29	0.388656	0.0677519	5.73647	9.66715e-09	1.38769e-07
SPPL2B	213.542	-0.109506	0.0860649	-1.27237	0.203242	0.363342
FAM214B	26.6603	-0.708263	0.250261	-2.8301	0.00465334	0.0180798
COPZ2	0.0816061	-0.110174	3.16075	-0.0348568	0.972194	NA
PRKAR2B	48.9179	-0.600315	0.176993	-3.39174	0.000694502	0.0035282
MSL3	33.8372	-0.361862	0.204974	-1.76541	0.0774953	0.177644
CREBBP	329.268	0.194868	0.0714188	2.72852	0.00636191	0.0234916
TSPOAP1	0.397821	-0.612042	1.90108	-0.321945	0.747494	NA
MPO	0.0920234	-0.110174	3.16075	-0.0348568	0.972194	NA
PON1	0.250578	0.466906	2.32021	0.201235	0.840515	NA
GCFC2	104.822	0.173602	0.116328	1.49235	0.135607	0.269917
WDR54	368.155	-0.444967	0.0670174	-6.63957	3.14592e-11	6.50158e-10
CROT	0	NA	NA	NA	NA	NA
ABCB4	0.0903454	-0.110174	3.16075	-0.0348568	0.972194	NA
KMT2E	206.645	-0.185429	0.0958793	-1.93398	0.053115	0.132947
RHBDD2	516.832	0.159782	0.0622745	2.56577	0.0102946	0.0351929
SOX8	53.788	-0.101361	0.179893	-0.563449	0.573129	0.728727
IBTK	100.44	-0.29415	0.129642	-2.26894	0.0232718	0.0685959
ZNF195	182.781	0.156397	0.0932374	1.67741	0.0934624	0.20592
MYCBP2	203.842	0.0767486	0.0922463	0.831997	0.405411	0.588976
FBXL3	59.9858	0.0116777	0.155114	0.0752846	0.939988	0.970564
ITGAL	0	NA	NA	NA	NA	NA
PDK2	265.604	-0.12927	0.0841955	-1.53535	0.124697	0.254424
ITGA3	990.969	-0.262691	0.0504401	-5.20799	1.90897e-07	2.15777e-06
ZFX	77.5471	0.356518	0.147049	2.42448	0.0153301	0.0490254
LAMP2	182.454	-0.0417499	0.0886442	-0.470983	0.637653	0.778042
ITGA2B	16.577	-1.14865	0.328663	-3.49492	0.000474206	0.00252436
ASB4	0.441782	0.470643	1.79466	0.262247	0.793131	NA
GDE1	413.893	0.211718	0.0660082	3.20745	0.00133919	0.00618445
REX1BD	756.229	0.174966	0.0505587	3.46066	0.00053886	0.00283232
CRLF1	260.255	-0.518135	0.080709	-6.41979	1.36462e-10	2.60925e-09
OSBPL7	81.2531	-0.230871	0.148772	-1.55184	0.1207	0.248495
TMEM98	214.586	-0.0247624	0.0870812	-0.28436	0.776135	0.871074
YBX2	9.93911	-0.712415	0.404014	-1.76334	0.077843	0.178357
KRT33A	0	NA	NA	NA	NA	NA
MAP3K14	93.3564	0.656957	0.125228	5.24609	1.55365e-07	1.78382e-06
ABCC8	1.11993	-0.577165	1.17598	-0.490797	0.62357	NA
CACNG3	0	NA	NA	NA	NA	NA
TMEM132A	498.466	-0.224781	0.0598676	-3.75463	0.000173596	0.0010349
AP2B1	716.431	-0.0629168	0.0534161	-1.17786	0.238852	0.409451
TAC1	0	NA	NA	NA	NA	NA
ZNF263	138.333	0.236369	0.102113	2.31477	0.0206253	0.0622317
CX3CL1	0.0798195	-0.110174	3.16075	-0.0348568	0.972194	NA
SPATA20	267.701	-0.170255	0.079108	-2.15218	0.031383	0.0869627
CACNA1G	12.1566	-1.18585	0.366725	-3.23362	0.00122233	0.00570994
TNFRSF12A	1456.76	0.854068	0.0881958	9.68377	3.53452e-22	2.71042e-20
DLX6	0	NA	NA	NA	NA	NA
MAP3K9	65.7846	-0.0358325	0.145599	-0.246103	0.805602	0.889484
RALA	429.141	0.0969493	0.0623992	1.5537	0.120257	0.247898
BAIAP2L1	517.654	-0.0826822	0.0605667	-1.36514	0.172208	0.322333
KDM7A	32.9235	-0.92677	0.221931	-4.17595	2.96747e-05	0.00021215
ETV1	41.1203	-1.07344	0.199851	-5.37119	7.82191e-08	9.4892e-07
AGK	15.7669	0.161461	0.307493	0.525087	0.599523	0.749473
ALDH3B1	18.4569	-0.556608	0.282596	-1.96963	0.0488812	0.12475
TTC22	8.92837	-0.799061	0.409554	-1.95105	0.0510512	0.128956
PHTF2	60.4142	-0.0500972	0.156825	-0.319447	0.749388	0.854423
CCL26	15.2816	0.594202	0.30409	1.95404	0.0506968	0.128245
FARP2	128.772	0.166457	0.108708	1.53123	0.125713	0.255877
USH1C	49.632	-0.725887	0.177995	-4.07813	4.53995e-05	0.000313642
GGCT	745.39	0.106496	0.0500001	2.12992	0.0331781	0.0910196
DBF4	308.937	0.176413	0.0748614	2.35653	0.0184466	0.0568097
TBXA2R	35.5347	0.388529	0.200819	1.93472	0.0530243	0.132789
IFRD1	57.569	0.232166	0.155331	1.49466	0.135004	0.269159
LGALS14	0	NA	NA	NA	NA	NA
COX10	182.172	0.30651	0.0945073	3.24324	0.00118178	0.00555259
GTF2IRD1	97.7639	-0.0307615	0.127721	-0.240849	0.809672	0.892178
PAF1	433.433	0.251815	0.0595101	4.23146	2.32176e-05	0.00017045
VPS41	63.1556	0.0120415	0.154332	0.0780231	0.93781	0.969263
ARHGAP44	39.106	-0.205494	0.198987	-1.0327	0.301745	0.482275
ELAC2	1044.38	0.344292	0.0445753	7.72381	1.12902e-14	3.60742e-13
SCIN	0.178359	0.466904	2.59488	0.179933	0.857205	NA
ARSD	34.6861	-0.497664	0.202157	-2.46177	0.0138255	0.0450442
PNPLA4	173.783	-0.218294	0.0925384	-2.35895	0.0183265	0.0565235
MYH13	0	NA	NA	NA	NA	NA
ADIPOR2	587.932	0.097385	0.0548203	1.77644	0.0756602	0.174398
CDKL3	20.4629	-0.430743	0.263362	-1.63556	0.101932	0.219437
UPP2	0.0903454	-0.110174	3.16075	-0.0348568	0.972194	NA
PRSS21	0.664132	-0.855787	1.52118	-0.562581	0.57372	NA
MARK4	111.717	-0.187373	0.113522	-1.65055	0.0988314	0.214367
PROM1	78.7617	-0.222009	0.13818	-1.60667	0.108127	0.22904
CCDC124	1558.24	0.252712	0.0367365	6.87904	6.02566e-12	1.35904e-10
CEACAM21	0.252611	-0.110168	2.34752	-0.0469293	0.96257	NA
PAFAH1B1	694.781	0.120482	0.0523703	2.30057	0.0214159	0.0641243
NOS2	0.0796277	-0.110174	3.16075	-0.0348568	0.972194	NA
DNAH9	0.279122	-0.110167	2.09521	-0.0525805	0.958066	NA
KIAA0100	489.087	0.0935057	0.0605619	1.54397	0.122596	0.251155
SLC13A2	0	NA	NA	NA	NA	NA
GAS7	17.9841	-0.196663	0.289743	-0.678751	0.497295	0.670157
TRAPPC6A	132.01	-0.843826	0.109667	-7.69444	1.42118e-14	4.45304e-13
MATK	0.336913	1.04858	1.9926	0.526235	0.598725	NA
CEACAM7	0	NA	NA	NA	NA	NA
CD79B	5.57951	-0.829174	0.511101	-1.62233	0.104733	0.223682
SCN4A	5.822	-1.36178	0.544648	-2.5003	0.0124088	0.0411275
ST7L	20.623	0.0143082	0.287334	0.0497962	0.960285	0.980885
TKTL1	0.496599	1.00133	1.82306	0.549261	0.582826	NA
PAX6	21.3025	-0.113311	0.269542	-0.420382	0.674206	0.804384
RPUSD1	846.506	0.597391	0.0507101	11.7805	4.92005e-32	9.55801e-30
RHBDF1	72.4264	-0.0885441	0.143421	-0.617372	0.536989	0.70164
LUC7L	309.698	0.204045	0.0757526	2.69358	0.00706901	0.0257167
CACNA2D2	60.522	-0.870958	0.17688	-4.92399	8.47954e-07	8.439e-06
BAIAP3	108.126	-0.822448	0.121591	-6.76408	1.34162e-11	2.91753e-10
TSR3	890.467	0.415437	0.0501133	8.28997	1.13282e-16	4.62329e-15
PIGQ	54.774	0.281509	0.16254	1.73193	0.0832855	0.188339
CRAMP1	99.404	0.0305824	0.122465	0.249724	0.802801	0.88806
TEAD3	158.469	0.044725	0.0952419	0.469594	0.638645	0.778418
SELE	0.336913	1.04858	1.9926	0.526235	0.598725	NA
DNAJC11	738.88	0.394228	0.055854	7.0582	1.6867e-12	4.11645e-11
FMO3	0.712109	1.51689	1.51975	0.998114	0.318224	NA
MYLIP	65.4384	-0.62817	0.155991	-4.02696	5.65037e-05	0.000380237
NOX1	0.0903454	-0.110174	3.16075	-0.0348568	0.972194	NA
E2F2	175	0.338363	0.0999289	3.38604	0.000709086	0.00358978
PSMB1	5200.43	0.0895758	0.0295196	3.03445	0.00240975	0.0103023
SYN1	4.19936	-1.11348	0.646741	-1.72168	0.0851279	0.191525
JARID2	317.611	-0.140407	0.0703701	-1.99526	0.0460143	0.118765
CDKL5	12.4587	-1.13894	0.373136	-3.05235	0.00227058	0.00977727
CAMK1G	0.0796277	-0.110174	3.16075	-0.0348568	0.972194	NA
CDK11A	0.857666	0.750671	1.34907	0.556437	0.577912	NA
NADK	161.68	0.256163	0.0959346	2.67018	0.00758103	0.0273135
TFAP2B	1.84763	1.45678	0.978946	1.48811	0.136722	NA
TFAP2D	0	NA	NA	NA	NA	NA
DLEC1	1.04579	-1.13968	1.21826	-0.935501	0.34953	NA
CYTH3	145.631	-0.0939645	0.106444	-0.882764	0.377364	0.562302
ADAM22	33.9709	-0.296093	0.205358	-1.44184	0.149349	0.289574
SYPL1	310.167	-0.0872654	0.0715319	-1.21995	0.222483	0.388586
CYB561	645.973	0.18164	0.0556118	3.26621	0.00108998	0.00517634
SPAG9	179.743	-0.252359	0.0967158	-2.60929	0.00907313	0.0318084
CELSR3	29.983	-0.492752	0.218697	-2.25312	0.0242513	0.0708668
AASS	3.63309	-0.0131621	0.617094	-0.0213291	0.982983	0.992245
PLEKHG6	24.4472	0.0455789	0.244087	0.186733	0.85187	0.918708
SS18L2	530.147	0.233495	0.0597382	3.90864	9.28169e-05	0.000594442
MPND	170.745	-0.213079	0.0924356	-2.30516	0.0211577	0.0634709
MGST1	1065.02	-0.166431	0.0485385	-3.42884	0.000606166	0.00313519
CRY1	51.1258	-0.233371	0.177261	-1.31654	0.187993	0.343196
PGLYRP1	0	NA	NA	NA	NA	NA
NFIX	132.746	0.226718	0.103511	2.19027	0.0285048	0.0803121
ST3GAL1	57.312	-0.058333	0.16209	-0.359879	0.718937	0.835387
MMP25	17.0081	-0.254993	0.294753	-0.865106	0.38698	0.571141
IL32	24.6798	0.100326	0.304907	0.329038	0.742127	0.850263
PKD1	155.681	0.00721305	0.1045	0.0690245	0.94497	0.97311
MAPK8IP2	103.166	0.259559	0.124985	2.07671	0.037828	0.101092
MED24	398.112	0.140839	0.064633	2.17905	0.0293279	0.0822942
RHOBTB2	53.3137	0.243929	0.163966	1.48768	0.136837	0.271771
HEATR5B	34.1625	-0.652553	0.220207	-2.96336	0.00304302	0.0125885
SEC62	552.824	0.0793157	0.0574567	1.38044	0.167451	0.315826
RPS20	13677	-0.0799335	0.0278841	-2.86663	0.00414863	0.0163853
CSDE1	2069.86	0.0930578	0.0349858	2.65987	0.00781698	0.0280181
UBE3C	468.088	0.0208829	0.0727805	0.286929	0.774167	0.870071
REV3L	83.2633	0.0771686	0.135136	0.571043	0.567971	0.724512
TENM1	0.420743	-0.686492	1.77064	-0.387709	0.698232	NA
PAX7	0.0816061	-0.110174	3.16075	-0.0348568	0.972194	NA
MASP2	2.23677	-0.691044	0.817282	-0.845539	0.39781	NA
IYD	0.124692	1.04397	3.16075	0.330292	0.74118	NA
FAM76A	42.3441	-0.219439	0.194957	-1.12557	0.260347	0.435056
TRAF3IP3	0	NA	NA	NA	NA	NA
POMT2	153.313	0.255927	0.0981564	2.60734	0.00912477	0.0319203
VTA1	314.86	-0.0263636	0.0713658	-0.369415	0.711818	0.830946
MLXIPL	125.125	-0.650492	0.120292	-5.40761	6.38722e-08	7.8467e-07
BAZ1B	902.175	0.181243	0.0488068	3.71347	0.00020444	0.00119722
RANBP9	344.354	0.196258	0.0694573	2.82559	0.00471942	0.0182826
ETV7	5.72945	-0.907983	0.512736	-1.77086	0.0765843	0.175919
SPRTN	43.3933	0.000109635	0.185502	0.000591017	0.999528	0.999643
EEF1AKNMT	351.782	0.326476	0.0696267	4.68895	2.74616e-06	2.47596e-05
DYRK4	206.877	0.203351	0.0834463	2.43691	0.0148134	0.047624
ZNF207	1101.56	0.305639	0.0484891	6.30325	2.91476e-10	5.34863e-09
UQCRC1	2307.61	-0.0271773	0.0344978	-0.787797	0.430816	0.61203
STARD3NL	343.581	-0.0678866	0.06823	-0.994968	0.319752	0.502565
CD9	1101.47	-0.415917	0.0538244	-7.72729	1.09862e-14	3.518e-13
HHATL	0	NA	NA	NA	NA	NA
NCAPD2	1148.89	-0.101246	0.0504915	-2.0052	0.0449413	0.116408
IFFO1	1.66105	1.19001	0.958398	1.24167	0.214359	NA
GIPR	18.4823	-0.812436	0.291324	-2.78877	0.00529084	0.020101
PHF7	12.1765	-0.592483	0.368155	-1.60933	0.107544	0.228192
SEMA3G	25.2126	-0.247496	0.239385	-1.03388	0.301192	0.481563
NISCH	271.165	-0.158925	0.0797008	-1.99402	0.0461498	0.119051
STAB1	2.31115	-0.526513	0.795806	-0.66161	0.508221	NA
FUZ	11.3961	-0.368873	0.366444	-1.00663	0.314113	0.496166
SLC6A13	4.50679	0.758872	0.554727	1.36801	0.171309	0.321151
IDS	37.8699	-0.591328	0.211792	-2.79203	0.00523793	0.0199242
PRSS3	484.761	0.233893	0.061727	3.78915	0.000151162	0.000918442
ZNF200	43.695	0.0844063	0.182082	0.463562	0.642962	0.780923
CD4	1.49294	-1.14167	1.09107	-1.04638	0.295385	NA
LRRC23	62.1399	-0.109173	0.154811	-0.705202	0.480684	0.655826
BTK	0.452297	-0.109685	1.68476	-0.0651042	0.948091	NA
HFE	65.8383	-0.197233	0.152433	-1.2939	0.1957	0.353616
SCMH1	128.871	0.0226626	0.103677	0.218589	0.82697	0.903152
FYN	12.7017	-0.33808	0.336886	-1.00354	0.315598	0.497561
HIVEP2	27.0617	-0.516014	0.233758	-2.20747	0.0272811	0.0777705
FMO1	0.158554	1.04397	2.99244	0.34887	0.727187	NA
ELOA	352.405	0.30742	0.0662476	4.64047	3.47611e-06	3.06024e-05
LYPLA2	859.163	0.135113	0.0452231	2.98769	0.00281097	0.0117656
CLCN6	62.8865	-0.281565	0.162963	-1.72779	0.0840257	0.189689
MRC2	63.6498	-1.02932	0.160033	-6.43192	1.26002e-10	2.41878e-09
NME1-NME2	0	NA	NA	NA	NA	NA
SLC6A7	0.0816061	-0.110174	3.16075	-0.0348568	0.972194	NA
TSPAN9	128.023	0.0331886	0.107603	0.308436	0.757751	0.859809
BTBD7	96.4671	0.012636	0.126489	0.0998976	0.920426	0.958122
APBA3	172.847	-0.0493216	0.0980081	-0.50324	0.614796	0.76131
MKS1	99.1343	-0.0392457	0.118467	-0.331278	0.740434	0.849258
ABHD5	96.0967	0.506021	0.127841	3.9582	7.55169e-05	0.000492737
ANOS1	0	NA	NA	NA	NA	NA
AKAP8L	497.62	0.0132723	0.0579362	0.229084	0.818804	0.897594
MBTD1	96.3538	-0.57674	0.129812	-4.4429	8.87538e-06	7.16026e-05
UTP18	695.519	0.283275	0.0550563	5.14518	2.6726e-07	2.93442e-06
RNF216	403.734	0.384569	0.0626996	6.13352	8.5953e-10	1.48733e-08
TTC19	479.707	-0.0179879	0.0594987	-0.302325	0.762405	0.862479
PTBP1	4702.77	0.316453	0.0355726	8.89596	5.79166e-19	3.27072e-17
DPF1	119.224	0.360748	0.114798	3.14247	0.0016753	0.00750128
SYT7	234.498	-0.145808	0.0821142	-1.77567	0.0757868	0.174579
LARS2	190.889	0.291797	0.0898268	3.24844	0.00116039	0.00546616
PIK3C2A	54.7022	-0.0119031	0.168585	-0.0706059	0.943711	0.972276
PLAUR	85.8998	-0.642316	0.134497	-4.77567	1.79108e-06	1.68511e-05
ANLN	345.199	-0.0157266	0.072131	-0.218028	0.827407	0.903477
WIZ	210.047	0.202798	0.0912741	2.22186	0.0262926	0.0755291
RABGAP1	160.115	-0.102451	0.0942126	-1.08744	0.276842	0.453415
DCN	0.0903454	-0.110174	3.16075	-0.0348568	0.972194	NA
QPCTL	0.694393	0.0926513	1.43906	0.0643831	0.948665	NA
PPP5C	863.818	0.271138	0.0592387	4.57704	4.71612e-06	4.02542e-05
CEP68	75.8695	-0.144237	0.13855	-1.04105	0.297854	0.477734
MAP4K3	39.7154	-0.127005	0.209908	-0.60505	0.545146	0.707423
ZBTB32	0.124692	1.04397	3.16075	0.330292	0.74118	NA
TYROBP	0.249793	-1.22331	2.13026	-0.574256	0.565795	NA
TMEM159	125.696	-0.34444	0.107648	-3.1997	0.00137573	0.00632912
GABRA3	0	NA	NA	NA	NA	NA
BRCA1	257.58	0.144833	0.0784245	1.84678	0.0647784	0.155055
ERCC1	253.052	0.00215169	0.0832807	0.0258366	0.979388	0.990514
CD22	30.5261	0.229602	0.223341	1.02803	0.303934	0.484763
SEMA3B	133.472	-0.563407	0.118087	-4.7711	1.83222e-06	1.71786e-05
MBTPS2	45.2184	0.100187	0.175713	0.570174	0.56856	0.724879
PRICKLE3	162.237	-0.111561	0.0959527	-1.16267	0.244965	0.41647
LTF	0.121802	1.04397	3.16075	0.330292	0.74118	NA
EXTL3	319.693	-0.0240635	0.0755648	-0.318449	0.750144	0.854743
NR1H4	0	NA	NA	NA	NA	NA
ELOVL5	360.839	-0.317824	0.0759394	-4.18523	2.84873e-05	0.000204564
ALOX5	2.57935	-0.634887	0.761129	-0.834139	0.404203	NA
KDM5D	9.13954	-0.380159	0.406982	-0.934092	0.350256	0.533263
CALCOCO1	70.7324	-0.644221	0.143964	-4.47489	7.64509e-06	6.23678e-05
UBR7	350.925	0.298561	0.0700316	4.26324	2.01486e-05	0.000149992
MAP4K5	85.7063	0.228978	0.131748	1.738	0.0822104	0.1864
EHD3	0.0798195	-0.110174	3.16075	-0.0348568	0.972194	NA
PSMC4	1407.16	0.468765	0.0436574	10.7374	6.79554e-27	8.60966e-25
MAN2B2	3.16072	0.366539	0.705041	0.519884	0.603145	0.75251
SLC7A14	0.301073	1.04879	2.05138	0.51126	0.609169	NA
CLDN11	0.096753	1.04397	3.16075	0.330292	0.74118	NA
SLC25A39	3411.54	0.117506	0.0288984	4.06617	4.77924e-05	0.000328925
MVP	667.515	-0.150147	0.0520566	-2.88431	0.00392276	0.0156203
NUB1	247.211	-0.162017	0.0802919	-2.01785	0.0436064	0.113392
PGM3	248.905	-0.0887612	0.0798851	-1.11111	0.266521	0.441826
RWDD2A	52.137	-0.49588	0.169988	-2.91714	0.00353254	0.0142534
CLK1	298.801	-0.486015	0.074353	-6.5366	6.29349e-11	1.24587e-09
POLR3B	83.0216	0.300802	0.141093	2.13195	0.0330111	0.0906809
ANGEL1	108.617	-0.34083	0.130203	-2.61768	0.0088529	0.0311487
RNF14	93.5695	-0.0945086	0.124214	-0.760852	0.446745	0.626223
DNASE1L1	73.6274	-0.322588	0.142795	-2.2591	0.0238773	0.0700268
DDX11	430.325	0.329063	0.0618714	5.3185	1.04628e-07	1.23736e-06
HEBP1	336.319	-0.087733	0.0677714	-1.29454	0.195478	0.353378
GPRC5A	2191.19	0.357477	0.059226	6.03581	1.58167e-09	2.61577e-08
MAMLD1	32.4632	0.096779	0.212413	0.455617	0.648665	0.785624
CD6	0.124692	1.04397	3.16075	0.330292	0.74118	NA
TACC3	844.201	0.246461	0.047771	5.15922	2.4798e-07	2.74133e-06
UFL1	101.279	-0.461044	0.163933	-2.81239	0.00491746	0.0189199
POLA2	203.824	0.400188	0.0870424	4.59762	4.27342e-06	3.69518e-05
ZC3H3	278.862	0.173776	0.0790083	2.19947	0.0278448	0.0790107
CAPN1	1481.48	0.165264	0.0446907	3.69794	0.000217352	0.00126927
ACP3	0.285926	-0.110167	2.08143	-0.0529285	0.957789	NA
MDH1	2155.67	-0.097289	0.0353878	-2.74922	0.0059737	0.0222772
SLC30A9	105.151	-0.248524	0.116485	-2.13352	0.0328823	0.0904123
MTMR11	39.3967	-0.794675	0.199373	-3.98587	6.72341e-05	0.000446287
COX15	148.451	0.012202	0.117979	0.103425	0.917626	0.957175
CCDC88C	82.7924	-0.18378	0.131799	-1.3944	0.163196	0.309847
YAF2	76.5026	0.0650485	0.147936	0.439708	0.660149	0.794578
ZMYND11	202.028	0.236945	0.0913476	2.59388	0.00948997	0.0329055
WAS	3.34717	0.987678	0.722337	1.36734	0.17152	0.321503
DPEP1	4.12119	-1.03869	0.61238	-1.69615	0.0898567	0.19991
BID	725.253	0.321542	0.0589189	5.45737	4.83241e-08	6.11713e-07
MATR3	2.63009	-5.6708e-05	0.778471	-7.28454e-05	0.999942	NA
NPC1L1	1.6438	-0.937329	0.981959	-0.95455	0.339805	NA
XYLT2	204.217	-0.173822	0.0939866	-1.84943	0.0643956	0.154393
RGPD5	0	NA	NA	NA	NA	NA
STMN4	0.0903454	-0.110174	3.16075	-0.0348568	0.972194	NA
NUDCD3	404.003	0.143071	0.0726171	1.97021	0.048814	0.124611
ISL1	14.5267	-0.157434	0.319662	-0.492501	0.622366	0.767553
CHDH	102.028	0.0423438	0.125414	0.337634	0.735639	0.846322
IL20RA	5.88237	-0.610457	0.522176	-1.16906	0.242379	0.413374
CLCA1	0	NA	NA	NA	NA	NA
CLCA4	0	NA	NA	NA	NA	NA
GLT8D1	270.948	-0.0728305	0.0768181	-0.94809	0.343083	0.526237
ATP2C1	233.691	-0.0730909	0.0854928	-0.854936	0.392586	0.576611
IGF1	0	NA	NA	NA	NA	NA
SLC38A5	438.061	0.536314	0.0692705	7.74232	9.76201e-15	3.16072e-13
RALBP1	440.187	0.0133559	0.0615099	0.217133	0.828104	0.903849
RUFY3	110.584	0.0312456	0.115486	0.270557	0.786732	0.877126
CNTN1	4.359	-0.45806	0.582366	-0.78655	0.431545	0.612589
SLC11A1	0	NA	NA	NA	NA	NA
WWTR1	203.026	0.0585484	0.0904397	0.647375	0.517389	0.686429
AGPS	210.43	-0.119225	0.0863075	-1.3814	0.167157	0.315476
ZNF806	0.0816061	-0.110174	3.16075	-0.0348568	0.972194	NA
STEEP1	57.579	0.0852059	0.165706	0.514198	0.607114	0.755275
ATP1A2	0	NA	NA	NA	NA	NA
TTC27	149.906	0.291399	0.0985396	2.95718	0.00310465	0.0127674
ZNF582	0	NA	NA	NA	NA	NA
VSIG2	1.01238	-0.957131	1.30893	-0.731234	0.464636	NA
PHLDB1	167.583	-0.286573	0.0962982	-2.9759	0.00292134	0.0121402
MARCO	0.171843	-0.687243	2.62785	-0.261523	0.793689	NA
CYP24A1	626.866	-0.515862	0.119702	-4.30954	1.63594e-05	0.000123822
PRDM11	42.6849	-0.0883028	0.191308	-0.461574	0.644387	0.781741
SYT13	24.8457	-0.293706	0.26608	-1.10383	0.269669	0.445171
SNAI2	1.04214	0.493254	1.19534	0.412649	0.679864	NA
CD74	2.87665	1.06508	0.722087	1.475	0.140212	0.276815
HGF	0	NA	NA	NA	NA	NA
ZRANB1	256.6	0.17469	0.0758442	2.30328	0.0212631	0.0637063
NCDN	263.573	0.397587	0.0849266	4.68153	2.84736e-06	2.56245e-05
ADGRA2	53.6549	-0.627179	0.175502	-3.57363	0.000352062	0.00194154
CCT8L1P	0	NA	NA	NA	NA	NA
ZFP64	77.8469	-0.256975	0.14122	-1.81967	0.0688088	0.162566
MNAT1	307.162	0.08162	0.084627	0.964468	0.334811	0.517552
SAMD4A	40.1554	0.457925	0.192757	2.37565	0.0175179	0.0545608
RUNX3	439.26	0.0270623	0.064953	0.416643	0.676939	0.80596
MRE11	107.987	0.162643	0.121487	1.33877	0.180647	0.333674
PLEKHB1	85.5862	-0.760256	0.137281	-5.53795	3.06041e-08	4.02075e-07
SERPINB1	447.856	-0.782555	0.0639682	-12.2335	2.05861e-34	4.76095e-32
CYP3A43	0	NA	NA	NA	NA	NA
SLC7A9	0.935431	-0.772127	1.25774	-0.613901	0.539281	NA
SPAST	40.8934	-0.145352	0.186954	-0.777472	0.43688	0.617667
NRXN3	0.431162	-0.0514827	1.70017	-0.030281	0.975843	NA
OSBPL5	136.593	-0.191188	0.102118	-1.87222	0.0611765	0.148483
AQR	186.028	0.0856319	0.0896427	0.955258	0.339447	0.522144
CPS1	69.5339	-0.503554	0.157472	-3.19774	0.00138508	0.00636009
C8B	0	NA	NA	NA	NA	NA
FHL1	90.4715	-0.464794	0.138532	-3.35515	0.000793229	0.00395123
RTF2	849.028	0.22873	0.0524678	4.35945	1.30392e-05	0.00010084
GABRA1	0.172983	0.466903	2.62194	0.178075	0.858664	NA
NLRP2	235.502	0.175246	0.0813456	2.15434	0.0312137	0.0865831
SLC45A4	123.761	0.236332	0.107443	2.19961	0.0278348	0.0790091
RNF10	533.479	-0.0353931	0.0534028	-0.662758	0.507485	0.678688
ZNF839	102.963	0.0816856	0.118935	0.68681	0.492202	0.665423
ZDHHC6	679.801	0.154495	0.0548493	2.81671	0.00485185	0.0186965
GRAMD1B	19.6925	-0.632497	0.281753	-2.24486	0.024777	0.0720416
RNH1	1316.37	0.211285	0.0398352	5.30397	1.13312e-07	1.33249e-06
NDUFS1	566.995	-0.0216124	0.0571407	-0.378232	0.705259	0.82679
RB1CC1	142.826	-0.327135	0.108811	-3.00645	0.00264321	0.0111466
ERP44	162.953	0.0632487	0.0981188	0.644613	0.519178	0.687987
ALAS1	392.137	0.0174038	0.0679857	0.255992	0.797957	0.885198
BIRC3	19.417	-1.00631	0.309917	-3.24702	0.00116618	0.00548991
AKAP11	88.1324	-0.244176	0.130692	-1.86832	0.0617169	0.14957
GLRX2	390.106	0.349849	0.0650567	5.3776	7.54837e-08	9.17321e-07
SNAPC1	126.674	0.0868893	0.125296	0.693472	0.488014	0.661921
DERA	173.56	-0.165467	0.103664	-1.59618	0.110449	0.232603
STRAP	1986.18	0.298121	0.0406594	7.33215	2.26494e-13	6.23821e-12
ABCC2	23.4691	-0.50236	0.248876	-2.01851	0.0435377	0.113256
DEF6	219.53	-0.087372	0.092452	-0.945053	0.344632	0.527557
PLEKHO1	87.9357	0.109627	0.131421	0.834171	0.404185	0.587722
GCLM	221.218	0.322355	0.0914746	3.52398	0.000425115	0.0022915
UBR2	152.035	-0.282951	0.104004	-2.72059	0.00651652	0.023963
EHD2	654.445	0.0710086	0.0629799	1.12748	0.259539	0.434005
DEPDC1	339.35	-0.122412	0.068283	-1.79272	0.0730174	0.16987
CCDC28A	110.003	-0.319652	0.112672	-2.83701	0.00455382	0.0177594
RRAGD	128.299	-0.310211	0.10924	-2.83971	0.00451545	0.0176498
HSF2	96.3934	-0.028464	0.1317	-0.216127	0.828889	0.904142
PHF20	273.847	-0.152267	0.0799229	-1.90518	0.0567568	0.140113
HSD17B6	0.096753	1.04397	3.16075	0.330292	0.74118	NA
NR1H3	111.487	-0.147693	0.118937	-1.24178	0.214319	0.377677
TYMP	424.305	0.0514393	0.0655889	0.784268	0.432883	0.61389
NCAPH2	583.772	0.341428	0.0550214	6.20537	5.45687e-10	9.73153e-09
TOMM34	751.129	0.221311	0.0512938	4.31458	1.59908e-05	0.000121474
SEC63	148.376	-0.0519556	0.106638	-0.487217	0.626105	0.770208
KPNA6	185.383	0.379947	0.102799	3.69603	0.000218998	0.00127652
VIM	44.607	0.170442	0.215895	0.789465	0.429841	0.611386
RTEL1-TNFRSF6B	0.121802	1.04397	3.16075	0.330292	0.74118	NA
FAS	82.3973	0.0475383	0.142433	0.333759	0.738562	0.848153
RNASET2	235.622	-0.080443	0.0801985	-1.00305	0.315837	0.497809
CD44	1783.33	-0.224843	0.0425156	-5.28848	1.23338e-07	1.43994e-06
KCNG1	116.035	-0.127623	0.111911	-1.1404	0.254121	0.427398
AGPAT4	65.1188	-0.599887	0.155158	-3.86631	0.000110496	0.000695431
SLAMF7	0.582652	-0.483621	1.63713	-0.295408	0.767682	NA
BTN3A1	6.13612	-0.96112	0.506199	-1.8987	0.0576041	0.14182
MIPEP	212.219	0.0223244	0.0851572	0.262155	0.793202	0.881703
PRKCH	120.786	-0.169711	0.118651	-1.43034	0.15262	0.294331
INSRR	0.0920234	-0.110174	3.16075	-0.0348568	0.972194	NA
IFNGR1	194.338	-0.34252	0.0892638	-3.83717	0.00012446	0.000773629
B4GALT7	4.81821	-0.0258479	0.555713	-0.0465131	0.962901	0.982594
SH2D2A	22.0669	0.193961	0.252877	0.767018	0.443071	0.623363
VRK2	147.641	0.190464	0.0979102	1.94529	0.0517402	0.130357
TNFRSF1B	1.55548	-1.28926	1.05889	-1.21756	0.223393	NA
VEZT	155.207	-0.0351068	0.100595	-0.348994	0.727094	0.840241
POU2F2	18.4599	0.0743123	0.269459	0.275783	0.782715	0.87482
BRD9	414.498	0.40802	0.076039	5.36593	8.05317e-08	9.73732e-07
SNX1	437.964	-0.123574	0.0672806	-1.8367	0.0662549	0.157915
TBPL1	154.513	0.0427737	0.105337	0.406068	0.684693	0.811936
ARNTL2	70.6125	-0.0788794	0.154548	-0.510387	0.60978	0.757546
BCLAF1	570.094	0.265922	0.0561385	4.73689	2.17028e-06	2.00386e-05
SLC39A9	293.608	0.0307627	0.0736235	0.417838	0.676066	0.805749
ANK1	6.08778	-0.981901	0.516424	-1.90135	0.0572567	0.141087
IBSP	0.296343	-0.110167	2.06128	-0.0534458	0.957377	NA
TFB1M	289.661	-0.104507	0.0728708	-1.43414	0.151532	0.292893
RABEP1	423.219	0.278499	0.0623155	4.46918	7.85203e-06	6.38416e-05
HMGB3	623.783	-0.0698427	0.0618931	-1.12844	0.259134	0.433528
NUP160	126.172	-0.159356	0.114915	-1.38673	0.165524	0.313369
BAK1	127.891	0.464663	0.114977	4.04135	5.31444e-05	0.000361323
MUSK	0.159639	-0.687243	3.0182	-0.227699	0.81988	NA
IKZF2	1.96926	-0.765547	0.916884	-0.834945	0.403749	NA
GRN	1253.15	-0.379835	0.0425623	-8.9242	4.48951e-19	2.56518e-17
FAM13B	55.1778	0.263725	0.169661	1.55442	0.120084	0.247611
ARHGAP31	4.24064	0.107136	0.603581	0.1775	0.859115	0.923326
CENPQ	41.8738	-0.231672	0.193916	-1.1947	0.232203	0.401234
SARS1	813.282	0.135736	0.0455429	2.98041	0.00287865	0.0119937
RANBP3	465.406	0.406907	0.0642778	6.33045	2.4444e-10	4.53693e-09
ARID4A	73.8331	-0.350344	0.1538	-2.27792	0.0227315	0.0673028
EIPR1	296.698	0.0119452	0.0755821	0.158043	0.874423	0.932044
PNPLA6	571.099	-0.0740772	0.0537698	-1.37767	0.168304	0.317025
IFT88	81.8872	-0.485397	0.136987	-3.54337	0.000395051	0.00215093
ALG1	200.471	0.442807	0.0949286	4.66464	3.09162e-06	2.75167e-05
ZCCHC8	99.6542	-0.160946	0.123806	-1.29999	0.193604	0.350848
ABCF2	815.8	0.470682	0.0556483	8.45816	2.71638e-17	1.20297e-15
CHPF2	128.559	0.379787	0.105273	3.60763	0.000309005	0.00172763
LRRC7	0.212148	0.466905	2.44897	0.190654	0.848797	NA
FUT8	67.3982	-0.301676	0.159087	-1.8963	0.0579207	0.142263
UBA6	118.65	-0.266503	0.119768	-2.22516	0.0260703	0.0750087
GAB2	17.2624	0.317959	0.283882	1.12004	0.262697	0.437729
ATP6V0A1	300.866	-0.0871822	0.0726642	-1.1998	0.230219	0.398782
PIAS1	189.834	-0.0718175	0.0880078	-0.816035	0.41448	0.597689
SLC4A7	60.4186	0.114464	0.15397	0.743416	0.45723	0.634944
APBA2	1.56249	-0.279018	0.967128	-0.288502	0.772963	NA
MAP2K3	793.629	0.635799	0.0539558	11.7837	4.73662e-32	9.32602e-30
EFCAB1	0	NA	NA	NA	NA	NA
TMSB10	29064.7	-0.0669584	0.0245998	-2.72191	0.00649056	0.0238867
ASTE1	24.7435	0.0183892	0.253379	0.0725757	0.942144	0.971491
RNF19A	25.7455	-0.183284	0.242589	-0.755531	0.449931	0.628623
PEX3	122.332	0.126107	0.112508	1.12087	0.262344	0.43744
GABARAPL2	636.505	-0.315601	0.0519858	-6.07091	1.27187e-09	2.16486e-08
MYOC	0	NA	NA	NA	NA	NA
SH3YL1	58.4379	-0.866022	0.170012	-5.09388	3.50817e-07	3.75286e-06
FAM136A	1214.69	0.553349	0.0411006	13.4633	2.57136e-41	1.07042e-38
VCL	483.793	0.126111	0.0593473	2.12497	0.0335893	0.0918452
DEPDC1B	109.551	-0.174523	0.117559	-1.48455	0.137662	0.27311
DAPK2	10.3393	-0.560732	0.390245	-1.43687	0.150755	0.291906
NSMAF	261.449	0.187987	0.0770169	2.44085	0.0146525	0.0472213
ADSS2	264.347	0.0446392	0.0779593	0.572596	0.566919	0.723736
STAP1	0	NA	NA	NA	NA	NA
TIMP2	1022.12	-0.0118932	0.0533567	-0.222899	0.823614	0.900973
RFC1	606.487	0.0647497	0.0539374	1.20046	0.229961	0.398446
TBC1D23	78.0405	-0.164012	0.139669	-1.17428	0.240281	0.411317
CUL3	626.842	0.133915	0.0544999	2.45715	0.0140043	0.0454742
MYOM2	28.2448	0.0421606	0.233024	0.180929	0.856424	0.921688
OTC	0.41141	-1.94781	1.82997	-1.0644	0.28715	NA
CYP46A1	0.171843	-0.687243	2.62785	-0.261523	0.793689	NA
ZZZ3	157.305	-0.160481	0.10511	-1.5268	0.126812	0.257332
SLC18A1	0.096753	1.04397	3.16075	0.330292	0.74118	NA
USP2	46.9474	0.018998	0.197538	0.0961739	0.923382	0.960017
CASR	0.0796277	-0.110174	3.16075	-0.0348568	0.972194	NA
TUBG2	114.318	-0.45927	0.116014	-3.95875	7.53435e-05	0.000492046
RPL26L1	536.371	0.265071	0.0658382	4.02609	5.67109e-05	0.000381301
FLT4	0.161426	-0.687243	2.6846	-0.255994	0.797955	NA
NSUN2	857.94	0.489541	0.0478817	10.224	1.54892e-24	1.56721e-22
FBXO42	135.711	0.0276124	0.108087	0.255465	0.798364	0.885274
MFAP3	80.7644	-0.136852	0.133999	-1.02129	0.307116	0.488662
MRI1	96.9035	-0.0952296	0.137565	-0.692249	0.488781	0.662654
METTL1	239.429	0.465605	0.0836167	5.56833	2.57199e-08	3.43167e-07
HOXC8	16.6305	-0.125069	0.291005	-0.429784	0.667353	0.800208
AGA	26.0649	-0.594258	0.242485	-2.4507	0.014258	0.0461437
PI4K2B	149.874	-0.218252	0.106182	-2.05545	0.0398351	0.105374
BOD1L1	289.618	-0.0713267	0.0869971	-0.819874	0.412288	0.595818
MAT2B	188.65	-0.359818	0.104814	-3.43293	0.00059709	0.00309484
TLL1	0.487783	-1.05152	1.79752	-0.584985	0.558558	NA
EDC4	0.38872	0.470845	1.83663	0.256364	0.79767	NA
TRIO	254.592	0.112982	0.084985	1.32943	0.183706	0.337912
VCAN	708.636	0.517054	0.0748836	6.90477	5.02864e-12	1.14659e-10
CLEC16A	104.406	0.202259	0.118306	1.70962	0.0873361	0.195377
MSR1	0.555291	1.98149	3.11391	0.636335	0.524558	NA
CDH1	177.845	-0.733179	0.132236	-5.54449	2.94811e-08	3.89429e-07
MTREX	463.074	0.0381058	0.0602555	0.632404	0.527123	0.693713
DNAH5	7.81233	-0.242037	0.436228	-0.554841	0.579004	0.732808
ZFYVE16	78.7598	-0.223921	0.137783	-1.62517	0.104126	0.222825
RIPOR1	415.974	0.171928	0.0614085	2.79975	0.00511418	0.0195471
C6	0.0920234	-0.110174	3.16075	-0.0348568	0.972194	NA
RAI14	325.335	0.245957	0.0736738	3.33846	0.00084244	0.00415798
SOX30	0.749339	-0.283898	1.51395	-0.187521	0.851252	NA
PNKP	276.917	-0.108908	0.0751186	-1.44981	0.147111	0.286398
BEST2	0.257987	-0.110167	2.14149	-0.051444	0.958972	NA
PHLPP2	40.8315	0.473413	0.1942	2.43777	0.0147783	0.0475321
SPDL1	179.039	0.0954529	0.0914544	1.04372	0.296614	0.476217
STAU2	77.0532	-0.473123	0.13727	-3.44666	0.000567554	0.00295436
SLC66A1	9.82396	0.425862	0.404712	1.05226	0.292681	0.472401
CTNS	91.0799	0.517724	0.129973	3.98331	6.79622e-05	0.000450095
RTN4R	226.406	0.0779176	0.0825889	0.943439	0.345456	0.528122
PHF23	497.959	0.205265	0.0584301	3.51301	0.000443069	0.0023751
CDH10	0.279122	-0.110167	2.09521	-0.0525805	0.958066	NA
INPP4A	96.3629	-0.268398	0.127726	-2.10135	0.0356102	0.0961707
RAB27B	7.6586	-0.658509	0.45491	-1.44756	0.147741	0.287279
PSMA4	3278.5	0.219973	0.0339264	6.48383	8.94251e-11	1.74421e-09
MYO16	0.171951	-0.687243	2.62728	-0.261579	0.793646	NA
LSG1	108.505	0.663377	0.120721	5.49511	3.90472e-08	5.04807e-07
PARP3	3.18797	-0.84014	0.711488	-1.18082	0.237674	0.407929
TNC	0.0903454	-0.110174	3.16075	-0.0348568	0.972194	NA
THAP3	177.808	0.0403766	0.0934314	0.432153	0.66563	0.798851
RIPOR3	0.0796277	-0.110174	3.16075	-0.0348568	0.972194	NA
TDP1	157.367	-0.111499	0.0943663	-1.18156	0.237382	0.407635
AIFM2	329.022	0.476083	0.0765961	6.2155	5.11602e-10	9.1573e-09
C2orf83	0.0933556	1.04397	3.16075	0.330292	0.74118	NA
SPATA7	33.2393	-0.438747	0.210947	-2.0799	0.037535	0.100493
MED17	63.4331	0.128126	0.153133	0.836699	0.402762	0.586296
RETSAT	411.715	-0.24892	0.0617442	-4.03147	5.5428e-05	0.000373537
CAPG	1063.98	-0.230512	0.0500914	-4.60184	4.18778e-06	3.62758e-05
AP2S1	3067.4	0.180346	0.0361349	4.99093	6.00908e-07	6.16131e-06
USH2A	0.176381	0.466904	2.6047	0.179254	0.857738	NA
ZPBP	0	NA	NA	NA	NA	NA
TG	0.360619	-0.696532	1.95448	-0.356378	0.721558	NA
ADAM28	0.174962	0.466904	2.61184	0.178764	0.858123	NA
BARX2	0	NA	NA	NA	NA	NA
DCUN1D1	102.03	-0.388636	0.121338	-3.20293	0.00136036	0.00627033
JADE2	219.512	0.104039	0.0811925	1.28139	0.200056	0.359226
ZIC2	306.726	-0.290956	0.0760136	-3.82768	0.000129358	0.0007993
LCP2	0.354932	0.471503	1.99268	0.236617	0.812954	NA
TRIT1	238.53	0.183834	0.0847204	2.16989	0.0300154	0.0838267
ADRB1	6.05999	-0.306845	0.530679	-0.578213	0.563121	0.720592
GUCA2B	0	NA	NA	NA	NA	NA
CUL7	175.835	-0.434665	0.1001	-4.3423	1.41001e-05	0.00010824
CTNNA1	1682.26	-0.0771018	0.0384804	-2.00366	0.045106	0.116772
PHKA2	106.354	-0.241265	0.120302	-2.0055	0.0449098	0.116388
CNTLN	48.657	-0.117243	0.194475	-0.602868	0.546596	0.708638
EPHA3	0.096753	1.04397	3.16075	0.330292	0.74118	NA
HSPA5	3367.19	0.120297	0.0413151	2.91169	0.00359476	0.0144724
DSG2	363.412	-0.566372	0.0788369	-7.18409	6.76541e-13	1.75395e-11
GEMIN8	65.1075	-0.213514	0.160011	-1.33437	0.182082	0.335559
OFD1	108.018	-0.177477	0.116841	-1.51897	0.128771	0.260091
GPM6B	0	NA	NA	NA	NA	NA
MAGEC2	0.171843	-0.687243	2.62785	-0.261523	0.793689	NA
PREX2	0.240861	-1.18438	2.35286	-0.503377	0.614699	NA
WDR37	66.0429	-0.117018	0.151717	-0.77129	0.440535	0.620874
YTHDC2	71.8936	0.0309341	0.14583	0.212125	0.832009	0.905866
CTPS2	47.4178	0.229014	0.174904	1.30937	0.190411	0.346562
ATP6V1H	329.557	0.0894242	0.067424	1.3263	0.184741	0.339131
POLR2B	997.41	0.169898	0.0465688	3.64831	0.000263966	0.00150882
FAM214A	10.3755	-1.35038	0.411866	-3.27869	0.00104289	0.00499081
ARAP2	18.147	-0.231662	0.279781	-0.828011	0.407664	0.591306
TPR	1001.84	-0.0420457	0.0480573	-0.874909	0.381624	0.566506
CP	1.02642	-0.373778	1.19501	-0.312783	0.754446	NA
KATNIP	77.2655	-0.158902	0.1398	-1.13664	0.255689	0.42939
DTNBP1	194.652	0.16206	0.0908379	1.78406	0.0744145	0.172288
XK	32.2738	0.620746	0.211631	2.93315	0.00335542	0.0136484
ANO2	0.962009	2.95474	1.4209	2.07949	0.037572	NA
C12orf4	53.233	0.444465	0.16767	2.65083	0.00802935	0.0286805
SCML1	10.9163	-0.0230449	0.398646	-0.0578078	0.953902	0.978199
WWC3	75.2515	0.0251786	0.144741	0.173957	0.861899	0.924597
ARHGAP6	0.0798195	-0.110174	3.16075	-0.0348568	0.972194	NA
FAM184B	0.738107	-1.06058	1.4481	-0.732392	0.463929	NA
MAP4	1374.57	0.0397325	0.0400986	0.990869	0.321749	0.505145
GOPC	287.081	-0.036615	0.0756433	-0.484049	0.628351	0.771864
ROS1	0.364852	1.04845	1.96043	0.534808	0.592782	NA
USP28	97.9156	-0.00572946	0.12745	-0.0449547	0.964143	0.983379
HDAC9	2.81858	-0.413312	0.747243	-0.553116	0.580184	0.733792
TSPAN17	473.494	0.23799	0.0652893	3.64516	0.000267221	0.00152146
NOP16	1024.2	0.636693	0.0436318	14.5924	3.13909e-48	1.90569e-45
CC2D2A	64.9825	0.308281	0.148868	2.07083	0.0383744	0.102252
RRM2B	105.982	-0.540053	0.126582	-4.26642	1.98638e-05	0.000148039
ZNF800	64.7333	0.18644	0.159183	1.17123	0.241506	0.41267
TNFRSF17	0	NA	NA	NA	NA	NA
SNX29	27.9214	-0.231156	0.240158	-0.962517	0.33579	0.518653
LMO3	0.35474	0.471504	1.99296	0.236585	0.812979	NA
MRPS10	449.148	0.194356	0.0606738	3.2033	0.00135864	0.00626434
GUCA1A	0	NA	NA	NA	NA	NA
RSF1	361.879	-0.205508	0.069632	-2.95134	0.00316399	0.0129748
VPS13D	104.46	-0.185634	0.12728	-1.45847	0.144712	0.283172
CELF2	0.169973	-0.687243	2.63765	-0.260551	0.794439	NA
FAM120A	802.699	0.0994843	0.0528193	1.88348	0.0596349	0.145639
R3HDM1	161.082	-0.0497546	0.0979175	-0.508128	0.611363	0.75878
COL9A2	20.0014	0.051092	0.273314	0.186935	0.851711	0.918664
KITLG	1262.26	-0.441976	0.0654638	-6.75145	1.46373e-11	3.15481e-10
ERCC8	103.688	0.0700087	0.119355	0.586559	0.5575	0.7168
ADAMTS6	1.45121	-1.3318	1.1896	-1.11954	0.262908	NA
H6PD	41.0509	-0.649509	0.188576	-3.44428	0.000572582	0.00297628
VAMP3	646.061	0.128604	0.0575715	2.23382	0.0254948	0.0736
PER3	17.4759	-1.00831	0.302235	-3.33619	0.000849338	0.00417787
UTS2	28.4862	-0.186924	0.225986	-0.827149	0.408152	0.591778
TNFRSF9	0.159639	-0.687243	3.0182	-0.227699	0.81988	NA
EPN3	29.8489	-0.72359	0.233039	-3.10502	0.00190269	0.00839559
LTBP1	15.1028	-0.775708	0.322997	-2.40159	0.0163239	0.0515726
RCN1	177.556	0.0912731	0.0912713	1.00002	0.317301	0.499522
ELN	0.503242	-2.23092	1.5251	-1.4628	0.143522	NA
RFC2	64.5838	0.362086	0.160822	2.25147	0.0243557	0.0711149
ARID1B	110.206	0.0030904	0.11891	0.0259895	0.979266	0.990514
CLPTM1L	1444.66	0.410459	0.0397875	10.3163	5.94955e-25	6.28152e-23
NEDD4L	247.47	0.250504	0.0795117	3.15053	0.00162975	0.00732207
FOXP3	1.60564	-0.420845	1.05282	-0.39973	0.689356	NA
PPP1R3F	2.99767	-0.851971	0.739708	-1.15177	0.249417	0.422068
HEXB	762.063	-0.0959068	0.0483831	-1.98224	0.0474527	0.121593
PTCD2	101.49	0.108101	0.125649	0.860344	0.389599	0.574018
NEXMIF	0.0796277	-0.110174	3.16075	-0.0348568	0.972194	NA
JKAMP	411.06	0.0248401	0.0656642	0.37829	0.705215	0.82679
DKK3	1.00833	-1.66582	1.30223	-1.27921	0.200825	NA
ARHGEF5	97.8112	-0.0692991	0.123128	-0.562821	0.573557	0.729017
NFE2L3	137.787	0.123255	0.113121	1.08958	0.275897	0.452631
MCUR1	416.856	0.181119	0.0635714	2.84907	0.00438477	0.0171922
LIMA1	663.887	0.082316	0.0520505	1.58146	0.113772	0.237861
LETMD1	394.935	-0.215619	0.06452	-3.3419	0.000832076	0.00411659
SLC4A8	5.20188	-0.729892	0.54365	-1.34258	0.179409	0.332104
LAMC3	46.7239	-0.574056	0.195694	-2.93344	0.00335229	0.0136433
PTGER3	0.374484	-0.648562	1.81658	-0.357023	0.721075	NA
TNIP3	0	NA	NA	NA	NA	NA
MAPK9	184.179	0.0328663	0.0994776	0.330389	0.741106	0.849594
COL23A1	0	NA	NA	NA	NA	NA
BCAR1	375.415	0.184041	0.0650412	2.8296	0.00466059	0.0180983
FAM160A2	174.283	0.000516828	0.0922434	0.00560287	0.99553	0.998564
HERPUD1	419.625	-0.260201	0.0690542	-3.76807	0.000164516	0.000988906
HOMER3	282.23	0.110177	0.0777097	1.4178	0.156248	0.299741
RAD51	218.846	0.422218	0.0834842	5.05745	4.24889e-07	4.46655e-06
POLQ	85.4042	0.30535	0.137281	2.22427	0.0261305	0.0751374
PIK3CB	120.746	-0.00457998	0.111393	-0.0411156	0.967204	0.985328
CYBA	2055.78	0.0718901	0.0446881	1.60871	0.10768	0.228369
THOC3	39.0587	-0.0371362	0.190884	-0.194548	0.845746	0.914609
HEBP2	692.581	-0.0550535	0.057343	-0.960073	0.337019	0.519675
MPHOSPH9	61.1969	-0.183893	0.157201	-1.1698	0.242081	0.413205
PLEKHA5	55.7589	-0.280258	0.165082	-1.69769	0.0895655	0.199415
PRSS8	211.345	-0.556582	0.0926656	-6.00635	1.8975e-09	3.09593e-08
SIKE1	163.756	-0.0178049	0.09825	-0.18122	0.856195	0.921688
RRP12	414.449	0.53791	0.0700646	7.67733	1.62433e-14	5.03543e-13
FNIP2	42.7394	-0.244253	0.191026	-1.27864	0.201024	0.360571
MSMO1	272.418	-0.0944865	0.0854958	-1.10516	0.269091	0.444468
TTC17	191.45	-0.137843	0.0881093	-1.56446	0.11771	0.243855
ALX4	0.096753	1.04397	3.16075	0.330292	0.74118	NA
FSTL4	0.889547	-0.780841	1.3127	-0.594835	0.551954	NA
FOXN3	98.5197	-0.268253	0.132648	-2.02228	0.0431469	0.112498
METTL24	0.0920234	-0.110174	3.16075	-0.0348568	0.972194	NA
AKR7A2	847.249	-0.0735481	0.0462458	-1.59037	0.111751	0.234602
MRTO4	460.622	0.661043	0.0696371	9.49268	2.25161e-21	1.60813e-19
NNAT	0	NA	NA	NA	NA	NA
USE1	132.059	0.155325	0.106559	1.45765	0.144938	0.283466
MCF2L2	2.20779	-3.02794	1.07604	-2.81396	0.00489355	NA
NRIP2	0	NA	NA	NA	NA	NA
LAMA3	11.7613	-1.02106	0.364813	-2.79886	0.0051284	0.0195853
AP5M1	111.683	0.119208	0.115613	1.0311	0.302494	0.483155
ANAPC4	241.233	0.196393	0.0808126	2.43022	0.0150896	0.0483304
KCNQ1	36.2004	-0.926695	0.209895	-4.41505	1.00986e-05	8.01836e-05
TRAPPC3	865.025	0.22776	0.0449329	5.06889	4.00136e-07	4.23383e-06
THRAP3	948.594	0.122151	0.0443684	2.7531	0.00590339	0.0220714
PHPT1	157.406	0.175196	0.0942484	1.85887	0.0630452	0.15193
ENTPD2	147.508	-0.546753	0.11041	-4.95203	7.34426e-07	7.41551e-06
LY75	0.0920234	-0.110174	3.16075	-0.0348568	0.972194	NA
ARID4B	260.771	-0.170081	0.0943174	-1.80329	0.0713428	0.167036
OPN3	5.84055	-1.11227	0.522075	-2.13049	0.0331315	0.0909114
SDCCAG8	445.995	0.298941	0.0599027	4.99044	6.02411e-07	6.17238e-06
PTPRN	0.346805	-0.660184	1.84947	-0.356959	0.721122	NA
HHAT	7.13106	-1.11663	0.487414	-2.29092	0.0219679	0.0654545
KIF1B	167.585	-0.11484	0.0962891	-1.19265	0.233005	0.402237
FOXC1	624.735	-0.69604	0.0649801	-10.7116	8.98139e-27	1.10897e-24
TBC1D22A	177.276	-0.156851	0.0965387	-1.62475	0.104215	0.222936
SYNE2	116.392	-0.398913	0.118997	-3.35231	0.000801415	0.00398928
PLEKHH1	51.2253	-0.606835	0.177687	-3.41519	0.00063738	0.00327686
ATP9A	105.161	-0.41611	0.119154	-3.4922	0.000479056	0.00254646
SPO11	0.0796277	-0.110174	3.16075	-0.0348568	0.972194	NA
CBLN4	0.204319	0.466905	2.4795	0.188306	0.850637	NA
CHRDL2	0.172983	0.466903	2.62194	0.178075	0.858664	NA
FAM168A	125.907	-0.321245	0.109657	-2.92954	0.00339467	0.0137811
RELT	106.437	0.170751	0.116012	1.47184	0.141064	0.278157
GALC	0.206298	0.466905	2.4716	0.188908	0.850165	NA
NOP58	2151.85	0.327327	0.0394511	8.29702	1.06757e-16	4.36923e-15
SZRD1	1096.78	0.244475	0.0460971	5.30348	1.13617e-07	1.33392e-06
KCNH2	92.5544	-0.137019	0.124897	-1.09706	0.272614	0.448757
CUL1	588.645	0.302337	0.0553352	5.46373	4.66234e-08	5.92901e-07
FAM114A2	77.8721	-0.0390558	0.137594	-0.283847	0.776527	0.871246
CYFIP2	276.099	-0.478251	0.0816482	-5.85746	4.69986e-09	7.16286e-08
TAB2	247.919	-0.179459	0.0797667	-2.2498	0.0244614	0.0712805
GINM1	187.317	-0.242319	0.105956	-2.28698	0.022197	0.0660156
EIF2AK2	155.116	0.133196	0.101154	1.31676	0.187917	0.343123
USP36	669.677	0.547805	0.0547448	10.0065	1.42675e-23	1.32406e-21
KMT2C	52.1411	-0.216347	0.164553	-1.31475	0.188593	0.343905
MCOLN3	40.0379	-0.109907	0.217055	-0.506356	0.612606	0.759511
CCDC85A	0	NA	NA	NA	NA	NA
PUM2	362.281	-0.0700658	0.0651946	-1.07472	0.282502	0.460357
MRPL43	1516.53	0.108969	0.0383906	2.83843	0.00453357	0.0177067
ITIH4	3.14817	-0.0239545	0.666459	-0.0359429	0.971328	0.987251
ITIH1	0.0920234	-0.110174	3.16075	-0.0348568	0.972194	NA
HPF1	412.698	0.019231	0.062658	0.306919	0.758905	0.86062
ZFR	219.527	0.197667	0.0880639	2.24459	0.0247944	0.0720778
ZNF280C	25.4384	-0.530598	0.253156	-2.09593	0.0360882	0.0972453
NPFFR2	0	NA	NA	NA	NA	NA
PHF21B	0.178359	0.466904	2.59488	0.179933	0.857205	NA
TRAF1	6.41203	-0.481512	0.470478	-1.02345	0.306094	0.487529
RC3H2	258.416	0.221341	0.0808909	2.73629	0.00621365	0.0230189
IL17RB	99.9418	0.343411	0.130045	2.6407	0.0082735	0.0294227
TRAF3IP2	85.9776	-0.104094	0.140487	-0.740953	0.458722	0.63604
GYG2	0.419604	-1.03315	1.84669	-0.559459	0.575848	NA
DCBLD2	3293.34	0.0462692	0.0436558	1.05986	0.289206	0.468245
SERPINB3	0	NA	NA	NA	NA	NA
SOAT1	151.191	0.0162703	0.100894	0.161261	0.871888	0.930292
PKP2	100.032	-0.125194	0.127243	-0.983901	0.325164	0.508331
MSH4	2.15952	-0.73826	0.820962	-0.899261	0.368514	NA
F7	0.0933556	1.04397	3.16075	0.330292	0.74118	NA
GDI2	1237.15	0.170544	0.0431137	3.95567	7.63193e-05	0.000497304
PRDM1	2.66582	-1.87873	0.834848	-2.25038	0.0244246	0.0712446
ATG5	350.726	0.114502	0.07056	1.62277	0.10464	0.223516
TMCC3	24.2986	-0.25851	0.256207	-1.00899	0.312979	0.494857
PITHD1	592.154	0.291124	0.0597838	4.86961	1.11817e-06	1.08684e-05
MTA3	142.58	-0.205442	0.10959	-1.87464	0.0608419	0.148062
USP13	207.516	0.285013	0.0849124	3.35656	0.000789194	0.00393516
ATP11B	107.897	-0.378259	0.11597	-3.2617	0.00110746	0.00524736
LAMC2	43.0943	-0.414583	0.20038	-2.06898	0.0385481	0.102579
CDK14	29.6059	-0.261817	0.219006	-1.19548	0.2319	0.400852
SEC61A1	1823.72	0.339629	0.0498112	6.81832	9.21111e-12	2.04271e-10
PPP1R12A	280.7	0.000239786	0.0770381	0.00311256	0.997517	0.999177
RASGRF1	7.80511	-0.446652	0.456311	-0.978833	0.327662	0.510647
CAMK2B	2.80556	-1.43049	0.829784	-1.72393	0.0847208	0.190879
CROCC	127.945	-0.242176	0.105919	-2.28643	0.022229	0.0660839
POLR3E	286.055	0.113087	0.0789754	1.43192	0.152166	0.293611
ATP2B4	93.3257	-0.452697	0.135536	-3.34004	0.00083766	0.0041393
ZC3H11A	0	NA	NA	NA	NA	NA
RIOK2	213.44	0.282569	0.0861479	3.28005	0.0010379	0.00497443
YIPF1	124.352	0.177293	0.115037	1.54118	0.123273	0.252182
NDC1	701.381	0.282749	0.0514991	5.49037	4.01083e-08	5.16692e-07
DGKG	38.2357	0.492456	0.190797	2.58105	0.00985013	0.0339282
FLYWCH1	311.074	0.0992283	0.0716098	1.38568	0.165844	0.313731
UNKL	189.091	0.234919	0.0924139	2.54203	0.011021	0.0373345
TBXAS1	16.0353	-0.169825	0.330415	-0.513975	0.607269	0.755275
PARP12	130.842	0.182471	0.117895	1.54774	0.121685	0.250019
ALDH18A1	705.213	0.151188	0.0519527	2.91011	0.00361301	0.0145379
TARBP1	63.1998	-0.518824	0.154041	-3.36809	0.000756913	0.00379368
GATB	195.716	0.219282	0.0892021	2.45826	0.0139611	0.0453716
MXD1	22.5536	-0.730782	0.263152	-2.77704	0.00548564	0.0207492
CDK17	25.1699	-0.341667	0.238344	-1.4335	0.151714	0.293011
DNAJC25	65.192	0.182535	0.146939	1.24225	0.214145	0.377506
SLC2A3	83.5601	0.339181	0.282672	1.19991	0.230176	0.39877
PSD	76.2346	-0.172718	0.141861	-1.21751	0.223409	0.389869
CTDP1	236.596	0.219007	0.085701	2.55547	0.0106044	0.0361164
YBX3	3049.78	-0.0563275	0.0293327	-1.9203	0.0548205	0.13621
STYK1	9.27938	-0.653904	0.417025	-1.56802	0.116877	0.242612
WNK1	333.606	-0.225296	0.0793774	-2.83829	0.00453557	0.0177072
RPS17P5	2.50655	-0.120113	0.770466	-0.155897	0.876114	NA
CCAR1	761.361	0.0678512	0.0537998	1.26118	0.207244	0.368641
OGFR	835.16	0.140669	0.0500247	2.81199	0.00492363	0.0189354
GNA15	3.93058	0.384886	0.676617	0.568839	0.569465	0.725552
CREB3L3	1.56093	-1.88427	1.081	-1.74309	0.081318	NA
PIGV	106.128	-0.285926	0.120224	-2.37828	0.0173938	0.0542916
PTPRU	9.21828	-1.06844	0.417526	-2.55898	0.0104978	0.0357953
SNRNP40	433.237	-0.0555522	0.0646155	-0.859735	0.389935	0.574263
RIMBP2	0.313468	1.04871	2.02927	0.516793	0.605301	NA
COL11A1	0.441688	-0.0808728	1.69227	-0.0477895	0.961884	NA
QSER1	172.569	0.116458	0.093634	1.24375	0.21359	0.37668
MPC1	141.178	-0.078341	0.113809	-0.688354	0.49123	0.665045
ACAA1	378.657	0.0105057	0.0662696	0.15853	0.874039	0.931788
BCAT1	0.213826	0.466905	2.44263	0.191149	0.848409	NA
HDAC7	101.034	0.126999	0.122934	1.03306	0.301574	0.482055
LZTS1	20.0604	-0.188452	0.267146	-0.705427	0.480545	0.655803
PRDM6	1.23885	-2.12115	1.24838	-1.69912	0.0892957	NA
WNT8A	0.096753	1.04397	3.16075	0.330292	0.74118	NA
SPAG4	20.0362	-0.958753	0.27619	-3.47135	0.000517841	0.00273268
NCKAP1	163.321	-0.271883	0.103173	-2.63522	0.00840836	0.0298513
MRPS35	709.903	0.27881	0.0494552	5.63763	1.72407e-08	2.36756e-07
GUCY1B1	0	NA	NA	NA	NA	NA
SFSWAP	655.324	0.227549	0.0573166	3.97003	7.18631e-05	0.000472707
TNK2	168.183	-0.187272	0.103384	-1.81141	0.0700767	0.164893
MON2	65.6986	-0.0244244	0.151513	-0.161203	0.871934	0.930292
CDH3	812.363	-0.363389	0.0628136	-5.7852	7.24278e-09	1.06215e-07
ARSF	0	NA	NA	NA	NA	NA
GPBP1	475.445	-0.0793349	0.0588236	-1.34869	0.177436	0.329583
DGAT2	30.0023	-0.129603	0.222643	-0.582112	0.560491	0.718973
ZNF112	6.45578	-0.291244	0.481369	-0.605033	0.545157	0.707423
CS	1645.1	0.196156	0.0366469	5.35261	8.66928e-08	1.04465e-06
LTK	47.6223	-0.202366	0.173783	-1.16448	0.24423	0.415462
MRPS24	0.0933556	1.04397	3.16075	0.330292	0.74118	NA
ELMO2	90.635	-0.04957	0.127932	-0.38747	0.698408	0.822107
WAPL	405.229	0.167117	0.0617289	2.70727	0.00678382	0.0247658
VMP1	980.281	-0.0226155	0.0492101	-0.459569	0.645825	0.7829
APPBP2	232.84	0.00576624	0.0835718	0.0689975	0.944992	0.97311
POLD1	407.874	0.192424	0.0709971	2.71031	0.00672213	0.0245775
SEZ6	0.0796277	-0.110174	3.16075	-0.0348568	0.972194	NA
EIF4B	508.438	-0.642256	0.070463	-9.1148	7.88145e-20	4.8249e-18
SLC6A16	0.879933	-1.48698	1.33612	-1.11291	0.265748	NA
BICRA	94.6623	-0.249707	0.127466	-1.95901	0.0501112	0.127243
SPHK2	108.754	0.223933	0.127006	1.76317	0.0778711	0.178393
RPL18	19273.2	0.00753287	0.0227231	0.331507	0.740262	0.849127
CA11	203.094	-0.783815	0.0907875	-8.63351	5.94984e-18	2.92869e-16
ISOC2	460.229	0.0537797	0.0591463	0.909266	0.36321	0.546978
U2AF2	2120	0.429406	0.0392734	10.9338	7.94902e-28	1.15817e-25
EPN1	669.035	0.135932	0.0613401	2.21603	0.0266892	0.0764323
MED29	256.886	0.14765	0.0801707	1.8417	0.0655195	0.156495
AHRR	10.7385	1.17476	0.395747	2.96847	0.00299283	0.0124058
GSC2	0	NA	NA	NA	NA	NA
ZNF275	67.5397	-0.176169	0.15549	-1.13299	0.257219	0.431561
MTMR1	153.91	0.227248	0.109595	2.07352	0.0381237	0.101752
GPC1	1296.15	0.519725	0.0544416	9.54646	1.342e-21	9.77648e-20
ADCK1	69.9056	0.20281	0.141505	1.43323	0.151791	0.293081
HAGH	367.031	-0.185827	0.06985	-2.66037	0.00780555	0.027984
RNF4	665.193	0.180734	0.0512483	3.52663	0.000420886	0.00227222
CASP8	45.5355	-0.150198	0.180397	-0.832597	0.405072	0.588542
LIMCH1	31.5303	-0.815139	0.233285	-3.49418	0.000475522	0.00252952
INTS13	391.791	0.10416	0.0630519	1.65197	0.0985408	0.214002
TM7SF3	322.598	-0.217744	0.0734086	-2.9662	0.00301509	0.0124801
DLX3	0.441782	0.470643	1.79466	0.262247	0.793131	NA
SPA17	76.7026	-0.167188	0.143249	-1.16712	0.243162	0.41437
TSPAN32	0	NA	NA	NA	NA	NA
CCN5	0	NA	NA	NA	NA	NA
DMRT3	0.20143	0.466904	2.49123	0.187419	0.851332	NA
ST3GAL6	73.9544	-0.433477	0.149145	-2.90641	0.00365605	0.0146948
ATP2C2	28.7741	-0.432304	0.244254	-1.76989	0.0767452	0.176202
NGFR	42.4187	-1.08067	0.194446	-5.55769	2.73365e-08	3.63598e-07
CDON	42.5382	-0.201804	0.179255	-1.12579	0.260253	0.434948
TAF2	198.619	-0.294929	0.101015	-2.91965	0.00350428	0.014159
HIPK2	506.314	-0.00119263	0.0647524	-0.0184184	0.985305	0.993488
TNPO3	577.486	0.257933	0.0622201	4.14549	3.39085e-05	0.000239016
BORCS8-MEF2B	0	NA	NA	NA	NA	NA
RFXANK	366.214	0.0699599	0.0686843	1.01857	0.308406	0.490019
TMEM161A	579.016	0.0984519	0.0578725	1.70119	0.088908	0.198254
LPAR2	211.308	0.3293	0.0834861	3.94437	8.00099e-05	0.000519031
CTSA	1031.84	-0.0232661	0.0448495	-0.51876	0.603928	0.753101
SUGP2	432.231	0.0413998	0.0632911	0.654117	0.513037	0.68333
SLC12A2	154.408	0.277706	0.106992	2.59558	0.00944305	0.0327662
SNX24	49.9045	-0.0872492	0.179222	-0.486822	0.626385	0.770292
EYA2	0	NA	NA	NA	NA	NA
CNN2	2037.31	0.362049	0.0406433	8.90797	5.19743e-19	2.94656e-17
ABCA7	541.985	0.11988	0.0540703	2.21712	0.0266151	0.0762599
SNCAIP	0.771822	-2.07885	1.39665	-1.48845	0.136631	NA
DDX20	140.197	0.154995	0.105984	1.46245	0.143619	0.281708
BTBD1	205.087	0.0915072	0.0872829	1.0484	0.294455	0.473952
FAR2	30.1653	-0.474494	0.220101	-2.1558	0.0310994	0.0863177
BCAS1	3.33823	-1.0481	0.736981	-1.42215	0.154982	0.297979
POU1F1	0	NA	NA	NA	NA	NA
CHI3L2	0.428482	1.54993	1.7594	0.880946	0.378347	NA
SBNO2	389.034	0.139012	0.0653507	2.12717	0.0334057	0.0915194
PMS1	146.204	0.00567176	0.102824	0.0551598	0.956011	0.978963
HMG20B	1044.27	-0.303793	0.0532925	-5.70048	1.1947e-08	1.68019e-07
CALCRL	1.76828	-2.04655	1.05974	-1.93119	0.0534599	NA
TAF11	368.579	0.353698	0.0712363	4.96513	6.86534e-07	6.99007e-06
ANKS1A	223.641	0.0235216	0.082954	0.28355	0.776755	0.871368
AP3D1	1326.05	-0.0367416	0.0439361	-0.836249	0.403015	0.586489
ZNF76	187.55	-0.15079	0.091816	-1.6423	0.100527	0.217312
SLC9A3R2	319.203	-0.0484274	0.0683621	-0.708396	0.478699	0.653817
NTHL1	458.898	0.342855	0.0609166	5.62827	1.82031e-08	2.49031e-07
UHRF1BP1	124.336	0.0353146	0.107547	0.328363	0.742637	0.850455
GNAI3	644.942	0.056732	0.0538579	1.05337	0.292174	0.471791
IPO5	1018.66	-0.0376383	0.0470384	-0.800162	0.423617	0.60588
OAT	381.802	-0.549667	0.132081	-4.1616	3.16029e-05	0.000224393
WDR3	379.125	0.300173	0.0740015	4.05631	4.98548e-05	0.000341346
PKN2	112.965	-0.0434216	0.116641	-0.372268	0.709694	0.829409
WDR18	1345.03	0.29846	0.0427226	6.986	2.82831e-12	6.65728e-11
TRAM2	162.27	0.178511	0.094437	1.89027	0.0587218	0.143843
NTN1	25.616	-0.504977	0.240828	-2.09684	0.0360079	0.0970826
GLP2R	0.186711	1.60984	2.84946	0.564963	0.572099	NA
MCM10	260.192	0.454843	0.0857109	5.30672	1.11616e-07	1.31467e-06
DGKA	159.358	-0.353538	0.103379	-3.41983	0.000626599	0.00322599
ERBB3	83.5673	-0.634751	0.153681	-4.13032	3.62261e-05	0.000253513
ROPN1	0	NA	NA	NA	NA	NA
ANKRD44	4.83343	-0.723084	0.553533	-1.30631	0.191448	0.347987
KARS1	1800.72	0.355802	0.0371306	9.58245	9.4771e-22	6.97381e-20
ADAT1	7.23052	1.12529	0.478022	2.35406	0.0185696	0.0570801
PDIA5	296.457	-0.25011	0.0816197	-3.06433	0.00218158	0.00944593
TBC1D22B	85.5092	0.125338	0.127226	0.985163	0.324544	0.507633
NDUFB4	2828.22	-0.0587705	0.0379832	-1.54728	0.121796	0.25009
SPEN	398.385	0.144795	0.073205	1.97794	0.0479351	0.122615
MYLK	6.91596	-1.26855	0.51501	-2.46316	0.0137718	0.0448793
ZC3H15	845.043	-0.0515758	0.048599	-1.06125	0.288575	0.467795
MAP2K4	306.372	0.336534	0.0714546	4.70976	2.48012e-06	2.2627e-05
PACC1	173.692	0.262166	0.100537	2.60766	0.00911639	0.0319008
SNAP91	0.556081	1.03004	1.62215	0.634981	0.525441	NA
SLK	328.097	-0.267589	0.0868694	-3.08036	0.00206753	0.00901376
CYB5R4	45.899	-0.0937625	0.17791	-0.527023	0.598178	0.748686
COL17A1	6.47536	-0.366223	0.487113	-0.751824	0.452157	0.630665
GSTO2	1039.14	0.0143454	0.0455259	0.315104	0.752683	0.856809
SEC61A2	61.0527	0.426855	0.155545	2.74426	0.00606481	0.0225822
PRKCQ	4.31427	-0.440919	0.618817	-0.712519	0.476143	0.651706
TLE2	200.142	-0.439552	0.0953455	-4.6101	4.02473e-06	3.50719e-05
ASB1	202.867	0.265903	0.0956187	2.78087	0.00542135	0.020554
FAM107B	108.695	-0.232263	0.124466	-1.86608	0.0620298	0.149979
ME1	389.362	0.00253801	0.0683264	0.0371454	0.970369	0.98673
TBC1D1	316.13	-0.362025	0.0754565	-4.7978	1.60421e-06	1.52071e-05
CDK13	91.1491	-0.209432	0.125733	-1.66569	0.0957761	0.209591
MTHFD2	1848	-0.0575303	0.0440904	-1.30483	0.191952	0.348634
SLC9A7	68.3887	-0.260276	0.146933	-1.77139	0.0764959	0.175796
FOXJ2	160.269	-0.019318	0.0963919	-0.200411	0.841159	0.911765
YBX1	2832.5	-0.00257741	0.0330693	-0.0779397	0.937876	0.969263
PDE4A	405.18	-0.0414204	0.0634806	-0.652489	0.514086	0.683824
PPP2R5A	124.198	0.00395757	0.113996	0.0347168	0.972306	0.987544
CTNNA2	0	NA	NA	NA	NA	NA
ELAVL1	679.973	0.242062	0.0529518	4.57135	4.84584e-06	4.12647e-05
TIE1	0.161234	-0.687243	2.6857	-0.25589	0.798036	NA
DIP2B	175.102	-0.123625	0.0966023	-1.27974	0.200638	0.360055
SMARCD1	350.363	0.206126	0.0681081	3.02645	0.00247447	0.0105295
KDM4A	250.727	-0.187332	0.0825143	-2.2703	0.0231893	0.0684258
NFYC	302.613	0.199939	0.0727021	2.75011	0.00595744	0.0222393
ZMYND12	2.15615	-0.646475	0.865327	-0.747087	0.455011	NA
SLC9A3	0.176573	0.466904	2.60374	0.17932	0.857686	NA
NGEF	18.516	-1.25958	0.303426	-4.1512	3.30734e-05	0.000233792
ASPM	308.209	-0.0746018	0.0776048	-0.961304	0.336399	0.519347
CD84	0	NA	NA	NA	NA	NA
ELOVL1	835.354	0.178089	0.056661	3.14306	0.00167192	0.00748845
SPI1	0.096753	1.04397	3.16075	0.330292	0.74118	NA
POLR1H	475.013	0.168067	0.0694149	2.4212	0.0154694	0.0493734
MPPED2	0.0920234	-0.110174	3.16075	-0.0348568	0.972194	NA
CLDN18	0.0798195	-0.110174	3.16075	-0.0348568	0.972194	NA
ZBTB11	44.2867	-0.0217199	0.184156	-0.117943	0.906112	0.950802
ATXN3	108.84	-0.21133	0.114963	-1.83824	0.0660277	0.157476
GOLGA5	93.163	-0.384898	0.131067	-2.93666	0.00331766	0.0135099
FGFR2	41.0462	-0.301793	0.196806	-1.53345	0.125164	0.255091
LRRC40	32.0807	-0.173047	0.219764	-0.787419	0.431036	0.612105
ISOC1	267.768	-0.117496	0.0803521	-1.46226	0.14367	0.281771
EML1	42.6826	-0.417695	0.186949	-2.23427	0.025465	0.073553
TRMT11	250.928	-0.165191	0.0972004	-1.69949	0.0892278	0.198815
THUMPD1	157.191	7.44503e-05	0.10109	0.000736472	0.999412	0.999643
MSANTD3	167.389	0.306754	0.0972042	3.15577	0.00160073	0.00720723
KIF26A	122.578	0.0497074	0.120341	0.413055	0.679566	0.808268
ATG2B	23.9348	-0.441961	0.271046	-1.63058	0.10298	0.221202
ARFGEF1	101.541	0.0354087	0.123463	0.286797	0.774268	0.870118
ACSM2B	0.0798195	-0.110174	3.16075	-0.0348568	0.972194	NA
ZFAT	31.2887	-0.212894	0.230617	-0.923146	0.355931	0.539605
MTFR1	137.576	-0.0290904	0.113667	-0.255926	0.798008	0.885198
STAG3	1.20017	-0.272949	1.09955	-0.248236	0.803952	NA
FECH	288.763	-0.0898658	0.0726798	-1.23646	0.216287	0.380408
MYO9A	102.305	-0.117846	0.119417	-0.986849	0.323717	0.506965
DDX3Y	33.0859	-0.212598	0.249243	-0.852976	0.393673	0.577482
PFKP	2455.22	0.128999	0.0361043	3.57297	0.000352961	0.00194502
IDI1	359.064	0.047488	0.0857976	0.553489	0.579929	0.733532
SP100	182.46	-0.106693	0.0886361	-1.20372	0.228699	0.396543
KLF6	786.036	-0.314991	0.0628329	-5.01316	5.35439e-07	5.54467e-06
PLPP1	92.9318	-0.0974511	0.129781	-0.750888	0.45272	0.631269
NEO1	130.652	-0.387054	0.114744	-3.3732	0.000742988	0.00373159
TRAM1	388.193	-0.192016	0.0711947	-2.69705	0.00699564	0.0254816
PHKA1	103.001	-0.0549362	0.118375	-0.464089	0.642584	0.780887
TNFRSF1A	710.233	-0.0530793	0.0557803	-0.951578	0.341311	0.524346
CACNB1	47.2369	0.168499	0.185248	0.909588	0.36304	0.546978
EVI5	50.8585	-0.182531	0.16723	-1.0915	0.275054	0.451706
STOML1	36.1192	0.156515	0.21476	0.72879	0.46613	0.64271
PKM	10242.9	-0.0405347	0.0382894	-1.05864	0.289763	0.4688
DHX29	317.732	0.194072	0.0722495	2.68614	0.00722836	0.0262636
DNTTIP2	716.484	0.449727	0.056112	8.01481	1.1031e-15	4.11054e-14
METTL22	101.106	0.0410233	0.118229	0.346981	0.728606	0.841054
TP53BP1	235.81	-0.10624	0.0810796	-1.31031	0.19009	0.346159
TRO	0	NA	NA	NA	NA	NA
RRP15	382.016	0.402501	0.0680579	5.91409	3.33708e-09	5.1835e-08
RHOA	6793.76	0.027231	0.0290796	0.936427	0.349054	0.532145
DHX8	258.554	0.249168	0.0808165	3.08314	0.00204832	0.0089514
PMS2P4	0.985939	-0.694044	1.25745	-0.551948	0.580984	NA
PRKCZ	251.488	-0.19306	0.078256	-2.46703	0.013624	0.0444777
ZFY	1.50118	1.32516	1.10666	1.19745	0.231133	NA
IARS2	832.923	-0.0261709	0.0456654	-0.573102	0.566575	0.723362
SYT1	341.324	-0.315703	0.0685603	-4.60475	4.12967e-06	3.59005e-05
NAV3	26.593	0.641017	0.240401	2.66645	0.00766577	0.0275642
IDH3G	485.761	0.146436	0.0690102	2.12195	0.0338422	0.0923891
ROGDI	173.452	-0.229919	0.0949965	-2.42029	0.0155081	0.0494644
PDZD4	0.745234	-0.186443	2.73358	-0.0682046	0.945623	NA
ATP2B3	8.3874	0.458937	0.433775	1.05801	0.290053	0.469094
ROCK1	365.635	0.00925544	0.0675638	0.136988	0.89104	0.941778
CBFB	195.542	0.000516257	0.103814	0.00497288	0.996032	0.998564
PDK3	89.5735	-0.617309	0.129579	-4.76395	1.89844e-06	1.77309e-05
HYAL2	504.562	0.272081	0.0616234	4.41522	1.00907e-05	8.01647e-05
HDAC4	100.725	-0.426319	0.124727	-3.41803	0.000630768	0.00324516
RASSF1	223.867	0.444001	0.090895	4.88477	1.0355e-06	1.01256e-05
FGFR3	257.092	-0.183288	0.077265	-2.3722	0.0176825	0.0549679
IFI35	103.714	-0.164818	0.136125	-1.21078	0.225979	0.392808
HEATR6	189.597	0.158372	0.0876996	1.80585	0.0709425	0.166366
COASY	784.66	0.154418	0.0484204	3.18911	0.00142714	0.00652036
PLEKHH3	273.513	-0.42663	0.0764179	-5.58285	2.36606e-08	3.16561e-07
MEF2A	152.358	-0.227095	0.10633	-2.13577	0.0326982	0.090008
OTUD5	398.427	-0.128101	0.0635209	-2.01667	0.0437298	0.113674
TFE3	109.875	-0.12523	0.116802	-1.07216	0.28365	0.461918
TBC1D25	88.5605	-0.0565401	0.124781	-0.453114	0.650466	0.786759
ACSL4	112.043	-0.522869	0.122653	-4.26298	2.01715e-05	0.000150025
INPP5A	146.654	0.217854	0.102195	2.13174	0.0330282	0.0907108
GPKOW	218.009	0.139216	0.0826936	1.68351	0.0922756	0.20386
GRIPAP1	131.336	-0.0549326	0.116602	-0.471112	0.637561	0.777995
FTSJ1	96.3638	0.377349	0.127884	2.95071	0.00317039	0.0129974
PRR11	311.234	0.0535014	0.0714803	0.748477	0.454172	0.632326
REEP1	40.0981	-0.194238	0.192506	-1.009	0.312975	0.494857
ATP11A	138.058	-0.325023	0.110312	-2.94641	0.00321491	0.0131502
POLR1A	239.439	0.405611	0.0798833	5.07755	3.82343e-07	4.05735e-06
LAPTM4A	1328.53	-0.136881	0.0373583	-3.66402	0.00024829	0.00142649
TTC7A	113.938	0.286502	0.117796	2.43218	0.0150081	0.0481012
IP6K2	706.989	-0.161234	0.0522021	-3.08865	0.00201066	0.00881591
STON1-GTF2A1L	0.0933556	1.04397	3.16075	0.330292	0.74118	NA
SRBD1	59.7049	-0.140872	0.160078	-0.880018	0.378849	0.563881
KIF2A	266.096	0.130911	0.0873614	1.4985	0.134003	0.267823
RASGRP2	81.9515	-0.510733	0.1365	-3.74163	0.000182827	0.00108416
PSME4	374.197	0.292829	0.066816	4.38262	1.17261e-05	9.16079e-05
IFT80	58.0108	-0.698275	0.162884	-4.28695	1.81147e-05	0.000135837
SIRT2	107.911	0.0688146	0.11598	0.593333	0.552959	0.712722
ERLEC1	248.065	-0.132476	0.0792252	-1.67214	0.0944963	0.207621
PPP2R5B	67.0116	-0.308955	0.151092	-2.04482	0.0408729	0.107717
PYGM	3.6281	-0.980646	0.663924	-1.47705	0.139663	0.276067
PAGE1	0	NA	NA	NA	NA	NA
PITX1	611.943	0.508532	0.0554226	9.17553	4.49371e-20	2.81001e-18
TRPC7	0.0796277	-0.110174	3.16075	-0.0348568	0.972194	NA
MAST4	3.01938	-0.265484	0.726354	-0.365502	0.714736	0.833251
ADGRF5	0.0798195	-0.110174	3.16075	-0.0348568	0.972194	NA
SDK2	0.960324	0.398368	1.24215	0.320708	0.748431	NA
ADAM7	0	NA	NA	NA	NA	NA
NUP133	356.791	0.200604	0.0653636	3.06905	0.00214738	0.00931448
NUCKS1	1695.53	-0.23872	0.0488105	-4.89076	1.0045e-06	9.84896e-06
VPS35	865.949	0.0220326	0.0503114	0.437924	0.661441	0.795591
DNAJA2	357.285	-0.196903	0.079917	-2.46385	0.0137455	0.0448035
BCL3	211.347	-0.57956	0.0876898	-6.6092	3.86396e-11	7.8083e-10
KCNAB2	93.5832	0.0748871	0.125763	0.59546	0.551536	0.711852
ABCC9	0.679427	-1.06565	1.48631	-0.716978	0.473388	NA
GAL	1632.99	0.257633	0.0565146	4.5587	5.14704e-06	4.36051e-05
CLEC2D	3.2556	0.351077	0.67729	0.518356	0.60421	0.753147
FUNDC1	223.54	0.0553981	0.0862697	0.64215	0.520776	0.688823
MAOB	279.109	-0.0463409	0.0782307	-0.592362	0.553608	0.713307
RORA	0.172983	0.466903	2.62194	0.178075	0.858664	NA
DRD4	13.7127	0.102156	0.338061	0.302182	0.762513	0.862479
TGFBR3	31.1785	-0.242534	0.231251	-1.04879	0.294275	0.473924
PLA2G10	10.4595	-0.837212	0.38615	-2.1681	0.0301511	0.0841575
HES2	41.6776	0.0180693	0.187663	0.0962859	0.923293	0.959993
ATP1B3	1501.51	0.214191	0.0378097	5.66499	1.47036e-08	2.03836e-07
NEDD4	39.8165	-0.0641103	0.193974	-0.33051	0.741015	0.84959
PIGB	76.1742	-0.0843449	0.140937	-0.598459	0.549534	0.710545
MAPK6	160.373	0.150259	0.0979184	1.53454	0.124897	0.254689
GNB5	170.86	0.0621595	0.0936598	0.663673	0.5069	0.678069
RAB27A	42.8263	0.0560072	0.179355	0.31227	0.754835	0.85827
HDHD5	319.598	-0.189921	0.0815962	-2.32758	0.0199347	0.0605731
UFD1	1216.9	0.352544	0.0464402	7.59134	3.16607e-14	9.4917e-13
LRP6	91.1892	-0.260594	0.127781	-2.03938	0.0414119	0.108853
GUCY2C	0	NA	NA	NA	NA	NA
SCT	0.280357	1.62648	2.24986	0.722924	0.469727	NA
PHRF1	398.568	0.200705	0.0678343	2.95876	0.00308883	0.0127238
ELP1	201.246	0.16492	0.0867393	1.90133	0.0572584	0.141087
NUCB2	278.71	-0.242863	0.0790735	-3.07136	0.00213087	0.00925389
PFN2	881.185	-0.153484	0.0476103	-3.22377	0.00126516	0.00588739
PTPN3	194.127	-0.119642	0.0905825	-1.32081	0.186566	0.341446
SPTB	14.5017	-1.05526	0.338019	-3.12189	0.00179694	0.00797969
DAPP1	0.323424	1.04919	2.17621	0.48212	0.629721	NA
FGF10	0.296643	-0.110167	2.06072	-0.0534604	0.957365	NA
SLC44A1	296.069	-0.241156	0.0777766	-3.10063	0.00193111	0.00850297
TMEM260	44.653	-0.0527144	0.182662	-0.288589	0.772896	0.869448
SMG6	132.296	0.082247	0.109961	0.747964	0.454482	0.632576
EXOC5	156.713	0.0539294	0.106015	0.508696	0.610965	0.758436
CLTCL1	31.7043	-0.0707199	0.206433	-0.342581	0.731914	0.843536
FGF22	0.645891	-0.776551	1.57147	-0.494157	0.621195	NA
FSTL3	229.367	0.352658	0.0872578	4.04157	5.30947e-05	0.000361153
DGCR2	289.48	0.0534307	0.072176	0.740283	0.459128	0.636368
RNF126	709.549	0.378152	0.0502599	7.52393	5.31528e-14	1.54887e-12
MNT	171.221	-0.00209043	0.0932602	-0.022415	0.982117	0.992026
ZXDC	46.0705	-0.149699	0.177114	-0.845213	0.397992	0.58156
JMJD6	488.831	0.127628	0.07015	1.81936	0.068857	0.162653
POLB	282.928	0.157014	0.0769634	2.04012	0.0413388	0.108685
ST6GALNAC1	0.124692	1.04397	3.16075	0.330292	0.74118	NA
WIPI1	114.704	-0.0238499	0.117627	-0.202758	0.839324	0.911045
FRMPD1	2.20347	-1.82925	0.946175	-1.93331	0.0531986	NA
GBA2	191.294	-0.173815	0.101679	-1.70945	0.0873674	0.195416
NDST1	185.268	0.243659	0.0957523	2.54468	0.0109377	0.0371042
ASNS	1.70819	0.335994	0.94801	0.35442	0.723024	NA
AP3M2	165.657	0.0527651	0.0941754	0.560286	0.575284	0.730576
CNGB1	0.778528	-1.92684	1.47503	-1.30631	0.191447	NA
ST6GALNAC2	0.0816061	-0.110174	3.16075	-0.0348568	0.972194	NA
CHAT	0.376463	-0.655149	1.81455	-0.361052	0.71806	NA
PABPC1	10308.1	0.0661362	0.0321654	2.05613	0.0397702	0.105259
TESK2	14.9959	-0.89526	0.349746	-2.55974	0.010475	0.0357258
CFAP20	590.881	0.243594	0.0527494	4.61795	3.87548e-06	3.3893e-05
CSNK2A2	488.481	0.301319	0.0584523	5.15495	2.53694e-07	2.79601e-06
PTPN21	30.4568	-0.0440355	0.23316	-0.188863	0.8502	0.917708
EIF2B3	127.78	0.252157	0.107322	2.34954	0.0187966	0.0576805
CAMK2A	0	NA	NA	NA	NA	NA
TCOF1	1037.05	0.400088	0.0436145	9.17327	4.58894e-20	2.8573e-18
CDC42	2404.29	0.0499436	0.0327699	1.52407	0.127492	0.258281
OSBPL3	158.86	0.192037	0.105346	1.82292	0.0683162	0.161559
EPHA8	1.37877	-2.31068	1.16255	-1.98759	0.0468574	NA
SLC12A3	0.0933556	1.04397	3.16075	0.330292	0.74118	NA
RAD18	162.941	0.571415	0.100696	5.67463	1.38985e-08	1.93781e-07
ATP2B1	291.925	-0.0739956	0.0785164	-0.942423	0.345976	0.528615
TRPM5	0.0796277	-0.110174	3.16075	-0.0348568	0.972194	NA
NCK2	212.233	0.0512241	0.0863991	0.592877	0.553263	0.713052
MAP4K4	400.087	-0.0244337	0.0671431	-0.363905	0.715929	0.833754
MGAT4A	16.1132	-0.55464	0.305388	-1.81618	0.069343	0.163573
RPL31	18734.5	-0.17937	0.0275567	-6.50911	7.55983e-11	1.48847e-09
WDR1	2026.12	0.325881	0.0416576	7.82284	5.16434e-15	1.74177e-13
SNX13	85.62	0.100821	0.131058	0.769286	0.441724	0.622068
MS4A12	0	NA	NA	NA	NA	NA
ARHGAP10	215.407	0.0763635	0.0856906	0.891154	0.372847	0.557796
RPS6KA2	64.4388	-0.492232	0.156995	-3.13533	0.0017166	0.00765793
ING3	79.8985	-0.0154482	0.139166	-0.111006	0.911611	0.953495
VASH1	68.3155	-0.640453	0.14993	-4.27168	1.94007e-05	0.000144958
LMCD1	23.8954	-0.88561	0.264876	-3.34349	0.00082733	0.00409589
BUD23	781.826	0.174226	0.0529368	3.29121	0.000997584	0.00479696
SEL1L	96.4068	-0.0774306	0.124771	-0.62058	0.534876	0.700193
TRIP13	560.913	0.330853	0.0533723	6.19896	5.68374e-10	1.00745e-08
ATP6AP1	768.937	-0.00379008	0.0497852	-0.0761287	0.939317	0.970077
TCF3	1206.83	0.149268	0.0399397	3.73735	0.000185973	0.00109933
TRIB2	90.8388	-0.363766	0.128377	-2.83357	0.00460318	0.0179184
DAZAP1	1456.7	0.211716	0.0412756	5.12933	2.9077e-07	3.16394e-06
MBD3	620.067	0.315894	0.0694667	4.54742	5.43081e-06	4.58441e-05
PRLH	0	NA	NA	NA	NA	NA
HLTF	213.126	-0.37031	0.0990088	-3.74018	0.000183892	0.00108915
FAM50A	522.781	0.103124	0.0594849	1.73362	0.0829851	0.187835
FAM3A	79.4854	-0.000408312	0.134643	-0.00303255	0.99758	0.999177
CPSF1	1063.15	0.0723016	0.0443351	1.6308	0.102932	0.221166
MYO3B	0.159447	-0.687243	2.696	-0.254912	0.798791	NA
CYBRD1	68.752	-0.664658	0.150908	-4.40441	1.06074e-05	8.39348e-05
CDH19	0	NA	NA	NA	NA	NA
PDCD2	598.634	0.186347	0.0608981	3.05997	0.00221356	0.00956454
SLC6A15	0.161426	-0.687243	2.6846	-0.255994	0.797955	NA
RDH11	866.814	0.0461361	0.063689	0.724397	0.468822	0.645383
PRKACA	764.674	-0.0470104	0.0548958	-0.856356	0.391801	0.575806
ADGRL1	729.703	0.0503024	0.0519668	0.967971	0.333059	0.515803
SPP2	0	NA	NA	NA	NA	NA
ACTN1	1346.32	0.0821605	0.0379094	2.16729	0.0302129	0.0842976
ZFYVE26	46.7618	0.04468	0.172275	0.259353	0.795363	0.883467
RPS6KA6	0	NA	NA	NA	NA	NA
EPN2	245.811	0.0844133	0.077442	1.09002	0.275704	0.45257
PTPN18	35.8089	-0.417587	0.198714	-2.10145	0.0356016	0.0961651
LIMS2	37.5997	-0.48898	0.204999	-2.38529	0.0170658	0.0534385
ASIC4	4.01023	-0.857	0.645369	-1.32792	0.184204	0.338402
SPEG	174.987	-0.11744	0.0956644	-1.22763	0.219587	0.384772
LNX1	4.45491	-0.720304	0.596624	-1.2073	0.227316	0.394661
ALDH3A2	496.121	-0.100509	0.0590756	-1.70136	0.0888746	0.19821
TFRC	1771.36	0.446837	0.0431752	10.3494	4.21129e-25	4.51166e-23
SREBF1	1200.51	-0.433548	0.127069	-3.4119	0.000645127	0.00331318
TRPC5	0	NA	NA	NA	NA	NA
AFF4	126.444	-0.422615	0.117082	-3.60955	0.000306727	0.00171621
UBE2D1	47.47	-0.326494	0.20137	-1.62136	0.10494	0.223994
MPP5	62.5872	-0.221796	0.171697	-1.29179	0.19643	0.354469
RHOBTB1	8.4753	-1.29242	0.485988	-2.65937	0.00782868	0.0280462
SMC1A	141.383	0.160894	0.104947	1.5331	0.125251	0.255178
HSD17B10	908.616	0.226233	0.0457932	4.94031	7.79983e-07	7.80519e-06
MARK2	603.354	0.435913	0.0733985	5.93899	2.86783e-09	4.54177e-08
HMMR	311.809	-0.0727237	0.085762	-0.84797	0.396454	0.580129
CHFR	0.124692	1.04397	3.16075	0.330292	0.74118	NA
TRHDE	16.9015	0.287135	0.286596	1.00188	0.316401	0.498535
P4HA2	164.072	-0.227032	0.0952916	-2.38249	0.0171958	0.053776
FCGR2B	0	NA	NA	NA	NA	NA
NFATC3	181.973	0.216474	0.0957442	2.26096	0.0237617	0.0697297
TRNT1	77.0617	0.023199	0.140164	0.165513	0.86854	0.928712
ACADVL	1493.58	-0.164308	0.0378704	-4.33869	1.43334e-05	0.000109857
STK10	108.069	0.0453022	0.13275	0.34126	0.732908	0.844148
FBXW11	185.398	0.124653	0.0940129	1.32591	0.18487	0.339262
ACAP1	38.6823	-1.03403	0.206854	-4.99885	5.76746e-07	5.94705e-06
CRMP1	0.0798195	-0.110174	3.16075	-0.0348568	0.972194	NA
EVC	0	NA	NA	NA	NA	NA
DERL2	379.088	0.115452	0.0638693	1.80763	0.0706639	0.165926
SIDT1	0.0920234	-0.110174	3.16075	-0.0348568	0.972194	NA
NDE1	38.8243	-0.0225328	0.199129	-0.113156	0.909907	0.952649
IRAG1	47.186	-0.0298284	0.20051	-0.148762	0.881741	0.936231
TMEM38A	82.0166	-0.153103	0.138481	-1.10558	0.268906	0.444391
AP1M1	582.071	0.262291	0.0661797	3.96332	7.39145e-05	0.000484528
PVR	4.85706	0.550666	0.558433	0.986092	0.324088	0.507356
XRCC1	146.325	0.00472588	0.102128	0.0462743	0.963092	0.982719
SCARB1	931.893	0.0301608	0.0470882	0.640517	0.521836	0.689566
CYP2W1	0.0920234	-0.110174	3.16075	-0.0348568	0.972194	NA
MCM2	1485.44	0.23705	0.038389	6.17493	6.61907e-10	1.16333e-08
MOV10L1	0.330397	-0.110167	2.00235	-0.0550186	0.956124	NA
PANX2	47.8727	-0.688814	0.182478	-3.77478	0.00016015	0.000966204
SELENOO	217.463	0.118434	0.0893599	1.32536	0.185051	0.339399
TP63	0.349556	0.463576	1.88042	0.246528	0.805273	NA
ALPK1	5.48517	-0.705045	0.518875	-1.3588	0.174211	0.325001
LLGL2	451.458	-0.189023	0.0623755	-3.0304	0.00244228	0.0104321
PDE8A	145.442	-0.0277266	0.100018	-0.277217	0.781614	0.874174
CLCN4	23.5994	-0.00639146	0.246397	-0.0259397	0.979305	0.990514
NLE1	425.717	0.394002	0.0654574	6.01921	1.75268e-09	2.87898e-08
SDHA	219.321	0.196138	0.0839875	2.33532	0.0195266	0.0596066
SMARCE1	107.831	-0.131498	0.114922	-1.14423	0.252527	0.42565
FNDC8	0	NA	NA	NA	NA	NA
GSDMB	29.9652	-0.553905	0.218484	-2.53522	0.0112378	0.0379543
KDM5A	193.53	-0.0933779	0.0867159	-1.07683	0.281558	0.459212
ADAM11	49.9587	0.295378	0.164499	1.79562	0.0725557	0.169164
PPP2R3A	26.4854	-0.338822	0.253075	-1.33882	0.180628	0.333674
FERMT2	123.53	0.424837	0.118394	3.58834	0.000332795	0.00184543
ABCB11	0	NA	NA	NA	NA	NA
DHRS9	0.384657	0.471346	1.95229	0.241432	0.80922	NA
CD5L	0.434927	-0.0579933	1.90599	-0.0304268	0.975727	NA
PTGS2	0.523789	-1.32408	3.09788	-0.427416	0.669076	NA
IGF2BP2	636.511	0.130394	0.0522636	2.49494	0.0125979	0.0416288
MAP3K13	75.4174	-0.166767	0.141881	-1.1754	0.239833	0.410667
ST6GAL1	69.8803	-0.195308	0.144862	-1.34823	0.177583	0.329729
TBX21	0.454112	-1.05361	1.70568	-0.617706	0.536769	NA
VDAC1P1	0.265307	-0.110167	2.12483	-0.0518476	0.95865	NA
FRY	1.71967	-0.892176	0.956639	-0.932615	0.351019	NA
PICALM	222.664	-0.0214965	0.0865587	-0.248346	0.803867	0.888563
NSF	352.306	0.124108	0.0740299	1.67645	0.0936493	0.206242
GLI2	33.1325	0.00444745	0.227859	0.0195184	0.984428	0.993153
CLASP1	103.078	-0.106894	0.118119	-0.904968	0.365482	0.549575
MRPS34	1911.86	0.356056	0.0408287	8.72073	2.76422e-18	1.4082e-16
NOTCH3	107.219	-1.0541	0.137764	-7.65147	1.98695e-14	6.0947e-13
CLNS1A	1088.33	0.152565	0.0443646	3.4389	0.00058409	0.00303178
PPP2R2C	155.554	0.0978833	0.0983061	0.995699	0.319396	0.502278
TEAD2	154.302	-0.161558	0.0995314	-1.62319	0.104549	0.223423
EED	156.759	0.226233	0.0979773	2.30904	0.0209415	0.0630539
CDHR2	0.255307	1.62663	2.30736	0.704972	0.480828	NA
SNCB	0.251579	-1.23051	2.12625	-0.578723	0.562776	NA
TSG101	639.341	0.0582004	0.0557103	1.0447	0.296162	0.475911
NCBP3	196.719	0.232726	0.0895881	2.59773	0.0093841	0.0325927
ATP2A3	64.2512	-0.757565	0.158849	-4.76909	1.85058e-06	1.73283e-05
CA12	28.0116	-0.0253795	0.230749	-0.109988	0.912419	0.954202
MGLL	111.281	0.470104	0.124077	3.78881	0.000151368	0.000919311
NTN4	7.20233	-1.03087	0.475042	-2.17006	0.0300024	0.0838123
BCS1L	380.535	0.503892	0.0823079	6.12203	9.23917e-10	1.59119e-08
NUAK1	41.3069	-0.514583	0.199559	-2.5786	0.00992008	0.0341288
DPP8	227.362	0.0417594	0.0802071	0.520644	0.602615	0.752107
SLC24A1	28.6964	-0.380352	0.228649	-1.66347	0.0962178	0.210116
ZNF532	5.79118	0.370955	0.50166	0.739455	0.459631	0.636943
SCARF1	1.21445	-1.25855	1.14408	-1.10005	0.271308	NA
LMAN1	378.343	-0.507318	0.0738199	-6.87238	6.31394e-12	1.41966e-10
HACD3	1112.11	0.159321	0.0443036	3.59611	0.000323011	0.00179834
IPCEF1	0.388366	-0.69489	1.91664	-0.362557	0.716936	NA
ZZEF1	95.3666	0.0412571	0.122809	0.335946	0.736912	0.847286
NOX3	0	NA	NA	NA	NA	NA
ENO1	21158.2	-0.0539615	0.0277733	-1.94292	0.0520253	0.130804
SLC12A1	0	NA	NA	NA	NA	NA
MYDGF	1831.86	0.165028	0.0375263	4.39765	1.09432e-05	8.62315e-05
ANO8	94.6735	-0.360766	0.131321	-2.7472	0.00601057	0.0223981
TUBE1	179.179	0.149356	0.0897295	1.66451	0.0960103	0.209883
ARHGEF10L	59.3446	-0.599568	0.162309	-3.694	0.000220753	0.0012842
TXK	4.44273	0.15254	0.55691	0.273904	0.784159	0.875592
WSCD2	0	NA	NA	NA	NA	NA
KCNQ2	419.54	-0.0523729	0.0617116	-0.848673	0.396063	0.579731
TACR2	0	NA	NA	NA	NA	NA
ACTR6	203.265	-0.281428	0.0900989	-3.12354	0.00178689	0.00793991
TIPIN	251.158	0.511616	0.0835493	6.12352	9.15325e-10	1.57826e-08
SRI	1012.27	0.0658244	0.0522504	1.25979	0.207746	0.369219
EIF4G3	193.858	0.0100116	0.0944393	0.106011	0.915574	0.956198
NUP37	591.753	0.173086	0.0530625	3.26192	0.0011066	0.00524503
SEMA3A	10.6979	-1.36532	0.420061	-3.25029	0.00115289	0.00543435
GTSE1	351.333	0.202611	0.0723993	2.79852	0.00513376	0.0195963
SEMA3C	25.2467	-0.913788	0.24787	-3.68656	0.000227307	0.00131789
TTC38	191.145	0.178805	0.0971931	1.83969	0.0658144	0.157045
ACAT1	786.464	-0.114651	0.0505861	-2.26644	0.0234242	0.0689197
GRAMD4	64.0688	-0.65216	0.153244	-4.25569	2.08405e-05	0.000154685
CELSR1	97.6266	-0.412852	0.121747	-3.39105	0.000696246	0.0035346
WNT8B	0	NA	NA	NA	NA	NA
ZNF638	142.433	-0.108565	0.102497	-1.0592	0.28951	0.468669
SLC25A40	48.6629	-0.477447	0.182764	-2.61237	0.0089918	0.031584
TIMM21	434.126	0.33953	0.0650683	5.21806	1.80806e-07	2.04848e-06
ADD2	0.161426	-0.687243	2.6846	-0.255994	0.797955	NA
FGF4	0	NA	NA	NA	NA	NA
RASAL2	39.1171	0.235415	0.201803	1.16656	0.243389	0.414538
VPS9D1	30.057	-0.429449	0.237921	-1.80501	0.0710737	0.166555
ZNF37A	18.0007	-0.0739481	0.294209	-0.251345	0.801547	0.887395
MARK3	339.619	0.0554286	0.0666586	0.831529	0.405675	0.589241
SLC25A3	8969.36	0.0575144	0.0267715	2.14834	0.0316867	0.0876709
FNDC3B	138.546	-0.157217	0.1184	-1.32785	0.184228	0.338402
FOSL2	214.869	-0.137345	0.0851112	-1.61371	0.106591	0.226852
CACNG5	0.0920234	-0.110174	3.16075	-0.0348568	0.972194	NA
CACNG4	0	NA	NA	NA	NA	NA
FRYL	197.375	-0.143553	0.0853725	-1.6815	0.0926667	0.204538
TMEM131	167.871	-0.547148	0.100752	-5.43066	5.61474e-08	6.98606e-07
FSCN1	2816.87	0.134585	0.041808	3.21912	0.00128583	0.00597021
ACTB	5275.46	0.495025	0.0505308	9.7965	1.16551e-22	9.26359e-21
MOCOS	70.6161	-0.108572	0.150889	-0.719552	0.471801	0.648137
PLD1	11.4469	-0.770346	0.392678	-1.96178	0.0497883	0.126622
ATP12A	1.97506	-2.82018	1.099	-2.56612	0.0102842	NA
WDR62	190.434	0.464531	0.091714	5.065	4.08407e-07	4.30883e-06
DLG1	162.859	0.0551913	0.0968455	0.56989	0.568752	0.725061
RAB7A	2265.33	0.16934	0.0371684	4.55601	5.21333e-06	4.41361e-05
BCAP29	0.0920234	-0.110174	3.16075	-0.0348568	0.972194	NA
SEC31B	87.6605	-0.422682	0.137234	-3.08002	0.00206986	0.00901851
SART3	509.861	0.228531	0.063192	3.61646	0.000298662	0.00167688
ARHGAP15	0	NA	NA	NA	NA	NA
TUBA3D	0	NA	NA	NA	NA	NA
PAX2	40.351	-0.578919	0.205428	-2.81811	0.00483067	0.0186346
EXOSC7	832.069	0.171653	0.0486758	3.52646	0.000421157	0.00227269
KIFAP3	81.194	-0.224797	0.141745	-1.58592	0.112757	0.23618
MKRN2	254.311	0.260863	0.0842462	3.09644	0.00195858	0.0086109
MCM6	1138.98	0.265495	0.0433211	6.12853	8.86974e-10	1.533e-08
REXO2	563.44	0.274745	0.0531036	5.17376	2.29431e-07	2.54981e-06
RBM7	63.3368	-0.218158	0.160103	-1.36261	0.173005	0.323497
RBMS2	156.226	0.308954	0.101639	3.03971	0.00236806	0.0101508
BAZ2A	477.389	-0.0914203	0.0608507	-1.50237	0.133001	0.266222
PTPN23	331.32	0.123335	0.0765006	1.61221	0.106916	0.227278
MLH1	51.5703	0.123936	0.168515	0.735462	0.462058	0.63897
UNG	1477.71	0.278234	0.0408944	6.80372	1.01954e-11	2.24053e-10
FMO4	7.4087	-0.366902	0.451911	-0.81189	0.416855	0.599622
KLHL20	83.6915	-0.135367	0.139539	-0.970101	0.331996	0.514877
RGS11	0.0796277	-0.110174	3.16075	-0.0348568	0.972194	NA
SLC46A1	49.8381	0.549762	0.169295	3.24737	0.00116478	0.00548507
PLXNA2	1.63615	-1.79722	1.11851	-1.60681	0.108097	NA
SPAG5	418.913	0.173893	0.0635127	2.73792	0.00618283	0.0229396
ANKRD13A	121.723	0.160844	0.109358	1.4708	0.141345	0.27856
TPD52	248.796	-0.217996	0.0776272	-2.80824	0.00498134	0.0191045
ACACB	23.6755	-0.503077	0.241822	-2.08036	0.0374925	0.100398
TRAF4	597.852	0.111013	0.0532902	2.08317	0.0372359	0.0998392
PAG1	7.52432	-0.855724	0.462237	-1.85127	0.0641312	0.154012
GPATCH1	51.2575	0.181209	0.179254	1.01091	0.31206	0.493778
ICAM3	77.6511	0.418047	0.142795	2.9276	0.00341585	0.0138568
NT5C2	352.474	0.145914	0.0683159	2.13587	0.0326903	0.090008
MCAM	23.7886	0.0956423	0.255162	0.374829	0.707787	0.82831
GPC4	78.9755	-0.412942	0.146221	-2.8241	0.00474142	0.0183475
MBNL3	7.06821	-0.675062	0.488507	-1.38189	0.167006	0.315272
CAMSAP3	99.2623	-0.12827	0.135409	-0.947277	0.343497	0.526602
RAP1GAP	134.367	-0.226665	0.117862	-1.92313	0.0544633	0.135669
XAB2	149.151	0.0568068	0.100365	0.566002	0.571393	0.727154
ARHGEF1	165.578	0.263841	0.104199	2.5321	0.0113382	0.0382226
STXBP2	211.031	-0.20988	0.0889236	-2.36023	0.0182636	0.0563653
MAP2K7	841.343	0.194326	0.0471226	4.12384	3.72604e-05	0.000260376
NMRK2	0	NA	NA	NA	NA	NA
DGKD	338.427	0.100528	0.0691522	1.45372	0.146024	0.284776
CTTNBP2	9.90516	-0.0901949	0.376371	-0.239643	0.810607	0.892979
ACTL6B	0	NA	NA	NA	NA	NA
RARB	0	NA	NA	NA	NA	NA
TOP2B	467.782	-0.270747	0.0699328	-3.87153	0.000108153	0.000683045
TM9SF3	355.576	-0.0103944	0.0679551	-0.152959	0.87843	0.934333
NFKB2	339.857	-0.154395	0.0677217	-2.27985	0.0226167	0.0670312
UBE2T	729.46	0.0141436	0.057272	0.246955	0.804943	0.889295
PPP1R12B	33.023	-0.355674	0.218965	-1.62434	0.104303	0.223091
DNAJC10	191.466	0.0276013	0.0941853	0.293053	0.769482	0.866879
GTF3C1	398.317	0.116437	0.0641721	1.81444	0.0696096	0.164032
IL4R	135.529	-0.0650035	0.105214	-0.617822	0.536693	0.701373
USP33	142.156	-0.423801	0.101255	-4.18547	2.84579e-05	0.000204453
PAK3	0.439354	0.471089	1.89069	0.249162	0.803235	NA
CAPN6	0.452018	0.864289	1.88568	0.458343	0.646706	NA
DCX	0	NA	NA	NA	NA	NA
SNRPA	1862.78	0.0869938	0.0391204	2.22375	0.0261656	0.0752086
SPAG6	0.0933556	1.04397	3.16075	0.330292	0.74118	NA
EXOSC5	543.926	0.193544	0.0580025	3.33683	0.000847413	0.00417404
DYNC1I2	213.076	-0.167246	0.0872754	-1.9163	0.0553273	0.137282
APBB1IP	0.215158	1.61671	2.43693	0.66342	0.507062	NA
LRCH4	0	NA	NA	NA	NA	NA
FAM76B	35.4112	-0.369557	0.220016	-1.67969	0.0930185	0.205128
SIRT6	308.311	0.0321475	0.0716606	0.448608	0.653714	0.788919
TYR	0	NA	NA	NA	NA	NA
POLD3	74.3818	0.0891839	0.151026	0.590519	0.554843	0.714392
ACTN2	1.3346	-0.363343	1.12471	-0.323054	0.746655	NA
CAPZB	1216.91	0.156813	0.0403862	3.88284	0.000103245	0.000655457
GPR137B	41.8665	-0.349942	0.188072	-1.86068	0.0627892	0.151514
NAALAD2	0.212148	0.466905	2.44897	0.190654	0.848797	NA
JADE1	255.258	-0.0364016	0.0855509	-0.425496	0.670475	0.801947
SLC25A43	47.601	-0.658249	0.179431	-3.66854	0.000243936	0.0014048
UBE2A	460.433	0.099443	0.0656093	1.51568	0.129599	0.261134
FGFR1	429.262	0.126274	0.0646256	1.95394	0.0507084	0.128245
FKBP6	0	NA	NA	NA	NA	NA
SMC1B	0.997395	1.61936	1.28855	1.25673	0.208851	NA
FBLN1	118.547	-0.294433	0.11129	-2.64564	0.00815371	0.0290322
ITGA8	0.0933556	1.04397	3.16075	0.330292	0.74118	NA
CST7	0.158554	1.04397	2.99244	0.34887	0.727187	NA
MAP2	16.1332	-0.865395	0.308063	-2.80915	0.00496728	0.0190607
PIAS2	114.181	0.0203934	0.116411	0.175184	0.860935	0.924008
AMPH	0	NA	NA	NA	NA	NA
ARAF	176.02	0.239469	0.097334	2.46028	0.0138828	0.0451634
MCCC1	70.9897	-0.116235	0.148244	-0.784078	0.432994	0.613988
LAMP3	10.6814	-0.881435	0.388606	-2.2682	0.023317	0.0686508
FAP	0	NA	NA	NA	NA	NA
NEBL	125.011	-0.297805	0.117703	-2.53015	0.0114013	0.0383998
ACER3	82.0494	0.0778773	0.137825	0.565045	0.572043	0.727601
UBE2K	1173.27	0.169174	0.0400777	4.22115	2.43054e-05	0.00017718
PIK3C3	143.124	-0.0813244	0.103914	-0.782609	0.433857	0.614912
N4BP2	23.6854	-0.0335851	0.243498	-0.137928	0.890298	0.941338
TIGAR	10.2749	0.294401	0.37274	0.789829	0.429628	0.611237
TULP3	181.135	-0.0773584	0.0892018	-0.867229	0.385817	0.570059
SYNJ2	83.0405	0.0170146	0.148545	0.114542	0.908808	0.952117
ADCY2	0.182369	-0.687243	2.57547	-0.266841	0.789591	NA
PPP2R5C	541.239	-0.191486	0.0606758	-3.15588	0.00160014	0.00720681
PMS2P1	88.4002	0.108615	0.131138	0.828251	0.407528	0.591167
RBFOX1	0.386989	-0.691082	1.91819	-0.360277	0.71864	NA
GNB1	3056.66	0.0323666	0.031878	1.01533	0.30995	0.491843
HOXA9	445.337	-0.126652	0.0612048	-2.06932	0.0385163	0.102518
EDN1	3.42124	1.20907	0.721427	1.67595	0.0937489	0.206395
MLLT10	244.233	-0.00567196	0.0784177	-0.0723301	0.942339	0.971614
ZCWPW1	10.0431	-0.0840184	0.36929	-0.227513	0.820025	0.898091
ADCYAP1R1	0.329011	1.04916	2.1666	0.484245	0.628212	NA
FGF20	0.203408	0.466905	2.48317	0.188028	0.850855	NA
P2RY10	0	NA	NA	NA	NA	NA
ITM2A	0	NA	NA	NA	NA	NA
NRDC	773.493	0.0500281	0.0497662	1.00526	0.31477	0.496886
VDAC3	1549.06	0.223615	0.0407277	5.49047	4.00855e-08	5.16692e-07
PCM1	313.818	-0.0340211	0.0863421	-0.394027	0.693561	0.818897
TNRC6C	191.02	-0.0490713	0.0981943	-0.499737	0.61726	0.763195
CBFA2T2	84.2704	-0.446481	0.139597	-3.19836	0.00138214	0.0063526
BRINP1	0	NA	NA	NA	NA	NA
ITCH	153.938	-0.219547	0.120238	-1.82594	0.06786	0.160715
PKD2L2	0.0796277	-0.110174	3.16075	-0.0348568	0.972194	NA
TP53INP2	47.0236	-0.55164	0.188435	-2.92749	0.00341712	0.0138568
SDF4	1142.96	0.242236	0.0474032	5.11012	3.21956e-07	3.47361e-06
MYH7B	1.1947	-0.738464	1.14223	-0.646511	0.517949	NA
BPIFB2	0	NA	NA	NA	NA	NA
TP73	186.127	0.176247	0.0949685	1.85585	0.0634754	0.152714
TOLLIP	213.507	0.0393624	0.0849084	0.463586	0.642944	0.780923
UBE2D4	129.78	0.295334	0.107046	2.75893	0.00579903	0.0217538
CLUL1	0.60193	-1.61112	1.56944	-1.02656	0.304629	NA
RUNX1T1	0	NA	NA	NA	NA	NA
CDH17	0.358663	0.457936	1.98772	0.230382	0.817795	NA
THOC1	59.844	-0.046885	0.165301	-0.283634	0.776691	0.871363
FKBP7	35.9304	-0.296271	0.199042	-1.48848	0.136623	0.271458
OSBPL6	77.7277	-0.0728817	0.142161	-0.51267	0.608182	0.75627
SLC1A3	108.277	0.566022	0.129012	4.38737	1.14731e-05	8.97758e-05
XRCC5	4096.8	0.17149	0.0312897	5.48071	4.23632e-08	5.42383e-07
LXN	0.333269	-1.6387	1.9401	-0.84465	0.398306	NA
SP140	0.297867	1.04023	2.05756	0.505565	0.613162	NA
MKNK1	243.019	0.000302587	0.0814906	0.00371315	0.997037	0.999125
TNS1	32.5733	-0.272913	0.20657	-1.32117	0.186446	0.341357
REXO1	320.866	0.374124	0.0759642	4.92501	8.43575e-07	8.41245e-06
SAR1A	321.192	0.397912	0.0719932	5.52708	3.25612e-08	4.25867e-07
CDC14A	17.8923	-0.45952	0.288274	-1.59404	0.110927	0.23332
RAPGEF3	3.08241	0.32447	0.726221	0.446793	0.655025	0.790304
CEACAM1	3.2903	-0.221904	0.676288	-0.328121	0.74282	0.850455
SENP1	72.3967	0.294915	0.138764	2.1253	0.0335614	0.0918119
DUSP13	2.08984	-1.49015	0.926044	-1.60916	0.107582	NA
CIC	236.181	-0.258019	0.0835528	-3.0881	0.00201443	0.0088298
LIPE	64.877	0.0637096	0.158249	0.402591	0.687249	0.813554
FDFT1	841.654	-0.0408973	0.0730494	-0.559858	0.575576	0.730751
PAFAH1B3	1027.08	0.0270529	0.0420447	0.643433	0.519943	0.688435
OPHN1	7.74454	0.0629355	0.425797	0.147806	0.882496	0.936759
AFM	0	NA	NA	NA	NA	NA
KIF22	1530.8	0.184143	0.0441384	4.17195	3.01999e-05	0.00021527
SCGN	0.124692	1.04397	3.16075	0.330292	0.74118	NA
CARMIL1	95.7855	-0.127401	0.125813	-1.01263	0.311238	0.492853
PGM1	352.885	-0.306653	0.0666053	-4.60403	4.144e-06	3.59822e-05
DDX1	1209.7	0.267234	0.039236	6.81093	9.69713e-12	2.14072e-10
DNM2	761.13	-0.03273	0.0538941	-0.607302	0.54365	0.706474
EPB41L2	407.737	0.0226195	0.0621578	0.363904	0.71593	0.833754
RIMS1	0.421827	-1.973	1.82039	-1.08383	0.27844	NA
MOXD1	8.63659	-0.440075	0.401612	-1.09577	0.273178	0.449436
STX7	144.031	-0.103286	0.104669	-0.986789	0.323746	0.506965
RABL2B	31.5873	0.195572	0.211534	0.924541	0.355205	0.539036
KEAP1	952.788	0.400499	0.0535314	7.48156	7.34434e-14	2.11476e-12
DDX43	0.184047	-0.687243	2.86486	-0.239887	0.810418	NA
PTPRH	29.908	-0.929509	0.230538	-4.03191	5.53243e-05	0.000373065
DCT	0.75526	-1.08011	1.39901	-0.772055	0.440082	NA
SLC35C2	339.329	0.0547369	0.0668522	0.818775	0.412915	0.596194
CRYBG3	22.914	-0.0503459	0.26081	-0.193037	0.84693	0.915481
EPHA6	0.0798195	-0.110174	3.16075	-0.0348568	0.972194	NA
SCTR	0.0903454	-0.110174	3.16075	-0.0348568	0.972194	NA
RFX3	23.9335	-0.875325	0.255545	-3.42532	0.000614071	0.00316861
RIF1	318.87	0.211348	0.0787105	2.68514	0.00725004	0.0263145
RAB21	292.847	0.119807	0.0768838	1.55829	0.119165	0.246204
SLC4A4	0.983824	1.456	1.25266	1.16233	0.245103	NA
SMARCA2	15.7896	-0.382797	0.30413	-1.25866	0.208152	0.369604
RDH8	0	NA	NA	NA	NA	NA
SESN1	86.0042	-0.180524	0.139344	-1.29553	0.195137	0.352923
MID2	22.641	-0.227966	0.25169	-0.905742	0.365073	0.549324
DNAAF6	0.393396	0.470823	1.83188	0.257016	0.797166	NA
COL5A3	1.89852	-0.164947	0.844287	-0.195368	0.845105	NA
SRCAP	8.1991	0.616012	0.416927	1.47751	0.13954	0.275899
PUM3	397.782	0.451134	0.0622376	7.24857	4.2118e-13	1.1248e-11
CPB2	0	NA	NA	NA	NA	NA
CHRNA3	0.422529	-0.692171	1.76913	-0.391249	0.695613	NA
KCNN2	0	NA	NA	NA	NA	NA
CNOT4	62.7232	-0.0257517	0.152147	-0.169256	0.865596	0.927005
PSEN1	167.321	-0.160234	0.0976898	-1.64023	0.100957	0.217949
CPOX	799.663	-0.907424	0.0710421	-12.7731	2.31852e-37	7.34365e-35
CLDND1	504.308	-0.22632	0.0675431	-3.35075	0.000805933	0.00400773
MOK	55.2438	0.145572	0.164771	0.883482	0.376976	0.562012
HSP90AA1	30737.2	0.234247	0.027821	8.41978	3.77193e-17	1.64051e-15
RBL1	77.8704	0.307427	0.138729	2.21602	0.0266901	0.0764323
DLGAP4	122.187	-0.173916	0.112177	-1.55037	0.121052	0.248974
IGSF9B	50.187	-0.0169435	0.175316	-0.0966453	0.923008	0.959834
CFHR2	0.121802	1.04397	3.16075	0.330292	0.74118	NA
CROCCP3	1.58049	-0.78919	0.992553	-0.795112	0.426549	NA
NDC80	421.891	0.158505	0.060282	2.62939	0.00855379	0.0302644
AP4E1	67.0468	0.0805538	0.147396	0.546514	0.584712	0.737662
RSBN1	117.228	-0.164341	0.11857	-1.38603	0.165739	0.313613
MAGI3	36.1835	-0.334304	0.222498	-1.50251	0.132966	0.266222
CXCL2	5.66806	0.179667	0.487337	0.368671	0.712373	0.831339
AFP	0	NA	NA	NA	NA	NA
COL4A4	12.811	-0.839061	0.356332	-2.35472	0.0185367	0.0570029
TCF7	225.343	0.165043	0.0810498	2.03632	0.0417186	0.109462
OSTM1	40.9038	0.0227583	0.192356	0.118313	0.905819	0.950575
CDH7	0.172983	0.466903	2.62194	0.178075	0.858664	NA
IMPG2	1.53495	-0.678248	1.03929	-0.65261	0.514008	NA
PCNP	298.735	-0.196245	0.0749174	-2.61948	0.00880629	0.0310147
EXD2	98.8191	-0.522533	0.125398	-4.16699	3.08643e-05	0.000219469
ARG2	35.1677	-0.283164	0.220231	-1.28576	0.198528	0.35737
MEF2C	33.5161	-0.813257	0.264414	-3.0757	0.00210011	0.00913936
PTPRC	0.0816061	-0.110174	3.16075	-0.0348568	0.972194	NA
CACNA1S	0.343494	-1.66857	1.92591	-0.866381	0.386281	NA
PKP1	0.124692	1.04397	3.16075	0.330292	0.74118	NA
UBA5	281.319	0.226343	0.0731294	3.0951	0.00196745	0.00864466
STK17B	49.982	-0.332855	0.167386	-1.98855	0.0467508	0.120188
CDC14B	66.3132	-0.189259	0.148832	-1.27163	0.203506	0.363626
ZNF510	21.8386	-0.278929	0.260573	-1.07045	0.284418	0.462755
LRP2	0.705757	-0.822698	1.44351	-0.56993	0.568725	NA
ZNF506	0.0796277	-0.110174	3.16075	-0.0348568	0.972194	NA
JMJD4	77.4215	0.544869	0.135001	4.03604	5.43619e-05	0.000367883
DUSP12	311.566	0.235398	0.0738114	3.18918	0.00142676	0.00652036
AACS	107.373	-0.0698134	0.137707	-0.506971	0.612175	0.759328
DELE1	170.459	0.0531179	0.0952463	0.55769	0.577056	0.731741
SLC13A1	0.463618	-1.08404	1.62052	-0.668949	0.503528	NA
CADPS2	40.0264	0.0423136	0.195527	0.216408	0.828669	0.904142
PCDHB4	0	NA	NA	NA	NA	NA
PCDHA6	0	NA	NA	NA	NA	NA
PCDHGA2	0	NA	NA	NA	NA	NA
HSPB11	960.591	0.223339	0.0481935	4.63422	3.58292e-06	3.14856e-05
PHLPP1	90.6027	-0.150774	0.131209	-1.14912	0.250509	0.423168
ATP8B1	31.5107	-0.807282	0.231065	-3.49375	0.000476292	0.00253269
IL12RB2	0	NA	NA	NA	NA	NA
SMARCD3	174.746	-0.130613	0.0922425	-1.41597	0.156783	0.30057
WDR70	88.0591	-0.256998	0.129776	-1.98032	0.047668	0.122039
FYB1	0	NA	NA	NA	NA	NA
MPP4	0.8151	1.16885	1.37326	0.851154	0.394684	NA
STRADB	87.6143	0.0243143	0.135812	0.179029	0.857915	0.922632
BZW1	198.825	-0.0241362	0.0917311	-0.263119	0.792459	0.881249
PGR	0.771947	2.66735	1.47199	1.81207	0.0699757	NA
C1QTNF3	8.857	-0.323907	0.391835	-0.82664	0.408441	0.592138
ME2	247.011	0.0457557	0.0805274	0.5682	0.569899	0.725951
C5orf22	117.007	0.278807	0.112311	2.48245	0.0130481	0.0429048
CCNT2	92.9527	0.0892752	0.136874	0.652245	0.514243	0.683828
FAM135A	21.772	-0.281675	0.265574	-1.06063	0.28886	0.467892
COL19A1	0	NA	NA	NA	NA	NA
EPB41L3	0.385669	-0.695675	1.92016	-0.3623	0.717128	NA
COBLL1	8.03509	0.0886509	0.417034	0.212575	0.831659	0.90568
DLG3	205.836	-0.335352	0.0870886	-3.8507	0.000117782	0.000737466
KCNK2	0.252803	-0.110167	2.15374	-0.0511516	0.959205	NA
SERTAD4	1.43747	0.578161	0.995588	0.580723	0.561427	NA
TRAF5	54.2258	-0.0213649	0.163963	-0.130304	0.896326	0.945448
MRPL22	1133.03	0.200947	0.04408	4.55868	5.14762e-06	4.36051e-05
GEMIN5	282.062	0.288726	0.0727349	3.96957	7.20021e-05	0.000473407
OPRK1	0	NA	NA	NA	NA	NA
NFE2L1	487.34	0.151603	0.0598516	2.53297	0.01131	0.0381451
SEMA5B	0.564206	1.31162	1.66321	0.788608	0.430341	NA
GSK3B	180.875	-0.015515	0.0974323	-0.159239	0.873481	0.931534
ITGB5	477.455	0.231085	0.0657027	3.51713	0.000436242	0.00234367
ERC1	172.336	-0.0625401	0.0909717	-0.687468	0.491788	0.665183
XPO1	604.906	-0.0388592	0.0511359	-0.75992	0.447302	0.626593
LINC01587	0	NA	NA	NA	NA	NA
RNF13	96.0324	-0.219325	0.136415	-1.60777	0.107885	0.228637
TRPM3	0.269928	1.04012	2.11382	0.492057	0.622679	NA
PALB2	96.783	0.318877	0.124242	2.56658	0.0102708	0.0351198
DOP1A	10.0496	0.0325489	0.376206	0.086519	0.931054	0.965307
LYRM2	81.5569	0.255468	0.13184	1.93771	0.0526587	0.132055
BCKDHB	28.4286	-0.637432	0.254883	-2.50088	0.0123885	0.0410972
KAT6A	160.037	-0.00201056	0.106037	-0.0189609	0.984872	0.993417
TUT7	95.5513	-0.13119	0.12072	-1.08673	0.277156	0.453777
ULK2	40.6629	-0.510208	0.203188	-2.51102	0.0120383	0.0402106
GRHL2	18.5317	-0.681499	0.309057	-2.20509	0.0274477	0.0781384
TNPO1	423.029	0.238647	0.0662705	3.60111	0.00031686	0.00176815
PLOD1	1677.86	-0.243798	0.0456852	-5.33649	9.47642e-08	1.13359e-06
P2RX5	104.227	0.385975	0.121756	3.17008	0.00152398	0.0069108
ITGAE	589.738	0.214852	0.056813	3.78175	0.000155729	0.000941874
DIS3	171.953	-0.101765	0.090748	-1.1214	0.262116	0.43716
PIBF1	53.9214	-0.0109956	0.160564	-0.0684814	0.945402	0.973464
TDRD3	94.3234	-0.109658	0.124426	-0.881312	0.378149	0.563127
ENSG00000083622	0	NA	NA	NA	NA	NA
NUFIP1	77.5519	0.517775	0.138572	3.73651	0.000186594	0.00110246
PDS5B	135.416	0.0458137	0.105009	0.436284	0.662631	0.796525
OXCT1	332.375	0.0697359	0.0712079	0.979327	0.327418	0.510431
RRAGB	26.5163	0.0153639	0.23454	0.0655067	0.947771	0.9748
EPYC	0	NA	NA	NA	NA	NA
CYLD	52.9112	-0.0531541	0.179852	-0.295543	0.767579	0.865649
SLC27A5	220.313	0.158128	0.0823343	1.92056	0.0547876	0.136188
ZNF324	67.2564	0.34355	0.145422	2.36244	0.018155	0.0561013
ZNF671	0.291967	-0.110167	2.06961	-0.0532307	0.957548	NA
ZNF416	18.5632	0.33736	0.276869	1.21848	0.223041	0.389373
ZNF586	10.8447	0.653327	0.375039	1.74203	0.081504	0.185265
ZNF446	49.4963	-0.139908	0.171283	-0.816825	0.414029	0.597326
ZNF264	40.5671	-0.317523	0.194713	-1.63073	0.102948	0.221167
RPS5	15706.1	0.00226083	0.0228239	0.0990553	0.921094	0.958391
FAT1	515.798	-0.898361	0.0766753	-11.7164	1.05008e-31	1.99737e-29
YTHDC1	418.958	0.0986641	0.0633714	1.55692	0.11949	0.24663
CHMP2B	496.12	0.0494982	0.062463	0.79244	0.428104	0.610142
SMAP2	145.421	-0.260214	0.110492	-2.35505	0.0185205	0.0569701
PPIE	830.809	0.372293	0.0486025	7.65996	1.85995e-14	5.71719e-13
ZMPSTE24	127.846	0.429485	0.124162	3.45906	0.000542059	0.00284605
STARD7	1464.25	0.243474	0.0419212	5.8079	6.32612e-09	9.43414e-08
NOA1	368.569	-0.151807	0.0649736	-2.33644	0.0194681	0.0594531
REST	316.69	-0.204983	0.0751997	-2.72585	0.00641362	0.0236633
HAL	2.11039	-0.941166	0.854054	-1.102	0.270462	NA
SSH1	431.229	0.0420093	0.0610953	0.687602	0.491703	0.665183
GSTP1	8246.85	0.0835399	0.0344472	2.42516	0.0153017	0.0489454
APLP2	1806.28	-0.0854507	0.0380574	-2.24531	0.0247483	0.0719766
FAM234B	85.492	-0.15328	0.135349	-1.13248	0.257433	0.431771
SLCO1A2	0.170165	-0.687243	2.63664	-0.260651	0.794362	NA
WBP11	524.445	0.186209	0.0593096	3.1396	0.00169177	0.00756804
EIF3I	2060.84	0.152428	0.0378058	4.03188	5.53324e-05	0.000373065
NKAIN1	8.23261	-0.17267	0.414152	-0.416923	0.676734	0.80596
COL16A1	6.03237	-0.576909	0.49014	-1.17703	0.239184	0.409749
TXLNA	343.866	0.29914	0.0696183	4.29685	1.7324e-05	0.000130648
APOB	0.238182	0.466905	2.3583	0.197984	0.843058	NA
NCOA1	80.9647	-0.237569	0.138384	-1.71674	0.0860265	0.193069
AGBL5	303.371	-0.106779	0.0741314	-1.44041	0.149752	0.290261
EFR3B	5.57601	-0.89273	0.530223	-1.68369	0.0922421	0.203848
KIF3C	33.0767	-0.514189	0.209053	-2.4596	0.0139091	0.0452322
RAB10	653.431	-0.105729	0.0577962	-1.82933	0.0673495	0.159948
GCKR	0.252803	-0.110167	2.15374	-0.0511516	0.959205	NA
HADHA	838.67	-0.196471	0.0468934	-4.18974	2.79269e-05	0.000200837
MAPRE3	89.0086	-0.172035	0.127625	-1.34797	0.177669	0.329846
CAD	763.577	0.24755	0.0506134	4.89101	1.0032e-06	9.84285e-06
CD59	690.181	0.139544	0.0634019	2.20095	0.0277396	0.0788003
CD82	52.9502	-0.498486	0.175854	-2.83466	0.00458746	0.0178667
BCORL1	246.091	-0.165952	0.0807321	-2.05559	0.0398218	0.105358
ATRX	416.843	-0.140872	0.0652944	-2.15749	0.0309678	0.0860085
AK6	267.074	0.121657	0.0795049	1.53019	0.125971	0.256125
FCN1	0.0920234	-0.110174	3.16075	-0.0348568	0.972194	NA
MYNN	104.227	-0.017419	0.120016	-0.145139	0.884601	0.938037
MECOM	10.6784	-0.538192	0.414128	-1.29958	0.193745	0.350972
SCAMP1	109.618	-0.398672	0.119494	-3.33634	0.000848893	0.00417709
PREP	490.706	0.106737	0.0627613	1.70067	0.0890043	0.198438
HACE1	10.5398	-0.44544	0.40099	-1.11085	0.266633	0.441961
SEH1L	402.632	0.245396	0.0673549	3.64333	0.000269135	0.00153056
WDR47	42.4217	-0.355293	0.18388	-1.9322	0.0533344	0.133428
WDFY1	28.8045	-0.431166	0.225267	-1.91402	0.055617	0.137813
OVGP1	12.4635	-0.44868	0.364888	-1.22964	0.218833	0.383866
SLC25A24	65.4479	-0.0441949	0.148501	-0.297606	0.766004	0.864566
MAP3K4	143.854	0.0288417	0.103931	0.277508	0.78139	0.874077
PILRA	6.7628	-0.814657	0.474978	-1.71515	0.0863186	0.193606
IGSF9	13.3861	-0.484148	0.357752	-1.35331	0.175958	0.327504
ABCB1	9.36166	-0.086388	0.393869	-0.219332	0.826392	0.902804
ZNF213	95.7907	0.0591522	0.125314	0.472032	0.636904	0.777454
AKR1B1	262.246	0.00138473	0.0757328	0.0182845	0.985412	0.993527
CPNE3	595.285	-0.192461	0.0555057	-3.4674	0.00052552	0.0027682
RRN3	261.972	-0.078909	0.0826536	-0.954695	0.339732	0.522472
CTTN	1376.06	0.110843	0.0400791	2.7656	0.00568187	0.0213639
WNT11	7.45627	-0.749094	0.45243	-1.65571	0.09778	0.212826
MTIF2	431.866	0.275337	0.0613701	4.4865	7.24017e-06	5.95312e-05
DDHD2	157.053	-0.276711	0.0957024	-2.89137	0.0038357	0.0153281
TTC39A	87.5173	-0.419097	0.138088	-3.035	0.00240534	0.0102925
EPS15	105.755	-0.115099	0.123516	-0.931849	0.351415	0.534473
ORC1	198.035	0.356843	0.0860735	4.1458	3.38634e-05	0.000238814
MGST2	167.329	-0.472695	0.096794	-4.88352	1.04209e-06	1.01833e-05
CHERP	685.654	0.141514	0.0516254	2.74116	0.00612223	0.0227611
ATG16L1	186.278	0.19642	0.0879143	2.23422	0.0254684	0.073553
USP40	269.912	0.143253	0.0743922	1.92565	0.054148	0.135046
POMGNT1	415.098	0.150174	0.0633247	2.3715	0.0177162	0.0550607
RAD54L	191.148	0.179939	0.0882462	2.03906	0.0414439	0.108895
MAST2	275.662	0.215554	0.0775377	2.78	0.00543595	0.0205879
DNAJA1	1892.83	0.349841	0.0443606	7.8863	3.11268e-15	1.0798e-13
B4GALT1	256.838	0.0212545	0.0852929	0.249195	0.80321	0.888256
CHMP5	295.419	-0.540991	0.0897862	-6.02532	1.68774e-09	2.78172e-08
NFX1	81.4679	0.473841	0.140534	3.37171	0.000747025	0.00374799
AQP6	0.269736	1.04012	2.11424	0.491959	0.622748	NA
DIMT1	365.658	0.392359	0.0662583	5.92165	3.18725e-09	4.97198e-08
IPO11	225.587	0.19964	0.096651	2.06558	0.0388683	0.103323
FOLH1	0	NA	NA	NA	NA	NA
EIF2AK1	1210.28	-0.111889	0.0397125	-2.81747	0.00484034	0.0186634
NME8	0	NA	NA	NA	NA	NA
EPDR1	97.0735	0.0923199	0.12113	0.762153	0.445969	0.625711
SNX10	96.3942	-0.255775	0.128626	-1.98851	0.0467555	0.120188
SEPHS1	404.094	0.266022	0.0703729	3.78017	0.000156719	0.000947236
MRPL28	481.241	0.204103	0.0635469	3.21185	0.00131882	0.00610394
HBQ1	0	NA	NA	NA	NA	NA
ITPKC	71.0197	0.190327	0.160039	1.18926	0.234339	0.403966
CEACAM6	0	NA	NA	NA	NA	NA
FAT2	0.886043	0.062974	1.31709	0.0478131	0.961865	NA
RBM22	514.447	0.280506	0.0599083	4.68226	2.83732e-06	2.55499e-05
TMED2	492.325	-0.458079	0.0661072	-6.92933	4.22834e-12	9.73252e-11
ERO1B	19.416	-0.385575	0.279535	-1.37934	0.167789	0.316219
ZFAND6	119.912	-0.542343	0.118143	-4.59058	4.42014e-06	3.80423e-05
HSD17B2	0.096753	1.04397	3.16075	0.330292	0.74118	NA
TXLNG	215.149	0.17827	0.0833014	2.14006	0.0323496	0.0892913
PPEF1	0.0903454	-0.110174	3.16075	-0.0348568	0.972194	NA
LAT2	37.3644	-0.265903	0.195101	-1.3629	0.172915	0.32337
HUWE1	811.729	-0.0932762	0.0507261	-1.83882	0.0659418	0.157297
ZW10	241.036	0.366118	0.0823673	4.44494	8.79151e-06	7.09652e-05
ALG9	29.7089	0.0872179	0.217107	0.401727	0.687885	0.814108
MYBPC2	1.61854	-0.428142	1.00047	-0.427942	0.668693	NA
NOX4	0.257987	-0.110167	2.14149	-0.051444	0.958972	NA
ACOX3	76.4538	-0.109291	0.143054	-0.763983	0.444877	0.624818
MTMR2	175.064	0.270087	0.0942618	2.86529	0.00416627	0.0164461
PPP1R15A	285.699	0.265309	0.0783069	3.38807	0.00070387	0.00356821
HSD17B14	28.0243	-0.616784	0.225329	-2.73726	0.00619535	0.0229743
TRIP6	1121.5	0.358458	0.0480877	7.45424	9.03886e-14	2.57219e-12
ACHE	14.5946	-0.128999	0.368998	-0.349593	0.726644	0.839837
FTL	24824.9	0.134494	0.0710638	1.89259	0.0584131	0.143246
SRRT	1203.7	0.210056	0.0434528	4.83412	1.33738e-06	1.28448e-05
BAX	560.036	0.137163	0.0670339	2.04617	0.0407396	0.107415
NLK	50.1665	0.0416892	0.171956	0.242441	0.808438	0.891264
PIGS	10.4973	0.42662	0.389139	1.09632	0.27294	0.449134
ADAMTS2	9.01602	-0.342783	0.395634	-0.866416	0.386262	0.570499
TMPRSS11E	0	NA	NA	NA	NA	NA
ATXN7L3	460.601	0.116207	0.0671299	1.73108	0.0834381	0.188626
PGS1	255.229	0.0921692	0.0794835	1.1596	0.246211	0.418051
PSMC5	2180.09	0.342059	0.0345298	9.90621	3.91187e-23	3.35271e-21
UIMC1	151.954	-0.0864228	0.102665	-0.841793	0.399904	0.583537
CETP	0.0798195	-0.110174	3.16075	-0.0348568	0.972194	NA
MMP2	0	NA	NA	NA	NA	NA
MT3	0.0796277	-0.110174	3.16075	-0.0348568	0.972194	NA
LPCAT2	32.6428	-0.00666313	0.214735	-0.0310295	0.975246	0.988238
GNAO1	1.15578	-0.558731	1.12808	-0.495296	0.620392	NA
OGFOD1	408.703	0.321765	0.062547	5.14438	2.6841e-07	2.94483e-06
SH3BP2	131.384	0.441564	0.10616	4.15943	3.19042e-05	0.000225981
NOP14	701.221	0.348407	0.049603	7.02392	2.15728e-12	5.16966e-11
ADD1	913.689	0.0160055	0.047342	0.338083	0.7353	0.846034
L2HGDH	81.6979	0.031593	0.135804	0.232637	0.816043	0.895894
TXNDC16	12.4007	-0.167573	0.372313	-0.450085	0.652649	0.78814
RTRAF	1472.8	0.182968	0.0436506	4.19166	2.76916e-05	0.000199341
NID2	0.171843	-0.687243	2.62785	-0.261523	0.793689	NA
GMCL1	124.518	-0.503145	0.110891	-4.53731	5.69762e-06	4.77918e-05
SF3B2	2336.27	0.172223	0.0320293	5.37705	7.57166e-08	9.19325e-07
KLHL42	145.959	0.127214	0.0998866	1.27358	0.202812	0.36284
GNAS	2188.6	-0.250394	0.0361832	-6.92017	4.51092e-12	1.03503e-10
DNM1L	472.945	0.139896	0.0601073	2.32744	0.019942	0.0605826
PTHLH	1.25898	-0.214608	1.14131	-0.188037	0.850848	NA
PHACTR3	0	NA	NA	NA	NA	NA
ERGIC2	304.919	-0.0217604	0.0734982	-0.296066	0.767179	0.865356
TFAP2C	52.7319	-0.201097	0.1698	-1.18431	0.236289	0.406257
AURKA	809.101	0.257373	0.0504182	5.10476	3.31217e-07	3.56413e-06
CASS4	0.34334	-0.647946	1.97781	-0.327607	0.743209	NA
PIR	225.439	-0.0460882	0.0847763	-0.543645	0.586686	0.739192
AAMDC	72.6785	-0.389003	0.163373	-2.38107	0.0172623	0.0539493
RFX2	76.2165	-0.225511	0.141114	-1.59808	0.110026	0.232016
METTL2A	68.8568	0.132898	0.142269	0.934128	0.350238	0.533263
SULT2B1	15.1109	-0.583369	0.310767	-1.87719	0.0604923	0.147411
ALG6	37.7434	-0.276025	0.2059	-1.34058	0.180058	0.33284
CNOT3	246.064	0.25076	0.0868767	2.88639	0.00389685	0.0155384
GP6	0.124692	1.04397	3.16075	0.330292	0.74118	NA
PTPN4	58.3168	0.0308133	0.160367	0.192142	0.847631	0.915831
DDX18	1908.92	0.336632	0.0340473	9.88718	4.73167e-23	3.9621e-21
KHSRP	1939.5	0.201643	0.0422703	4.77032	1.83931e-06	1.7234e-05
GNA11	1344.03	0.404182	0.0417226	9.68736	3.41239e-22	2.63061e-20
ASAP3	52.9057	-0.388315	0.189999	-2.04378	0.0409757	0.107921
EDEM2	63.4908	-0.017488	0.153811	-0.113698	0.909477	0.952356
DNMT3B	105.424	-0.0578513	0.117788	-0.491148	0.623321	0.767951
REM1	0	NA	NA	NA	NA	NA
TPX2	1633.09	0.24852	0.0429465	5.78672	7.17724e-09	1.05499e-07
FER1L4	20.981	-1.56834	0.299871	-5.23006	1.69456e-07	1.93039e-06
PDRG1	160.079	0.414844	0.1001	4.14429	3.4087e-05	0.000240158
EPB41L1	206.934	-0.0873048	0.0886572	-0.984746	0.324749	0.50779
SLC15A1	14.2809	-0.159292	0.31663	-0.503084	0.614905	0.761344
DOCK9	43.1007	-0.199041	0.185159	-1.07498	0.282386	0.460271
ANKRD10	548.333	-0.173286	0.0614159	-2.82152	0.00477959	0.0184816
TGDS	188.144	0.156252	0.0922671	1.69348	0.0903646	0.200684
DOCK3	29.7682	-0.230594	0.225528	-1.02246	0.306562	0.488048
C3orf18	58.1311	-0.502138	0.167464	-2.99848	0.00271328	0.0113926
COQ9	376.799	0.147582	0.0642653	2.29645	0.0216504	0.0647469
TMEM40	38.7433	-0.179787	0.190853	-0.942019	0.346183	0.52882
KIF9	207.288	0.154254	0.0840814	1.83458	0.0665687	0.158507
ARHGAP28	0.33129	-1.63259	1.94282	-0.840319	0.40073	NA
CRLS1	1.15611	0.44259	1.15355	0.383677	0.701218	NA
DEFB127	0	NA	NA	NA	NA	NA
PPP1R13B	48.0127	-0.459383	0.195629	-2.34824	0.0188625	0.0578218
ATRN	97.9237	-0.378479	0.124888	-3.03054	0.00244118	0.0104305
SMOX	150.645	-0.220306	0.0996349	-2.21113	0.0270266	0.077181
SIGLEC1	0.0933556	1.04397	3.16075	0.330292	0.74118	NA
FKBP1A	3766.61	-0.00936071	0.0293607	-0.318817	0.749865	0.854559
NSFL1C	665.244	0.348114	0.0547624	6.3568	2.06005e-10	3.87791e-09
SLC4A11	193.653	0.239528	0.094383	2.53783	0.0111541	0.0377153
C20orf194	35.2318	-0.751792	0.209519	-3.58818	0.000332988	0.00184543
ZNF343	52.9261	0.124082	0.163517	0.758833	0.447953	0.626883
EBF4	38.0023	-0.748493	0.206832	-3.61885	0.000295915	0.00166274
CPXM1	0.426432	-1.06351	1.64675	-0.645823	0.518394	NA
MAVS	168.003	-0.027066	0.103111	-0.262495	0.79294	0.881515
LZTS3	48.7278	-0.120082	0.192578	-0.62355	0.532923	0.698578
F11	0	NA	NA	NA	NA	NA
XRN2	965.048	0.0571546	0.0460408	1.24139	0.214462	0.377791
KIZ	49.4555	-0.434513	0.171868	-2.52818	0.0114656	0.0385716
DYNLL1	3144.15	0.188995	0.0329861	5.72954	1.00704e-08	1.43708e-07
TESC	157.81	-0.0762739	0.107456	-0.709813	0.47782	0.652925
SNX5	1395.73	0.118054	0.0407135	2.89964	0.00373591	0.0149827
RPL6	607.982	-0.119435	0.064507	-1.85151	0.0640963	0.153969
SIRPG	0.0920234	-0.110174	3.16075	-0.0348568	0.972194	NA
MAPKAPK5	260.398	0.242821	0.0774999	3.13318	0.00172925	0.00770496
P2RX7	3.60292	-1.3269	0.706436	-1.8783	0.0603395	0.147113
ESF1	517.716	0.120645	0.0630477	1.91355	0.0556775	0.137916
RBBP9	63.9425	-0.0841527	0.151155	-0.556732	0.57771	0.732202
ANAPC5	1073.74	0.162137	0.0419236	3.86744	0.000109984	0.000692926
SLC23A2	94.157	0.128852	0.135953	0.947773	0.343245	0.526319
SLC8B1	172.776	0.0523641	0.0975001	0.537067	0.591221	0.743514
TMEM230	529.649	0.0270287	0.057102	0.47334	0.63597	0.776769
DZANK1	8.43485	-0.127516	0.429034	-0.297218	0.7663	0.864722
KDM2B	249.549	-0.0657522	0.0831812	-0.79047	0.429253	0.610883
CFAP61	0.536043	-1.44094	1.64342	-0.876794	0.380598	NA
LHX5	41.0527	0.251124	0.190113	1.32092	0.186528	0.341421
TASP1	42.0664	-0.411877	0.191738	-2.14812	0.031704	0.0877022
OAS1	0.707069	-1.86791	1.52373	-1.22588	0.220243	NA
GCN1	1055.32	0.180719	0.047261	3.82384	0.000131387	0.00081012
RPLP0	20318.4	-0.113201	0.0226794	-4.99136	5.99543e-07	6.15238e-06
PXN	1248.57	0.333007	0.0494198	6.73833	1.60217e-11	3.43288e-10
SIRT4	8.90437	-1.26028	0.441158	-2.85675	0.00428003	0.0168495
RPH3A	1.2644	0.48292	1.0756	0.448979	0.653447	NA
KIF16B	19.2552	-0.378596	0.288743	-1.31119	0.189793	0.345748
TRMT6	250.758	0.458387	0.0773138	5.92892	3.04942e-09	4.79289e-08
CHGB	0.44644	-1.03859	1.83809	-0.565038	0.572048	NA
PEBP1	3534.68	0.0147412	0.0283537	0.519906	0.603129	0.75251
TBX5	0.459608	-0.0461851	1.67964	-0.027497	0.978063	NA
BRAP	124.801	0.191926	0.108195	1.77389	0.076082	0.175093
ERP29	1737.26	-0.0169749	0.0488333	-0.347608	0.728134	0.840643
NOS1	0.790917	-0.233271	1.37533	-0.16961	0.865317	NA
FUS	5499.96	0.407953	0.0314704	12.9631	1.9816e-38	6.87426e-36
IGBP1	448.345	-0.28594	0.061191	-4.67291	2.96958e-06	2.66227e-05
FXYD5	1142.27	0.18117	0.0422627	4.28677	1.81291e-05	0.000135875
ZNF302	26.2623	-0.220773	0.231378	-0.954165	0.34	0.522719
GRAMD1A	393.041	-0.0548494	0.0655863	-0.836294	0.40299	0.586489
FXYD3	1.01074	-0.449775	1.23562	-0.364007	0.715853	NA
HEPH	0	NA	NA	NA	NA	NA
CDIP1	77.6341	-0.179522	0.137429	-1.30629	0.191452	0.347987
CMTM1	0.0796277	-0.110174	3.16075	-0.0348568	0.972194	NA
KCNH4	0.297867	1.04023	2.05756	0.505565	0.613162	NA
GANAB	2235.75	-0.0987799	0.0377532	-2.61646	0.0088846	0.0312376
GMIP	66.9378	-0.0470186	0.157217	-0.299069	0.764887	0.863918
RBM41	24.8895	-0.165078	0.238021	-0.693546	0.487967	0.661921
BIRC5	2419.87	0.271732	0.0307424	8.83901	9.65709e-19	5.25014e-17
LAG3	18.1284	-0.455721	0.309971	-1.47021	0.141506	0.278764
MLF2	2574.78	0.097998	0.034339	2.85384	0.00431942	0.0169725
OTUB2	55.3451	-0.15494	0.168456	-0.919764	0.357696	0.541243
DDX24	1285.96	0.268856	0.0446818	6.01711	1.77555e-09	2.90998e-08
ZBTB25	83.3683	-0.479519	0.144334	-3.32228	0.000892862	0.00437277
NECAP1	181.52	-0.0861011	0.0908257	-0.947982	0.343139	0.52624
ARHGAP4	308.575	0.111023	0.0878403	1.26392	0.20626	0.367384
ANKRD24	6.00984	-1.28116	0.561473	-2.28178	0.0225025	0.0667471
DHX32	238.986	-0.174776	0.0795038	-2.19834	0.0279248	0.0791564
RCOR1	208.214	-0.213643	0.0896311	-2.38357	0.0171454	0.053653
GPATCH2L	83.5779	-0.166985	0.143473	-1.16388	0.244474	0.415829
LTBP4	582.399	-0.320403	0.0646619	-4.95505	7.23123e-07	7.31152e-06
BLVRB	813.503	-0.344839	0.0501924	-6.87034	6.40487e-12	1.43568e-10
SLC9A1	127.725	0.106335	0.117555	0.904551	0.365703	0.549592
SPTLC1	175.507	-0.0998345	0.103987	-0.960066	0.337022	0.519675
PAPOLA	1129.82	0.0936596	0.0465599	2.01159	0.0442627	0.114895
CCNK	523.684	-0.0777952	0.057296	-1.35778	0.174534	0.325462
PCBP4	419.022	0.0982051	0.0629064	1.56113	0.118493	0.245198
RGS1	0.707861	-1.87092	1.42282	-1.31493	0.188533	NA
YPEL3	57.6734	-1.15521	0.175835	-6.56988	5.03546e-11	1.00778e-09
MRPS33	827.43	0.0569732	0.0473869	1.2023	0.229248	0.397306
NDUFB2	2025.53	0.140093	0.0366448	3.823	0.000131839	0.000811875
NUDC	2827.08	0.46997	0.0389425	12.0683	1.55336e-33	3.48191e-31
MAEA	913.216	0.245998	0.0560224	4.39107	1.12793e-05	8.84022e-05
ICAM1	8.95025	-0.527988	0.436363	-1.20997	0.226289	0.393252
STRN4	653.095	0.236619	0.0503084	4.70336	2.55912e-06	2.31881e-05
IRAK3	0.844811	-0.534283	1.29876	-0.411378	0.680796	NA
LYZ	1.29432	-2.18586	1.18905	-1.83832	0.0660155	NA
SI	0.124692	1.04397	3.16075	0.330292	0.74118	NA
MUL1	360.73	0.460776	0.0704611	6.53945	6.17472e-11	1.22736e-09
TFAP4	171.817	0.154155	0.101393	1.52036	0.128421	0.259621
PDCD7	77.6939	0.150942	0.139911	1.07885	0.280657	0.458273
SPG21	776.326	-0.0756823	0.0482585	-1.56827	0.116818	0.242525
FETUB	0.172983	0.466903	2.62194	0.178075	0.858664	NA
DNAJB11	737.114	0.519103	0.0576291	9.00766	2.10502e-19	1.21707e-17
P3H2	6.4498	0.503538	0.517499	0.973022	0.330542	0.513707
THPO	1.62671	-1.3808	1.07026	-1.29015	0.196997	NA
CHRD	59.5541	-0.721661	0.160838	-4.48687	7.22767e-06	5.94619e-05
FLT3LG	0	NA	NA	NA	NA	NA
RAB11FIP3	74.1434	0.311208	0.140569	2.21391	0.0268347	0.0767986
GNPTG	277.223	-0.00814865	0.0779308	-0.104563	0.916723	0.956844
ZNF268	67.094	0.373358	0.153282	2.43576	0.0148606	0.0477265
GOLGA3	280.136	0.246127	0.0753205	3.26773	0.00108413	0.0051553
PABPC4	1102.77	-0.0621728	0.064298	-0.966948	0.33357	0.516338
CD209	2.43667	-0.346398	0.800183	-0.432898	0.665089	NA
CERS4	148.375	-0.0150142	0.101858	-0.147403	0.882814	0.936824
MCOLN1	94.4056	0.0996104	0.124583	0.79955	0.423971	0.606089
USP48	411.309	-0.0750528	0.0649498	-1.15555	0.247865	0.420076
EFNB1	152.159	0.249669	0.103639	2.40902	0.0159953	0.0507075
PDPR	297.406	0.107732	0.0725266	1.48542	0.137434	0.272733
AARS1	1044.84	0.0142414	0.04261	0.334226	0.738209	0.847995
GLG1	1523.77	-0.399257	0.0391317	-10.2029	1.92421e-24	1.92025e-22
KIF4A	322.805	0.208529	0.0723981	2.88031	0.00397284	0.0157895
TNRC6A	509.088	0.271949	0.0669638	4.06113	4.88357e-05	0.000335472
PLEKHG2	85.5885	-0.0273982	0.136392	-0.200879	0.840794	0.911765
DLL3	0.944657	0.768044	1.37117	0.560136	0.575386	NA
NAT14	445.615	0.154735	0.0625807	2.47256	0.0134148	0.0439024
PITPNM2	70.6175	0.336247	0.144365	2.32914	0.0198514	0.0603948
EXOC1	128.486	-0.238432	0.112049	-2.12793	0.0333426	0.0914192
RBM27	92.7472	-0.096881	0.127575	-0.759407	0.447609	0.626842
POU4F3	1.56048	-0.857911	0.993098	-0.863873	0.387657	NA
OSBPL8	280.048	0.0181833	0.0894746	0.203223	0.838961	0.910922
DTX2	189.489	0.0164326	0.0885583	0.185557	0.852792	0.919346
NLRC4	0	NA	NA	NA	NA	NA
PUS7	145.62	0.101586	0.0979432	1.03719	0.299647	0.47987
LAMB4	0.0816061	-0.110174	3.16075	-0.0348568	0.972194	NA
NRCAM	0.377811	0.471381	1.96116	0.240358	0.810052	NA
LAMB1	143.67	-0.241546	0.111054	-2.17504	0.0296271	0.0829808
SLC26A4	2.96733	-0.931425	0.713189	-1.306	0.191552	0.348081
SLC26A3	0	NA	NA	NA	NA	NA
DLD	448.045	-0.176789	0.0603409	-2.92984	0.00339132	0.0137752
WDR7	53.3804	0.122844	0.169862	0.723195	0.46956	0.645867
TXNL1	1274.5	0.19253	0.0398802	4.82771	1.38112e-06	1.32388e-05
IL5RA	0.636199	1.43201	1.54628	0.926101	0.354394	NA
ABCC6	0.374155	0.463356	1.96623	0.235657	0.813699	NA
CMTM6	540.562	-0.309208	0.0605251	-5.10876	3.24273e-07	3.49457e-06
ITGA6	340.351	0.087899	0.0713934	1.23119	0.218251	0.383161
RAPGEF4	0.26051	-1.26684	2.29952	-0.550917	0.58169	NA
MAP3K20	352.317	-0.0308474	0.0678631	-0.454553	0.649431	0.786187
SMPX	1.69476	-0.514235	0.952143	-0.540081	0.589141	NA
FH	241.227	0.225943	0.0812604	2.78048	0.00542789	0.0205681
SEL1L3	240.211	-0.133565	0.0826159	-1.61669	0.105944	0.225839
TF	0.721743	-1.8903	1.37717	-1.37259	0.169879	NA
CDV3	1266.37	0.308583	0.0437741	7.04945	1.79628e-12	4.37654e-11
MYO15A	1.08617	-0.38706	1.18767	-0.3259	0.7445	NA
ALKBH5	913.127	0.035027	0.0466104	0.751485	0.452361	0.630889
APOH	0	NA	NA	NA	NA	NA
NLRP1	2.27277	-0.810858	0.807709	-1.0039	0.315427	NA
PITPNM3	14.1645	-0.106828	0.317424	-0.336547	0.736458	0.846898
SPAG7	390.221	0.0331723	0.0667964	0.496618	0.619459	0.765523
ORC6	383.585	0.352731	0.0666304	5.29384	1.19773e-07	1.39943e-06
ZFHX4	127.292	0.0432459	0.112462	0.384538	0.70058	0.823646
SLC17A6	0.158554	1.04397	2.99244	0.34887	0.727187	NA
CPA1	0.0920234	-0.110174	3.16075	-0.0348568	0.972194	NA
ZC3HC1	272.002	0.280101	0.0756474	3.70271	0.000213305	0.00124713
ESR1	0.294857	-0.110167	2.06409	-0.0533731	0.957435	NA
RGS17	24.0841	-0.866809	0.254086	-3.41148	0.000646109	0.00331589
ANGPT2	16.8673	-0.285156	0.296794	-0.960788	0.336659	0.5195
TMEM101	390.152	-0.102459	0.0664994	-1.54075	0.123377	0.25226
CD200	0	NA	NA	NA	NA	NA
CCDC80	4.53255	-0.570944	0.577228	-0.989114	0.322607	0.506017
CMA1	0	NA	NA	NA	NA	NA
PSME1	1246.46	-0.234785	0.0456506	-5.14309	2.70263e-07	2.9607e-06
PPP2R3C	157.486	0.103061	0.104242	0.988675	0.322822	0.506245
HAUS4	22.7252	-0.367435	0.275996	-1.33131	0.183087	0.337114
JPH4	0.0933556	1.04397	3.16075	0.330292	0.74118	NA
MYH7	0.0798195	-0.110174	3.16075	-0.0348568	0.972194	NA
CEBPE	0	NA	NA	NA	NA	NA
SLC7A8	9.48047	-1.13591	0.437185	-2.59824	0.00937029	0.0325602
OSGEP	131.838	0.279245	0.104301	2.67731	0.00742163	0.0268246
SLC22A17	48.2121	-0.719106	0.182612	-3.9379	8.21977e-05	0.000531803
RNF31	0	NA	NA	NA	NA	NA
SCFD1	436.882	0.148861	0.0640622	2.32369	0.0201422	0.0610383
G2E3	150.471	-0.0510937	0.108863	-0.46934	0.638827	0.778478
HECTD1	437.613	0.020933	0.0637841	0.328185	0.742772	0.850455
HNRNPC	1719.74	-0.0101515	0.0349678	-0.29031	0.771579	0.868721
RPGRIP1	0	NA	NA	NA	NA	NA
SUPT16H	1516.29	0.236967	0.0384589	6.16156	7.20326e-10	1.2569e-08
TOX4	260.279	0.121169	0.0844322	1.43511	0.151256	0.292591
GEMIN2	145.859	-0.0166315	0.0988136	-0.168311	0.866338	0.927415
TGM1	7.77495	0.113966	0.465377	0.24489	0.806542	0.890049
TINF2	158.641	-0.184821	0.0983665	-1.8789	0.0602576	0.146987
DAZL	0	NA	NA	NA	NA	NA
TBL1Y	0	NA	NA	NA	NA	NA
SEMA6A	30.1227	-0.0945654	0.225512	-0.419337	0.67497	0.804859
TRPM7	91.124	-0.243872	0.131334	-1.85688	0.0633282	0.152461
TYRO3	264.026	0.0788019	0.0804652	0.979329	0.327418	0.510431
WDR76	234.598	0.241718	0.0874019	2.7656	0.00568189	0.0213639
CAPN3	0.521602	-0.0449111	1.7178	-0.0261446	0.979142	NA
SNAP23	121.64	-0.392206	0.112168	-3.49659	0.000471237	0.00251039
TBX15	0.618399	2.24914	1.56455	1.43756	0.150559	NA
PHGDH	613.757	-0.263329	0.0575002	-4.57963	4.65801e-06	3.98048e-05
COL9A3	265.948	-0.195916	0.0762129	-2.57064	0.0101511	0.034784
EZR	11805.2	0.10298	0.0847354	1.21532	0.224245	0.391006
MYL6	5462.9	0.196281	0.0323629	6.065	1.31953e-09	2.23553e-08
AGO1	209.942	-0.033593	0.10025	-0.335093	0.737555	0.847557
TEKT2	0.333185	-1.63881	1.94024	-0.844646	0.398308	NA
CLSPN	422.866	0.595088	0.0755066	7.88127	3.24071e-15	1.11625e-13
RFFL	25.6206	-0.110652	0.238482	-0.463984	0.642659	0.780887
UNC13D	85.2149	0.376109	0.142621	2.63713	0.00836103	0.029705
MFSD11	99.409	0.0798076	0.125508	0.635876	0.524857	0.691551
DPYSL2	109.276	-0.187044	0.117695	-1.58922	0.11201	0.234919
TGFB2	1.38085	-0.141148	1.06732	-0.132245	0.89479	NA
GPATCH2	73.8817	0.246468	0.149782	1.64552	0.0998629	0.216132
NUP50	444.314	0.240827	0.0621527	3.87477	0.000106727	0.000674626
CDC45	359.001	0.225784	0.0672038	3.35969	0.00078029	0.00389929
COMT	691.466	-0.0161456	0.0533689	-0.302527	0.76225	0.862467
ADA2	0	NA	NA	NA	NA	NA
ENSG00000093100	0	NA	NA	NA	NA	NA
VNN3	0	NA	NA	NA	NA	NA
ECHDC1	402.966	0.31761	0.0614524	5.16839	2.36114e-07	2.6181e-06
LRRFIP2	230.643	0.264527	0.0839983	3.14919	0.00163724	0.00735343
[truncated: 58,665 more rows]

## Sheet: Target3
Gene_name	baseMean	log2FoldChange	lfcSE	stat	pvalue	padj
TSPAN6	352.77	0.0104954	0.0710083	0.147806	0.882496	0.953119
TNMD	0	NA	NA	NA	NA	NA
DPM1	517.559	-0.174619	0.13068	-1.33624	0.181472	0.422504
SCYL3	61.7813	-0.360433	0.161447	-2.23252	0.0255809	0.115619
C1orf112	90.0491	0.0709272	0.130886	0.541899	0.587888	0.797841
FGR	0.0971769	-0.315171	3.16075	-0.0997139	0.920571	NA
CFH	0.3913	0.261911	1.9418	0.13488	0.892707	NA
FUCA2	657.271	0.104589	0.055972	1.86859	0.0616793	0.211498
GCLC	210.881	-0.0605379	0.090827	-0.666519	0.50508	0.742847
NFYA	107.654	-0.0530033	0.115874	-0.45742	0.647369	0.834724
STPG1	14.5087	-0.118358	0.317501	-0.372781	0.709311	NA
NIPAL3	91.401	-0.170972	0.131512	-1.30005	0.193586	0.43928
LAS1L	403.358	0.0493523	0.0682385	0.723232	0.469537	0.717204
ENPP4	33.6829	-0.277031	0.216608	-1.27895	0.200915	0.449886
SEMA3F	94.4009	-0.0430407	0.12472	-0.345098	0.73002	0.879118
CFTR	0.602534	0.222223	1.58408	0.140285	0.888435	NA
ANKIB1	110.055	0.160576	0.124632	1.2884	0.197606	0.445362
CYP51A1	0.0879676	-0.315171	3.16075	-0.0997139	0.920571	NA
KRIT1	5.97077	-0.799091	0.553309	-1.4442	0.148682	NA
RAD52	41.6602	0.19777	0.1961	1.00851	0.313207	0.5773
MYH16	5.64326	0.59593	0.513119	1.16139	0.245484	NA
BAD	389.783	0.168838	0.0662514	2.54845	0.0108203	0.0622937
LAP3	291.587	-0.163537	0.0830528	-1.96907	0.0489448	0.181849
CD99	587.799	0.0550235	0.053452	1.0294	0.303292	0.566883
HS3ST1	1411.07	-0.00747048	0.0450423	-0.165855	0.868271	0.945881
AOC1	0.816938	-1.48384	1.39896	-1.06067	0.288839	NA
WNT16	362.812	-0.425974	0.131302	-3.24423	0.00117767	0.0120558
HECW1	20.7466	0.390955	0.265496	1.47255	0.140873	0.363611
MAD1L1	0.610357	0.290998	1.57974	0.184206	0.853852	NA
LASP1	1657.11	0.0154645	0.0378328	0.408759	0.682716	0.852916
SNX11	222.537	0.170027	0.0842469	2.0182	0.0435709	0.167868
TMEM176A	0.0857937	-0.315171	3.16075	-0.0997139	0.920571	NA
M6PR	29.9913	0.140901	0.222128	0.634323	0.52587	0.757814
KLHL13	19.9276	-0.205109	0.279079	-0.734951	0.46237	0.710856
CYP26B1	92.1835	-0.184859	0.138218	-1.33744	0.181078	0.421949
ICA1	73.2872	-0.113233	0.144308	-0.784664	0.432651	0.688029
DBNDD1	407.422	0.606963	0.0835138	7.26782	3.65342e-13	1.28047e-10
ALS2	117.425	0.041393	0.116667	0.354797	0.722742	0.874635
CASP10	9.69811	-0.0285404	0.385605	-0.0740145	0.940999	NA
CFLAR	38.5005	0.0428511	0.198713	0.215644	0.829265	0.927321
TFPI	80.6011	-0.396227	0.135146	-2.93186	0.00336943	0.0266558
NDUFAF7	55.7548	0.00561064	0.166083	0.0337822	0.973051	0.991749
RBM5	372.394	0.0231594	0.0704407	0.328778	0.742323	0.884716
MTMR7	0.446042	-2.16275	1.67376	-1.29215	0.196305	NA
SLC7A2	81.9036	0.128228	0.138526	0.925666	0.35462	0.618102
ARF5	10.6502	0.0968777	0.401984	0.240999	0.809556	NA
SARM1	2.60334	-0.100853	0.761735	-0.132399	0.894669	NA
POLDIP2	868.823	0.223508	0.0454018	4.92288	8.52801e-07	3.68041e-05
PLXND1	187.078	-0.122046	0.0939735	-1.29873	0.194036	0.439698
AK2	996.056	0.136776	0.0450694	3.03479	0.00240704	0.020821
CD38	5.35928	-0.526083	0.537607	-0.978564	0.327795	NA
FKBP4	2631.87	0.124043	0.0362171	3.42499	0.000614825	0.0073881
KDM1A	585.346	-0.303492	0.121188	-2.5043	0.0122695	0.0681271
RBM6	216.875	0.0467535	0.0865058	0.540467	0.588875	0.798499
CAMKK1	74.5554	0.0584733	0.142183	0.411253	0.680887	0.852045
RECQL	76.7746	-0.0585448	0.135423	-0.432311	0.665515	0.845398
VPS50	47.8116	-0.156039	0.172678	-0.903642	0.366185	0.628569
HSPB6	2.06507	0.128621	0.830499	0.154872	0.876922	NA
ARHGAP33	70.2485	-0.0792598	0.143202	-0.553482	0.579934	0.792195
NDUFAB1	3478.73	0.0954477	0.0337876	2.82493	0.00472904	0.0345039
PDK4	6.92079	-0.507395	0.483786	-1.0488	0.294271	NA
SLC22A16	0.60534	0.345891	1.6426	0.210576	0.833218	NA
ZMYND10	12.1086	0.35681	0.355057	1.00494	0.314927	NA
ABCB5	0.0971769	-0.315171	3.16075	-0.0997139	0.920571	NA
ARX	3.44314	1.16453	0.681001	1.71002	0.0872614	NA
SLC25A13	135.937	0.0610948	0.104913	0.582338	0.560339	0.780585
ST7	93.6252	0.16573	0.127995	1.29481	0.195385	0.441552
CDC27	664.514	-0.118279	0.0548031	-2.15825	0.0309086	0.132305
SLC4A1	0.268764	-1.42828	2.25208	-0.634208	0.525945	NA
CALCR	0.381881	-0.867712	1.91998	-0.451938	0.651314	NA
HCCS	140.88	-0.070549	0.103315	-0.68285	0.494702	0.735691
DVL2	511.297	0.0379025	0.0599964	0.631747	0.527552	0.75929
PRSS22	67.1861	-0.0124455	0.157961	-0.0787887	0.937201	0.976546
UPF1	763.765	-0.00561057	0.050493	-0.111116	0.911524	0.965713
SKAP2	213.693	-0.230221	0.103866	-2.21652	0.0266558	0.118828
SLC25A5	6655.13	0.030266	0.0268058	1.12908	0.258864	0.521152
MCUB	261.002	-0.00204115	0.0810581	-0.0251813	0.97991	0.993459
HOXA11	109.862	0.128551	0.116592	1.10257	0.270214	0.532782
POLR2J	1538.71	0.147506	0.0454053	3.24865	0.00115955	0.0119001
DHX33	300.369	0.0610552	0.0712003	0.857513	0.391161	0.649931
MEOX1	0.866269	0.514366	1.32145	0.389244	0.697096	NA
THSD7A	1.22195	-1.45099	1.18327	-1.22626	0.220102	NA
LIG3	188.444	0.0123158	0.103534	0.118955	0.905311	0.963455
RPAP3	162.783	-0.520736	0.102644	-5.07324	3.91107e-07	1.97535e-05
ACSM3	41.561	-0.0204635	0.20471	-0.0999634	0.920373	0.96914
REXO5	65.4835	0.192092	0.154381	1.24427	0.213401	0.466138
CIAPIN1	370.482	0.106807	0.0662015	1.61337	0.106665	0.304239
SPPL2B	237.397	-0.00796154	0.0893101	-0.0891449	0.928967	0.972699
FAM214B	34.9465	-0.084648	0.218447	-0.387499	0.698387	0.860289
COPZ2	0.196737	0.261906	2.49391	0.105018	0.916361	NA
PRKAR2B	61.5522	-0.0680105	0.157528	-0.431736	0.665934	0.845557
MSL3	34.0337	-0.590435	0.214579	-2.75159	0.00593063	0.0411479
CREBBP	343.237	0.104035	0.0738795	1.40818	0.159079	0.39263
TSPOAP1	0.366205	-0.816195	1.94038	-0.420636	0.674021	NA
MPO	0.098492	-0.315171	3.16075	-0.0997139	0.920571	NA
PON1	0.322092	0.838985	2.01747	0.41586	0.677512	NA
GCFC2	97.0495	-0.278135	0.121354	-2.29193	0.0219095	0.10406
WDR54	448.485	-0.0463492	0.0752134	-0.616236	0.537739	0.766663
CROT	0.0926318	0.838971	3.16075	0.265434	0.790675	NA
ABCB4	0.0971769	-0.315171	3.16075	-0.0997139	0.920571	NA
KMT2E	248.083	0.139661	0.0853337	1.63665	0.101704	0.294889
RHBDD2	563.571	0.197815	0.0603559	3.27748	0.00104739	0.0110129
SOX8	59.6031	-0.0177711	0.173591	-0.102373	0.918461	0.968242
IBTK	120.127	0.0126881	0.116184	0.109207	0.913038	0.966344
ZNF195	191.858	0.0933276	0.0905693	1.03046	0.302796	0.56682
MYCBP2	213.186	-0.00857583	0.0916664	-0.0935548	0.925463	0.971207
FBXL3	61.7206	-0.13889	0.15393	-0.902293	0.366901	0.629215
ITGAL	0	NA	NA	NA	NA	NA
PDK2	313.286	0.134045	0.076834	1.7446	0.0810543	0.253029
ITGA3	1109.26	-0.136638	0.0498014	-2.74365	0.00607603	0.0419304
ZFX	76.9667	0.142317	0.143903	0.988982	0.322672	0.58639
LAMP2	193.128	-0.0885131	0.0893305	-0.990849	0.321759	0.585505
ITGA2B	22.2214	-0.316009	0.273041	-1.15737	0.247121	0.509938
ASB4	0.26642	-0.315165	2.12597	-0.148246	0.882149	NA
GDE1	428.675	0.110468	0.0648233	1.70414	0.0883553	0.268848
REX1BD	829.139	0.228374	0.0514947	4.4349	9.21149e-06	0.000268363
CRLF1	325.719	-0.0290416	0.0758925	-0.382667	0.701967	0.862121
OSBPL7	93.2037	-0.0425087	0.147069	-0.289039	0.772552	0.898837
TMEM98	239.247	0.0723431	0.0819246	0.883044	0.377212	0.638495
YBX2	11.8482	-0.376886	0.350115	-1.07646	0.28172	NA
KRT33A	0.0926318	0.838971	3.16075	0.265434	0.790675	NA
MAP3K14	85.2082	0.243155	0.140478	1.73092	0.0834667	0.258065
ABCC8	1.44786	0.0349828	1.01232	0.034557	0.972433	NA
CACNG3	0	NA	NA	NA	NA	NA
TMEM132A	578.544	0.00429449	0.0627372	0.0684521	0.945426	0.980611
AP2B1	760.901	-0.103984	0.0499231	-2.08288	0.0372624	0.150376
TAC1	0	NA	NA	NA	NA	NA
ZNF263	139.115	0.0462407	0.101717	0.4546	0.649397	0.835877
CX3CL1	0.178453	0.261906	2.57781	0.1016	0.919074	NA
SPATA20	309.144	0.0461792	0.0760708	0.607055	0.543814	0.770231
CACNA1G	17.6798	-0.0627425	0.281233	-0.223098	0.823459	0.923621
TNFRSF12A	1315.53	0.442141	0.0630234	7.0155	2.29135e-12	6.46384e-10
DLX6	0	NA	NA	NA	NA	NA
MAP3K9	64.6944	-0.320329	0.153231	-2.0905	0.0365728	0.14811
RALA	460.455	0.0908801	0.0637755	1.425	0.154157	0.385749
BAIAP2L1	578.007	0.0310092	0.0570141	0.543887	0.586519	0.797009
KDM7A	45.1128	-0.06726	0.196291	-0.342655	0.731858	0.879961
ETV1	53.7573	-0.350031	0.173156	-2.02147	0.0432309	0.167056
AGK	15.597	-0.0665606	0.312124	-0.21325	0.831132	0.928049
ALDH3B1	21.1067	-0.376644	0.271829	-1.38559	0.165871	0.401479
TTC22	12.2873	-0.0158461	0.341177	-0.0464453	0.962955	NA
PHTF2	64.4291	-0.0753986	0.153543	-0.491059	0.623385	0.821754
CCL26	13.2596	0.0261365	0.350907	0.0744826	0.940626	NA
FARP2	132.456	0.0364184	0.110974	0.328171	0.742782	0.884942
USH1C	66.0415	-0.00587593	0.156951	-0.0374379	0.970136	0.990648
GGCT	804.569	0.116686	0.0477103	2.44572	0.0144564	0.0771711
DBF4	311.357	-0.00226051	0.0787472	-0.0287059	0.977099	0.992702
TBXA2R	36.9135	0.30891	0.196522	1.57189	0.115976	0.320057
IFRD1	52.8229	-0.223309	0.162241	-1.3764	0.168697	0.405217
LGALS14	0	NA	NA	NA	NA	NA
COX10	187.681	0.192734	0.0931351	2.06941	0.0385078	0.153421
GTF2IRD1	109.611	0.0932457	0.115054	0.810455	0.417679	0.674326
PAF1	446.482	0.136726	0.0609415	2.24357	0.0248603	0.113292
VPS41	68.4002	0.014859	0.148372	0.100147	0.920227	0.96914
ARHGAP44	43.6468	-0.0998671	0.187953	-0.531341	0.595183	0.803229
ELAC2	1028.63	0.106224	0.0437294	2.42912	0.0151354	0.0796809
SCIN	0.423862	1.41182	1.77609	0.794899	0.426672	NA
ARSD	42.5407	-0.0524972	0.188124	-0.279056	0.780202	0.902291
PNPLA4	199.477	-0.0303372	0.0870886	-0.348348	0.727579	0.877586
MYH13	0	NA	NA	NA	NA	NA
ADIPOR2	631.279	0.089399	0.0537997	1.6617	0.0965724	0.286033
CDKL3	23.2441	-0.249979	0.255124	-0.979835	0.327168	0.591623
UPP2	0.0971769	-0.315171	3.16075	-0.0997139	0.920571	NA
PRSS21	1.00557	0.204266	1.30488	0.156541	0.875607	NA
MARK4	126.203	-0.0331736	0.111428	-0.297713	0.765922	0.896031
PROM1	86.5299	-0.156216	0.138585	-1.12722	0.259649	0.522215
CCDC124	1648.6	0.209263	0.0388474	5.3868	7.17234e-08	4.58317e-06
CEACAM21	0.264219	-0.315166	2.29335	-0.137426	0.890694	NA
PAFAH1B1	718.621	0.00804477	0.0532369	0.151113	0.879887	0.951719
NOS2	0.0857937	-0.315171	3.16075	-0.0997139	0.920571	NA
DNAH9	0.422708	0.261911	1.81397	0.144386	0.885196	NA
KIAA0100	503.088	-0.0283176	0.0629127	-0.450109	0.652632	0.837101
SLC13A2	0	NA	NA	NA	NA	NA
GAS7	21.624	0.113736	0.266257	0.427167	0.669258	0.846804
TRAPPC6A	168.924	-0.222033	0.0961003	-2.31043	0.0208644	0.100465
MATK	0.29543	0.838984	2.0654	0.406209	0.684589	NA
CEACAM7	0	NA	NA	NA	NA	NA
CD79B	5.71724	-1.08132	0.513448	-2.10599	0.0352053	NA
SCN4A	7.77915	-0.419407	0.437732	-0.958136	0.337994	NA
ST7L	21.6232	-0.113162	0.263556	-0.429366	0.667657	0.846119
TKTL1	0.283936	-0.315166	2.24239	-0.140549	0.888226	NA
PAX6	25.4287	0.181238	0.248837	0.72834	0.466405	0.714401
RPUSD1	800.241	0.272124	0.0542983	5.01165	5.39652e-07	2.55804e-05
RHBDF1	79.2916	-0.0398064	0.14122	-0.281875	0.77804	0.900962
LUC7L	320.098	0.0954068	0.0744963	1.28069	0.200302	0.449164
CACNA2D2	74.5948	-0.371804	0.151228	-2.45856	0.0139494	0.0754271
BAIAP3	142.862	-0.116971	0.104077	-1.12389	0.261059	0.523294
TSR3	886.966	0.215785	0.0532665	4.05104	5.09903e-05	0.00107283
PIGQ	58.431	0.249143	0.158051	1.57634	0.114947	0.318285
CRAMP1	103.205	-0.0769022	0.128398	-0.598936	0.549216	0.773553
TEAD3	175.909	0.138386	0.0915547	1.51151	0.130657	0.345098
SELE	0.196737	0.261906	2.49391	0.105018	0.916361	NA
DNAJC11	700.073	0.0538579	0.0513538	1.04876	0.294288	0.557149
FMO3	0.515426	0.795209	1.65745	0.479777	0.631386	NA
MYLIP	84.8099	-0.0360037	0.13518	-0.266338	0.789979	0.906963
NOX1	0.189809	0.261906	2.52426	0.103756	0.917363	NA
E2F2	183.628	0.2783	0.0997272	2.79061	0.00526087	0.03756
PSMB1	5645.09	0.115857	0.0326426	3.54927	0.000386307	0.00515343
SYN1	6.57309	0.136724	0.477517	0.286323	0.774631	NA
JARID2	355.069	-0.023494	0.0703689	-0.33387	0.738478	0.8831
CDKL5	16.534	-0.342112	0.295938	-1.15603	0.247671	0.510708
CAMK1G	0.0857937	-0.315171	3.16075	-0.0997139	0.920571	NA
CDK11A	1.18316	1.26202	1.21939	1.03496	0.300688	NA
NADK	162.783	0.0827258	0.0969144	0.853596	0.393329	0.651473
TFAP2B	1.62519	0.972586	0.966604	1.00619	0.314325	NA
TFAP2D	0	NA	NA	NA	NA	NA
DLEC1	1.42865	-0.314779	1.03536	-0.304029	0.761106	NA
CYTH3	156.227	-0.0840763	0.100871	-0.833502	0.404562	0.661282
ADAM22	40.8549	0.0415318	0.186025	0.223259	0.823334	0.923621
SYPL1	315.425	-0.256749	0.070371	-3.6485	0.000263774	0.00384717
CYB561	698.693	0.201967	0.0522288	3.86696	0.0001102	0.00192243
SPAG9	191.244	-0.305452	0.101345	-3.01399	0.00257838	0.0219437
CELSR3	36.958	-0.0559038	0.197748	-0.282702	0.777405	0.900763
AASS	3.94517	0.0969435	0.611202	0.158611	0.873975	NA
PLEKHG6	26.947	0.100968	0.231272	0.436576	0.662419	0.84341
SS18L2	541.224	0.0905934	0.0592889	1.528	0.126513	0.338479
MPND	204.853	0.115595	0.0852769	1.35552	0.175251	0.413832
MGST1	1155.35	-0.14645	0.0486189	-3.0122	0.00259359	0.0220084
CRY1	52.8411	-0.395612	0.171027	-2.31316	0.0207141	0.0998663
PGLYRP1	0	NA	NA	NA	NA	NA
NFIX	143.802	0.241371	0.103456	2.33308	0.0196437	0.09623
ST3GAL1	58.6254	-0.200812	0.156715	-1.28138	0.20006	0.448863
MMP25	18.6302	-0.180224	0.286646	-0.628731	0.529525	0.760334
IL32	27.4559	0.191789	0.294112	0.652096	0.514339	0.74935
PKD1	170.4	0.0495279	0.100997	0.490388	0.623859	0.821796
MAPK8IP2	109.566	0.231491	0.124542	1.85874	0.063064	0.214403
MED24	419.706	0.0920126	0.0615753	1.49431	0.135094	0.353028
RHOBTB2	53.0517	0.0149554	0.170304	0.0878159	0.930023	0.973079
HEATR5B	39.5027	-0.407967	0.20244	-2.01525	0.0438787	0.168717
SEC62	530.071	-0.259054	0.0584383	-4.43295	9.29534e-06	0.000269448
RPS20	15107.8	-0.00137444	0.0297876	-0.0461414	0.963198	0.987969
CSDE1	2196.81	0.0576205	0.0349461	1.64884	0.0991811	0.2911
UBE3C	468.606	-0.190026	0.0712439	-2.66725	0.00764739	0.0489213
REV3L	83.4712	-0.124048	0.140068	-0.885628	0.375818	0.637161
TENM1	0.492391	-0.310304	1.67077	-0.185725	0.85266	NA
PAX7	0.0879676	-0.315171	3.16075	-0.0997139	0.920571	NA
MASP2	2.90443	-0.138179	0.697712	-0.198046	0.843009	NA
IYD	0.230564	1.41606	2.36619	0.598454	0.549537	NA
FAM76A	48.235	-0.0577081	0.181597	-0.317782	0.75065	0.888732
TRAF3IP3	0.0926318	0.838971	3.16075	0.265434	0.790675	NA
POMT2	150.285	0.00979606	0.0987216	0.0992291	0.920956	0.96927
VTA1	327.733	-0.120392	0.0728356	-1.65293	0.0983461	0.28958
MLXIPL	156.682	-0.149402	0.122599	-1.21862	0.22299	0.478965
BAZ1B	946.19	0.113696	0.0467107	2.43404	0.0149314	0.0790375
RANBP9	340.735	-0.0476585	0.0729112	-0.653651	0.513336	0.748896
ETV7	8.96904	0.327667	0.395344	0.828816	0.407208	NA
SPRTN	40.3424	-0.446441	0.196257	-2.27478	0.0229194	0.107409
EEF1AKNMT	346.16	0.0836523	0.0659704	1.26803	0.204788	0.455583
DYRK4	221.05	0.191549	0.0846554	2.26269	0.0236549	0.109744
ZNF207	1100.53	0.10762	0.0456186	2.35912	0.0183185	0.0912455
UQCRC1	2647.03	0.15709	0.0364774	4.3065	1.65856e-05	0.00042819
STARD3NL	366.983	-0.0810312	0.0651224	-1.24429	0.213392	0.466138
CD9	1213.65	-0.339491	0.0539355	-6.29439	3.08617e-10	4.63568e-08
HHATL	0	NA	NA	NA	NA	NA
NCAPD2	1309.7	0.0671042	0.0495541	1.35416	0.175685	0.414561
IFFO1	2.22134	1.60861	0.876869	1.8345	0.0665802	NA
GIPR	25.369	0.0137718	0.257868	0.0534063	0.957408	0.985326
PHF7	16.6307	0.142896	0.293212	0.487349	0.626011	0.823456
SEMA3G	27.0381	-0.247541	0.233287	-1.0611	0.288644	0.552451
NISCH	303.698	-0.0293698	0.0824415	-0.35625	0.721653	0.874177
STAB1	2.65139	-0.271589	0.760096	-0.357309	0.720861	NA
FUZ	13.1602	-0.116318	0.336078	-0.346104	0.729265	NA
SLC6A13	4.64756	0.64497	0.548765	1.17531	0.23987	NA
IDS	44.1331	-0.312314	0.194399	-1.60656	0.108151	0.306795
PRSS3	518.117	0.222248	0.0645975	3.4405	0.00058064	0.00708406
ZNF200	45.3947	-0.0361172	0.181681	-0.198795	0.842423	0.933372
CD4	1.39937	-1.78705	1.22264	-1.46163	0.143842	NA
LRRC23	73.9134	0.177638	0.141266	1.25747	0.208583	0.460505
BTK	0.805184	0.952433	1.38152	0.689409	0.490566	NA
HFE	77.928	0.0937826	0.136998	0.684555	0.493625	0.734746
SCMH1	135.791	-0.0339799	0.102746	-0.330719	0.740856	0.884287
FYN	13.6347	-0.350368	0.3427	-1.02238	0.306603	NA
HIVEP2	32.5147	-0.167867	0.220744	-0.760461	0.446979	0.698994
FMO1	0.112294	0.838971	3.16075	0.265434	0.790675	NA
ELOA	351.012	0.10031	0.0681543	1.4718	0.141074	0.363966
LYPLA2	914.802	0.108478	0.0444226	2.44195	0.0146083	0.0776828
CLCN6	69.3425	-0.208786	0.148463	-1.40632	0.15963	0.39358
MRC2	81.5776	-0.37401	0.148927	-2.51135	0.0120269	0.0671022
NME1-NME2	0	NA	NA	NA	NA	NA
SLC6A7	0.200262	0.261907	2.47908	0.105647	0.915863	NA
TSPAN9	139.758	0.0802276	0.105294	0.761941	0.446095	0.698272
BTBD7	99.2545	-0.118427	0.122994	-0.962869	0.335613	0.599345
APBA3	187.636	-0.0164549	0.0914514	-0.17993	0.857207	0.941221
MKS1	109.494	0.0282182	0.112887	0.249969	0.802611	0.913097
ABHD5	92.3005	0.213213	0.13314	1.60142	0.109283	0.30851
ANOS1	0	NA	NA	NA	NA	NA
AKAP8L	551.807	0.100177	0.0561461	1.78422	0.074388	0.239058
MBTD1	104.536	-0.542852	0.124967	-4.34395	1.39942e-05	0.000371232
UTP18	677.863	0.0157083	0.0602785	0.260595	0.794405	0.909751
RNF216	394.086	0.129226	0.063475	2.03586	0.0417649	0.163058
TTC19	511.11	-0.0402496	0.0601003	-0.669708	0.503044	0.74132
PTBP1	4646.89	0.0891835	0.0338852	2.63193	0.00849019	0.0526444
DPF1	126.911	0.328248	0.10984	2.98841	0.00280436	0.023402
SYT7	263.399	-0.0214731	0.0779401	-0.275507	0.782927	0.903437
LARS2	189.232	0.0789618	0.0926054	0.852669	0.393843	0.652016
PIK3C2A	57.1463	-0.117798	0.162781	-0.72366	0.469274	0.717086
PLAUR	111.971	-0.00406484	0.117539	-0.0345831	0.972412	0.991617
ANLN	338.973	-0.29378	0.0800931	-3.66798	0.000244475	0.00361585
WIZ	213.677	0.052395	0.0927076	0.565164	0.571962	0.787783
RABGAP1	179.323	0.0147419	0.0899549	0.163881	0.869825	0.946772
DCN	0.0971769	-0.315171	3.16075	-0.0997139	0.920571	NA
QPCTL	0.908309	0.633515	1.26828	0.499508	0.617421	NA
PPP5C	920.107	0.246806	0.0572259	4.31284	1.61169e-05	0.000417955
CEP68	87.2554	0.044449	0.131932	0.336909	0.736185	0.881618
MAP4K3	39.5114	-0.363831	0.208928	-1.74142	0.0816101	0.254284
ZBTB32	0	NA	NA	NA	NA	NA
TYROBP	0.268791	-1.42924	2.0893	-0.684074	0.493928	NA
TMEM159	154.702	0.0643786	0.106392	0.605105	0.545109	0.771127
GABRA3	0	NA	NA	NA	NA	NA
BRCA1	276.096	0.134804	0.0810284	1.66366	0.0961796	0.285161
ERCC1	270.205	-0.0156324	0.080655	-0.193819	0.846318	0.935178
CD22	28.845	-0.137757	0.242425	-0.568246	0.569868	0.786432
SEMA3B	156.095	-0.262977	0.105631	-2.48959	0.0127891	0.0704039
MBTPS2	44.4343	-0.154073	0.182798	-0.842862	0.399306	0.657419
PRICKLE3	181.011	-0.012171	0.0912341	-0.133405	0.893873	0.958693
LTF	0	NA	NA	NA	NA	NA
EXTL3	340.701	-0.0569633	0.0731759	-0.778444	0.436307	0.690805
NR1H4	0.11827	0.838971	3.16075	0.265434	0.790675	NA
ELOVL5	401.504	-0.220913	0.0686569	-3.21763	0.00129255	0.0128987
ALOX5	3.83188	0.33556	0.60761	0.552262	0.580769	NA
KDM5D	10.3855	-0.221259	0.449079	-0.492694	0.622229	NA
CALCOCO1	86.0234	-0.230383	0.12943	-1.77999	0.0750782	0.240475
UBR7	346.958	0.078213	0.0667166	1.17232	0.241069	0.502289
MAP4K5	82.1164	-0.0929219	0.1397	-0.665155	0.505952	0.743657
EHD3	0.0858208	-0.315171	3.16075	-0.0997139	0.920571	NA
PSMC4	1394.72	0.25915	0.0495796	5.22694	1.72335e-07	9.72307e-06
MAN2B2	2.86175	-0.053028	0.711562	-0.0745234	0.940594	NA
SLC7A14	0.178425	0.261906	2.57794	0.101595	0.919078	NA
CLDN11	0	NA	NA	NA	NA	NA
SLC25A39	3679.56	0.125328	0.0322386	3.88752	0.000101274	0.00179928
MVP	727.781	-0.106699	0.0526173	-2.02784	0.0425769	0.165194
NUB1	277.15	-0.0422913	0.0769105	-0.549877	0.582403	0.793872
PGM3	258.723	-0.191039	0.0780527	-2.44756	0.0143827	0.0769071
RWDD2A	64.5738	-0.0427762	0.157458	-0.271667	0.785878	0.905083
CLK1	322.721	-0.473814	0.0713629	-6.63951	3.14736e-11	6.06705e-09
POLR3B	86.488	0.21482	0.137216	1.56556	0.117451	0.322135
ANGEL1	114.803	-0.407688	0.113963	-3.57738	0.000347054	0.0047113
RNF14	100.912	-0.0869591	0.119785	-0.725961	0.467862	0.715594
DNASE1L1	87.472	-0.0162413	0.132132	-0.122917	0.902172	0.96198
DDX11	428.601	0.121585	0.0656569	1.85182	0.0640521	0.216869
HEBP1	366.42	-0.0505322	0.0651111	-0.776092	0.437694	0.691324
GPRC5A	2038.19	-0.0369451	0.0450984	-0.819211	0.412666	0.668754
MAMLD1	32.6284	-0.118609	0.217513	-0.545294	0.585551	0.796482
CD6	0	NA	NA	NA	NA	NA
TACC3	851.355	0.069995	0.0503121	1.39122	0.16416	0.399133
UFL1	116.698	-0.236757	0.151096	-1.56694	0.11713	0.321482
POLA2	197.913	0.131099	0.0885277	1.48089	0.138637	0.359524
ZC3H3	282.515	0.00280413	0.0758656	0.0369619	0.970515	0.990731
CAPN1	1528.66	0.0498332	0.0411859	1.20996	0.226296	0.484064
ACP3	0.467794	0.731536	1.75839	0.416025	0.677391	NA
MDH1	2383.1	-0.0169704	0.0346234	-0.490141	0.624034	0.821796
SLC30A9	116.364	-0.169526	0.112372	-1.50862	0.131396	0.346258
MTMR11	51.3124	-0.158435	0.173913	-0.911006	0.362292	0.625011
COX15	152.662	-0.105158	0.106473	-0.987646	0.323326	0.587249
CCDC88C	89.1174	-0.196828	0.129931	-1.51487	0.129806	0.343855
YAF2	74.2049	-0.220138	0.14395	-1.52927	0.126198	0.338074
ZMYND11	194.485	-0.0638559	0.0886557	-0.720269	0.47136	0.718848
WAS	2.61099	0.236535	0.752235	0.314442	0.753185	NA
DPEP1	7.16402	0.463416	0.481879	0.961685	0.336208	NA
BID	724.057	0.127486	0.0546686	2.33197	0.0197021	0.0963119
MATR3	2.67421	-0.179598	0.768634	-0.233659	0.81525	NA
NPC1L1	1.48637	-1.85985	1.11996	-1.66064	0.0967855	NA
XYLT2	232.163	-0.0171036	0.0851644	-0.20083	0.840831	0.932477
RGPD5	0	NA	NA	NA	NA	NA
STMN4	0.31824	0.838985	2.024	0.414518	0.678495	NA
NUDCD3	422.658	0.0668418	0.0724065	0.923146	0.355931	0.619253
ISL1	15.5501	-0.205489	0.319084	-0.643997	0.519577	0.753345
CHDH	105.193	-0.0918612	0.119698	-0.767442	0.442819	0.695686
IL20RA	7.46425	-0.0748113	0.452442	-0.16535	0.868669	NA
CLCA1	0.114831	0.838971	3.16075	0.265434	0.790675	NA
CLCA4	0	NA	NA	NA	NA	NA
GLT8D1	299.322	0.00670616	0.0729544	0.0919226	0.92676	0.971531
ATP2C1	235.171	-0.272179	0.0941178	-2.89189	0.00382928	0.0293502
IGF1	0	NA	NA	NA	NA	NA
SLC38A5	422.393	0.258902	0.0651201	3.97576	7.01536e-05	0.001387
RALBP1	487.206	0.0938149	0.0593936	1.57954	0.114211	0.316861
RUFY3	122.527	0.110725	0.110487	1.00215	0.31627	0.580508
CNTN1	4.37681	-0.72004	0.601793	-1.19649	0.231505	NA
SLC11A1	0	NA	NA	NA	NA	NA
WWTR1	209.032	-0.0544301	0.0912219	-0.596678	0.550722	0.77405
AGPS	210.426	-0.3384	0.0891221	-3.79704	0.000146436	0.00242647
ZNF806	0.0879676	-0.315171	3.16075	-0.0997139	0.920571	NA
STEEP1	59.6794	0.000642442	0.163531	0.00392855	0.996865	0.998626
ATP1A2	0	NA	NA	NA	NA	NA
TTC27	155.846	0.195284	0.0987034	1.9785	0.0478727	0.179039
ZNF582	0	NA	NA	NA	NA	NA
VSIG2	1.28196	-0.397254	1.15984	-0.342506	0.73197	NA
PHLDB1	199.067	0.0182525	0.0887209	0.205729	0.837002	0.930935
MARCO	0.299144	-0.315165	2.05833	-0.153117	0.878306	NA
CYP24A1	656.592	-0.611316	0.163354	-3.74227	0.000182363	0.00283496
PRDM11	44.0295	-0.216558	0.18531	-1.16862	0.242556	0.503988
SYT13	31.7287	0.22427	0.230159	0.974412	0.329852	0.59434
SNAI2	0.898626	-0.0465412	1.30152	-0.0357592	0.971474	NA
CD74	2.47308	0.577417	0.816394	0.707277	0.479394	NA
HGF	0.0926318	0.838971	3.16075	0.265434	0.790675	NA
ZRANB1	267.523	0.0870497	0.0758087	1.14828	0.250853	0.513823
NCDN	255.696	0.13205	0.0792233	1.66681	0.0955528	0.283812
ADGRA2	66.4628	-0.159414	0.155791	-1.02325	0.306189	0.56946
CCT8L1P	0	NA	NA	NA	NA	NA
ZFP64	86.8983	-0.143532	0.135852	-1.05654	0.290723	0.554314
MNAT1	334.429	0.115037	0.0760719	1.51221	0.130481	0.344867
SAMD4A	32.6665	-0.321808	0.217924	-1.4767	0.139756	0.361845
RUNX3	480.902	0.078938	0.0578918	1.36354	0.172711	0.411109
MRE11	114.115	0.105354	0.11649	0.904401	0.365783	0.628505
PLEKHB1	105.011	-0.293262	0.126778	-2.31318	0.0207126	0.0998663
SERPINB1	563.972	-0.23168	0.0675069	-3.43195	0.000599256	0.00725
CYP3A43	0	NA	NA	NA	NA	NA
SLC7A9	1.25333	-0.0014207	1.04535	-0.00135906	0.998916	NA
SPAST	41.7364	-0.294866	0.187863	-1.56958	0.116512	0.320852
NRXN3	0.496122	-0.253241	1.73551	-0.145917	0.883987	NA
OSBPL5	156.593	-0.00561496	0.100322	-0.0559696	0.955366	0.984915
AQR	198.754	0.0729813	0.0867131	0.84164	0.399989	0.658029
CPS1	82.8371	-0.169333	0.135752	-1.24737	0.212262	0.465054
C8B	0	NA	NA	NA	NA	NA
FHL1	109.043	-0.0988036	0.122513	-0.806472	0.419971	0.676798
RTF2	874.834	0.117871	0.0460722	2.5584	0.0105155	0.0609522
GABRA1	0.200624	0.261907	2.47758	0.105711	0.915812	NA
NLRP2	240.599	0.0300812	0.081082	0.370997	0.71064	0.867285
SLC45A4	124.223	0.0387705	0.112207	0.345528	0.729697	0.87895
RNF10	577.437	-0.0172285	0.0539103	-0.319577	0.749289	0.888211
ZNF839	108.436	0.0279964	0.115168	0.243091	0.807935	0.915331
ZDHHC6	699.841	0.0276132	0.0552379	0.499897	0.617148	0.819159
GRAMD1B	23.2998	-0.282115	0.263866	-1.06916	0.284998	0.548284
RNH1	1396.71	0.176139	0.0389195	4.52572	6.01892e-06	0.000188148
NDUFS1	613.1	-0.00263605	0.0533939	-0.0493699	0.960625	0.986467
RB1CC1	164.997	-0.109473	0.0983163	-1.11348	0.265504	0.528055
ERP44	167.727	-0.0745867	0.0957346	-0.779099	0.435921	0.690666
ALAS1	403.293	-0.10854	0.0684368	-1.58599	0.112742	0.314894
BIRC3	26.854	-0.089005	0.285096	-0.312193	0.754894	0.891292
AKAP11	96.2665	-0.201791	0.128768	-1.56709	0.117095	0.321482
GLRX2	389.6	0.147778	0.0695313	2.12534	0.0335581	0.139535
SNAPC1	126.454	-0.104724	0.108276	-0.967195	0.333447	0.59693
DERA	194.327	-0.0426719	0.09325	-0.457608	0.647234	0.834643
STRAP	1961.47	0.0681233	0.0427088	1.59507	0.110698	0.311364
ABCC2	28.3832	-0.134801	0.237747	-0.566993	0.570719	0.787044
DEF6	247.674	0.0517149	0.0803014	0.64401	0.519569	0.753345
PLEKHO1	101.77	0.314336	0.129618	2.42509	0.0153047	0.0803512
GCLM	192.298	-0.274836	0.0908833	-3.02406	0.0024941	0.0214634
UBR2	171.366	-0.126957	0.0990394	-1.28188	0.199885	0.448558
EHD2	684.025	-0.00763372	0.0566959	-0.134643	0.892894	0.958034
DEPDC1	375.171	-0.0381849	0.0665336	-0.573919	0.566022	0.783975
CCDC28A	130.785	-0.00305938	0.107114	-0.0285619	0.977214	0.992702
RRAGD	149.06	-0.0792415	0.100646	-0.787325	0.431092	0.686759
HSF2	100.651	-0.119969	0.126859	-0.945686	0.344309	0.607888
PHF20	312.636	0.0189271	0.0758822	0.249428	0.80303	0.913097
HSD17B6	0.108769	0.838971	3.16075	0.265434	0.790675	NA
NR1H3	129.142	0.0605909	0.110504	0.548315	0.583476	0.794967
TYMP	461.02	0.0871218	0.0612005	1.42355	0.154578	0.386477
NCAPH2	600.523	0.225899	0.057273	3.94425	8.00501e-05	0.00152782
TOMM34	775.949	0.110949	0.0504873	2.19757	0.0279798	0.123188
SEC63	154.604	-0.138682	0.103853	-1.33537	0.181757	0.422978
KPNA6	180.229	0.11022	0.0980187	1.12448	0.26081	0.523219
VIM	45.3392	0.0235419	0.211599	0.111257	0.911412	0.965713
RTEL1-TNFRSF6B	0.204926	1.41605	2.46019	0.575587	0.564894	NA
FAS	86.4655	-0.0348142	0.138876	-0.250685	0.802058	0.912878
RNASET2	266.011	0.0484148	0.0766004	0.632044	0.527358	0.759144
CD44	1876.94	-0.289302	0.0377242	-7.66888	1.73501e-14	8.72485e-12
KCNG1	128.434	-0.0321125	0.104556	-0.307132	0.758743	0.893284
AGPAT4	77.1146	-0.267399	0.148784	-1.79723	0.0722987	0.234297
SLAMF7	0.895396	0.582611	1.27002	0.458743	0.646419	NA
BTN3A1	7.28264	-0.56228	0.448316	-1.25421	0.209767	NA
MIPEP	231.815	0.0765439	0.0803746	0.952339	0.340925	0.604776
PRKCH	141.122	0.0871438	0.102926	0.846665	0.397182	0.655228
INSRR	0.216762	0.261907	2.4147	0.108464	0.913628	NA
IFNGR1	216.635	-0.224737	0.0849184	-2.6465	0.00813285	0.0510112
B4GALT7	4.22596	-0.695243	0.635676	-1.09371	0.274084	NA
SH2D2A	23.6751	0.183559	0.246558	0.744484	0.456584	0.705852
VRK2	144.511	-0.0711694	0.102173	-0.696561	0.486078	0.729464
TNFRSF1B	2.31536	-0.11461	0.88269	-0.129842	0.896692	NA
VEZT	165.019	-0.077936	0.105947	-0.735613	0.461967	0.710519
POU2F2	19.9754	0.0770159	0.26155	0.294459	0.768407	0.897263
BRD9	395.249	0.0901052	0.0720152	1.2512	0.210863	0.463042
SNX1	476.898	-0.0891811	0.0649613	-1.37283	0.169804	0.4067
TBPL1	153.877	-0.19887	0.103607	-1.91946	0.0549264	0.195892
ARNTL2	74.7126	-0.111231	0.142515	-0.780487	0.435104	0.690034
BCLAF1	567.468	0.0569864	0.0559376	1.01875	0.308322	0.571391
SLC39A9	306.516	-0.0510877	0.0732945	-0.69702	0.485791	0.72932
ANK1	7.75647	-0.285391	0.432856	-0.659322	0.509689	NA
IBSP	0.407886	0.261911	1.82812	0.143268	0.886079	NA
TFB1M	325.09	0.0298384	0.0707378	0.421817	0.673158	0.848121
RABEP1	437.189	0.175742	0.062519	2.81101	0.00493857	0.0356107
HMGB3	676.832	-0.048453	0.0544148	-0.890437	0.373231	0.634822
NUP160	123.876	-0.456485	0.11583	-3.941	8.1142e-05	0.00153851
BAK1	120.125	0.0963275	0.115501	0.833997	0.404282	0.661282
MUSK	0.171642	-0.89224	2.87672	-0.310159	0.75644	NA
IKZF2	2.22185	-0.446832	0.8559	-0.522061	0.601628	NA
GRN	1470.03	-0.106484	0.0400232	-2.66055	0.00780121	0.0496035
FAM13B	56.207	0.127426	0.168712	0.755285	0.450078	0.701322
ARHGAP31	4.67828	0.19324	0.567099	0.340753	0.73329	NA
CENPQ	42.988	-0.397803	0.185921	-2.13963	0.0323843	0.136451
SARS1	863.359	0.100453	0.0451845	2.22317	0.0262042	0.117609
RANBP3	442.454	0.0804436	0.0692595	1.16148	0.245447	0.508206
ARID4A	84.5208	-0.13505	0.141855	-0.952034	0.34108	0.604865
EIPR1	315.354	-0.0326234	0.073192	-0.445723	0.655797	0.839043
PNPLA6	625.965	-0.0179586	0.0515535	-0.34835	0.727578	0.877586
IFT88	96.1555	-0.205294	0.128324	-1.59981	0.10964	0.309235
ALG1	195.154	0.181876	0.0925046	1.96613	0.0492837	0.182084
ZCCHC8	99.5622	-0.379174	0.12254	-3.09428	0.00197293	0.0178972
ABCF2	758.108	0.0830215	0.0573168	1.44847	0.147486	0.37499
CHPF2	124.812	0.109756	0.109338	1.00383	0.315462	0.579622
LRRC7	0.0971769	-0.315171	3.16075	-0.0997139	0.920571	NA
FUT8	72.3237	-0.325527	0.1445	-2.25278	0.0242727	0.111316
UBA6	119.573	-0.49468	0.115899	-4.26821	1.97049e-05	0.000490123
GAB2	16.9389	0.0858699	0.285505	0.300766	0.763593	0.89553
ATP6V0A1	344.789	0.0979602	0.070889	1.38188	0.167008	0.402859
PIAS1	203.549	-0.0825745	0.0870363	-0.948736	0.342755	0.60607
SLC4A7	62.3294	0.00859405	0.153024	0.0561614	0.955213	0.984915
APBA2	1.78947	-0.0631858	0.89412	-0.0706682	0.943662	NA
MAP2K3	718.594	0.199341	0.055677	3.58031	0.000343184	0.00468074
EFCAB1	0	NA	NA	NA	NA	NA
TMSB10	31786	-0.01746	0.027297	-0.639632	0.522412	0.755043
ASTE1	24.7652	-0.175175	0.247577	-0.707556	0.479221	0.724323
RNF19A	30.039	0.0381096	0.231611	0.164541	0.869305	0.946473
PEX3	121.514	-0.098491	0.111679	-0.881911	0.377825	0.638504
GABARAPL2	666.173	-0.409405	0.0657194	-6.22959	4.67654e-10	6.51674e-08
MYOC	0.112294	0.838971	3.16075	0.265434	0.790675	NA
SH3YL1	64.1822	-0.768891	0.1629	-4.72003	2.35808e-06	8.49644e-05
FAM136A	1155.32	0.237264	0.0437376	5.42472	5.8046e-08	3.90325e-06
VCL	483.005	-0.0828899	0.0584519	-1.41809	0.156165	0.388849
DEPDC1B	117.362	-0.189815	0.113115	-1.67807	0.0933343	0.279375
DAPK2	13.1482	-0.0416822	0.325587	-0.128021	0.898132	NA
NSMAF	264.625	0.0170571	0.077441	0.220259	0.825669	0.924909
ADSS2	273.879	-0.0572394	0.0776698	-0.736957	0.461148	0.710083
STAP1	0.11827	0.838971	3.16075	0.265434	0.790675	NA
TIMP2	1094.55	-0.0211191	0.0481103	-0.438972	0.660682	0.842182
RFC1	639.331	0.00734552	0.0514893	0.142661	0.886558	0.95489
TBC1D23	81.49	-0.253228	0.133996	-1.88982	0.058782	0.204473
CUL3	658.488	0.06808	0.05147	1.32271	0.185931	0.428693
MYOM2	33.4081	0.287638	0.213403	1.34787	0.177702	0.416825
OTC	0.899308	-0.0121764	1.31358	-0.00926968	0.992604	NA
CYP46A1	0.184313	-0.892241	2.54955	-0.349959	0.726369	NA
ZZZ3	158.314	-0.367506	0.103015	-3.56751	0.00036039	0.00484683
SLC18A1	0	NA	NA	NA	NA	NA
USP2	51.3611	0.0538499	0.178301	0.302017	0.762639	0.89532
CASR	0.204064	0.261907	2.46366	0.106308	0.915338	NA
TUBG2	136.992	-0.103366	0.119618	-0.864139	0.387512	0.645816
RPL26L1	537.619	0.0752882	0.0643442	1.17008	0.241967	0.503169
FLT4	0.173788	-0.89224	2.60131	-0.342996	0.731601	NA
NSUN2	789.774	0.084529	0.0498403	1.696	0.0898866	0.272154
FBXO42	145.198	0.0267361	0.10444	0.255993	0.797956	0.910845
MFAP3	86.9652	-0.142473	0.136271	-1.04551	0.295785	0.558904
MRI1	105.257	-0.081476	0.121516	-0.670494	0.502543	0.741095
METTL1	226.781	0.136687	0.0845279	1.61706	0.105866	0.302705
HOXC8	17.5517	-0.175508	0.295103	-0.594735	0.552021	0.774838
AGA	31.3533	-0.209228	0.216234	-0.9676	0.333244	0.59693
PI4K2B	155.398	-0.321068	0.103629	-3.09824	0.00194671	0.0177009
BOD1L1	307.49	-0.108049	0.0741323	-1.45752	0.144974	0.370229
MAT2B	191.765	-0.564335	0.102114	-5.52651	3.26669e-08	2.43758e-06
TLL1	0.581683	-0.683297	1.65441	-0.413014	0.679596	NA
EDC4	0.522417	0.841051	1.71591	0.490149	0.624029	NA
TRIO	254.691	-0.0859472	0.0852799	-1.00782	0.313539	0.577542
VCAN	597.019	-0.142732	0.0652508	-2.18743	0.0287109	0.125357
CLEC16A	106.056	0.0502198	0.118558	0.423589	0.671865	0.84752
MSR1	0.399489	1.35565	1.80011	0.753094	0.451393	NA
CDH1	214.054	-0.340666	0.113336	-3.00582	0.00264868	0.0223937
MTREX	457.188	-0.221009	0.0685592	-3.22362	0.00126582	0.0127419
DNAH5	9.13831	0.0136115	0.412801	0.0329736	0.973696	NA
ZFYVE16	89.6231	-0.042045	0.135529	-0.310229	0.756387	0.891963
RIPOR1	435.55	0.0996421	0.060946	1.63492	0.102065	0.295342
C6	0.329056	0.838985	2.00596	0.418247	0.675766	NA
RAI14	320.036	-0.00421911	0.0718866	-0.0586913	0.953198	0.984259
SOX30	0.850415	-0.0657183	1.42256	-0.0461971	0.963153	NA
PNKP	325.776	0.149015	0.0752385	1.98057	0.0476399	0.178434
BEST2	0.173761	-0.89224	2.60145	-0.342978	0.731615	NA
PHLPP2	37.3878	0.0453621	0.206893	0.219253	0.826453	0.925443
SPDL1	178.244	-0.133011	0.0932893	-1.42579	0.153928	0.385506
STAU2	93.9106	-0.0799281	0.129344	-0.617949	0.536609	0.766086
SLC66A1	9.66442	0.187621	0.413102	0.454176	0.649702	NA
CTNS	90.4136	0.316671	0.131942	2.40008	0.0163916	0.0845984
RTN4R	259.22	0.243602	0.0790258	3.08256	0.00205229	0.0184149
PHF23	520.518	0.1286	0.0631016	2.03799	0.0415513	0.162589
CDH10	0.195669	-0.892241	2.49848	-0.357113	0.721007	NA
INPP4A	109.412	-0.0804465	0.115179	-0.69845	0.484896	0.72854
RAB27B	8.33786	-0.664802	0.434623	-1.52961	0.126114	NA
PSMA4	3381.87	0.105313	0.0333193	3.16072	0.00157377	0.0150556
MYO16	0.406208	0.261911	1.82978	0.143138	0.886181	NA
LSG1	107.371	0.471754	0.121034	3.89769	9.71145e-05	0.00174874
PARP3	3.52118	-0.746991	0.666222	-1.12123	0.262188	NA
TNC	0.0971769	-0.315171	3.16075	-0.0997139	0.920571	NA
THAP3	187.625	-0.00775068	0.0898161	-0.086295	0.931232	0.973572
RIPOR3	0.0857937	-0.315171	3.16075	-0.0997139	0.920571	NA
TDP1	181.667	0.0915057	0.0945132	0.968178	0.332955	0.59693
AIFM2	313.939	0.167382	0.07429	2.25309	0.0242536	0.111316
C2orf83	0	NA	NA	NA	NA	NA
SPATA7	35.6858	-0.459221	0.209539	-2.19157	0.0284103	0.124279
MED17	65.0435	-0.011025	0.158885	-0.0693897	0.944679	0.98052
RETSAT	479.346	-0.00597774	0.0602971	-0.0991382	0.921029	0.96927
CAPG	1250.24	0.0357079	0.0504721	0.707477	0.47927	0.724323
AP2S1	3305.21	0.184952	0.0344279	5.37215	7.78017e-08	4.91724e-06
USH2A	0.383351	1.3066	1.91675	0.681674	0.495445	NA
ZPBP	0	NA	NA	NA	NA	NA
TG	0.282805	-1.48054	2.21809	-0.667486	0.504462	NA
ADAM28	0.180599	0.261906	2.5673	0.102016	0.918744	NA
BARX2	0	NA	NA	NA	NA	NA
DCUN1D1	116.836	-0.182479	0.111308	-1.63941	0.101128	0.294251
JADE2	225.849	-0.0263803	0.0810458	-0.325499	0.744804	0.886073
ZIC2	338.644	-0.209339	0.0725646	-2.88487	0.00391581	0.0298551
LCP2	0.173788	-0.89224	2.60131	-0.342996	0.731601	NA
TRIT1	239.914	-0.00658184	0.0884555	-0.0744084	0.940685	0.978502
ADRB1	7.66044	0.0832405	0.506575	0.16432	0.869479	NA
GUCA2B	0	NA	NA	NA	NA	NA
CUL7	207.855	-0.12602	0.0981692	-1.2837	0.199247	0.447647
CTNNA1	1846.64	-0.0166916	0.0374901	-0.445228	0.656155	0.839295
PHKA2	117.551	-0.162554	0.115724	-1.40466	0.160121	0.394035
CNTLN	51.9672	-0.106814	0.178369	-0.598841	0.549279	0.773553
EPHA3	0	NA	NA	NA	NA	NA
HSPA5	3563.59	0.0751976	0.0361079	2.08258	0.0372893	0.150432
DSG2	411.726	-0.390002	0.0729467	-5.3464	8.97207e-08	5.60924e-06
GEMIN8	80.4326	0.175546	0.137321	1.27837	0.20112	0.450107
OFD1	119.436	-0.0904749	0.119384	-0.757851	0.44854	0.69945
GPM6B	0.338431	2.00186	2.09706	0.9546	0.33978	NA
MAGEC2	0.184313	-0.892241	2.54955	-0.349959	0.726369	NA
PREX2	0.259555	-1.39293	2.27603	-0.611998	0.540539	NA
WDR37	69.1198	-0.213764	0.148184	-1.44255	0.149147	0.377716
YTHDC2	75.4615	-0.0537969	0.141724	-0.37959	0.70425	0.863587
CTPS2	47.9121	0.0426133	0.17086	0.249405	0.803048	0.913097
ATP6V1H	346.741	0.0235634	0.0691371	0.340821	0.733238	0.880573
POLR2B	1010.15	0.000933646	0.0484529	0.0192691	0.984626	0.993605
FAM214A	15.3707	-0.155585	0.309015	-0.503487	0.614622	NA
ARAP2	20.6769	-0.0757994	0.270922	-0.279783	0.779644	0.901959
TPR	1118.16	0.0654888	0.0475005	1.3787	0.167988	0.404641
CP	1.17486	-0.209802	1.10795	-0.189361	0.84981	NA
KATNIP	80.3942	-0.25726	0.137202	-1.87505	0.0607853	0.209551
DTNBP1	205.292	0.110304	0.0878421	1.25571	0.209221	0.461323
XK	30.4371	0.28341	0.22309	1.27038	0.203948	0.454239
ANO2	0.312919	0.838985	2.03324	0.412635	0.679874	NA
C12orf4	45.6645	-0.144561	0.187332	-0.771686	0.440301	0.693426
SCML1	10.3623	-0.447279	0.392869	-1.13849	0.254914	NA
WWC3	79.6786	-0.00752044	0.144919	-0.051894	0.958613	0.985729
ARHGAP6	0.178453	0.261906	2.57781	0.1016	0.919074	NA
FAM184B	1.29014	0.494798	1.07405	0.460683	0.645026	NA
MAP4	1476.8	0.0346178	0.0374818	0.923588	0.355701	0.619226
GOPC	297.808	-0.140027	0.0724413	-1.93297	0.0532395	0.191414
ROS1	0.644178	2.14283	1.57552	1.36008	0.173805	NA
USP28	96.8796	-0.242202	0.125875	-1.92415	0.054336	0.194086
HDAC9	3.7936	0.29481	0.640821	0.460051	0.64548	NA
TSPAN17	498.568	0.183469	0.0595127	3.08285	0.00205027	0.018411
NOP16	929.367	0.210488	0.0521441	4.03667	5.42158e-05	0.00112781
CC2D2A	67.7708	0.221664	0.148078	1.49694	0.13441	0.351564
RRM2B	121.203	-0.3234	0.113935	-2.83845	0.00453332	0.0333751
ZNF800	67.1261	0.0763662	0.153999	0.495887	0.619974	0.820525
TNFRSF17	0	NA	NA	NA	NA	NA
SNX29	30.4809	-0.210838	0.221187	-0.953215	0.340481	0.604452
LMO3	0.173761	-0.89224	2.60145	-0.342978	0.731615	NA
MRPS10	462.982	0.0766794	0.061506	1.2467	0.212509	0.465382
GUCA1A	0	NA	NA	NA	NA	NA
RSF1	427.152	0.0723648	0.063377	1.14181	0.253531	0.516461
VPS13D	117.477	-0.0663694	0.113767	-0.583378	0.559639	0.780096
CELF2	0.182971	-0.892241	2.55591	-0.34909	0.727022	NA
FAM120A	856.546	0.0779758	0.0513457	1.51864	0.128853	0.342442
R3HDM1	153.646	-0.433928	0.104671	-4.14565	3.38858e-05	0.000780723
COL9A2	22.745	0.192782	0.253779	0.759647	0.447465	0.699306
KITLG	1352.91	-0.448954	0.0626675	-7.16407	7.83136e-13	2.38362e-10
ERCC8	110.645	0.0512485	0.116501	0.439899	0.66001	0.841794
ADAMTS6	3.26341	0.842036	0.747971	1.12576	0.260267	NA
H6PD	52.7599	-0.0785375	0.161839	-0.485281	0.627477	0.82433
VAMP3	681.488	0.0731267	0.0537905	1.35947	0.173996	0.41255
PER3	20.974	-0.577112	0.271481	-2.12579	0.0335206	0.13951
UTS2	29.8556	-0.287636	0.225597	-1.275	0.202309	0.45172
TNFRSF9	0.398681	0.261911	1.93265	0.135519	0.892202	NA
EPN3	40.4932	0.0318187	0.194536	0.163561	0.870076	0.946798
LTBP1	17.768	-0.458852	0.300446	-1.52724	0.126702	0.338672
RCN1	176.477	-0.137736	0.0933286	-1.47582	0.139994	0.362255
ELN	0.975573	-0.322213	1.17796	-0.273535	0.784442	NA
RFC2	63.6536	0.117263	0.162214	0.722886	0.46975	0.717434
ARID1B	118.438	-0.00112973	0.111659	-0.0101176	0.991927	0.996678
CLPTM1L	1400.13	0.135751	0.0396463	3.42406	0.000616937	0.00740196
NEDD4L	248.401	0.0666742	0.0796257	0.837346	0.402398	0.659413
FOXP3	2.0458	0.119786	0.878064	0.13642	0.891489	NA
PPP1R3F	4.50162	0.147047	0.566048	0.259779	0.795034	NA
HEXB	855.036	0.0312584	0.0489962	0.637976	0.523489	0.755701
PTCD2	98.3852	-0.199686	0.122391	-1.63154	0.102776	0.296436
NEXMIF	0.178425	0.261906	2.57794	0.101595	0.919078	NA
JKAMP	432.147	-0.035129	0.0629266	-0.558254	0.576671	0.79063
DKK3	1.60606	-0.0745691	1.00062	-0.0745231	0.940594	NA
ARHGEF5	105.232	-0.0811487	0.117978	-0.687829	0.491561	0.733031
NFE2L3	141.993	0.00264002	0.113235	0.0233145	0.981399	0.993459
MCUR1	421.332	0.0141732	0.0618639	0.229103	0.818789	0.921692
LIMA1	712.205	0.0768813	0.0545556	1.40923	0.158768	0.39233
LETMD1	445.588	-0.0648145	0.0592153	-1.09456	0.273711	0.536523
SLC4A8	7.33322	0.157626	0.449161	0.350935	0.725637	NA
LAMC3	59.251	-0.0833076	0.164063	-0.507777	0.61161	0.815151
PTGER3	0.381086	-0.854111	1.81973	-0.469361	0.638811	NA
TNIP3	0.0926318	0.838971	3.16075	0.265434	0.790675	NA
MAPK9	194.465	-0.0189343	0.088378	-0.214242	0.830359	0.927736
COL23A1	0	NA	NA	NA	NA	NA
BCAR1	384.25	0.0488727	0.0655296	0.74581	0.455782	0.705794
FAM160A2	185.837	-0.0226307	0.0898444	-0.251887	0.801128	0.912712
HERPUD1	493.772	0.00919957	0.0596648	0.154188	0.877462	0.950788
HOMER3	311.35	0.188777	0.0736428	2.56341	0.010365	0.0605769
RAD51	220.628	0.254203	0.0854688	2.97422	0.00293734	0.0241577
POLQ	84.962	0.102086	0.131761	0.774782	0.438468	0.692142
PIK3CB	126.747	-0.0807937	0.109926	-0.734982	0.46235	0.710856
CYBA	2353.01	0.243589	0.0471711	5.16394	2.41803e-07	1.32031e-05
THOC3	41.7133	-0.056736	0.189914	-0.298746	0.765134	0.896031
HEBP2	788.16	0.104119	0.0518916	2.00646	0.0448068	0.170978
MPHOSPH9	66.2198	-0.161022	0.149592	-1.0764	0.281747	0.545125
PLEKHA5	59.0208	-0.346039	0.159228	-2.17324	0.0297625	0.128589
PRSS8	269.145	-0.0102888	0.0821133	-0.1253	0.900286	0.961406
SIKE1	175.279	-0.0325803	0.0975874	-0.333857	0.738487	0.8831
RRP12	383.061	0.140565	0.0660604	2.12782	0.0333519	0.139008
FNIP2	49.6848	-0.021337	0.178472	-0.119554	0.904836	0.963174
MSMO1	293.998	-0.0896026	0.077126	-1.16177	0.245329	0.508053
TTC17	216.975	0.0115791	0.0903842	0.12811	0.898062	0.960247
ALX4	0	NA	NA	NA	NA	NA
FSTL4	1.04701	-0.53704	1.17147	-0.458433	0.646641	NA
FOXN3	121.255	0.139945	0.119315	1.1729	0.240838	0.502194
METTL24	0.098492	-0.315171	3.16075	-0.0997139	0.920571	NA
AKR7A2	951.485	0.0543037	0.0436222	1.24486	0.213182	0.466093
MRTO4	420.221	0.251065	0.0722796	3.47352	0.000513677	0.00642985
NNAT	0	NA	NA	NA	NA	NA
USE1	139.927	0.129181	0.106641	1.21136	0.225757	0.483257
MCF2L2	3.87032	-0.259392	0.600929	-0.431652	0.665994	NA
NRIP2	0	NA	NA	NA	NA	NA
LAMA3	15.2007	-0.35084	0.320567	-1.09443	0.273764	NA
AP5M1	114.592	-0.0148531	0.114688	-0.129509	0.896955	0.959741
ANAPC4	253.506	0.132974	0.0798404	1.6655	0.0958138	0.284368
KCNQ1	48.6086	-0.142913	0.182873	-0.781489	0.434515	0.689761
TRAPPC3	894.624	0.120984	0.0447818	2.70163	0.0069	0.0457337
THRAP3	1040.55	0.17631	0.0493006	3.57621	0.000348607	0.00472683
PHPT1	164.725	0.0990792	0.0937861	1.05644	0.290768	0.554314
ENTPD2	176.732	-0.192665	0.0998301	-1.92993	0.0536155	0.192156
LY75	0.098492	-0.315171	3.16075	-0.0997139	0.920571	NA
ARID4B	298.026	0.016453	0.0852754	0.192939	0.847007	0.935671
OPN3	7.23669	-0.541465	0.460754	-1.17517	0.239926	NA
SDCCAG8	452.22	0.14265	0.0603501	2.36371	0.0180931	0.0905908
PTPRN	0.27228	-1.44166	2.0819	-0.692476	0.488638	NA
HHAT	9.35941	-0.29809	0.406141	-0.733956	0.462976	NA
KIF1B	190.943	0.0578225	0.0909836	0.635526	0.525085	0.757146
FOXC1	811.636	-0.0638735	0.0631627	-1.01125	0.311895	0.575937
TBC1D22A	201.515	0.00940758	0.0890989	0.105586	0.915911	0.967348
SYNE2	144.748	0.0361158	0.108784	0.331996	0.739892	0.883524
PLEKHH1	60.2665	-0.297015	0.160548	-1.85001	0.0643127	0.217128
ATP9A	117.031	-0.311278	0.113957	-2.73154	0.00630391	0.042939
SPO11	0.0857937	-0.315171	3.16075	-0.0997139	0.920571	NA
CBLN4	0.942845	2.78952	1.33883	2.08355	0.0372011	NA
CHRDL2	0.178425	0.261906	2.57794	0.101595	0.919078	NA
FAM168A	138.813	-0.231208	0.10913	-2.11864	0.0341207	0.140993
RELT	108.076	-0.00415591	0.1193	-0.0348359	0.972211	0.991499
GALC	0.0879676	-0.315171	3.16075	-0.0997139	0.920571	NA
NOP58	2124.7	0.0991915	0.0403682	2.45717	0.0140037	0.0755822
SZRD1	1113.91	0.0894746	0.044265	2.02134	0.0432445	0.167056
KCNH2	105.139	0.0248033	0.121775	0.203681	0.838603	0.931347
CUL1	595.697	0.142647	0.0571805	2.49468	0.0126069	0.0695666
FAM114A2	82.4202	-0.0946605	0.135257	-0.699858	0.484016	0.727975
CYFIP2	317.885	-0.248678	0.0747192	-3.32816	0.000874205	0.00964544
TAB2	274.723	-0.0863837	0.0776648	-1.11226	0.266025	0.528486
GINM1	221.334	0.0312542	0.0981336	0.318486	0.750116	0.888408
EIF2AK2	152.767	-0.121439	0.100799	-1.20477	0.228292	0.486176
USP36	619.326	0.160457	0.05534	2.89948	0.00373782	0.0287827
KMT2C	58.9956	-0.0702346	0.162928	-0.431077	0.666412	0.845794
MCOLN3	45.872	0.0816311	0.189202	0.431449	0.666142	0.845637
CCDC85A	0	NA	NA	NA	NA	NA
PUM2	382.734	-0.124174	0.0653201	-1.90101	0.0573006	0.201808
MRPL43	1611.44	0.0740744	0.0406935	1.8203	0.0687131	0.226163
ITIH4	3.11015	-0.302992	0.684176	-0.442857	0.657869	NA
ITIH1	0.216762	0.261907	2.4147	0.108464	0.913628	NA
HPF1	448.589	0.0496975	0.0733937	0.677137	0.498319	0.737972
ZFR	235.605	0.192299	0.0882456	2.17913	0.0293217	0.127286
ZNF280C	26.2589	-0.670975	0.251046	-2.67272	0.00752397	0.0483457
NPFFR2	0	NA	NA	NA	NA	NA
PHF21B	0.0879676	-0.315171	3.16075	-0.0997139	0.920571	NA
TRAF1	7.96147	0.0028573	0.420989	0.00678711	0.994585	NA
RC3H2	253.528	-0.0461877	0.0830916	-0.555865	0.578303	0.791345
IL17RB	94.4244	0.00711465	0.125235	0.0568103	0.954696	0.984751
TRAF3IP2	97.8327	0.0523086	0.129777	0.403066	0.6869	0.855256
GYG2	0.440209	-1.24002	1.81762	-0.682222	0.495099	NA
DCBLD2	3397.42	-0.0734545	0.0397082	-1.84986	0.064334	0.217128
SERPINB3	0	NA	NA	NA	NA	NA
SOAT1	156.472	-0.0914995	0.102248	-0.894878	0.370852	0.63245
PKP2	104.99	-0.206032	0.122726	-1.67879	0.0931923	0.279094
MSH4	2.00178	-1.39775	0.905278	-1.544	0.122588	NA
F7	0.112294	0.838971	3.16075	0.265434	0.790675	NA
GDI2	1292.35	0.0904891	0.0406153	2.22796	0.0258833	0.116503
PRDM1	3.99245	-0.386688	0.596644	-0.648106	0.516917	NA
ATG5	370.304	0.056535	0.0653729	0.864807	0.387145	0.645762
TMCC3	29.5149	0.0950233	0.232353	0.40896	0.682569	0.852824
PITHD1	606.119	0.161429	0.0568055	2.84178	0.00448627	0.0330709
MTA3	153.337	-0.206371	0.111145	-1.85677	0.0633444	0.215103
USP13	209.114	0.105166	0.0844945	1.24465	0.21326	0.466093
ATP11B	116.703	-0.3676	0.112882	-3.25648	0.00112802	0.0116488
LAMC2	47.2037	-0.360197	0.192358	-1.87254	0.0611326	0.210247
CDK14	35.1235	0.00778591	0.208113	0.0374119	0.970157	0.990648
SEC61A1	1770.07	0.0638283	0.0430057	1.48418	0.13776	0.357732
PPP1R12A	295.986	-0.0531792	0.0744579	-0.714219	0.475092	0.721306
RASGRF1	9.37729	-0.0906418	0.392872	-0.230716	0.817536	NA
CAMK2B	5.90951	0.703539	0.527078	1.33479	0.181944	NA
CROCC	145.927	-0.067601	0.110561	-0.611437	0.54091	0.768005
POLR3E	288.177	-0.0763858	0.0776804	-0.983334	0.325443	0.58961
ATP2B4	101.02	-0.439246	0.126294	-3.47796	0.000505243	0.00635145
ZC3H11A	0	NA	NA	NA	NA	NA
RIOK2	210.631	0.0519246	0.0867601	0.598484	0.549517	0.773553
YIPF1	133.509	0.184517	0.105717	1.74539	0.0809174	0.252823
NDC1	693.627	0.0538162	0.052651	1.02213	0.306719	0.570126
DGKG	35.5259	0.104926	0.199646	0.525558	0.599195	0.805821
FLYWCH1	326.168	0.0361193	0.0734531	0.491733	0.622908	0.821407
UNKL	186.858	0.00621668	0.0942354	0.0659697	0.947402	0.981333
TBXAS1	18.0642	-0.0413073	0.288755	-0.143053	0.886248	0.95489
PARP12	136.215	0.103364	0.107339	0.962965	0.335565	0.599345
ALDH18A1	718.27	0.001191	0.0522688	0.0227861	0.981821	0.993585
TARBP1	76.7657	-0.136251	0.144568	-0.942466	0.345954	0.60913
GATB	205.214	0.14711	0.0871922	1.68719	0.0915669	0.275834
MXD1	27.9466	-0.188213	0.2337	-0.805364	0.42061	0.677168
CDK17	25.4964	-0.533609	0.241049	-2.2137	0.0268496	0.119485
DNAJC25	64.3299	-0.068011	0.151473	-0.448999	0.653433	0.837686
SLC2A3	66.7498	-0.527756	0.177616	-2.97133	0.0029651	0.0242534
PSD	88.7764	0.0525531	0.142424	0.368991	0.712134	0.867962
CTDP1	248.812	0.156439	0.0820094	1.90758	0.0564458	0.199597
YBX3	3282.07	-0.0561863	0.0303459	-1.85153	0.0640938	0.216947
STYK1	11.8023	-0.136454	0.363355	-0.375539	0.70726	NA
WNK1	357.962	-0.239849	0.0736906	-3.25481	0.00113468	0.0116967
RPS17P5	1.98784	-1.10783	0.916695	-1.2085	0.226853	NA
CCAR1	797.141	-0.00852086	0.0556837	-0.153023	0.878381	0.951424
OGFR	867.726	0.0438562	0.0479054	0.915474	0.359943	0.622659
GNA15	4.06113	0.312476	0.626096	0.499086	0.617719	NA
CREB3L3	2.98538	0.273255	0.709107	0.385352	0.699977	NA
PIGV	126.697	0.0230587	0.108312	0.212891	0.831412	0.928049
PTPRU	12.5435	-0.217266	0.342505	-0.634343	0.525857	NA
SNRNP40	444.364	-0.203492	0.0786072	-2.58873	0.00963319	0.0573221
RIMBP2	0.434386	1.41158	1.7663	0.799175	0.424189	NA
COL11A1	0.383232	-0.860763	1.81738	-0.47363	0.635764	NA
QSER1	174.572	-0.0582508	0.101946	-0.571388	0.567737	0.784991
MPC1	150.535	-0.120246	0.106121	-1.13311	0.257169	0.51956
ACAA1	406.515	0.00990057	0.0639064	0.154923	0.876882	0.950606
BCAT1	0.437825	1.41915	1.76324	0.804855	0.420903	NA
HDAC7	110.635	0.177194	0.118603	1.49401	0.135174	0.353157
LZTS1	23.5006	0.0688192	0.248938	0.276451	0.782202	0.903307
PRDM6	2.05771	-0.213361	0.853939	-0.249855	0.802699	NA
WNT8A	0	NA	NA	NA	NA	NA
SPAG4	24.9321	-0.402418	0.241274	-1.66789	0.0953378	0.283284
NCKAP1	164.652	-0.466734	0.0963955	-4.84186	1.28627e-06	5.16564e-05
MRPS35	707.215	0.0699744	0.0513707	1.36215	0.173152	0.411648
GUCY1B1	0	NA	NA	NA	NA	NA
SFSWAP	678.56	0.123235	0.0553554	2.22625	0.0259973	0.116952
TNK2	187.806	-0.0807209	0.0963485	-0.837801	0.402142	0.659087
MON2	66.0646	-0.216681	0.15023	-1.44233	0.14921	0.377795
CDH3	925.152	-0.18499	0.0525744	-3.51864	0.000433764	0.00564332
ARSF	0.112294	0.838971	3.16075	0.265434	0.790675	NA
GPBP1	504.983	-0.116505	0.0571146	-2.03984	0.041366	0.162183
DGAT2	34.7803	0.0891588	0.22051	0.40433	0.68597	0.854948
ZNF112	5.73103	-0.958452	0.5085	-1.88486	0.0594485	NA
CS	1701.3	0.0903352	0.0379583	2.37986	0.0173194	0.0877312
LTK	57.5605	0.1383	0.160026	0.864234	0.387459	0.645816
MRPS24	0.114831	0.838971	3.16075	0.265434	0.790675	NA
ELMO2	101.941	0.0844693	0.117931	0.716261	0.47383	0.720688
WAPL	424.449	0.0960386	0.0646828	1.48476	0.137606	0.357492
VMP1	1077.13	0.0420943	0.0500939	0.840308	0.400736	0.658339
APPBP2	248.816	-0.0229133	0.0809867	-0.282927	0.777233	0.900677
POLD1	433.171	0.160295	0.0678892	2.36113	0.0182195	0.0909873
SEZ6	0.200624	0.261907	2.47758	0.105711	0.915812	NA
EIF4B	553.399	-0.601105	0.0688547	-8.73005	2.54554e-18	2.67652e-15
SLC6A16	1.03536	-1.15444	1.24295	-0.928788	0.352999	NA
BICRA	109.335	-0.041647	0.118791	-0.350589	0.725896	0.876618
SPHK2	115.43	0.19586	0.116737	1.67779	0.0933872	0.279461
RPL18	21402.8	0.0989346	0.0241264	4.10067	4.11948e-05	0.000900679
CA11	279.719	0.0365285	0.0772386	0.472931	0.636262	0.829384
ISOC2	497.142	0.0618495	0.0570737	1.08368	0.278508	0.541655
U2AF2	2072.95	0.182504	0.0434731	4.1981	2.69158e-05	0.000641761
EPN1	701.634	0.0692508	0.0571443	1.21186	0.225567	0.48313
MED29	272.312	0.110006	0.0801277	1.37288	0.16979	0.4067
AHRR	8.40612	0.4378	0.424254	1.03193	0.302106	NA
GSC2	0	NA	NA	NA	NA	NA
ZNF275	72.608	-0.184701	0.149065	-1.23906	0.215322	0.46874
MTMR1	143.553	-0.17945	0.112359	-1.5971	0.110243	0.31036
GPC1	1210	0.155034	0.0454186	3.41344	0.000641471	0.00764084
ADCK1	75.1781	0.202331	0.14315	1.41342	0.157533	0.390657
HAGH	433.302	0.0870863	0.0672097	1.29574	0.195065	0.441339
RNF4	686.978	0.0701435	0.0503416	1.39335	0.163514	0.398316
CASP8	47.059	-0.26921	0.173175	-1.55455	0.120053	0.327097
LIMCH1	40.595	-0.177173	0.189329	-0.935795	0.349379	0.612474
INTS13	413.25	0.0509627	0.0628059	0.811432	0.417118	0.673891
TM7SF3	350.906	-0.178574	0.0727937	-2.45315	0.014161	0.0761794
DLX3	0.813216	1.79423	1.36275	1.31662	0.187964	NA
SPA17	88.525	0.0509121	0.139976	0.363721	0.716066	0.870509
TSPAN32	0	NA	NA	NA	NA	NA
CCN5	0	NA	NA	NA	NA	NA
DMRT3	0.0857937	-0.315171	3.16075	-0.0997139	0.920571	NA
ST3GAL6	92.4013	0.0258146	0.132488	0.194844	0.845515	0.934936
ATP2C2	36.3364	0.0250669	0.19841	0.126339	0.899464	0.960963
NGFR	60.1098	-0.0808283	0.163953	-0.492996	0.622016	0.821159
CDON	49.3989	0.031031	0.170286	0.182229	0.855403	0.940467
TAF2	206.588	-0.402945	0.0979038	-4.11572	3.85969e-05	0.000863466
HIPK2	539.373	-0.0236377	0.0605024	-0.39069	0.696027	0.858713
TNPO3	598.037	0.160331	0.0589911	2.71789	0.00657001	0.0442825
BORCS8-MEF2B	0	NA	NA	NA	NA	NA
RFXANK	401.173	0.125618	0.0671403	1.87098	0.0613476	0.210861
TMEM161A	636.516	0.157521	0.0548138	2.87376	0.00405621	0.0306228
LPAR2	220.927	0.252684	0.0838787	3.01249	0.00259117	0.0220057
CTSA	1167.15	0.120442	0.0446347	2.6984	0.00696732	0.0460744
SUGP2	456.147	-0.0157348	0.0641164	-0.245411	0.806138	0.914367
SLC12A2	139.259	-0.232567	0.105598	-2.20238	0.0276388	0.122167
SNX24	53.3539	-0.13493	0.166359	-0.811073	0.417324	0.673941
EYA2	0.11827	0.838971	3.16075	0.265434	0.790675	NA
CNN2	2011.99	0.135664	0.0362367	3.74384	0.000181232	0.00282878
ABCA7	580.674	0.109099	0.0551817	1.97709	0.0480319	0.179413
SNCAIP	1.6098	0.26491	0.943137	0.280882	0.778801	NA
DDX20	141.317	-0.0213657	0.107575	-0.198611	0.842567	0.933441
BTBD1	203.83	-0.143946	0.0845314	-1.70287	0.088592	0.269331
FAR2	36.7647	-0.07901	0.203875	-0.387542	0.698355	0.860289
BCAS1	4.70894	0.00114184	0.584241	0.0019544	0.998441	NA
POU1F1	0	NA	NA	NA	NA	NA
CHI3L2	0.403041	1.36244	1.89261	0.719874	0.471603	NA
SBNO2	397.186	-0.0126527	0.0650485	-0.194511	0.845775	0.934936
PMS1	153.655	-0.0502305	0.0973425	-0.516018	0.605841	0.81114
HMG20B	1252.43	0.026576	0.0433529	0.613016	0.539866	0.767936
CALCRL	2.64085	-0.494566	0.734677	-0.673175	0.500836	NA
TAF11	365.615	0.138949	0.0672491	2.06618	0.0388118	0.154207
ANKS1A	231.087	-0.092434	0.0820673	-1.12632	0.26003	0.522483
AP3D1	1430.74	-0.0247715	0.0413451	-0.59914	0.54908	0.773553
ZNF76	206.959	-0.0767471	0.0897069	-0.855532	0.392257	0.650481
SLC9A3R2	347.372	-0.00972458	0.0774198	-0.125608	0.900042	0.961297
NTHL1	469.034	0.208566	0.062778	3.32228	0.000892859	0.00979772
UHRF1BP1	122.175	-0.236077	0.108344	-2.17895	0.0293355	0.127286
GNAI3	659.294	-0.083977	0.0554592	-1.51421	0.129972	0.344049
IPO5	1072.26	-0.100923	0.0420939	-2.39758	0.0165038	0.0847993
OAT	392.011	-0.722657	0.0932211	-7.75208	9.04027e-15	4.75272e-12
WDR3	359.684	-0.0409895	0.0709875	-0.577419	0.563656	0.782154
PKN2	115.04	-0.194919	0.114894	-1.69652	0.0897882	0.271927
WDR18	1402.98	0.219621	0.0486295	4.51621	6.29567e-06	0.000195741
TRAM2	167.191	0.065375	0.0961369	0.68002	0.496492	0.736772
NTN1	32.9774	0.0451946	0.209223	0.216012	0.828978	0.927262
GLP2R	0	NA	NA	NA	NA	NA
MCM10	239.581	0.0482784	0.0917565	0.526158	0.598779	0.805433
DGKA	187.207	-0.079893	0.0943743	-0.846554	0.397244	0.655237
ERBB3	99.5987	-0.308631	0.129274	-2.38741	0.0169674	0.0865297
ROPN1	0	NA	NA	NA	NA	NA
ANKRD44	5.29968	-0.657612	0.524068	-1.25482	0.209543	NA
KARS1	1799.53	0.160683	0.0402069	3.99641	6.431e-05	0.0012981
ADAT1	5.31938	0.201234	0.58932	0.341468	0.732751	NA
PDIA5	346.104	-0.00016205	0.07368	-0.00219937	0.998245	0.999282
TBC1D22B	86.2101	-0.044735	0.128521	-0.348076	0.727783	0.87765
NDUFB4	3114.44	0.00938476	0.035161	0.266908	0.78954	0.906834
SPEN	398.952	-0.0577427	0.0681456	-0.847343	0.396804	0.654926
MYLK	8.46533	-0.741858	0.461553	-1.60731	0.107987	NA
ZC3H15	825.265	-0.354458	0.0560051	-6.32903	2.46704e-10	3.85591e-08
MAP2K4	299.349	0.0693511	0.0818847	0.846936	0.397031	0.655166
PACC1	180.375	0.156504	0.0985433	1.58818	0.112246	0.313812
SNAP91	0.288301	-0.315165	2.07937	-0.151567	0.879528	NA
SLK	374.413	-0.0811677	0.0793246	-1.02324	0.306197	0.56946
CYB5R4	47.9967	-0.196292	0.172152	-1.14022	0.254194	0.51679
COL17A1	6.53165	-0.600136	0.496739	-1.20815	0.226989	NA
GSTO2	1155.91	0.106436	0.0431124	2.4688	0.0135566	0.0737863
SEC61A2	58.9518	0.154006	0.157486	0.9779	0.328124	0.592508
PRKCQ	5.73575	0.190813	0.526936	0.362118	0.717264	NA
TLE2	247.514	-0.0071205	0.0855297	-0.0832518	0.933651	0.974691
ASB1	203.341	0.0783367	0.0888634	0.881541	0.378025	0.638656
FAM107B	125.657	-0.0237701	0.108127	-0.219835	0.825999	0.92519
ME1	397.046	-0.161202	0.0656944	-2.45381	0.0141351	0.0761341
TBC1D1	372.248	-0.0847448	0.067272	-1.25973	0.207766	0.459732
CDK13	99.4447	-0.161184	0.121067	-1.33136	0.183071	0.425323
MTHFD2	1900.62	-0.191709	0.0405725	-4.72511	2.29987e-06	8.3126e-05
SLC9A7	71.9181	-0.322364	0.143047	-2.25356	0.0242238	0.111316
FOXJ2	175.14	0.0308677	0.0916462	0.336814	0.736257	0.881618
YBX1	2991.01	-0.0573057	0.0336538	-1.7028	0.088605	0.269331
PDE4A	462.559	0.128007	0.0609173	2.10133	0.0356119	0.145434
PPP2R5A	134.265	0.0333551	0.107899	0.309132	0.757221	0.892168
CTNNA2	0	NA	NA	NA	NA	NA
ELAVL1	684.971	0.0595587	0.0525852	1.13261	0.257376	0.51956
TIE1	0.173761	-0.89224	2.60145	-0.342978	0.731615	NA
DIP2B	176.319	-0.335439	0.0949417	-3.5331	0.000410715	0.00542275
SMARCD1	363.041	0.104861	0.0684202	1.5326	0.125374	0.336836
KDM4A	281.277	-0.0589836	0.0844482	-0.698459	0.48489	0.72854
NFYC	306.93	0.0404597	0.0744237	0.543641	0.586689	0.797092
ZMYND12	3.29984	0.33165	0.665377	0.49844	0.618174	NA
SLC9A3	0.50476	1.76861	1.77212	0.998019	0.31827	NA
NGEF	28.3069	0.0369961	0.228784	0.161707	0.871536	0.947921
ASPM	349.95	0.0885033	0.0702203	1.26037	0.207537	0.459402
CD84	0.114831	0.838971	3.16075	0.265434	0.790675	NA
ELOVL1	849.766	0.0234553	0.0474909	0.49389	0.621384	0.820985
SPI1	0	NA	NA	NA	NA	NA
POLR1H	486.611	0.0283473	0.0651186	0.435317	0.663332	0.844015
MPPED2	0.098492	-0.315171	3.16075	-0.0997139	0.920571	NA
CLDN18	0.0858208	-0.315171	3.16075	-0.0997139	0.920571	NA
ZBTB11	43.7049	-0.270253	0.181238	-1.49114	0.135924	0.354714
ATXN3	119.852	-0.138725	0.11056	-1.25475	0.209568	0.461733
GOLGA5	98.7412	-0.430227	0.131353	-3.27535	0.00105532	0.0110522
FGFR2	48.5091	0.00739234	0.18123	0.0407897	0.967464	0.989688
LRRC40	31.3818	-0.453972	0.219307	-2.07003	0.0384495	0.153302
ISOC1	263.145	-0.421233	0.086217	-4.88573	1.03047e-06	4.24413e-05
EML1	49.8005	-0.157228	0.173624	-0.905569	0.365164	0.627842
TRMT11	274.972	-0.10595	0.0887437	-1.19389	0.232521	0.491831
THUMPD1	161.384	-0.154697	0.101035	-1.53113	0.125738	0.337344
MSANTD3	163.454	0.0443298	0.0979087	0.452767	0.650717	0.836654
KIF26A	134.33	0.0865186	0.107544	0.804492	0.421113	0.677506
ATG2B	24.9367	-0.541453	0.262562	-2.06219	0.0391895	0.155601
ARFGEF1	103.06	-0.132624	0.12264	-1.0814	0.279518	0.542888
ACSM2B	0.178453	0.261906	2.57781	0.1016	0.919074	NA
ZFAT	35.8389	-0.0150595	0.218487	-0.0689261	0.945048	0.98052
MTFR1	143.001	-0.131771	0.115985	-1.1361	0.255913	0.518188
STAG3	1.92312	0.724344	0.87138	0.831261	0.405826	NA
FECH	315.348	-0.0520637	0.0727057	-0.716089	0.473937	0.720688
MYO9A	114.976	0.0218469	0.118089	0.185004	0.853226	0.939133
DDX3Y	36.7942	-0.112915	0.234795	-0.480911	0.63058	0.825975
PFKP	2557.34	0.0391113	0.0405143	0.965372	0.334359	0.598174
IDI1	392.455	0.0853689	0.0675308	1.26415	0.206177	0.457179
SP100	207.629	0.0565639	0.0858051	0.659214	0.509758	0.747163
KLF6	883.36	-0.179088	0.0572468	-3.12836	0.00175787	0.0162263
PLPP1	104.472	0.0465314	0.118719	0.391946	0.695098	0.857923
NEO1	153.28	-0.0940351	0.107238	-0.876879	0.380552	0.640583
TRAM1	411.919	-0.235666	0.0688107	-3.42485	0.000615143	0.0073881
PHKA1	111.811	-0.0189046	0.114444	-0.165186	0.868798	0.946099
TNFRSF1A	797.295	0.0724794	0.0521601	1.38956	0.164664	0.400021
CACNB1	51.3219	0.215398	0.171977	1.25248	0.210394	0.462626
EVI5	54.6043	-0.170282	0.166783	-1.02097	0.307267	0.570441
STOML1	40.9637	0.315254	0.191006	1.65049	0.0988425	0.290598
PKM	11146	-0.00508385	0.0300473	-0.169195	0.865643	0.944789
DHX29	323.874	0.0495669	0.0801417	0.618491	0.536252	0.765904
DNTTIP2	674.022	0.0991281	0.0579508	1.71056	0.087163	0.2667
METTL22	109.784	0.0630474	0.117179	0.538043	0.590547	0.799647
TP53BP1	260.805	-0.0212453	0.0796498	-0.266733	0.789674	0.906898
TRO	0	NA	NA	NA	NA	NA
RRP15	348.67	-0.0434539	0.0801335	-0.542269	0.587633	0.797841
RHOA	7385.2	0.0587152	0.0323954	1.81245	0.069916	0.229144
DHX8	265.828	0.134356	0.0773264	1.73752	0.0822949	0.255798
PMS2P4	0.857792	-1.49629	1.37074	-1.09159	0.275012	NA
PRKCZ	277.186	-0.112575	0.0737057	-1.52735	0.126673	0.338672
ZFY	2.40999	2.10427	0.878108	2.39637	0.0165583	NA
IARS2	905.093	0.00257988	0.0448929	0.0574676	0.954173	0.98459
SYT1	405.362	-0.013002	0.0642903	-0.20224	0.839729	0.931817
NAV3	22.9197	0.0588486	0.253522	0.232124	0.816441	0.920098
IDH3G	518.436	0.13024	0.0636575	2.04595	0.0407615	0.160465
ROGDI	209.623	0.104461	0.0846115	1.2346	0.216981	0.470844
PDZD4	1.10425	0.629915	2.05782	0.306108	0.759522	NA
ATP2B3	8.49867	0.286568	0.413872	0.692408	0.488681	NA
ROCK1	399.422	0.0551471	0.0672986	0.819439	0.412536	0.668754
CBFB	190.635	-0.29094	0.0976972	-2.97798	0.00290158	0.0239691
PDK3	108.165	-0.224151	0.119328	-1.87844	0.0603212	0.208508
HYAL2	524.307	0.183323	0.05729	3.19992	0.00137468	0.0135546
HDAC4	118.3	-0.155147	0.11124	-1.3947	0.163106	0.397751
RASSF1	216.411	0.170493	0.0846739	2.01353	0.0440589	0.169073
FGFR3	278.059	-0.164976	0.076372	-2.16017	0.0307599	0.131913
IFI35	123.287	0.144007	0.12535	1.14884	0.250624	0.513752
HEATR6	200.185	0.108295	0.086531	1.25152	0.210746	0.462872
COASY	837.759	0.134005	0.0452038	2.96445	0.00303221	0.0246802
PLEKHH3	338.316	0.0099069	0.0763615	0.129737	0.896775	0.959741
MEF2A	165.306	-0.208256	0.104203	-1.99856	0.0456559	0.173518
OTUD5	444.327	-0.0128594	0.0615095	-0.209064	0.834399	0.929553
TFE3	120.801	-0.0391654	0.122525	-0.319653	0.749231	0.888211
TBC1D25	95.0356	-0.0691975	0.121717	-0.568512	0.569688	0.786278
ACSL4	122.504	-0.478153	0.119634	-3.99679	6.4207e-05	0.0012981
INPP5A	153.514	0.142039	0.110606	1.28419	0.199075	0.447434
GPKOW	228.699	0.0657304	0.084271	0.779988	0.435398	0.690404
GRIPAP1	145.311	0.0168939	0.108706	0.155409	0.876499	0.950458
FTSJ1	93.8197	0.1261	0.126678	0.99544	0.319522	0.583677
PRR11	344.527	0.12755	0.070597	1.80673	0.070804	0.231216
REEP1	51.4952	0.291955	0.178486	1.63573	0.101897	0.295128
ATP11A	141.066	-0.498621	0.112473	-4.43327	9.28154e-06	0.000269448
POLR1A	232.273	0.137263	0.0844556	1.62527	0.104106	0.299004
LAPTM4A	1479.68	-0.0335102	0.0371764	-0.901385	0.367384	0.629692
TTC7A	116.509	0.152646	0.113344	1.34675	0.178062	0.417082
IP6K2	792.014	-0.0369939	0.0486657	-0.760163	0.447157	0.699141
STON1-GTF2A1L	0	NA	NA	NA	NA	NA
SRBD1	60.338	-0.323748	0.159462	-2.03025	0.0423308	0.164571
KIF2A	281.136	0.0924084	0.0769811	1.2004	0.229983	0.488877
RASGRP2	108.576	0.130181	0.121987	1.06717	0.285895	0.549371
PSME4	375.781	0.105412	0.0690282	1.52708	0.126741	0.33868
IFT80	63.8671	-0.628657	0.156156	-4.02582	5.67777e-05	0.00117476
SIRT2	113.922	0.0163222	0.113685	0.143573	0.885837	0.954855
ERLEC1	278.012	-0.0072876	0.0807556	-0.0902426	0.928094	0.971961
PPP2R5B	73.9795	-0.220089	0.151411	-1.45358	0.146063	0.372321
PYGM	5.87566	0.305709	0.514031	0.594729	0.552025	NA
PAGE1	0	NA	NA	NA	NA	NA
PITX1	605.993	0.2979	0.0585111	5.09135	3.55525e-07	1.83012e-05
TRPC7	0.0857937	-0.315171	3.16075	-0.0997139	0.920571	NA
MAST4	3.80069	0.165731	0.670713	0.247096	0.804834	NA
ADGRF5	0.0858208	-0.315171	3.16075	-0.0997139	0.920571	NA
SDK2	0.808718	-0.420435	1.48854	-0.282449	0.777599	NA
ADAM7	0	NA	NA	NA	NA	NA
NUP133	366.276	0.0736376	0.0669048	1.10063	0.271057	0.533938
NUCKS1	1899.27	-0.112535	0.0431188	-2.60989	0.00905712	0.0549028
VPS35	934.169	0.0321083	0.0501718	0.639967	0.522194	0.755043
DNAJA2	364.557	-0.367978	0.0702043	-5.24153	1.59252e-07	9.1192e-06
BCL3	264.935	-0.0871077	0.0782182	-1.11365	0.26543	0.528055
KCNAB2	94.7465	-0.105084	0.126436	-0.83113	0.4059	0.662574
ABCC9	0.622348	-1.8407	1.50281	-1.22484	0.220635	NA
GAL	1555.3	-0.0843255	0.0559558	-1.507	0.13181	0.346796
CLEC2D	3.91954	0.625531	0.629893	0.993074	0.320674	NA
FUNDC1	235.944	0.00245948	0.0847332	0.0290262	0.976844	0.992702
MAOB	307.676	0.0315349	0.0775342	0.406723	0.684211	0.854138
RORA	0.0857937	-0.315171	3.16075	-0.0997139	0.920571	NA
DRD4	14.6453	0.0482024	0.316091	0.152495	0.878796	NA
TGFBR3	37.1652	0.0673724	0.211165	0.319051	0.749688	0.88832
PLA2G10	14.4665	-0.0366033	0.313944	-0.116592	0.907183	NA
HES2	45.4247	0.070491	0.1769	0.398479	0.690277	0.856442
ATP1B3	1556.67	0.115379	0.0367929	3.13591	0.00171321	0.015967
NEDD4	39.3216	-0.314237	0.196511	-1.59908	0.109803	0.309448
PIGB	80.1896	-0.158148	0.136616	-1.15761	0.247024	0.509829
MAPK6	153.478	-0.190151	0.102879	-1.8483	0.0645592	0.217568
GNB5	181.209	0.0280551	0.0907926	0.309002	0.75732	0.892168
RAB27A	45.8138	0.0521399	0.177806	0.29324	0.769339	0.897361
HDHD5	340.608	-0.220969	0.0739225	-2.9892	0.00279712	0.0233922
UFD1	1249.2	0.229504	0.0468287	4.90092	9.53901e-07	4.04133e-05
LRP6	94.4032	-0.389904	0.126311	-3.08686	0.00202283	0.0182355
GUCY2C	0	NA	NA	NA	NA	NA
SCT	0.112294	0.838971	3.16075	0.265434	0.790675	NA
PHRF1	403.568	0.0360792	0.0690915	0.522195	0.601534	0.807441
ELP1	198.275	-0.0892864	0.0914917	-0.975895	0.329116	0.593541
NUCB2	319.708	-0.0460111	0.0749171	-0.61416	0.53911	0.767333
PFN2	866.397	-0.44017	0.0545002	-8.07649	6.66561e-16	5.13963e-13
PTPN3	223.822	0.087938	0.0820473	1.0718	0.283812	0.547185
SPTB	21.3004	-0.00772705	0.272027	-0.0284054	0.977339	0.992702
DAPP1	0.405578	1.37014	1.79389	0.763783	0.444997	NA
FGF10	0.277776	-0.315165	2.10113	-0.149998	0.880766	NA
SLC44A1	346.97	0.0166541	0.0702762	0.236981	0.812672	0.918323
TMEM260	47.0872	-0.107957	0.18222	-0.592455	0.553546	0.775957
SMG6	135.074	-0.0677816	0.111014	-0.610565	0.541487	0.768353
EXOC5	150.886	-0.275792	0.100253	-2.75097	0.00594197	0.0412019
CLTCL1	34.4853	-0.0302611	0.198794	-0.152223	0.879011	0.951492
FGF22	1.6452	1.42551	0.978449	1.45691	0.145142	NA
FSTL3	231.378	0.191174	0.0815157	2.34524	0.0190148	0.0939449
DGCR2	304.709	-0.0103133	0.0708969	-0.145469	0.884341	0.954312
RNF126	697.128	0.138574	0.050222	2.75923	0.00579375	0.0404897
MNT	187.19	0.0453602	0.0969114	0.468058	0.639743	0.830445
ZXDC	53.6014	0.0746562	0.165496	0.451105	0.651914	0.837006
JMJD6	505.699	0.0241589	0.0577001	0.418698	0.675437	0.848965
POLB	296.948	0.0888182	0.0788871	1.12589	0.260212	0.522502
ST6GALNAC1	0	NA	NA	NA	NA	NA
WIPI1	126.256	0.0429502	0.114479	0.375179	0.707527	0.86536
FRMPD1	3.05636	-0.575872	0.695252	-0.828293	0.407505	NA
GBA2	215.21	-0.0340084	0.0853288	-0.398557	0.69022	0.856442
NDST1	175.239	-0.114642	0.0958758	-1.19573	0.231802	0.491321
ASNS	1.34078	-0.561141	1.05086	-0.533985	0.593352	NA
AP3M2	177.461	0.03684	0.0905579	0.406811	0.684147	0.854138
CNGB1	0.774534	-2.13066	1.47482	-1.44469	0.148544	NA
ST6GALNAC2	0.200262	0.261907	2.47908	0.105647	0.915863	NA
CHAT	0.270965	-1.43722	2.08467	-0.689424	0.490557	NA
PABPC1	10907.2	0.0208101	0.0367493	0.566272	0.571209	0.787287
TESK2	21.7383	0.0655847	0.266588	0.246015	0.80567	0.91435
CFAP20	605.552	0.114055	0.0534529	2.13375	0.0328633	0.138013
CSNK2A2	485.431	0.0890561	0.059546	1.49558	0.134762	0.352398
PTPN21	30.0486	-0.307704	0.21777	-1.41297	0.157663	0.390897
EIF2B3	136.756	0.233508	0.107371	2.17477	0.0296476	0.128163
CAMK2A	0.0926318	0.838971	3.16075	0.265434	0.790675	NA
TCOF1	967.342	0.0148331	0.045991	0.322521	0.747058	0.887484
CDC42	2518.71	-0.0235748	0.0331709	-0.710708	0.477265	0.722612
OSBPL3	152.958	-0.135493	0.101824	-1.33065	0.183304	0.425585
EPHA8	2.23598	-0.392753	0.795814	-0.493524	0.621642	NA
SLC12A3	0.0926318	0.838971	3.16075	0.265434	0.790675	NA
RAD18	157.643	0.299267	0.100629	2.97397	0.00293976	0.0241577
ATP2B1	310.301	-0.113485	0.0800189	-1.41823	0.156123	0.388828
TRPM5	0.389327	1.3222	1.90919	0.692543	0.488596	NA
NCK2	216.985	-0.0928956	0.0892056	-1.04137	0.297706	0.561159
MAP4K4	404.413	-0.209856	0.0679455	-3.08859	0.00201111	0.018158
MGAT4A	19.7748	-0.128963	0.269889	-0.477836	0.632767	0.827145
RPL31	20721	-0.0941095	0.0289882	-3.24647	0.00116844	0.0119807
WDR1	1970.52	0.055112	0.0374864	1.47019	0.141511	0.364282
SNX13	89.245	0.0140615	0.129636	0.108469	0.913624	0.966591
MS4A12	0	NA	NA	NA	NA	NA
ARHGAP10	236.735	0.123255	0.0859936	1.43331	0.15177	0.381819
RPS6KA2	81.7886	0.0262253	0.139706	0.187718	0.851098	0.937957
ING3	80.1055	-0.221727	0.132944	-1.66782	0.0953505	0.283284
VASH1	87.2327	-0.0954018	0.133296	-0.715713	0.474169	0.720851
LMCD1	33.6905	0.00316402	0.216842	0.0145914	0.988358	0.994982
BUD23	825.305	0.121328	0.0522777	2.32084	0.0202956	0.0983819
SEL1L	96.5444	-0.275244	0.126024	-2.18406	0.028958	0.12615
TRIP13	547.956	0.0698377	0.0589111	1.18548	0.235829	0.495297
ATP6AP1	845.864	0.0622781	0.0471862	1.31984	0.186889	0.429425
TCF3	1257.45	0.0633167	0.0425699	1.48736	0.13692	0.356268
TRIB2	105.418	-0.125919	0.117389	-1.07266	0.283422	0.547069
DAZAP1	1521.33	0.133726	0.0421138	3.17536	0.00149653	0.0144482
MBD3	638.841	0.208502	0.0539667	3.86353	0.00011176	0.00194378
PRLH	0	NA	NA	NA	NA	NA
HLTF	257.336	-0.0131764	0.0966431	-0.136341	0.891551	0.957204
FAM50A	566.14	0.130079	0.0567189	2.2934	0.0218248	0.103836
FAM3A	89.4726	0.129228	0.126766	1.01942	0.308002	0.570982
CPSF1	1096.63	-0.0512521	0.047576	-1.07727	0.281361	0.544912
MYO3B	0.577941	1.17332	1.57915	0.743006	0.457478	NA
CYBRD1	76.6945	-0.525584	0.14505	-3.62346	0.000290686	0.00414048
CDH19	0	NA	NA	NA	NA	NA
PDCD2	590.576	-0.0576199	0.0575281	-1.0016	0.316539	0.580653
SLC6A15	0.173788	-0.89224	2.60131	-0.342996	0.731601	NA
RDH11	931.036	0.0375888	0.0472979	0.794725	0.426773	0.683003
PRKACA	860.683	0.0891199	0.0531954	1.67533	0.093869	0.280467
ADGRL1	801.596	0.111034	0.0515468	2.15405	0.0312361	0.133165
SPP2	0	NA	NA	NA	NA	NA
ACTN1	1429.37	0.044753	0.042746	1.04695	0.295122	0.558198
ZFYVE26	51.8579	0.129707	0.169654	0.764541	0.444545	0.69686
RPS6KA6	0.11827	0.838971	3.16075	0.265434	0.790675	NA
EPN2	275.464	0.19834	0.0778506	2.5477	0.0108435	0.0623939
PTPN18	42.2142	-0.141116	0.180241	-0.782929	0.433669	0.688985
LIMS2	44.561	-0.197289	0.181992	-1.08405	0.278343	0.541516
ASIC4	6.36737	0.424407	0.47917	0.885713	0.375772	NA
SPEG	210.121	0.197271	0.0929595	2.12211	0.0338283	0.140085
LNX1	5.93932	-0.0351641	0.488118	-0.0720403	0.94257	NA
ALDH3A2	548.252	-0.0229201	0.0564439	-0.406069	0.684692	0.854554
TFRC	1679.92	0.116863	0.0409158	2.85618	0.00428767	0.0318505
SREBF1	1478.47	-0.0114677	0.0402027	-0.285248	0.775455	0.899846
TRPC5	0.207463	1.41605	2.45011	0.577955	0.563295	NA
AFF4	142.252	-0.256851	0.112805	-2.27695	0.022789	0.106852
UBE2D1	51.7839	-0.274003	0.18148	-1.50982	0.131089	0.345921
MPP5	62.8176	-0.451796	0.16898	-2.67366	0.00750284	0.0483021
RHOBTB1	11.7294	-0.326974	0.375013	-0.871901	0.383262	NA
SMC1A	150.104	0.11851	0.106839	1.10924	0.267327	0.530253
HSD17B10	943.066	0.128806	0.0492723	2.61417	0.00894457	0.0545837
MARK2	660.962	0.482889	0.0671045	7.19607	6.19717e-13	1.9372e-10
HMMR	338.239	-0.0442078	0.0831318	-0.531779	0.594879	0.803031
CHFR	0	NA	NA	NA	NA	NA
TRHDE	17.3496	0.169285	0.286676	0.59051	0.554849	0.77664
P4HA2	184.585	-0.0865721	0.0948532	-0.912695	0.361403	0.624344
FCGR2B	0	NA	NA	NA	NA	NA
NFATC3	188.049	0.113351	0.0929608	1.21934	0.222715	0.478618
TRNT1	76.7657	-0.203978	0.144404	-1.41255	0.157788	0.391039
ACADVL	1708.05	0.0214246	0.038013	0.563612	0.573018	0.788265
STK10	113.26	-0.0302438	0.12232	-0.247252	0.804713	0.913996
FBXW11	192.318	0.0289329	0.0908906	0.318327	0.750237	0.888408
ACAP1	51.2397	-0.251821	0.17816	-1.41346	0.157521	0.390657
CRMP1	0.0858208	-0.315171	3.16075	-0.0997139	0.920571	NA
EVC	0	NA	NA	NA	NA	NA
DERL2	398.636	0.0507728	0.0649646	0.781545	0.434482	0.689761
SIDT1	0.098492	-0.315171	3.16075	-0.0997139	0.920571	NA
NDE1	46.1439	0.254383	0.185434	1.37182	0.170119	0.407117
IRAG1	49.4672	-0.0881994	0.186293	-0.473444	0.635897	0.829384
TMEM38A	94.1805	0.045433	0.13003	0.349403	0.726787	0.87718
AP1M1	585.171	0.0825989	0.0599279	1.3783	0.168109	0.404736
PVR	3.79854	-0.360404	0.651745	-0.552983	0.580275	NA
XRCC1	167.209	0.181772	0.0947185	1.91907	0.054975	0.196005
SCARB1	977.791	-0.0423151	0.0471504	-0.897448	0.36948	0.631313
CYP2W1	0.098492	-0.315171	3.16075	-0.0997139	0.920571	NA
MCM2	1524.96	0.10943	0.0448043	2.4424	0.01459	0.0776211
MOV10L1	0.293082	-0.315165	2.06994	-0.152258	0.878983	NA
PANX2	62.0523	-0.0820649	0.174983	-0.468988	0.639078	0.830327
SELENOO	251.992	0.320957	0.079312	4.04676	5.19307e-05	0.00109007
TP63	0.696297	1.51794	1.49511	1.01527	0.309975	NA
ALPK1	6.3585	-0.416945	0.465669	-0.895369	0.37059	NA
LLGL2	507.536	-0.0557423	0.0631816	-0.882256	0.377638	0.638504
PDE8A	161.369	0.0617547	0.0992863	0.621986	0.533951	0.763999
CLCN4	23.5169	-0.225204	0.249903	-0.901166	0.3675	0.629704
NLE1	418.312	0.158614	0.0721611	2.19806	0.0279449	0.123135
SDHA	233.419	0.162938	0.080318	2.02866	0.0424927	0.164978
SMARCE1	118.948	-0.0538143	0.112564	-0.478079	0.632594	0.827013
FNDC8	0.210902	1.41605	2.43674	0.581126	0.561155	NA
GSDMB	35.7132	-0.230687	0.2132	-1.08202	0.279243	0.542628
KDM5A	219.468	0.0613333	0.0862671	0.71097	0.477103	0.722558
ADAM11	54.7244	0.34999	0.160696	2.17796	0.029409	0.127443
PPP2R3A	27.3395	-0.462271	0.25026	-1.84717	0.0647232	0.218057
FERMT2	120.071	0.161943	0.114948	1.40884	0.158883	0.392491
ABCB11	0.108769	0.838971	3.16075	0.265434	0.790675	NA
DHRS9	0.518793	0.851767	1.7998	0.473256	0.636031	NA
CD5L	0.611834	0.335786	1.73106	0.193977	0.846194	NA
PTGS2	0.838956	-0.0645626	2.73482	-0.0236076	0.981166	NA
IGF2BP2	638.815	-0.0637392	0.056014	-1.13792	0.255156	0.517983
MAP3K13	82.5346	-0.124658	0.138205	-0.901984	0.367065	0.629333
ST6GAL1	75.8744	-0.172708	0.14135	-1.22184	0.221767	0.477291
TBX21	0.354585	-1.83366	1.90435	-0.962881	0.335607	NA
VDAC1P1	0.386545	0.261911	1.85	0.141573	0.887417	NA
FRY	1.89519	-0.664071	0.915092	-0.725687	0.468031	NA
PICALM	232.914	-0.0964325	0.0841837	-1.1455	0.252002	0.514783
NSF	368.957	0.0554495	0.073291	0.756566	0.44931	0.700313
GLI2	33.2274	-0.18621	0.220723	-0.84364	0.39887	0.65713
CLASP1	105.974	-0.253424	0.117996	-2.14773	0.0317354	0.13455
MRPS34	1981.38	0.260123	0.0367965	7.06924	1.55784e-12	4.61998e-10
NOTCH3	146.26	-0.186268	0.117708	-1.58245	0.113546	0.316224
CLNS1A	1140.29	0.0770576	0.0417379	1.84623	0.0648592	0.218327
PPP2R2C	166.881	0.0827333	0.0934468	0.885352	0.375967	0.637225
TEAD2	171.664	-0.0571369	0.09549	-0.598354	0.549604	0.773553
EED	160.932	0.0910229	0.0983867	0.925154	0.354886	0.618298
CDHR2	0.978761	3.54868	1.30215	2.72524	0.0064254	NA
SNCB	0.270938	-1.43712	2.08473	-0.689356	0.490599	NA
TSG101	689.741	0.0706999	0.0524403	1.3482	0.177595	0.416815
NCBP3	191.407	-0.053043	0.0950081	-0.558299	0.57664	0.79063
ATP2A3	86.133	-0.0199768	0.131034	-0.152455	0.878828	0.951492
CA12	29.8557	-0.0234818	0.2211	-0.106204	0.91542	0.967183
MGLL	109.723	0.24123	0.123874	1.94738	0.0514888	0.187379
NTN4	10.3219	-0.0417943	0.366252	-0.114113	0.909148	NA
BCS1L	368.192	0.234323	0.0709986	3.30039	0.000965491	0.0103781
NUAK1	44.8813	-0.496521	0.190046	-2.61264	0.00898471	0.0546645
DPP8	246.949	0.06894	0.0787104	0.875869	0.381101	0.641044
SLC24A1	34.2386	-0.0729486	0.208405	-0.350033	0.726314	0.876793
ZNF532	5.18079	-0.112096	0.519441	-0.215801	0.829143	NA
SCARF1	2.15512	0.505194	0.81813	0.617498	0.536906	NA
LMAN1	420.713	-0.397857	0.0737147	-5.39725	6.76696e-08	4.397e-06
HACD3	1156.55	0.0621198	0.0520294	1.19393	0.232503	0.491831
IPCEF1	0.49024	-0.315691	1.73944	-0.18149	0.855983	NA
ZZEF1	97.9697	-0.0909028	0.126889	-0.716398	0.473746	0.720688
NOX3	0.11827	0.838971	3.16075	0.265434	0.790675	NA
ENO1	23388.3	0.0263265	0.033624	0.782968	0.433646	0.688985
SLC12A1	0	NA	NA	NA	NA	NA
MYDGF	1948.86	0.136001	0.0370361	3.67211	0.000240553	0.00358536
ANO8	112.175	-0.0680144	0.116264	-0.584999	0.558548	0.779527
TUBE1	177.369	-0.0869149	0.0920329	-0.94439	0.34497	0.608313
ARHGEF10L	70.9702	-0.251323	0.142658	-1.76171	0.0781176	0.247063
TXK	3.91331	-0.502321	0.64237	-0.781981	0.434226	NA
WSCD2	0.0926318	0.838971	3.16075	0.265434	0.790675	NA
KCNQ2	477.39	0.108659	0.0602166	1.80446	0.0711588	0.231772
TACR2	0.114831	0.838971	3.16075	0.265434	0.790675	NA
ACTR6	224.404	-0.21186	0.0961769	-2.20281	0.0276078	0.122108
TIPIN	236.788	0.176907	0.081426	2.17261	0.0298099	0.128746
SRI	1085.59	0.0602409	0.0465273	1.29474	0.195409	0.441552
EIF4G3	206.135	-0.0166637	0.0850859	-0.195845	0.844731	0.934558
NUP37	614.387	0.071653	0.0540366	1.32601	0.184837	0.427206
SEMA3A	13.8884	-0.578313	0.328749	-1.75913	0.0785546	NA
GTSE1	368.419	0.130288	0.0767562	1.69742	0.0896173	0.271754
SEMA3C	30.262	-0.521556	0.225799	-2.30982	0.0208981	0.100586
TTC38	190.615	-0.0239598	0.0904266	-0.264964	0.791037	0.907203
ACAT1	900.094	0.0644776	0.0477684	1.34979	0.177082	0.416541
GRAMD4	76.8943	-0.279321	0.141746	-1.97057	0.0487726	0.181501
CELSR1	107.695	-0.322939	0.121969	-2.64772	0.00810374	0.0509391
WNT8B	0	NA	NA	NA	NA	NA
ZNF638	162.134	0.0547988	0.096386	0.568535	0.569672	0.786278
SLC25A40	50.5216	-0.604394	0.179556	-3.36604	0.000762552	0.00863828
TIMM21	432.499	0.140346	0.064371	2.18026	0.029238	0.126988
ADD2	0.292058	-0.315165	2.07194	-0.152111	0.879099	NA
FGF4	0	NA	NA	NA	NA	NA
RASAL2	40.46	0.121965	0.186723	0.653191	0.513633	0.749084
VPS9D1	34.6102	-0.189513	0.218664	-0.866685	0.386114	0.644636
ZNF37A	21.2074	0.188293	0.265942	0.708022	0.478932	0.724094
MARK3	363.394	0.0407505	0.064796	0.628906	0.529411	0.760264
SLC25A3	9819.19	0.108048	0.0299209	3.61111	0.000304884	0.00428989
FNDC3B	157.796	0.00503922	0.115749	0.0435355	0.965275	0.98847
FOSL2	227.851	-0.172172	0.0847198	-2.03225	0.0421279	0.164058
CACNG5	0.098492	-0.315171	3.16075	-0.0997139	0.920571	NA
CACNG4	0	NA	NA	NA	NA	NA
FRYL	217.927	-0.0673371	0.0826354	-0.81487	0.415147	0.671832
TMEM131	180.865	-0.543639	0.0981152	-5.54082	3.01057e-08	2.27767e-06
FSCN1	2964.78	0.0746688	0.0336444	2.21936	0.0264625	0.118218
ACTB	5033.26	0.187126	0.039247	4.7679	1.86154e-06	7.01322e-05
MOCOS	76.5022	-0.0953089	0.142696	-0.667915	0.504188	0.742196
PLD1	15.5853	-0.0170205	0.319922	-0.0532021	0.957571	0.985326
ATP12A	2.7143	-1.05197	0.758569	-1.38679	0.165507	NA
WDR62	189.309	0.268139	0.0879206	3.04979	0.00229004	0.0200352
DLG1	163.481	-0.138135	0.0975537	-1.41599	0.156779	0.389556
RAB7A	2360.98	0.0841035	0.0384377	2.18804	0.0286663	0.12521
BCAP29	0.216762	0.261907	2.4147	0.108464	0.913628	NA
SEC31B	101.801	-0.152497	0.134111	-1.1371	0.255498	0.517983
SART3	511.05	0.0327945	0.0633756	0.517463	0.604833	0.810414
ARHGAP15	0	NA	NA	NA	NA	NA
TUBA3D	0.23654	1.41605	2.56249	0.552609	0.580531	NA
PAX2	50.1625	-0.118481	0.183202	-0.646724	0.517811	0.752009
EXOSC7	858.74	0.0634273	0.0500499	1.26728	0.205055	0.455914
KIFAP3	97.2079	0.0881194	0.127771	0.689665	0.490405	0.73263
MKRN2	253.099	0.0384423	0.0781451	0.491935	0.622765	0.821407
MCM6	1173.96	0.146446	0.0477031	3.06995	0.00214097	0.0189896
REXO2	590.736	0.206282	0.0536451	3.84532	0.000120398	0.00207356
RBM7	71.2173	-0.0706353	0.151474	-0.466321	0.640986	0.831029
RBMS2	138.736	-0.22641	0.115815	-1.95493	0.0505917	0.185055
BAZ2A	521.71	-0.0437937	0.0593846	-0.737458	0.460844	0.709928
PTPN23	356.08	0.115641	0.0718144	1.61027	0.107339	0.30537
MLH1	53.7517	0.0381259	0.16773	0.227306	0.820186	0.92232
UNG	1479.15	0.0819959	0.045086	1.81865	0.0689643	0.226796
FMO4	8.86707	-0.0306708	0.398858	-0.0768966	0.938706	NA
KLHL20	88.8472	-0.191673	0.127919	-1.49839	0.134031	0.350883
RGS11	0.200624	0.261907	2.47758	0.105711	0.915812	NA
SLC46A1	48.335	0.283286	0.180764	1.56716	0.117078	0.321482
PLXNA2	2.19449	-0.627835	0.851432	-0.737387	0.460887	NA
SPAG5	427.025	0.0239933	0.0648163	0.370174	0.711253	0.867484
ANKRD13A	130.669	0.154911	0.118438	1.30795	0.190891	0.435215
TPD52	267.899	-0.206727	0.0762665	-2.71059	0.0067163	0.0449118
ACACB	31.3104	0.144935	0.222507	0.651376	0.514804	0.749697
TRAF4	630.419	0.0559038	0.0534211	1.04647	0.295342	0.558354
PAG1	10.4054	-0.0259977	0.372043	-0.0698783	0.944291	NA
GPATCH1	54.1127	0.122446	0.165538	0.73969	0.459488	0.708876
ICAM3	83.2545	0.407735	0.136795	2.98063	0.00287655	0.0238155
NT5C2	363.145	0.0382135	0.0684785	0.558037	0.576819	0.79063
MCAM	21.0614	-0.497687	0.271284	-1.83456	0.0665707	0.221789
GPC4	100.071	0.0781624	0.126913	0.615874	0.537978	0.766673
MBNL3	6.98614	-0.991907	0.508699	-1.94989	0.0511891	NA
CAMSAP3	119.003	0.190114	0.121178	1.56888	0.116676	0.320998
RAP1GAP	154.719	-0.022312	0.0993158	-0.224657	0.822246	0.9234
XAB2	157.498	-0.0024519	0.100287	-0.0244489	0.980495	0.993459
ARHGEF1	173.821	0.198225	0.0995806	1.99059	0.0465256	0.175453
STXBP2	240	-0.0368673	0.0802748	-0.459264	0.646045	0.83425
MAP2K7	899.402	0.180973	0.0512756	3.52942	0.000416478	0.00548007
NMRK2	0	NA	NA	NA	NA	NA
DGKD	348.982	-0.0189162	0.0679703	-0.2783	0.780782	0.902421
CTTNBP2	9.60963	-0.391508	0.391778	-0.999311	0.317644	NA
ACTL6B	0	NA	NA	NA	NA	NA
RARB	0	NA	NA	NA	NA	NA
TOP2B	545.011	-0.034822	0.0613078	-0.567986	0.570045	0.786489
TM9SF3	366.035	-0.135369	0.067895	-1.9938	0.0461735	0.174375
NFKB2	387.582	0.0259464	0.0669029	0.387821	0.698148	0.860238
UBE2T	781.351	-0.00176259	0.0524322	-0.0336165	0.973183	0.991749
PPP1R12B	37.934	-0.183055	0.194225	-0.94249	0.345942	0.60913
DNAJC10	192.608	-0.179786	0.0946772	-1.89894	0.0575721	0.20212
GTF3C1	416.362	0.0305838	0.0630851	0.484803	0.627816	0.824494
IL4R	146.901	-0.0367261	0.0998161	-0.367938	0.71292	0.868447
USP33	157.977	-0.319405	0.0968787	-3.29696	0.000977383	0.0104802
PAK3	0.196984	-0.89224	2.73549	-0.326172	0.744294	NA
CAPN6	0.408744	0.261911	1.82728	0.143334	0.886026	NA
DCX	0	NA	NA	NA	NA	NA
SNRPA	2026.51	0.118623	0.0375581	3.1584	0.00158638	0.0151262
SPAG6	0	NA	NA	NA	NA	NA
EXOSC5	577.79	0.16072	0.0569602	2.82161	0.00477826	0.0347581
DYNC1I2	227.409	-0.184063	0.0865351	-2.12704	0.0334171	0.13918
APBB1IP	0	NA	NA	NA	NA	NA
LRCH4	0	NA	NA	NA	NA	NA
FAM76B	42.4583	-0.0409258	0.192186	-0.212949	0.831367	0.928049
SIRT6	337.683	0.0823238	0.0689396	1.19414	0.232422	0.491831
TYR	0	NA	NA	NA	NA	NA
POLD3	77.8972	0.0215452	0.139385	0.154573	0.877158	0.950727
ACTN2	1.23419	-0.886095	1.18051	-0.750602	0.452892	NA
CAPZB	1283.97	0.1056	0.0418155	2.52537	0.0115577	0.0653035
GPR137B	45.8425	-0.283137	0.180828	-1.56578	0.1174	0.322069
NAALAD2	0.0971769	-0.315171	3.16075	-0.0997139	0.920571	NA
JADE1	260.287	-0.18445	0.0768985	-2.39862	0.0164571	0.0847993
SLC25A43	53.5518	-0.480606	0.172356	-2.78845	0.00529614	0.0377885
UBE2A	482.174	0.0184649	0.0643407	0.286987	0.774122	0.899488
FGFR1	436.006	-0.0299345	0.0657215	-0.455474	0.648768	0.835569
FKBP6	0.338431	2.00186	2.09706	0.9546	0.33978	NA
SMC1B	0.936031	1.2747	1.2709	1.00299	0.315866	NA
FBLN1	139.58	-0.0164205	0.107451	-0.152818	0.878542	0.951424
ITGA8	0.201401	1.41605	2.47437	0.572289	0.567126	NA
CST7	0	NA	NA	NA	NA	NA
MAP2	18.5286	-0.587246	0.285831	-2.05452	0.0399253	0.157818
PIAS2	112.579	-0.229551	0.117635	-1.95138	0.0510121	0.18618
AMPH	0	NA	NA	NA	NA	NA
ARAF	184.602	0.173207	0.0960639	1.80304	0.0713815	0.23217
MCCC1	80.6001	0.0552931	0.134611	0.410761	0.681248	0.852045
LAMP3	14.2775	-0.131381	0.315188	-0.416833	0.676801	NA
FAP	0.210902	1.41605	2.43674	0.581126	0.561155	NA
NEBL	145.23	-0.0578267	0.107524	-0.537803	0.590713	0.799647
ACER3	86.0115	0.0206878	0.138052	0.149855	0.880879	0.951994
UBE2K	1218.68	0.0721768	0.0412667	1.74903	0.0802852	0.251579
PIK3C3	155.316	-0.0352638	0.0979863	-0.359885	0.718933	0.872315
N4BP2	22.8974	-0.346304	0.256171	-1.35184	0.176425	0.415563
TIGAR	9.81308	-0.0570215	0.38614	-0.14767	0.882603	NA
TULP3	203.883	0.0581794	0.0877796	0.66279	0.507465	0.745173
SYNJ2	78.1838	-0.370251	0.140397	-2.63717	0.0083601	0.0521257
ADCY2	0.195669	-0.892241	2.49848	-0.357113	0.721007	NA
PPP2R5C	616.756	-0.0204223	0.054262	-0.376365	0.706645	0.864852
PMS2P1	92.5178	0.0342479	0.127055	0.269552	0.787505	0.905936
RBFOX1	0.282321	-1.47937	2.21922	-0.666616	0.505017	NA
GNB1	3261.09	0.012127	0.0306517	0.395639	0.692372	0.856877
HOXA9	473.031	-0.165554	0.0617732	-2.68003	0.00736161	0.0478924
EDN1	1.7129	-0.776746	0.931834	-0.833567	0.404525	NA
MLLT10	243.777	-0.235769	0.0792326	-2.97566	0.00292362	0.0241016
ZCWPW1	9.4537	-0.496094	0.388962	-1.27543	0.202157	NA
ADCYAP1R1	0.194563	0.261906	2.50326	0.104626	0.916672	NA
FGF20	0.0879676	-0.315171	3.16075	-0.0997139	0.920571	NA
P2RY10	0	NA	NA	NA	NA	NA
ITM2A	0	NA	NA	NA	NA	NA
NRDC	822.484	0.0238598	0.049047	0.486468	0.626635	0.823692
VDAC3	1593.29	0.104498	0.0378972	2.75741	0.00582611	0.0405932
PCM1	344.27	0.0328665	0.0721005	0.455843	0.648503	0.83544
TNRC6C	200.817	-0.113619	0.0919974	-1.23502	0.216823	0.470767
CBFA2T2	98.1938	-0.1682	0.123294	-1.36422	0.172498	0.410854
BRINP1	0	NA	NA	NA	NA	NA
ITCH	149.807	-0.557944	0.115651	-4.82438	1.40442e-06	5.56283e-05
PKD2L2	0.200624	0.261907	2.47758	0.105711	0.915812	NA
TP53INP2	56.8635	-0.14375	0.170028	-0.845449	0.39786	0.656067
SDF4	1186.15	0.149359	0.0430979	3.46557	0.000529116	0.00658747
MYH7B	1.80352	0.272515	0.896672	0.303918	0.76119	NA
BPIFB2	0	NA	NA	NA	NA	NA
TP73	194.713	0.11165	0.0887174	1.25849	0.208214	0.460108
TOLLIP	236.133	0.115273	0.0829999	1.38884	0.164882	0.400383
UBE2D4	134.777	0.207247	0.106422	1.94742	0.0514848	0.187379
CLUL1	0.909716	-0.352816	1.33743	-0.2638	0.791934	NA
RUNX1T1	0.11827	0.838971	3.16075	0.265434	0.790675	NA
CDH17	0.185145	-0.892241	2.54565	-0.350495	0.725967	NA
THOC1	61.2124	-0.203401	0.167528	-1.21413	0.224698	0.481894
FKBP7	42.3635	-0.0151383	0.188794	-0.0801839	0.936091	0.976168
OSBPL6	84.476	-0.0391124	0.134759	-0.29024	0.771632	0.898391
SLC1A3	98.8285	0.145719	0.138239	1.05411	0.291833	0.554971
XRCC5	4316.83	0.115422	0.0330872	3.48842	0.000485889	0.00616882
LXN	0.358101	-1.8433	1.9006	-0.969853	0.33212	NA
SP140	0.872595	2.63773	1.41343	1.86619	0.062015	NA
MKNK1	269.973	0.0919104	0.080022	1.14856	0.250736	0.513821
TNS1	37.3679	-0.0687195	0.192747	-0.356528	0.721445	0.874147
REXO1	332.079	0.271778	0.0750222	3.62263	0.000291617	0.00414864
SAR1A	310.727	0.118014	0.0757103	1.55876	0.119054	0.325449
CDC14A	17.9025	-0.715977	0.289594	-2.47234	0.013423	0.0730937
RAPGEF3	4.2913	1.01297	0.591191	1.71344	0.0866312	NA
CEACAM1	3.5113	-0.217061	0.64818	-0.334879	0.737717	NA
SENP1	70.4832	0.0225595	0.141674	0.159235	0.873484	0.949146
DUSP13	2.66276	-0.798801	0.758009	-1.05381	0.291968	NA
CIC	283.608	0.0690582	0.0805534	0.857297	0.391281	0.649943
LIPE	65.4072	-0.116928	0.160494	-0.728554	0.466275	0.714387
FDFT1	944.952	0.0790721	0.0508465	1.55512	0.119918	0.326886
PAFAH1B3	1163.4	0.17337	0.041491	4.17848	2.93459e-05	0.000693039
OPHN1	8.68497	0.130292	0.403542	0.322871	0.746793	NA
AFM	0	NA	NA	NA	NA	NA
KIF22	1613.45	0.132228	0.0387247	3.41455	0.000638874	0.00761775
SCGN	0	NA	NA	NA	NA	NA
CARMIL1	104.965	-0.0747695	0.126268	-0.592151	0.553749	0.776123
PGM1	398.317	-0.154328	0.0633153	-2.43744	0.0147915	0.0784764
DDX1	1219.32	0.0909209	0.0411023	2.21206	0.0269622	0.119894
DNM2	834.972	0.024922	0.0487243	0.511491	0.609008	0.813453
EPB41L2	438.015	0.0166855	0.0615491	0.271092	0.78632	0.905383
RIMS1	0.660594	-1.02301	1.52571	-0.670514	0.50253	NA
MOXD1	12.7576	0.456601	0.344075	1.32704	0.184496	NA
STX7	149.813	-0.217165	0.102769	-2.11315	0.0345881	0.142619
RABL2B	31.8392	-0.00522326	0.21658	-0.024117	0.980759	0.993459
KEAP1	915.004	0.101097	0.0528753	1.91199	0.0558778	0.198307
DDX43	0.196984	-0.89224	2.73549	-0.326172	0.744294	NA
PTPRH	37.1804	-0.390365	0.208737	-1.87013	0.0614662	0.211007
DCT	0.660173	-1.86063	1.47275	-1.26337	0.206456	NA
SLC35C2	378.303	0.158221	0.0665038	2.37912	0.017354	0.0878022
CRYBG3	21.0556	-0.532016	0.276953	-1.92096	0.0547363	0.195395
EPHA6	0.0858208	-0.315171	3.16075	-0.0997139	0.920571	NA
SCTR	0.0971769	-0.315171	3.16075	-0.0997139	0.920571	NA
RFX3	28.0707	-0.573914	0.228433	-2.5124	0.0119915	0.0669436
RIF1	323.581	0.0557985	0.0779586	0.715745	0.474149	0.720851
RAB21	290.687	-0.105321	0.0731934	-1.43894	0.150168	0.379415
SLC4A4	0.625506	0.265209	1.52502	0.173906	0.86194	NA
SMARCA2	18.3285	-0.120407	0.283919	-0.42409	0.6715	0.84752
RDH8	0	NA	NA	NA	NA	NA
SESN1	101.88	0.110461	0.126233	0.875057	0.381543	0.641227
MID2	24.6493	-0.180167	0.242236	-0.743769	0.457016	0.706192
DNAAF6	0.293914	-0.315165	2.06833	-0.152377	0.87889	NA
COL5A3	2.56434	0.458189	0.743262	0.616457	0.537593	NA
SRCAP	8.33585	0.511703	0.424321	1.20593	0.227843	NA
PUM3	383.962	0.171015	0.0660367	2.58969	0.00960618	0.0572602
CPB2	0	NA	NA	NA	NA	NA
CHRNA3	0.629031	0.271485	1.52337	0.178214	0.858555	NA
KCNN2	0	NA	NA	NA	NA	NA
CNOT4	64.853	-0.15274	0.152552	-1.00124	0.316713	0.580653
PSEN1	193.973	0.064676	0.0929935	0.69549	0.486748	0.730057
CPOX	906.194	-0.698672	0.101735	-6.86755	6.53156e-12	1.5126e-09
CLDND1	570.182	-0.0747805	0.0626342	-1.19392	0.232508	0.491831
MOK	57.0602	0.04792	0.161734	0.29629	0.767009	0.896504
HSP90AA1	30528.7	0.0146308	0.0258308	0.566411	0.571115	0.787287
RBL1	81.823	0.240593	0.134533	1.78835	0.0737189	0.237634
DLGAP4	139.518	0.0120435	0.103781	0.116047	0.907615	0.964398
IGSF9B	53.5622	-0.0499427	0.166024	-0.300816	0.763555	0.89553
CFHR2	0	NA	NA	NA	NA	NA
CROCCP3	1.88322	-0.345643	0.899667	-0.38419	0.700838	NA
NDC80	445.633	0.108465	0.0617974	1.75518	0.0792289	0.249486
AP4E1	70.0673	-0.0138119	0.145469	-0.0949471	0.924357	0.970974
RSBN1	129.293	-0.0874385	0.113969	-0.767209	0.442957	0.695787
MAGI3	43.1575	-0.029531	0.195691	-0.150906	0.88005	0.951721
CXCL2	5.96041	0.0756959	0.497838	0.152049	0.879148	NA
AFP	0	NA	NA	NA	NA	NA
COL4A4	15.408	-0.407994	0.32672	-1.24876	0.211755	NA
TCF7	239.706	0.131015	0.0798324	1.64113	0.100771	0.293733
OSTM1	41.9079	-0.0912984	0.185256	-0.492822	0.622138	0.821159
CDH7	0.0857937	-0.315171	3.16075	-0.0997139	0.920571	NA
IMPG2	1.55183	-0.881312	1.07018	-0.823516	0.410215	NA
PCNP	304.493	-0.370619	0.0736496	-5.0322	4.84883e-07	2.35637e-05
EXD2	118.452	-0.180286	0.114986	-1.56789	0.116906	0.321385
ARG2	42.3015	0.039938	0.208779	0.191294	0.848296	0.936469
MEF2C	45.4689	-0.0322917	0.206773	-0.15617	0.875899	0.950164
PTPRC	0.206237	0.261907	2.45496	0.106685	0.915039	NA
CACNA1S	0.368599	-1.87128	1.8861	-0.992143	0.321128	NA
PKP1	0.221063	1.41605	2.39909	0.590247	0.555025	NA
UBA5	276.937	-0.0248599	0.0758568	-0.327721	0.743123	0.885074
STK17B	55.6914	-0.226521	0.162629	-1.39287	0.16366	0.398503
CDC14B	67.8257	-0.357583	0.150672	-2.37325	0.0176324	0.0888603
ZNF510	24.4252	-0.144445	0.257434	-0.561095	0.574733	0.789281
LRP2	0.773657	-0.498596	1.36065	-0.366439	0.714038	NA
ZNF506	0.0857937	-0.315171	3.16075	-0.0997139	0.920571	NA
JMJD4	71.4277	0.158072	0.14145	1.11751	0.263776	0.526689
DUSP12	311.327	0.0340988	0.0750137	0.454568	0.64942	0.835877
AACS	114.333	-0.0868931	0.124709	-0.696766	0.485949	0.729441
DELE1	182.3	0.0448372	0.0928384	0.48296	0.629124	0.825513
SLC13A1	0.476053	-1.28858	1.62495	-0.792999	0.427779	NA
CADPS2	41.1799	-0.0633492	0.191089	-0.331516	0.740255	0.883843
PCDHB4	0	NA	NA	NA	NA	NA
PCDHA6	0	NA	NA	NA	NA	NA
PCDHGA2	0	NA	NA	NA	NA	NA
HSPB11	972.628	0.0596098	0.0457421	1.30317	0.192516	0.437414
PHLPP1	98.9189	-0.116025	0.131788	-0.880392	0.378647	0.639333
ATP8B1	34.9578	-0.697862	0.223935	-3.11636	0.00183101	0.0168208
IL12RB2	0	NA	NA	NA	NA	NA
SMARCD3	207.155	0.152944	0.0869799	1.75839	0.0786816	0.24809
WDR70	97.9578	-0.14933	0.129763	-1.15079	0.24982	0.512668
FYB1	0.425001	2.3576	1.81152	1.30145	0.193104	NA
MPP4	0.593275	0.258232	1.58928	0.162484	0.870925	NA
STRADB	89.2967	-0.120837	0.128491	-0.940433	0.346995	0.610024
BZW1	212.358	-0.0309123	0.0858675	-0.36	0.718847	0.872315
PGR	0.385915	1.31337	1.91265	0.686674	0.492288	NA
C1QTNF3	8.9935	-0.570147	0.405963	-1.40443	0.16019	NA
ME2	239.693	-0.261715	0.0817241	-3.20242	0.00136278	0.0134833
C5orf22	111.701	-0.0395047	0.113149	-0.349137	0.726986	0.87732
CCNT2	94.204	-0.0876104	0.136397	-0.64232	0.520666	0.754072
FAM135A	22.8024	-0.378285	0.271335	-1.39416	0.163269	0.397869
COL19A1	0.11827	0.838971	3.16075	0.265434	0.790675	NA
EPB41L3	0.90667	1.20439	1.37688	0.87472	0.381726	NA
COBLL1	8.34171	-0.0142404	0.418264	-0.0340463	0.97284	NA
DLG3	241.127	-0.0614553	0.0815562	-0.753533	0.45113	0.701897
KCNK2	0.171615	-0.89224	2.61259	-0.341515	0.732716	NA
SERTAD4	1.52749	0.466675	0.996248	0.468433	0.639475	NA
TRAF5	57.3267	-0.0750535	0.161889	-0.463612	0.642925	0.832241
MRPL22	1188.47	0.13418	0.0426348	3.14719	0.00164847	0.0155136
GEMIN5	258.085	-0.172216	0.0776914	-2.21666	0.0266461	0.118828
OPRK1	0	NA	NA	NA	NA	NA
NFE2L1	498.408	0.0141181	0.0602503	0.234325	0.814733	0.919157
SEMA5B	0.286445	-0.315165	2.0831	-0.151296	0.879742	NA
GSK3B	185.903	-0.151047	0.0970043	-1.55712	0.119442	0.325895
ITGB5	460.127	-0.0770297	0.0655243	-1.17559	0.239759	0.500741
ERC1	186.256	-0.0502233	0.0890699	-0.563864	0.572846	0.788265
XPO1	598.384	-0.291779	0.0572527	-5.09633	3.46306e-07	1.79613e-05
LINC01587	0	NA	NA	NA	NA	NA
RNF13	100.311	-0.300559	0.126152	-2.38252	0.0171946	0.0873015
TRPM3	0.198115	0.261907	2.48806	0.105265	0.916165	NA
PALB2	94.6108	0.073091	0.125848	0.580788	0.561383	0.780655
DOP1A	10.9882	0.0895295	0.364627	0.245537	0.80604	NA
LYRM2	83.6068	0.121546	0.132346	0.918396	0.358412	0.621405
BCKDHB	35.8904	-0.105035	0.223095	-0.47081	0.637777	0.830205
KAT6A	172.825	0.013477	0.0950949	0.141722	0.8873	0.955096
TUT7	108.395	0.0134801	0.116636	0.115574	0.90799	0.964678
ULK2	50.6674	-0.00352048	0.173663	-0.0202719	0.983826	0.993605
GRHL2	22.7068	-0.222106	0.274725	-0.808468	0.418821	0.675699
TNPO1	410.147	-0.0506696	0.0755457	-0.670714	0.502403	0.740983
PLOD1	1896.84	-0.0911639	0.0471311	-1.93426	0.0530812	0.191153
P2RX5	105.81	0.230351	0.125003	1.84277	0.0653633	0.219291
ITGAE	618.783	0.152909	0.0549125	2.78459	0.00535951	0.0381146
DIS3	165.144	-0.468267	0.0963539	-4.85986	1.17466e-06	4.78386e-05
PIBF1	57.4746	-0.0531536	0.155343	-0.342168	0.732224	0.879978
TDRD3	108.165	0.0797292	0.118492	0.672867	0.501032	0.74005
ENSG00000083622	0	NA	NA	NA	NA	NA
NUFIP1	70.5404	0.0936652	0.144197	0.649564	0.515974	0.750566
PDS5B	142.63	-0.000114983	0.107606	-0.00106855	0.999147	0.999523
OXCT1	363.759	0.118572	0.0701575	1.69008	0.0910121	0.274815
RRAGB	28.5983	0.0274077	0.228165	0.120122	0.904386	0.962918
EPYC	0	NA	NA	NA	NA	NA
CYLD	57.1322	-0.0567583	0.16121	-0.352076	0.724781	0.876077
SLC27A5	239.655	0.197294	0.0813851	2.42421	0.0153419	0.0805101
ZNF324	71.1348	0.298731	0.143532	2.08129	0.0374078	0.150595
ZNF671	0.182998	-0.892241	2.55578	-0.349107	0.727009	NA
ZNF416	21.1147	0.515468	0.260732	1.97701	0.0480409	0.179413
ZNF586	9.59959	0.144371	0.389002	0.371131	0.71054	NA
ZNF446	56.2114	0.0366537	0.159446	0.229882	0.818184	0.92146
ZNF264	47.0359	-0.0863791	0.180911	-0.477469	0.633029	0.8273
RPS5	17175.3	0.0503739	0.025529	1.9732	0.0484724	0.180558
FAT1	565.631	-0.817623	0.127475	-6.414	1.4175e-10	2.37605e-08
YTHDC1	435.269	0.00236363	0.0617491	0.038278	0.969466	0.990648
CHMP2B	526.694	0.0142227	0.0569367	0.249799	0.802743	0.913097
SMAP2	173.957	0.0639393	0.107396	0.59536	0.551603	0.774703
PPIE	826.259	0.164442	0.0510655	3.22022	0.00128094	0.012805
ZMPSTE24	114.671	-0.0551649	0.115933	-0.475834	0.634192	0.827955
STARD7	1459.81	0.0350442	0.0462147	0.758291	0.448277	0.69945
NOA1	388.271	-0.210623	0.0642961	-3.27583	0.00105351	0.0110522
REST	341.939	-0.185505	0.0728871	-2.5451	0.0109246	0.0626828
HAL	2.10021	-1.17191	0.860553	-1.36182	0.173256	NA
SSH1	445.384	-0.0746482	0.0649173	-1.1499	0.250186	0.51315
GSTP1	8924.12	0.101882	0.0300029	3.39574	0.000684435	0.00799614
APLP2	1979.28	-0.0298116	0.0374845	-0.795305	0.426436	0.682746
FAM234B	91.0554	-0.18537	0.136168	-1.36134	0.173406	0.411916
SLCO1A2	0.387924	0.261911	1.84853	0.141686	0.887328	NA
WBP11	523.75	-0.022762	0.0564398	-0.403297	0.68673	0.855256
EIF3I	2210.34	0.144384	0.0394876	3.65643	0.000255755	0.00375866
NKAIN1	9.66612	0.0816144	0.405318	0.201359	0.840418	NA
COL16A1	7.17453	-0.241751	0.452468	-0.534293	0.593139	NA
TXLNA	344.076	0.104696	0.0680457	1.53861	0.123899	0.334038
APOB	0.0857937	-0.315171	3.16075	-0.0997139	0.920571	NA
NCOA1	90.5582	-0.114956	0.128781	-0.892647	0.372046	0.633646
AGBL5	343.3	0.0490043	0.0686535	0.713791	0.475356	0.721468
EFR3B	8.27792	0.159152	0.413381	0.385002	0.700236	NA
KIF3C	39.6443	-0.159567	0.190702	-0.836735	0.402741	0.659508
RAB10	687.832	-0.166181	0.0530231	-3.13412	0.0017237	0.0160003
GCKR	0.60358	1.21932	1.5203	0.802022	0.42254	NA
HADHA	955.749	-0.0207519	0.0483205	-0.429463	0.667586	0.846119
MAPRE3	108.402	0.18466	0.117431	1.5725	0.115834	0.319964
CAD	778.587	0.0986027	0.0496686	1.98521	0.0471209	0.177121
CD59	708.107	0.0115951	0.0551862	0.210108	0.833583	0.929083
CD82	69.2792	0.0864732	0.15071	0.573773	0.566121	0.783975
BCORL1	270.154	-0.102571	0.0771577	-1.32937	0.183726	0.425932
ATRX	446.854	-0.147261	0.0640719	-2.29837	0.0215406	0.102908
AK6	252.536	-0.273989	0.0813083	-3.36975	0.000752364	0.00855905
FCN1	0.098492	-0.315171	3.16075	-0.0997139	0.920571	NA
MYNN	111.572	-0.031261	0.118761	-0.263226	0.792377	0.908468
MECOM	12.48	-0.2641	0.356212	-0.741412	0.458444	NA
SCAMP1	120.89	-0.307371	0.118948	-2.58408	0.00976391	0.0579422
PREP	516.412	0.0496135	0.0591787	0.838368	0.401824	0.658989
HACE1	11.3314	-0.496764	0.370332	-1.3414	0.179791	NA
SEH1L	377.95	-0.144163	0.0729279	-1.97679	0.0480654	0.179428
WDR47	46.2111	-0.318096	0.176159	-1.80573	0.0709605	0.231387
WDFY1	33.9014	-0.13079	0.204663	-0.639048	0.522792	0.75542
OVGP1	12.3562	-0.75242	0.380673	-1.97655	0.0480921	NA
SLC25A24	71.5568	-0.000919016	0.144426	-0.00636322	0.994923	0.998247
MAP3K4	151.706	-0.0331616	0.107798	-0.307628	0.758365	0.89293
PILRA	7.77904	-0.50914	0.442064	-1.15173	0.249431	NA
IGSF9	16.1912	-0.102238	0.322162	-0.317351	0.750977	0.888869
ABCB1	9.65941	-0.2269	0.408353	-0.555647	0.578452	NA
ZNF213	104.33	0.0919476	0.121894	0.754322	0.450656	0.701708
AKR1B1	276.134	-0.0621788	0.0761133	-0.816924	0.413972	0.670306
CPNE3	629.858	-0.237973	0.057518	-4.13736	3.5132e-05	0.000805799
RRN3	243.955	-0.558306	0.0941174	-5.93201	2.99246e-09	3.36027e-07
CTTN	1475.18	0.104283	0.0407522	2.55896	0.0104986	0.0609522
WNT11	9.56972	-0.116166	0.389353	-0.298356	0.765431	NA
MTIF2	429.221	0.062509	0.0649964	0.961729	0.336186	0.599772
DDHD2	176.908	-0.129717	0.091652	-1.41532	0.156973	0.389631
TTC39A	107.377	-0.0227879	0.128157	-0.177812	0.858871	0.94194
EPS15	117.637	-0.0240288	0.115283	-0.208434	0.83489	0.929792
ORC1	192.546	0.0899885	0.0864988	1.04034	0.29818	0.561686
MGST2	205.272	-0.0544637	0.0854495	-0.637379	0.523878	0.756074
CHERP	677.43	-0.106925	0.0548696	-1.94871	0.0513301	0.187163
ATG16L1	184.285	-0.0419542	0.093068	-0.450791	0.65214	0.83705
USP40	280.832	0.0381592	0.0739069	0.516314	0.605635	0.811019
POMGNT1	446.68	0.154468	0.0607141	2.54418	0.0109535	0.0627793
RAD54L	192.55	-0.00234211	0.09059	-0.025854	0.979374	0.993125
MAST2	280.995	0.073011	0.0827751	0.88204	0.377755	0.638504
DNAJA1	1744.35	-0.0755681	0.056502	-1.33744	0.181079	0.421949
B4GALT1	277.873	0.0390488	0.0820845	0.475714	0.634278	0.827955
CHMP5	310.258	-0.638388	0.0848178	-7.52658	5.20877e-14	2.3171e-11
NFX1	74.3658	0.0339184	0.141353	0.239955	0.810365	0.916947
AQP6	0.198088	0.261907	2.48818	0.10526	0.916169	NA
DIMT1	345.991	0.0428014	0.0680999	0.62851	0.52967	0.760448
IPO11	221.994	-0.02997	0.0851035	-0.35216	0.724718	0.876077
FOLH1	0	NA	NA	NA	NA	NA
EIF2AK1	1324.82	-0.0589293	0.0413097	-1.42653	0.153716	0.385343
NME8	0	NA	NA	NA	NA	NA
EPDR1	99.9624	-0.0217754	0.120766	-0.18031	0.856909	0.941149
SNX10	110.108	-0.0657983	0.118564	-0.554961	0.578922	0.791467
SEPHS1	405.153	0.0724305	0.0686243	1.05546	0.291213	0.55436
MRPL28	521.263	0.222921	0.0571785	3.89868	9.67179e-05	0.00174661
HBQ1	0	NA	NA	NA	NA	NA
ITPKC	77.7393	0.230462	0.138348	1.66581	0.0957518	0.28433
CEACAM6	0	NA	NA	NA	NA	NA
FAT2	0.685909	-1.06759	1.51736	-0.703582	0.481693	NA
RBM22	511.255	0.069961	0.0588463	1.18888	0.234488	0.493736
TMED2	497.204	-0.679462	0.0631729	-10.7556	5.57765e-27	1.07519e-23
ERO1B	21.692	-0.282507	0.265544	-1.06388	0.287383	0.550932
ZFAND6	134.127	-0.417154	0.115746	-3.60406	0.000313288	0.0043762
HSD17B2	0	NA	NA	NA	NA	NA
TXLNG	217.804	0.00232789	0.0885237	0.0262968	0.979021	0.993125
PPEF1	0.0971769	-0.315171	3.16075	-0.0997139	0.920571	NA
LAT2	41.621	-0.161256	0.190449	-0.846715	0.397154	0.655228
HUWE1	875.341	-0.0891591	0.0469733	-1.89808	0.0576853	0.202301
ZW10	241.286	0.184685	0.0818471	2.25646	0.0240418	0.110872
ALG9	33.1305	0.198058	0.20747	0.954636	0.339762	0.603691
MYBPC2	1.81137	-0.255544	0.969574	-0.263563	0.792117	NA
NOX4	0.173761	-0.89224	2.60145	-0.342978	0.731615	NA
ACOX3	88.4216	0.0937781	0.129948	0.721661	0.470503	0.717826
MTMR2	173.754	0.0441622	0.0913448	0.483468	0.628764	0.825314
PPP1R15A	303.179	0.238166	0.0758911	3.13826	0.00169952	0.0158711
HSD17B14	37.3189	0.0496373	0.198085	0.250586	0.802134	0.912878
TRIP6	1081.37	0.0682308	0.0453946	1.50306	0.132823	0.348827
ACHE	16.3478	0.00212508	0.311505	0.00682198	0.994557	0.998182
FTL	26154.2	0.0778905	0.0415149	1.87621	0.0606271	0.209068
SRRT	1241.28	0.0940642	0.0448138	2.099	0.0358167	0.146006
BAX	598.172	0.123023	0.0656967	1.87259	0.0611246	0.210247
NLK	52.47	-0.0292578	0.167247	-0.174937	0.861129	0.942569
PIGS	10.3286	0.207726	0.381576	0.544389	0.586173	NA
ADAMTS2	11.4035	0.0726192	0.359498	0.202002	0.839915	NA
TMPRSS11E	0.114831	0.838971	3.16075	0.265434	0.790675	NA
ATXN7L3	499.274	0.143581	0.0591881	2.42584	0.0152732	0.0802954
PGS1	270.257	0.0516944	0.075583	0.683943	0.494011	0.735075
PSMC5	2202.36	0.175656	0.0382893	4.58759	4.48385e-06	0.000146913
UIMC1	162.087	-0.110686	0.0989175	-1.11898	0.26315	0.526118
CETP	0.0858208	-0.315171	3.16075	-0.0997139	0.920571	NA
MMP2	0.108769	0.838971	3.16075	0.265434	0.790675	NA
MT3	0.0857937	-0.315171	3.16075	-0.0997139	0.920571	NA
LPCAT2	34.3292	-0.0960096	0.215294	-0.445947	0.655636	0.839043
GNAO1	0.946784	-1.71314	1.33184	-1.2863	0.198339	NA
OGFOD1	395.179	0.0260065	0.0638266	0.407455	0.683674	0.853835
SH3BP2	131.21	0.245495	0.109046	2.2513	0.0243667	0.11157
NOP14	662.427	-0.00721358	0.0520479	-0.138595	0.88977	0.956242
ADD1	975.185	-0.00316003	0.0464342	-0.0680541	0.945743	0.980761
L2HGDH	84.0298	-0.115213	0.13157	-0.875682	0.381203	0.641121
TXNDC16	13.3627	-0.124665	0.345223	-0.361114	0.718015	NA
RTRAF	1542.57	0.111791	0.0428282	2.61022	0.00904834	0.0548784
NID2	0.299144	-0.315165	2.05833	-0.153117	0.878306	NA
GMCL1	140.919	-0.323484	0.105202	-3.07489	0.00210582	0.0187568
SF3B2	2468.06	0.122691	0.0379629	3.23188	0.00122979	0.0124334
KLHL42	145.15	-0.0958576	0.102444	-0.935707	0.349424	0.612474
GNAS	2479.38	-0.0896206	0.0356704	-2.51246	0.0119891	0.0669436
DNM1L	492.793	0.0472174	0.060187	0.784511	0.43274	0.68806
PTHLH	1.56485	0.244509	0.974969	0.250787	0.801979	NA
PHACTR3	0.112294	0.838971	3.16075	0.265434	0.790675	NA
ERGIC2	322.954	-0.0702246	0.080103	-0.876679	0.380661	0.640583
TFAP2C	61.595	0.0464991	0.155603	0.298832	0.765068	0.896031
AURKA	824.61	0.113185	0.051487	2.19833	0.0279258	0.123135
CASS4	0.268819	-1.4285	2.25194	-0.634342	0.525858	NA
PIR	247.608	0.0126696	0.0833821	0.151947	0.879229	0.951492
AAMDC	90.9741	0.0880072	0.1338	0.657753	0.510697	0.747428
RFX2	88.7215	0.00400724	0.128141	0.0312721	0.975053	0.991948
METTL2A	71.8668	0.0471541	0.1393	0.338508	0.73498	0.881001
SULT2B1	21.1296	0.210819	0.264625	0.79667	0.425643	0.681948
ALG6	41.6631	-0.217603	0.193721	-1.12328	0.261318	0.523451
CNOT3	276.995	0.365652	0.0825867	4.42749	9.53351e-06	0.000274974
GP6	0.11827	0.838971	3.16075	0.265434	0.790675	NA
PTPN4	61.8232	-0.00874106	0.161696	-0.0540586	0.956889	0.985326
DDX18	1732.4	-0.139051	0.0352757	-3.94182	8.08647e-05	0.00153829
KHSRP	2047.79	0.153256	0.043149	3.55178	0.000382635	0.00511035
GNA11	1362.39	0.253876	0.0484569	5.23922	1.61255e-07	9.18756e-06
ASAP3	62.1607	-0.100515	0.172376	-0.583119	0.559813	0.780096
EDEM2	71.1769	0.0982657	0.145912	0.673457	0.500656	0.739917
DNMT3B	109.682	-0.159902	0.113987	-1.40281	0.160674	0.394631
REM1	0.0926318	0.838971	3.16075	0.265434	0.790675	NA
TPX2	1685.69	0.1385	0.0415078	3.33673	0.000847702	0.00941836
FER1L4	28.895	-0.486238	0.228848	-2.12472	0.0336102	0.139562
PDRG1	158.672	0.198156	0.1	1.98156	0.0475282	0.178131
EPB41L1	223.41	-0.0821682	0.0860874	-0.954474	0.339844	0.603691
SLC15A1	14.4404	-0.313155	0.311246	-1.00613	0.314351	NA
DOCK9	44.1529	-0.355172	0.180556	-1.96711	0.0491707	0.182076
ANKRD10	576.396	-0.242932	0.0751252	-3.23369	0.00122202	0.0123873
TGDS	188.411	-0.0537851	0.0924848	-0.581556	0.560866	0.780655
DOCK3	33.4324	-0.0946613	0.209485	-0.451877	0.651358	0.836935
C3orf18	71.4779	-0.0697516	0.153233	-0.455199	0.648966	0.835569
COQ9	401.254	0.12546	0.0623884	2.01095	0.0443309	0.169891
TMEM40	44.6654	0.0239401	0.18968	0.126213	0.899563	0.960963
KIF9	211.452	0.00826219	0.0877803	0.0941235	0.925011	0.971194
ARHGAP28	0.355927	-1.83718	1.90254	-0.965648	0.33422	NA
CRLS1	0.871649	-0.68065	1.36688	-0.497958	0.618514	NA
DEFB127	0	NA	NA	NA	NA	NA
PPP1R13B	54.1911	-0.313804	0.179114	-1.75198	0.079778	0.250662
ATRN	102.929	-0.463002	0.120169	-3.85292	0.000116718	0.0020209
SMOX	173.758	-0.014048	0.0968104	-0.145108	0.884625	0.954349
SIGLEC1	0.229662	1.41605	2.58871	0.547011	0.584372	NA
FKBP1A	4163.65	0.0704167	0.0291686	2.41412	0.0157731	0.0822134
NSFL1C	687.691	0.248861	0.0524706	4.74287	2.10716e-06	7.83647e-05
SLC4A11	189.771	-0.0161255	0.0910017	-0.1772	0.859352	0.942199
C20orf194	44.4454	-0.195082	0.184932	-1.05488	0.291478	0.554571
ZNF343	48.5415	-0.34977	0.174606	-2.00319	0.0451566	0.171973
EBF4	48.5279	-0.115086	0.172611	-0.666736	0.504941	0.742737
CPXM1	0.450706	-1.26847	1.64275	-0.772163	0.440018	NA
MAVS	185.818	0.0571057	0.0953231	0.599076	0.549122	0.773553
LZTS3	56.3642	0.0933817	0.166012	0.562499	0.573776	0.788627
F11	0	NA	NA	NA	NA	NA
XRN2	951.711	-0.200737	0.0487285	-4.11949	3.79705e-05	0.00085441
KIZ	55.9005	-0.267346	0.164069	-1.62947	0.103213	0.297104
DYNLL1	3249.98	0.0804259	0.0351098	2.2907	0.0219808	0.104193
TESC	189.046	0.231827	0.0976821	2.37328	0.017631	0.0888603
SNX5	1474.37	0.0682665	0.0396612	1.72124	0.0852072	0.262242
RPL6	634.184	-0.213643	0.0629526	-3.3937	0.000689542	0.00802338
SIRPG	0.098492	-0.315171	3.16075	-0.0997139	0.920571	NA
MAPKAPK5	263.299	0.0703982	0.0750637	0.937847	0.348323	0.611336
P2RX7	5.13189	-0.224626	0.533403	-0.421118	0.673669	NA
ESF1	496.984	-0.210792	0.058076	-3.6296	0.000283864	0.00405542
RBBP9	70.1475	-0.0329519	0.146897	-0.22432	0.822508	0.923426
ANAPC5	1116.26	0.0660315	0.0444337	1.48607	0.137262	0.356918
SLC23A2	96.7623	-0.000319595	0.133216	-0.00239907	0.998086	0.999209
SLC8B1	192.275	0.145897	0.0899329	1.62229	0.104742	0.30031
TMEM230	555.494	-0.0469652	0.0571408	-0.82192	0.411123	0.667689
DZANK1	9.58925	0.0174013	0.384166	0.0452964	0.963871	NA
KDM2B	257.67	-0.186167	0.0842394	-2.20997	0.0271069	0.120306
CFAP61	0.568448	-1.64477	1.6217	-1.01423	0.310474	NA
LHX5	44.0867	0.240941	0.183887	1.31026	0.190107	0.434026
TASP1	45.9478	-0.345217	0.181159	-1.9056	0.056702	0.200249
OAS1	0.967849	-0.9247	1.32076	-0.700128	0.483847	NA
GCN1	1051.3	-0.0347624	0.0472101	-0.736333	0.461528	0.710222
RPLP0	22762.5	0.00722807	0.0261647	0.276253	0.782354	0.903307
PXN	1191.75	0.00759312	0.0449026	0.169102	0.865716	0.944789
SIRT4	11.1566	-0.565486	0.373908	-1.51237	0.13044	NA
RPH3A	1.09911	-0.00937853	1.15978	-0.00808644	0.993548	NA
KIF16B	22.181	-0.131903	0.269596	-0.489262	0.624656	0.822211
TRMT6	234.174	0.0851364	0.084252	1.0105	0.312257	0.576125
CHGB	1.10398	1.07866	1.18622	0.909326	0.363178	NA
PEBP1	3827.74	0.0355432	0.0307652	1.1553	0.247966	0.511043
TBX5	0.374413	-0.82696	1.82719	-0.452587	0.650846	NA
BRAP	120.148	-0.130448	0.109552	-1.19074	0.233756	0.492716
ERP29	1884.29	0.0103768	0.0383122	0.270849	0.786507	0.905418
NOS1	0.901861	-0.00725602	1.30008	-0.00558122	0.995547	NA
FUS	5438.79	0.188454	0.0339358	5.55326	2.80389e-08	2.14767e-06
IGBP1	515.041	-0.0797555	0.0605134	-1.31798	0.18751	0.430418
FXYD5	1163.51	0.033167	0.0402627	0.823764	0.410074	0.66642
ZNF302	26.7825	-0.401172	0.232832	-1.72301	0.0848871	0.261466
GRAMD1A	455.241	0.16033	0.0629945	2.54515	0.0109231	0.0626828
FXYD3	1.54371	0.457259	0.996012	0.45909	0.64617	NA
HEPH	0.112294	0.838971	3.16075	0.265434	0.790675	NA
CDIP1	88.3814	-0.00244943	0.137333	-0.0178357	0.98577	0.99406
CMTM1	0.0857937	-0.315171	3.16075	-0.0997139	0.920571	NA
KCNH4	0.287222	0.838984	2.08153	0.40306	0.686904	NA
GANAB	2502.49	0.0192157	0.0363385	0.528797	0.596946	0.804413
GMIP	74.4735	0.0631567	0.143207	0.441015	0.659202	0.841478
RBM41	28.6203	0.0236826	0.226888	0.10438	0.916868	0.967563
BIRC5	2502.95	0.166704	0.0380589	4.38017	1.18586e-05	0.000327606
LAG3	21.0029	-0.179435	0.280859	-0.638878	0.522902	0.75542
MLF2	2768.03	0.0973334	0.0318991	3.05129	0.00227858	0.0199771
OTUB2	57.8436	-0.227004	0.162645	-1.3957	0.162805	0.397644
DDX24	1268.12	0.0304995	0.0433595	0.703411	0.4818	0.726005
ZBTB25	96.7109	-0.235672	0.136156	-1.73089	0.0834706	0.258065
NECAP1	173.818	-0.463837	0.0927958	-4.99846	5.77886e-07	2.67353e-05
ARHGAP4	330.574	0.0995816	0.079728	1.24902	0.211659	0.464173
ANKRD24	8.25418	-0.371839	0.438998	-0.847018	0.396985	NA
DHX32	282.662	0.107303	0.0761964	1.40825	0.159058	0.39263
RCOR1	226.597	-0.180616	0.0893971	-2.02038	0.0433443	0.167218
GPATCH2L	90.4028	-0.124228	0.131237	-0.946593	0.343846	0.607257
LTBP4	692.133	-0.0172568	0.0681436	-0.253241	0.800082	0.912059
BLVRB	992.776	0.042047	0.0477857	0.879908	0.378909	0.639464
SLC9A1	129.638	-0.071825	0.118803	-0.60457	0.545465	0.771535
SPTLC1	177.235	-0.301281	0.101536	-2.96723	0.00300493	0.0245445
PAPOLA	1194.67	0.0474851	0.0452414	1.04959	0.293905	0.556809
CCNK	543.774	-0.180436	0.0577092	-3.12665	0.00176812	0.0163079
PCBP4	445.221	0.0632226	0.0597016	1.05898	0.28961	0.553243
RGS1	1.19926	-0.186096	1.12766	-0.165029	0.868921	NA
YPEL3	81.8514	-0.132972	0.150663	-0.882582	0.377462	0.638504
MRPS33	884.407	0.0381477	0.0455799	0.836941	0.402626	0.659508
NDUFB2	2153.97	0.107021	0.0389201	2.74977	0.00596365	0.041278
NUDC	2801	0.260172	0.0382286	6.8057	1.00559e-11	2.11466e-09
MAEA	938.335	0.125576	0.0451787	2.77954	0.00544352	0.0384421
ICAM1	10.9035	-0.0922724	0.384887	-0.239739	0.810533	NA
STRN4	669.052	0.103023	0.0505028	2.03996	0.0413547	0.162183
IRAK3	0.648526	-1.85713	1.47758	-1.25687	0.208801	NA
LYZ	1.5758	-1.44838	1.04159	-1.39054	0.164365	NA
SI	0	NA	NA	NA	NA	NA
MUL1	351.595	0.210113	0.066749	3.14781	0.00164498	0.0154933
TFAP4	174.096	-0.00698856	0.0983992	-0.0710226	0.94338	0.979775
PDCD7	82.7793	0.131033	0.146115	0.89678	0.369836	0.631556
SPG21	846.029	-0.0323182	0.0504811	-0.640205	0.52204	0.755043
FETUB	0.437164	1.45182	1.85543	0.782474	0.433936	NA
DNAJB11	686.82	0.144164	0.056131	2.56835	0.0102185	0.0599328
P3H2	6.46844	0.25717	0.48976	0.525095	0.599517	NA
THPO	1.96451	-0.938109	0.935657	-1.00262	0.316044	NA
CHRD	79.8871	-0.000765505	0.136344	-0.00561452	0.99552	0.998369
FLT3LG	0	NA	NA	NA	NA	NA
RAB11FIP3	72.9175	0.0890792	0.144641	0.615865	0.537983	0.766673
GNPTG	292.84	-0.0557927	0.0738741	-0.75524	0.450105	0.701322
ZNF268	69.0735	0.259965	0.147378	1.76393	0.0777441	0.24642
GOLGA3	271.704	-0.0420574	0.0774402	-0.543095	0.587065	0.797509
PABPC4	1095.25	-0.311938	0.059812	-5.2153	1.83519e-07	1.03038e-05
CD209	2.54411	-0.409069	0.753725	-0.54273	0.587316	NA
CERS4	175.615	0.242367	0.095258	2.54432	0.0109492	0.0627793
MCOLN1	106.479	0.22807	0.119465	1.90909	0.0562505	0.19908
USP48	461.275	0.0447879	0.0686081	0.652807	0.513881	0.749218
EFNB1	149.728	0.00617317	0.104097	0.059302	0.952712	0.984049
PDPR	304.488	-0.0283518	0.0750419	-0.377813	0.705569	0.864475
AARS1	1174.97	0.142504	0.047403	3.00621	0.00264524	0.022381
GLG1	1846.86	-0.0270507	0.0398905	-0.678122	0.497694	0.73729
KIF4A	328.046	0.0579125	0.0757817	0.764201	0.444747	0.69686
TNRC6A	486.257	-0.063957	0.0649047	-0.985398	0.324429	0.588326
PLEKHG2	94.4771	0.0428129	0.128966	0.331971	0.739911	0.883524
DLL3	0.718	-0.159125	1.44327	-0.110254	0.912208	NA
NAT14	501.953	0.284192	0.0575393	4.93909	7.84869e-07	3.43856e-05
PITPNM2	71.9761	0.198502	0.143409	1.38417	0.166307	0.402069
EXOC1	136.661	-0.291759	0.109003	-2.67661	0.00743711	0.0481213
RBM27	95.5743	-0.223649	0.126633	-1.76613	0.0773748	0.245519
POU4F3	1.53824	-1.33421	1.14108	-1.16925	0.242304	NA
OSBPL8	308.271	0.0860978	0.0725563	1.18663	0.235372	0.494965
DTX2	202.31	0.00218568	0.0888785	0.0245918	0.980381	0.993459
NLRC4	0.0926318	0.838971	3.16075	0.265434	0.790675	NA
PUS7	142.799	-0.1637	0.104304	-1.56945	0.116543	0.320862
LAMB4	0.289369	0.838984	2.07725	0.403893	0.686292	NA
NRCAM	0.171587	-0.89224	2.87705	-0.310123	0.756468	NA
LAMB1	158.856	-0.137783	0.0984489	-1.39954	0.161651	0.396196
SLC26A4	3.88963	-0.260511	0.603048	-0.43199	0.665749	NA
SLC26A3	0	NA	NA	NA	NA	NA
DLD	455.417	-0.359661	0.0630549	-5.70394	1.17072e-08	1.05786e-06
WDR7	54.3614	-0.0150467	0.171537	-0.0877168	0.930102	0.973079
TXNL1	1314.88	0.0778784	0.0407506	1.9111	0.0559922	0.198591
IL5RA	0.686711	1.50435	1.49836	1.00399	0.315381	NA
ABCC6	0.398385	0.261911	1.93302	0.135493	0.892222	NA
CMTM6	548.597	-0.510285	0.0701248	-7.27681	3.418e-13	1.23539e-10
ITGA6	333.589	-0.18302	0.0713269	-2.56593	0.0102899	0.0602595
RAPGEF4	0.395005	-0.889539	1.90351	-0.467315	0.640274	NA
MAP3K20	365.62	-0.150588	0.0663985	-2.26794	0.0233328	0.108467
SMPX	2.65317	0.544821	0.821501	0.663203	0.507201	NA
FH	248.746	0.114752	0.0822647	1.39491	0.163042	0.397751
SEL1L3	268.481	-0.0171469	0.078377	-0.218775	0.826825	0.925563
TF	1.17147	-0.248997	1.13287	-0.219793	0.826033	NA
CDV3	1222.86	0.0160582	0.0423521	0.379161	0.704569	0.863795
MYO15A	0.882508	-1.5423	1.36827	-1.12719	0.259664	NA
ALKBH5	959.784	-0.0302888	0.0463539	-0.653425	0.513482	0.749014
APOH	0	NA	NA	NA	NA	NA
NLRP1	2.73156	-0.36502	0.728008	-0.501396	0.616093	NA
PITPNM3	16.4286	0.114695	0.293957	0.390177	0.696406	0.859068
SPAG7	444.123	0.201427	0.0616694	3.26625	0.00108983	0.0113661
ORC6	381.169	0.142165	0.0674395	2.10804	0.0350277	0.14386
ZFHX4	128.58	-0.139314	0.110939	-1.25577	0.209199	0.461323
SLC17A6	0	NA	NA	NA	NA	NA
CPA1	0.098492	-0.315171	3.16075	-0.0997139	0.920571	NA
ZC3HC1	279.276	0.155891	0.0768169	2.02938	0.0424196	0.164793
ESR1	0.27563	-0.315165	2.1057	-0.149672	0.881023	NA
RGS17	26.5546	-0.742014	0.238492	-3.11127	0.00186285	0.0170592
ANGPT2	20.4617	0.0964374	0.266181	0.3623	0.717128	0.87125
TMEM101	442.276	0.0508448	0.0612905	0.829571	0.406781	0.663296
CD200	0.227039	1.41606	2.37815	0.595443	0.551547	NA
CCDC80	5.37511	-0.232866	0.51597	-0.451317	0.651761	NA
CMA1	0	NA	NA	NA	NA	NA
PSME1	1469.47	0.0444582	0.043164	1.02998	0.303018	0.566883
PPP2R3C	171.853	0.130102	0.0957497	1.35877	0.174219	0.412591
HAUS4	28.1325	0.0819537	0.232583	0.352363	0.724566	0.876077
JPH4	0.185264	1.41605	2.79722	0.506234	0.612693	NA
MYH7	0.0858208	-0.315171	3.16075	-0.0997139	0.920571	NA
CEBPE	0	NA	NA	NA	NA	NA
SLC7A8	10.9179	-0.783767	0.388391	-2.01799	0.0435926	NA
OSGEP	135.291	0.159477	0.105069	1.51783	0.129058	0.342832
SLC22A17	61.2746	-0.126628	0.154421	-0.820018	0.412206	0.66857
RNF31	0	NA	NA	NA	NA	NA
SCFD1	463.564	0.115214	0.0619271	1.86048	0.0628173	0.214026
G2E3	158.311	-0.102588	0.107449	-0.954762	0.339698	0.603691
HECTD1	437.471	-0.202971	0.0642454	-3.15931	0.00158142	0.0151163
HNRNPC	1778.57	-0.123337	0.0365298	-3.37634	0.000734558	0.00842847
RPGRIP1	0.0926318	0.838971	3.16075	0.265434	0.790675	NA
SUPT16H	1495.39	-0.00470158	0.0421668	-0.1115	0.91122	0.965713
TOX4	276.37	0.0856916	0.0772407	1.10941	0.267253	0.530198
GEMIN2	150.895	-0.123193	0.103404	-1.19138	0.233506	0.492716
TGM1	9.22661	0.321613	0.398758	0.806538	0.419933	NA
TINF2	186.463	0.0778649	0.0916095	0.849965	0.395344	0.653665
DAZL	0	NA	NA	NA	NA	NA
TBL1Y	0	NA	NA	NA	NA	NA
SEMA6A	35.1467	0.145701	0.208956	0.69728	0.485628	0.729261
TRPM7	90.8745	-0.500887	0.134465	-3.72503	0.00019529	0.00301163
TYRO3	278.627	0.0127954	0.0759517	0.168468	0.866215	0.945062
WDR76	238.26	0.0941327	0.0843108	1.1165	0.26421	0.527143
CAPN3	0.480673	-0.252867	1.74707	-0.144738	0.884917	NA
SNAP23	131.409	-0.39125	0.110987	-3.52521	0.000423155	0.00554694
TBX15	0.0857937	-0.315171	3.16075	-0.0997139	0.920571	NA
PHGDH	725.648	0.0218064	0.0566214	0.385126	0.700144	0.860742
COL9A3	291.948	-0.132221	0.0735495	-1.79771	0.0722224	0.234181
EZR	12377.6	0.0319371	0.0290991	1.09753	0.272412	0.53497
MYL6	5788.01	0.156854	0.0380737	4.11975	3.79284e-05	0.00085441
AGO1	223.813	-0.0505038	0.0856923	-0.589361	0.555619	0.777248
TEKT2	0.451538	-1.27006	1.71505	-0.740541	0.458972	NA
CLSPN	395.913	0.24956	0.0786246	3.17406	0.00150321	0.0145005
RFFL	25.5758	-0.347878	0.241849	-1.43841	0.150317	0.379683
UNC13D	82.275	0.0883424	0.144156	0.612825	0.539992	0.768005
MFSD11	105.073	0.0399371	0.117057	0.341177	0.732971	0.880417
DPYSL2	115.338	-0.236517	0.115491	-2.04793	0.0405673	0.159864
TGFB2	1.26262	-0.444184	1.07499	-0.413198	0.679461	NA
GPATCH2	76.9213	0.175976	0.142333	1.23637	0.216322	0.470185
NUP50	438.791	0.00222889	0.0621989	0.0358349	0.971414	0.990952
CDC45	380.181	0.177086	0.071254	2.48527	0.0129452	0.0710605
COMT	757.967	0.0409196	0.0571967	0.715418	0.474351	0.720951
ADA2	0.108769	0.838971	3.16075	0.265434	0.790675	NA
ENSG00000093100	0	NA	NA	NA	NA	NA
VNN3	0	NA	NA	NA	NA	NA
ECHDC1	387.083	0.00734711	0.0685698	0.107148	0.914672	0.96701
LRRFIP2	236.473	0.143406	0.0811755	1.76662	0.0772926	0.245377
[truncated: 58,665 more rows]

## Sheet: Target4
Gene_name	baseMean	log2FoldChange	lfcSE	stat	pvalue	padj
TSPAN6	352.176	0.0436642	0.0695858	0.627488	0.53034	0.752861
TNMD	0	NA	NA	NA	NA	NA
DPM1	453.07	-0.566674	0.142637	-3.97282	7.10254e-05	0.00155349
SCYL3	66.8202	-0.0736722	0.158188	-0.465725	0.641413	0.825923
C1orf112	79.9679	-0.250262	0.140321	-1.78349	0.0745059	0.245214
FGR	0.0958144	-0.273387	3.16075	-0.0864945	0.931073	NA
CFH	0.575301	1.2027	1.57209	0.765032	0.444253	NA
FUCA2	606.989	-0.0818032	0.0572657	-1.42848	0.153152	0.376021
GCLC	203.591	-0.120388	0.0972271	-1.23822	0.215635	0.465881
NFYA	107.616	-0.00623703	0.11575	-0.0538836	0.957028	0.982737
STPG1	13.8671	-0.220639	0.320309	-0.688833	0.490928	NA
NIPAL3	95.5531	0.0104982	0.132258	0.0793768	0.936733	0.973265
LAS1L	378.439	-0.100062	0.066735	-1.4994	0.13377	0.348635
ENPP4	35.0912	-0.100022	0.207982	-0.480916	0.630576	0.819014
SEMA3F	96.7376	0.0662822	0.125296	0.529003	0.596804	0.798638
CFTR	0.278293	-1.4369	2.23032	-0.644258	0.519408	NA
ANKIB1	106.821	0.128826	0.126145	1.02125	0.307135	0.566286
CYP51A1	0.0868073	-0.273387	3.16075	-0.0864945	0.931073	NA
KRIT1	6.90299	-0.204646	0.465121	-0.439985	0.659948	NA
RAD52	38.6403	0.0158594	0.194887	0.0813774	0.935142	0.97284
MYH16	5.80533	0.707637	0.519302	1.36267	0.172986	NA
BAD	360.535	-0.0107839	0.0706727	-0.15259	0.878722	0.948873
LAP3	282.351	-0.216089	0.0895591	-2.41281	0.0158303	0.0882423
CD99	594.522	0.130358	0.0634246	2.05532	0.0398478	0.163477
HS3ST1	1481.1	0.169341	0.0552806	3.06329	0.00218915	0.0214123
AOC1	1.53393	0.634266	0.988161	0.641865	0.520961	NA
WNT16	393.038	-0.120425	0.0933805	-1.28962	0.197183	0.442582
HECW1	19.7673	0.302894	0.266675	1.13582	0.256034	0.51238
MAD1L1	0.403821	-0.818589	1.78525	-0.458528	0.646573	NA
LASP1	1603.4	-0.0381826	0.0403093	-0.947242	0.343515	0.603887
SNX11	205.577	-0.0158634	0.0899459	-0.176366	0.860006	0.942348
TMEM176A	0.0843523	-0.273387	3.16075	-0.0864945	0.931073	NA
M6PR	26.2529	-0.216969	0.232354	-0.933787	0.350414	0.609021
KLHL13	19.5886	-0.198538	0.270427	-0.734162	0.46285	0.700783
CYP26B1	99.9983	0.100908	0.127051	0.794226	0.427064	0.675467
ICA1	84.5716	0.334177	0.140066	2.38584	0.0170399	0.0923961
DBNDD1	387.694	0.522753	0.0856475	6.10354	1.03744e-09	1.52729e-07
ALS2	116.252	0.0551973	0.111533	0.494897	0.620673	0.812618
CASP10	11.0182	0.355316	0.363047	0.978705	0.327726	NA
CFLAR	37.3278	0.00519635	0.208776	0.0248896	0.980143	0.992115
TFPI	87.2187	-0.107198	0.127437	-0.84119	0.400241	0.652509
NDUFAF7	53.4606	-0.0787204	0.16987	-0.463416	0.643066	0.826542
RBM5	380.732	0.122132	0.0722909	1.68945	0.0911333	0.277508
MTMR7	0.547274	-1.54587	1.54197	-1.00253	0.316087	NA
SLC7A2	74.9719	-0.0970499	0.146669	-0.661693	0.508168	0.737671
ARF5	10.0771	-0.02288	0.417626	-0.0547858	0.956309	NA
SARM1	3.11707	0.387843	0.656733	0.590564	0.554812	NA
POLDIP2	772.579	-0.0683635	0.0513001	-1.33262	0.182657	0.421198
PLXND1	197.709	0.0831007	0.0887876	0.93595	0.349299	0.608169
AK2	949.98	0.0414692	0.0479086	0.865588	0.386716	0.641429
CD38	6.47734	0.0967808	0.478086	0.202434	0.839577	NA
FKBP4	2410.08	-0.0894216	0.0428194	-2.08834	0.0367671	0.154425
KDM1A	569.166	-0.34883	0.145443	-2.3984	0.016467	0.0905805
RBM6	208.584	-0.0279364	0.0885298	-0.31556	0.752337	0.888886
CAMKK1	80.8021	0.308147	0.133304	2.31162	0.0207989	0.105306
RECQL	71.5299	-0.22623	0.141692	-1.59664	0.110346	0.310177
VPS50	45.5413	-0.265087	0.180002	-1.47269	0.140836	0.359003
HSPB6	2.47368	0.63866	0.747472	0.854427	0.392868	NA
ARHGAP33	79.7782	0.312298	0.13259	2.35537	0.0185041	0.0980539
NDUFAB1	3254.44	-0.0563169	0.0340167	-1.65556	0.0978102	0.288202
PDK4	7.29016	-0.247761	0.452113	-0.548006	0.583688	NA
SLC22A16	0.347922	-0.772973	1.96089	-0.394194	0.693438	NA
ZMYND10	12.0336	0.358855	0.349537	1.02666	0.30458	NA
ABCB5	0.0958144	-0.273387	3.16075	-0.0864945	0.931073	NA
ARX	3.29423	1.08917	0.68692	1.58558	0.112835	NA
SLC25A13	128.685	-0.0623225	0.107623	-0.579082	0.562534	0.775459
ST7	86.9273	0.00687116	0.128226	0.0535862	0.957265	0.982737
CDC27	655.267	-0.120376	0.0579967	-2.07557	0.0379338	0.157881
SLC4A1	0.382441	-0.809853	1.91331	-0.423274	0.672095	NA
CALCR	0.370621	-0.826458	1.92972	-0.428277	0.668449	NA
HCCS	128.301	-0.314119	0.109761	-2.86185	0.00421173	0.0347438
DVL2	497.592	-0.00265947	0.0613867	-0.0433233	0.965444	0.984914
PRSS22	76.0936	0.370119	0.147931	2.50198	0.0123503	0.074367
UPF1	732.621	-0.088214	0.0507827	-1.73709	0.0823717	0.259782
SKAP2	226.604	-0.0174111	0.094559	-0.184129	0.853912	0.940302
SLC25A5	6579.86	0.0381121	0.0335027	1.13758	0.255295	0.511881
MCUB	241.878	-0.178765	0.0839016	-2.13065	0.0331183	0.144107
HOXA11	108.163	0.124332	0.120674	1.03031	0.302864	0.562407
POLR2J	1465.19	0.0496802	0.0436316	1.13863	0.254857	0.511347
DHX33	284.098	-0.0638402	0.083877	-0.761116	0.446588	0.690041
MEOX1	1.00837	0.858978	1.21006	0.709863	0.477789	NA
THSD7A	1.14975	-1.96564	1.2606	-1.55928	0.11893	NA
LIG3	185.151	-0.000422358	0.0979753	-0.00431086	0.99656	0.998125
RPAP3	163.713	-0.443731	0.102708	-4.32033	1.55799e-05	0.000465896
ACSM3	51.2329	0.569941	0.183567	3.10481	0.00190403	0.019179
REXO5	60.5416	0.00648433	0.16517	0.0392586	0.968684	0.986589
CIAPIN1	334.275	-0.154165	0.0709964	-2.17144	0.0298977	0.13511
SPPL2B	251.972	0.199446	0.0835542	2.38702	0.0169856	0.0922638
FAM214B	37.9805	0.185071	0.20933	0.88411	0.376637	0.633131
COPZ2	0.577421	1.93875	1.72162	1.12612	0.260115	NA
PRKAR2B	59.1112	-0.143808	0.15943	-0.902016	0.367048	0.624325
MSL3	38.4285	-0.144885	0.191697	-0.755803	0.449767	0.691596
CREBBP	344.992	0.159637	0.0747909	2.13444	0.0328065	0.143293
TSPOAP1	0.489993	-0.202731	1.82094	-0.111334	0.911352	NA
MPO	0.204408	0.30369	2.45881	0.123511	0.901702	NA
PON1	0.0969706	-0.273387	3.16075	-0.0864945	0.931073	NA
GCFC2	101.454	-0.0947242	0.119993	-0.789417	0.429869	0.677344
WDR54	494.932	0.267137	0.0718154	3.71978	0.000199398	0.00353893
CROT	0	NA	NA	NA	NA	NA
ABCB4	0.0958144	-0.273387	3.16075	-0.0864945	0.931073	NA
KMT2E	248.079	0.17433	0.102495	1.70087	0.088967	0.274026
RHBDD2	540.292	0.122655	0.062384	1.96613	0.0492835	0.187437
SOX8	61.4557	0.110886	0.164705	0.673238	0.500796	0.731431
IBTK	115.364	-0.0600982	0.124714	-0.48189	0.629884	0.818394
ZNF195	184.824	0.0217184	0.0938259	0.231475	0.816946	0.921847
MYCBP2	217.913	0.0915822	0.091199	1.0042	0.315281	0.573992
FBXL3	57.6943	-0.301567	0.159266	-1.89347	0.0582949	0.209384
ITGAL	0.231166	1.45784	2.3615	0.617335	0.537014	NA
PDK2	313.225	0.176736	0.0789003	2.23999	0.0250914	0.120285
ITGA3	1244.57	0.231975	0.0658548	3.52253	0.000427455	0.00637462
ZFX	77.7081	0.203281	0.137852	1.47463	0.140312	0.358046
LAMP2	192.021	-0.063572	0.0864662	-0.735223	0.462203	0.70038
ITGA2B	27.1429	0.292734	0.24311	1.20412	0.228542	0.482328
ASB4	0.630866	1.29646	1.62466	0.797993	0.424875	NA
GDE1	406.628	0.00141929	0.0665081	0.0213401	0.982974	0.993268
REX1BD	802.962	0.178028	0.0492415	3.6154	0.000299887	0.00488454
CRLF1	360.429	0.292642	0.0800107	3.65753	0.000254654	0.00426889
OSBPL7	100.883	0.219383	0.136167	1.61114	0.10715	0.305159
TMEM98	237.073	0.0844908	0.0839076	1.00695	0.313959	0.572343
YBX2	15.2329	0.383174	0.310094	1.23567	0.21658	NA
KRT33A	0	NA	NA	NA	NA	NA
MAP3K14	85.1752	0.286357	0.137705	2.07949	0.0375724	0.156946
ABCC8	1.21303	-0.635968	1.1577	-0.549338	0.582774	NA
CACNG3	0.117922	0.880754	3.16075	0.278654	0.78051	NA
TMEM132A	608.005	0.183876	0.06045	3.04178	0.0023518	0.0227089
AP2B1	785.01	0.025329	0.0524268	0.48313	0.629004	0.817712
TAC1	0	NA	NA	NA	NA	NA
ZNF263	139.071	0.0779675	0.102061	0.763932	0.444908	0.688587
CX3CL1	0.293528	0.880768	2.06012	0.427533	0.668991	NA
SPATA20	334.053	0.299389	0.0864232	3.46422	0.000531762	0.00746437
CACNA1G	19.0657	0.199978	0.270306	0.739822	0.459408	0.697809
TNFRSF12A	1140.62	0.102923	0.053316	1.93042	0.0535543	0.198248
DLX6	0	NA	NA	NA	NA	NA
MAP3K9	64.6531	-0.254247	0.163474	-1.55528	0.11988	0.326294
RALA	440.469	0.0040113	0.0633896	0.06328	0.949544	0.97854
BAIAP2L1	588.039	0.119002	0.0581105	2.04786	0.0405741	0.16523
KDM7A	44.604	-0.0688504	0.19063	-0.361173	0.71797	0.870218
ETV1	54.2475	-0.249136	0.169398	-1.47071	0.141369	0.359782
AGK	17.2647	0.240713	0.294499	0.817364	0.41372	0.663791
ALDH3B1	26.1074	0.294667	0.234402	1.2571	0.208717	0.457456
TTC22	13.0481	0.203467	0.323973	0.628035	0.529981	NA
PHTF2	58.7716	-0.321358	0.157093	-2.04565	0.0407907	0.165864
CCL26	11.9103	-0.235897	0.343392	-0.686961	0.492107	NA
FARP2	128.595	-0.0107481	0.108297	-0.0992462	0.920943	0.965729
USH1C	73.2919	0.31182	0.1521	2.0501	0.0403546	0.164789
GGCT	774.994	0.0488171	0.0491899	0.992421	0.320992	0.580923
DBF4	292.193	-0.1526	0.0822461	-1.85541	0.0635379	0.220758
TBXA2R	36.1832	0.300195	0.199999	1.50098	0.133361	0.347884
IFRD1	51.1495	-0.276673	0.173985	-1.59021	0.111787	0.31239
LGALS14	0	NA	NA	NA	NA	NA
COX10	172.646	0.00465947	0.097996	0.0475475	0.962077	0.984045
GTF2IRD1	108.005	0.0861549	0.123924	0.695225	0.486914	0.720892
PAF1	416.889	-0.0193275	0.06743	-0.286631	0.774395	0.899853
VPS41	69.4851	0.102215	0.142071	0.719464	0.471855	0.707744
ARHGAP44	44.443	-0.0097068	0.185601	-0.0522993	0.95829	0.983031
ELAC2	954.078	-0.0722702	0.0499458	-1.44697	0.147905	0.369057
SCIN	0.181126	0.30369	2.56043	0.118609	0.905585	NA
ARSD	49.6612	0.395026	0.16791	2.35261	0.0186424	0.0984517
PNPLA4	195.826	-0.040085	0.0896018	-0.447368	0.654609	0.834296
MYH13	0	NA	NA	NA	NA	NA
ADIPOR2	600.063	-0.0118787	0.0548838	-0.216433	0.82865	0.926606
CDKL3	23.6448	-0.147093	0.242986	-0.605356	0.544942	0.764216
UPP2	0.0958144	-0.273387	3.16075	-0.0864945	0.931073	NA
PRSS21	1.20571	0.727473	1.13144	0.64296	0.52025	NA
MARK4	136.253	0.21601	0.102171	2.11419	0.0344988	0.148204
PROM1	90.01	-0.0132083	0.133643	-0.0988323	0.921271	0.965762
CCDC124	1513.9	0.00962882	0.0438517	0.219577	0.826201	0.925496
CEACAM21	0.471654	0.795268	1.74503	0.455734	0.648581	NA
PAFAH1B1	702.081	-0.0191029	0.0549244	-0.347804	0.727988	0.875314
NOS2	0.0843523	-0.273387	3.16075	-0.0864945	0.931073	NA
DNAH9	0.798837	1.65295	1.47258	1.12249	0.261655	NA
KIAA0100	493.25	-0.0430518	0.0614059	-0.701102	0.483239	0.717725
SLC13A2	0	NA	NA	NA	NA	NA
GAS7	23.2533	0.344623	0.25323	1.36091	0.173543	0.407025
TRAPPC6A	208.489	0.407092	0.098715	4.12391	3.725e-05	0.000928256
MATK	0.312167	0.880768	2.02611	0.434709	0.663773	NA
CEACAM7	0	NA	NA	NA	NA	NA
CD79B	8.80557	0.385576	0.395945	0.973812	0.33015	NA
SCN4A	8.97012	0.0590476	0.400582	0.147404	0.882813	NA
ST7L	21.5482	-0.0707686	0.263741	-0.268326	0.788448	0.908206
TKTL1	0.378427	0.303694	1.95292	0.155508	0.876421	NA
PAX6	23.034	-0.0545839	0.254255	-0.214682	0.830015	0.926606
RPUSD1	719.519	0.0184145	0.0552279	0.333428	0.738811	0.881156
RHBDF1	84.7905	0.183636	0.133295	1.37767	0.168304	0.398534
LUC7L	308.931	0.033323	0.0764251	0.436022	0.662821	0.839529
CACNA2D2	83.9585	0.0347959	0.136283	0.25532	0.798476	0.912414
BAIAP3	182.663	0.583314	0.105373	5.53571	3.09976e-08	2.89387e-06
TSR3	797.091	-0.0466788	0.052073	-0.896411	0.370034	0.626618
PIGQ	58.2309	0.275063	0.157661	1.74465	0.0810457	0.257816
CRAMP1	102.228	-0.0626945	0.118317	-0.529887	0.59619	0.798302
TEAD3	172.594	0.119125	0.0922285	1.29163	0.196486	0.441756
SELE	0.299049	0.880768	2.0497	0.429706	0.66741	NA
DNAJC11	647.041	-0.138862	0.0606782	-2.28849	0.0221088	0.10978
FMO3	0.843755	1.82819	1.50059	1.21831	0.223104	NA
MYLIP	90.5132	0.188327	0.139209	1.35284	0.176107	0.410773
NOX1	0.0958144	-0.273387	3.16075	-0.0864945	0.931073	NA
E2F2	158.409	-0.100861	0.105492	-0.956099	0.339022	0.599557
PSMB1	5351.3	0.00435475	0.0337682	0.12896	0.897389	0.957397
SYN1	8.38891	0.782013	0.428722	1.82405	0.0681438	NA
JARID2	373.759	0.162081	0.0719635	2.25227	0.0243054	0.117714
CDKL5	16.8022	-0.2436	0.29548	-0.824419	0.409701	0.660095
CAMK1G	0.0843523	-0.273387	3.16075	-0.0864945	0.931073	NA
CDK11A	2.02732	2.23832	0.999371	2.23973	0.0251086	NA
NADK	153.027	-0.0616899	0.103919	-0.593634	0.552757	0.768495
TFAP2B	1.2277	0.300933	1.12573	0.267321	0.789222	NA
TFAP2D	0	NA	NA	NA	NA	NA
DLEC1	1.28497	-0.570541	1.08504	-0.525825	0.59901	NA
CYTH3	158.351	-0.0116482	0.0988252	-0.117867	0.906173	0.960327
ADAM22	39.9238	0.0205316	0.195768	0.104877	0.916473	0.964222
SYPL1	312.576	-0.241397	0.0730469	-3.30469	0.00095081	0.0114807
CYB561	650.936	0.0479635	0.0544814	0.880365	0.378662	0.635233
SPAG9	200.619	-0.111813	0.0915338	-1.22155	0.22188	0.473902
CELSR3	44.4214	0.485867	0.189773	2.56025	0.0104597	0.0665424
AASS	4.92757	0.666947	0.54032	1.23435	0.217071	NA
PLEKHG6	25.6084	0.0104971	0.233126	0.0450277	0.964085	0.98449
SS18L2	508.885	-0.0460676	0.064571	-0.71344	0.475573	0.710884
MPND	209.763	0.218638	0.0854322	2.5592	0.0104914	0.0666331
MGST1	1114.89	-0.208585	0.0568332	-3.67013	0.000242429	0.00408458
CRY1	52.3126	-0.357176	0.178069	-2.00583	0.0448746	0.17746
PGLYRP1	0	NA	NA	NA	NA	NA
NFIX	138.251	0.171227	0.102852	1.6648	0.0959526	0.285447
ST3GAL1	61.5426	-0.0279885	0.158558	-0.176519	0.859886	0.942348
MMP25	17.5772	-0.31615	0.293702	-1.07643	0.281735	0.541903
IL32	27.0409	0.197694	0.251469	0.786156	0.431776	0.67789
PKD1	181.578	0.261434	0.094063	2.77935	0.00544676	0.0417803
MAPK8IP2	103.176	0.10668	0.124064	0.859874	0.389858	0.644136
MED24	401.921	0.00810174	0.0646551	0.125307	0.90028	0.958395
RHOBTB2	53.5708	0.0908495	0.164939	0.550807	0.581766	0.790014
HEATR5B	44.0951	-0.00512732	0.204233	-0.0251053	0.979971	0.992115
SEC62	548.928	-0.108373	0.0573576	-1.88942	0.0588353	0.210469
RPS20	15243.9	0.0645011	0.0329392	1.95819	0.050208	0.189776
CSDE1	2118.34	-0.00615724	0.0386759	-0.159201	0.87351	0.948701
UBE3C	442.72	-0.320732	0.0741844	-4.32344	1.53614e-05	0.000460561
REV3L	84.6417	-0.0420881	0.135397	-0.310849	0.755915	0.890758
TENM1	0.508849	-0.268311	1.65097	-0.162517	0.870899	NA
PAX7	0.0868073	-0.273387	3.16075	-0.0864945	0.931073	NA
MASP2	2.73559	-0.320149	0.71662	-0.446749	0.655056	NA
IYD	0	NA	NA	NA	NA	NA
FAM76A	47.6436	-0.0470668	0.186002	-0.253045	0.800234	0.913519
TRAF3IP3	0.244285	1.45784	2.32093	0.628127	0.529921	NA
POMT2	145.514	-0.0455719	0.108784	-0.41892	0.675274	0.846988
VTA1	309.332	-0.254839	0.0757696	-3.36334	0.000770055	0.0098689
MLXIPL	181.153	0.297851	0.0998477	2.98305	0.00285389	0.026238
BAZ1B	887.445	-0.0290142	0.0511324	-0.567432	0.570421	0.78147
RANBP9	323.186	-0.15952	0.0695032	-2.29514	0.0217248	0.108416
ETV7	9.63044	0.540178	0.376702	1.43396	0.151582	NA
SPRTN	38.6737	-0.539374	0.197171	-2.73557	0.00622724	0.0462831
EEF1AKNMT	320.836	-0.100814	0.0702038	-1.43602	0.150998	0.373365
DYRK4	215.617	0.157931	0.0826268	1.91138	0.0559563	0.204215
ZNF207	1020.57	-0.0674024	0.0496278	-1.35816	0.174414	0.407944
UQCRC1	2618.6	0.166447	0.0371963	4.47483	7.64718e-06	0.000260606
STARD3NL	368.946	-0.0236396	0.0699758	-0.337826	0.735495	0.879667
CD9	1226.18	-0.257153	0.0655614	-3.92232	8.77013e-05	0.00181128
HHATL	0	NA	NA	NA	NA	NA
NCAPD2	1279.2	0.0394779	0.0502864	0.785061	0.432418	0.678248
IFFO1	1.64178	1.04125	0.940021	1.10769	0.267995	NA
GIPR	30.8661	0.553558	0.213257	2.59573	0.00943889	0.0620416
PHF7	16.4186	0.132492	0.302995	0.437273	0.661913	NA
SEMA3G	28.5065	-0.0371381	0.228151	-0.162779	0.870692	0.947563
NISCH	326.246	0.215539	0.078185	2.75678	0.0058373	0.0439539
STAB1	2.415	-0.528096	0.79399	-0.665117	0.505976	NA
FUZ	16.2085	0.474085	0.290675	1.63098	0.102895	NA
SLC6A13	4.2221	0.481528	0.576056	0.835905	0.403209	NA
IDS	51.721	0.19905	0.172271	1.15545	0.247908	0.503667
PRSS3	496.948	0.14913	0.0627373	2.37706	0.0174512	0.0937983
ZNF200	46.9558	0.0962254	0.178318	0.539628	0.589453	0.794727
CD4	1.97496	-0.291562	0.890396	-0.327452	0.743326	NA
LRRC23	75.9924	0.279512	0.139349	2.00584	0.0448732	0.17746
BTK	0.751567	0.742192	1.42602	0.520462	0.602742	NA
HFE	74.6962	0.00746615	0.143704	0.0519552	0.958564	0.983086
SCMH1	139.653	0.0831749	0.103574	0.803047	0.421947	0.670897
FYN	16.2515	0.220532	0.297308	0.741765	0.45823	NA
HIVEP2	37.0216	0.237445	0.193158	1.22928	0.218968	0.470335
FMO1	0	NA	NA	NA	NA	NA
ELOA	318.332	-0.139939	0.0733861	-1.90689	0.0565351	0.205506
LYPLA2	886.884	0.0634666	0.0478378	1.3267	0.184607	0.423628
CLCN6	72.1114	-0.0403774	0.148427	-0.272036	0.785595	0.906085
MRC2	104.149	0.377873	0.129177	2.92523	0.00344199	0.0301885
NME1-NME2	0	NA	NA	NA	NA	NA
SLC6A7	0.0868073	-0.273387	3.16075	-0.0864945	0.931073	NA
TSPAN9	134.628	0.0150626	0.104916	0.143569	0.885841	0.9517
BTBD7	92.9583	-0.270614	0.125271	-2.16023	0.0307546	0.137565
APBA3	198.861	0.179138	0.0902904	1.98402	0.0472535	0.182949
MKS1	104.468	-0.0648402	0.116989	-0.554242	0.579413	0.788393
ABHD5	81.8014	-0.0885172	0.136407	-0.648918	0.516391	0.743725
ANOS1	0	NA	NA	NA	NA	NA
AKAP8L	557.8	0.168833	0.0564587	2.99037	0.00278636	0.0259256
MBTD1	109.981	-0.303998	0.125427	-2.42369	0.0153636	0.0863958
UTP18	644.754	-0.095709	0.0627291	-1.52575	0.127072	0.337872
RNF216	377.419	0.0475364	0.0660743	0.719439	0.471871	0.707744
TTC19	516.954	0.0347927	0.0591329	0.588382	0.556276	0.771278
PTBP1	4346.8	-0.0624655	0.0360837	-1.73113	0.0834291	0.262111
DPF1	119.787	0.214271	0.120801	1.77375	0.0761053	0.248413
SYT7	268.101	0.0738319	0.0765861	0.964037	0.335028	0.595437
LARS2	174.357	-0.114693	0.0972482	-1.17938	0.238246	0.494317
PIK3C2A	53.4965	-0.288847	0.173479	-1.66503	0.0959075	0.285386
PLAUR	120.073	0.235743	0.121309	1.94333	0.0519763	0.194096
ANLN	328.106	-0.345346	0.0811901	-4.25354	2.10418e-05	0.000582223
WIZ	207.628	0.0135769	0.0912643	0.148765	0.881739	0.949976
RABGAP1	187.822	0.183882	0.088118	2.08677	0.0369093	0.15487
DCN	0.0958144	-0.273387	3.16075	-0.0864945	0.931073	NA
QPCTL	0.74129	0.266899	1.43847	0.185543	0.852803	NA
PPP5C	849.978	0.0657319	0.0561432	1.17079	0.241683	0.4974
CEP68	87.9729	0.10524	0.126674	0.830799	0.406087	0.65696
MAP4K3	38.933	-0.363975	0.215094	-1.69217	0.0906136	0.276806
ZBTB32	0.101192	0.880754	3.16075	0.278654	0.78051	NA
TYROBP	0.639951	0.382595	1.55917	0.245384	0.806159	NA
TMEM159	163.519	0.240676	0.101755	2.36526	0.0180176	0.0960076
GABRA3	0	NA	NA	NA	NA	NA
BRCA1	251.734	-0.0913292	0.0917034	-0.995919	0.319289	0.579027
ERCC1	281.575	0.139588	0.0785021	1.77815	0.07538	0.247029
CD22	29.9529	0.0172033	0.224652	0.0765777	0.93896	0.97403
SEMA3B	196.397	0.423861	0.122986	3.4464	0.0005681	0.00785017
MBTPS2	41.3968	-0.343766	0.185125	-1.85694	0.0633192	0.220198
PRICKLE3	179.35	0.00514337	0.092215	0.0557758	0.95552	0.982296
LTF	0.117922	0.880754	3.16075	0.278654	0.78051	NA
EXTL3	336.461	-0.0509118	0.0727412	-0.699903	0.483988	0.718133
NR1H4	0	NA	NA	NA	NA	NA
ELOVL5	392.726	-0.240974	0.070241	-3.43067	0.000602094	0.00818207
ALOX5	4.42281	0.704734	0.573713	1.22837	0.219306	NA
KDM5D	13.1832	0.486959	0.332383	1.46505	0.142907	NA
CALCOCO1	98.2622	0.211786	0.130934	1.6175	0.10577	0.302731
UBR7	319.066	-0.129251	0.0789203	-1.63774	0.101477	0.295151
MAP4K5	82.3796	-0.0377381	0.137064	-0.275331	0.783062	0.9048
EHD3	0.0848983	-0.273387	3.16075	-0.0864945	0.931073	NA
PSMC4	1218.79	-0.0802601	0.0624538	-1.28511	0.198753	0.444719
MAN2B2	2.18557	-0.919616	0.856252	-1.074	0.282822	NA
SLC7A14	0.414516	1.42999	1.87388	0.763115	0.445395	NA
CLDN11	0.107438	0.880754	3.16075	0.278654	0.78051	NA
SLC25A39	3551.91	0.0650973	0.032978	1.97396	0.0483863	0.18533
MVP	778.761	0.129653	0.0529097	2.45047	0.0142671	0.0820789
NUB1	288.696	0.108102	0.074617	1.44875	0.147406	0.368826
PGM3	262.541	-0.103276	0.07689	-1.34317	0.179217	0.415328
RWDD2A	69.1442	0.174062	0.14627	1.19	0.234045	0.489106
CLK1	330.554	-0.349967	0.0729895	-4.79476	1.62871e-06	7.39228e-05
POLR3B	75.9222	-0.127174	0.151124	-0.841524	0.400054	0.652376
ANGEL1	122.546	-0.166012	0.113411	-1.4638	0.143249	0.362087
RNF14	93.978	-0.258427	0.123664	-2.08975	0.0366403	0.154005
DNASE1L1	93.6567	0.220944	0.130831	1.68877	0.0912627	0.277682
DDX11	401.906	-0.0252585	0.0686727	-0.36781	0.713015	0.867785
HEBP1	376.687	0.0699034	0.0654996	1.06723	0.285866	0.545464
GPRC5A	2157.65	0.16479	0.0621632	2.65093	0.00802714	0.0549319
MAMLD1	32.1181	-0.130659	0.210982	-0.61929	0.535725	0.756812
CD6	0	NA	NA	NA	NA	NA
TACC3	778.811	-0.153133	0.0626041	-2.44605	0.0144431	0.0826099
UFL1	111.453	-0.337749	0.157477	-2.14475	0.0319728	0.140819
POLA2	173.267	-0.224089	0.0999763	-2.24142	0.0249991	0.11991
ZC3H3	270.92	-0.0802319	0.0789863	-1.01577	0.309739	0.568447
CAPN1	1509.61	0.0557699	0.0426655	1.30714	0.191164	0.433833
ACP3	0.610956	1.25847	1.50831	0.834353	0.404082	NA
MDH1	2372.61	0.0103977	0.0379165	0.274225	0.783912	0.905179
SLC30A9	112.651	-0.229486	0.116724	-1.96604	0.0492934	0.187437
MTMR11	52.4281	-0.0423095	0.170907	-0.247559	0.804476	0.915323
COX15	148.783	-0.137243	0.107051	-1.28204	0.19983	0.446342
CCDC88C	94.6821	0.0317006	0.122994	0.257741	0.796607	0.911594
YAF2	74.8025	-0.164582	0.149421	-1.10147	0.270694	0.529537
ZMYND11	180.196	-0.252481	0.0921769	-2.73909	0.00616093	0.0458953
WAS	2.13927	-0.279003	0.840715	-0.331864	0.739992	NA
DPEP1	7.25087	0.532599	0.447554	1.19002	0.234037	NA
BID	673.797	-0.0394979	0.0632238	-0.62473	0.532148	0.754495
MATR3	3.14195	0.242106	0.702573	0.344599	0.730396	NA
NPC1L1	2.63032	0.382839	0.744443	0.514262	0.607069	NA
XYLT2	233.781	0.0389172	0.0867672	0.448524	0.653775	0.833681
RGPD5	0.202385	1.45783	2.72286	0.535405	0.59237	NA
STMN4	0.308056	0.880768	2.03334	0.433164	0.664895	NA
NUDCD3	408.882	0.0154545	0.0732687	0.210929	0.832942	0.92864
ISL1	15.0091	-0.280505	0.312851	-0.896608	0.369928	NA
CHDH	101.642	-0.143058	0.123949	-1.15417	0.248431	0.504526
IL20RA	6.71792	-0.342619	0.465545	-0.735952	0.46176	NA
CLCA1	0.107438	0.880754	3.16075	0.278654	0.78051	NA
CLCA4	0	NA	NA	NA	NA	NA
GLT8D1	292.012	-0.0268008	0.0796735	-0.336384	0.736582	0.880152
ATP2C1	237.793	-0.196177	0.103152	-1.90182	0.0571945	0.20705
IGF1	0	NA	NA	NA	NA	NA
SLC38A5	376.425	-0.0236863	0.0692721	-0.341931	0.732403	0.877786
RALBP1	480.77	0.0969773	0.0600303	1.61547	0.106208	0.303513
RUFY3	118.498	0.0653593	0.124656	0.524317	0.600058	0.800441
CNTN1	5.2763	0.00323516	0.568953	0.00568616	0.995463	NA
SLC11A1	0.612925	2.88021	3.08867	0.932509	0.351074	NA
WWTR1	213.321	0.049385	0.0916414	0.538894	0.58996	0.794944
AGPS	207.575	-0.333238	0.0922558	-3.61211	0.000303721	0.00493999
ZNF806	0.0868073	-0.273387	3.16075	-0.0864945	0.931073	NA
STEEP1	53.1009	-0.300428	0.165614	-1.81402	0.0696741	0.233363
ATP1A2	0	NA	NA	NA	NA	NA
TTC27	140.479	-0.0575341	0.104615	-0.549962	0.582346	0.790061
ZNF582	0.136847	0.880755	3.11462	0.282781	0.777345	NA
VSIG2	1.48835	0.114145	1.01471	0.112491	0.910434	NA
PHLDB1	199.421	0.0721287	0.0945451	0.762903	0.445521	0.689106
MARCO	0.276188	-0.273382	2.09491	-0.130498	0.896172	NA
CYP24A1	731.217	-0.20153	0.130494	-1.54436	0.122501	0.330516
PRDM11	43.6754	-0.183833	0.188382	-0.975852	0.329138	0.590822
SYT13	32.6685	0.335164	0.220447	1.52038	0.128415	0.339601
SNAI2	0.754793	-0.478417	1.43652	-0.333039	0.739105	NA
CD74	2.34181	0.430659	0.809209	0.532197	0.594589	NA
HGF	0	NA	NA	NA	NA	NA
ZRANB1	254.247	-0.0130376	0.0781291	-0.166872	0.86747	0.945979
NCDN	239.272	-0.024427	0.0853929	-0.286055	0.774836	0.900004
ADGRA2	78.7776	0.356831	0.148734	2.39911	0.0164348	0.0905138
CCT8L1P	0	NA	NA	NA	NA	NA
ZFP64	88.2017	-0.0552938	0.145859	-0.379092	0.70462	0.862504
MNAT1	320.419	0.0379346	0.0783265	0.484314	0.628163	0.816896
SAMD4A	33.4548	-0.184304	0.212502	-0.867305	0.385775	0.640893
RUNX3	461.789	0.00246913	0.0620593	0.0397866	0.968263	0.986589
MRE11	115.523	0.167531	0.114098	1.46831	0.142019	0.360897
PLEKHB1	126.856	0.302382	0.123586	2.44673	0.0144158	0.0825719
SERPINB1	667.713	0.290048	0.132067	2.19621	0.0280767	0.129117
CYP3A43	0	NA	NA	NA	NA	NA
SLC7A9	1.18788	-0.187008	1.05648	-0.177011	0.8595	NA
SPAST	40.1754	-0.367011	0.191796	-1.91355	0.0556781	0.203585
NRXN3	0.444696	-0.210533	1.76885	-0.119023	0.905257	NA
OSBPL5	171.436	0.290015	0.0968442	2.99466	0.00274752	0.0256086
AQR	188.134	-0.0467351	0.0898125	-0.520363	0.60281	0.802655
CPS1	86.1439	-0.00624198	0.134722	-0.0463322	0.963045	0.984045
C8B	0	NA	NA	NA	NA	NA
FHL1	118.928	0.194748	0.111257	1.75044	0.0800428	0.256025
RTF2	813.966	-0.0481634	0.0483879	-0.99536	0.319561	0.579245
GABRA1	0.0843523	-0.273387	3.16075	-0.0864945	0.931073	NA
NLRP2	238.484	0.0454198	0.0821524	0.552873	0.580351	0.788925
SLC45A4	122.019	0.0379811	0.113661	0.334162	0.738258	0.880953
RNF10	591.274	0.0915923	0.0527927	1.73494	0.0827508	0.260622
ZNF839	109.246	0.0885173	0.115947	0.763432	0.445206	0.688803
ZDHHC6	697.717	0.063383	0.0580445	1.09197	0.274845	0.534471
GRAMD1B	25.9479	0.0766127	0.240243	0.318896	0.749805	0.888071
RNH1	1322.19	0.0636976	0.0394481	1.61472	0.106372	0.303772
NDUFS1	580.686	-0.116901	0.0553678	-2.11135	0.0347424	0.149083
RB1CC1	173.475	0.0789782	0.110204	0.716658	0.473585	0.709208
ERP44	161.491	-0.147253	0.100087	-1.47125	0.141224	0.359526
ALAS1	400.409	-0.0875406	0.0677566	-1.29199	0.196362	0.441756
BIRC3	31.1273	0.338651	0.241058	1.40485	0.160066	0.386387
AKAP11	99.1863	-0.0646979	0.124514	-0.519601	0.603341	0.802655
GLRX2	345.757	-0.151747	0.06986	-2.17216	0.0298433	0.134971
SNAPC1	123.432	-0.143291	0.110284	-1.29929	0.193844	0.437999
DERA	193.673	-0.0116164	0.0919958	-0.126271	0.899518	0.958001
STRAP	1762.84	-0.207108	0.0423099	-4.89503	9.82922e-07	4.86504e-05
ABCC2	28.7203	-0.0555057	0.223754	-0.248066	0.804083	0.915181
DEF6	263.43	0.266404	0.0844101	3.15607	0.00159912	0.016893
PLEKHO1	95.9148	0.191718	0.13785	1.39077	0.164295	0.392991
GCLM	173.014	-0.58887	0.117904	-4.99449	5.89912e-07	3.1654e-05
UBR2	173.115	-0.0555971	0.0956231	-0.581419	0.560958	0.773938
EHD2	693.214	0.0725459	0.058441	1.24135	0.214476	0.464286
DEPDC1	362.347	-0.101816	0.0688091	-1.47969	0.138955	0.356485
CCDC28A	132.638	0.0818321	0.11374	0.719469	0.471852	0.707744
RRAGD	154.699	0.0722924	0.0993854	0.727395	0.466984	0.704464
HSF2	102.265	-0.0357941	0.132989	-0.26915	0.787814	0.907733
PHF20	314.347	0.0738794	0.0752726	0.981491	0.326351	0.587288
HSD17B6	0.094319	0.880754	3.16075	0.278654	0.78051	NA
NR1H3	129.862	0.11674	0.111901	1.04325	0.296833	0.556041
TYMP	477.493	0.222273	0.0617802	3.5978	0.000320917	0.00518296
NCAPH2	559.435	0.0671884	0.0607571	1.10585	0.26879	0.527784
TOMM34	728.686	-0.0317734	0.057698	-0.550684	0.58185	0.790014
SEC63	158.956	-0.012473	0.0994524	-0.125416	0.900194	0.958395
KPNA6	164.414	-0.111737	0.102855	-1.08636	0.277322	0.537013
VIM	45.6004	0.0845784	0.192337	0.439741	0.660125	0.837851
RTEL1-TNFRSF6B	0.107438	0.880754	3.16075	0.278654	0.78051	NA
FAS	86.6964	0.0123856	0.142656	0.0868215	0.930813	0.970538
RNASET2	266.883	0.106364	0.0801434	1.32717	0.184452	0.423443
CD44	2100.73	0.0914103	0.0605374	1.50998	0.131049	0.343439
KCNG1	134.832	0.14487	0.103685	1.39721	0.16235	0.390094
AGPAT4	90.4954	0.241781	0.137945	1.75273	0.0796475	0.255656
SLAMF7	0.461012	-1.22744	1.69816	-0.722805	0.469799	NA
BTN3A1	8.53366	-0.0264308	0.408043	-0.0647745	0.948354	NA
MIPEP	218.696	-0.0488996	0.0845492	-0.578357	0.563023	0.775669
PRKCH	147.771	0.25613	0.104033	2.46201	0.013816	0.0803286
INSRR	0.233817	0.303691	2.35279	0.129077	0.897297	NA
IFNGR1	227.267	-0.0342415	0.0854188	-0.400865	0.688519	0.853716
B4GALT7	4.56958	-0.387493	0.568173	-0.681998	0.49524	NA
SH2D2A	24.9654	0.35451	0.239086	1.48277	0.138135	0.355297
VRK2	136.952	-0.205649	0.115798	-1.77593	0.0757451	0.247589
TNFRSF1B	2.41619	0.0518974	0.802496	0.06467	0.948437	NA
VEZT	164.942	-0.0359268	0.0975666	-0.368228	0.712703	0.867711
POU2F2	22.2301	0.408179	0.261172	1.56287	0.118083	0.322893
BRD9	386.341	0.0648383	0.0769438	0.842671	0.399413	0.652041
SNX1	489.418	0.0267041	0.0646971	0.412756	0.679785	0.849433
TBPL1	153.035	-0.174609	0.104194	-1.6758	0.0937773	0.281455
ARNTL2	71.3191	-0.212704	0.143777	-1.4794	0.139033	0.356604
BCLAF1	530.949	-0.0993461	0.0663157	-1.49808	0.134113	0.349281
SLC39A9	307.794	0.00224152	0.0728203	0.0307815	0.975444	0.989752
ANK1	9.53665	0.373298	0.386964	0.964683	0.334704	NA
IBSP	0.275642	-0.273382	2.09606	-0.130427	0.896229	NA
TFB1M	328.327	0.0942615	0.0684864	1.37635	0.168712	0.399037
RABEP1	408.76	0.0232869	0.0641474	0.363022	0.716589	0.869412
HMGB3	649.722	-0.131497	0.0593326	-2.21626	0.0266735	0.125068
NUP160	124.155	-0.411598	0.118245	-3.48089	0.000499754	0.00714655
BAK1	111.54	-0.0784533	0.115634	-0.67846	0.49748	0.729108
MUSK	0.169797	-0.850457	2.90267	-0.292991	0.769529	NA
IKZF2	1.82759	-1.22431	0.977464	-1.25253	0.210375	NA
GRN	1613.23	0.199151	0.0598715	3.32632	0.000880017	0.0108658
FAM13B	56.2119	0.169384	0.16449	1.02975	0.303126	0.562507
ARHGAP31	6.13029	0.905149	0.492849	1.83656	0.0662744	NA
CENPQ	39.7716	-0.640208	0.201331	-3.17987	0.0014734	0.0159463
SARS1	811.867	-0.0360611	0.0506067	-0.712576	0.476108	0.711415
RANBP3	418.673	-0.0368291	0.066015	-0.557889	0.57692	0.786776
ARID4A	92.7287	0.16359	0.130693	1.25171	0.210677	0.459736
EIPR1	305.179	-0.0812781	0.0732528	-1.10956	0.26719	0.525848
PNPLA6	647.773	0.120603	0.0561198	2.14904	0.0316315	0.139917
IFT88	99.0158	-0.0836645	0.126068	-0.663645	0.506917	0.736547
ALG1	171.07	-0.14806	0.0940167	-1.57483	0.115297	0.318487
ZCCHC8	94.2557	-0.52521	0.128113	-4.09959	4.13889e-05	0.00099637
ABCF2	675.472	-0.217325	0.0641167	-3.38953	0.000700135	0.00924166
CHPF2	118.591	0.00967647	0.109661	0.0882398	0.929686	0.969979
LRRC7	0.197007	0.30369	2.48919	0.122004	0.902896	NA
FUT8	72.2682	-0.274661	0.141169	-1.94562	0.0517005	0.19338
UBA6	123.007	-0.35224	0.114642	-3.07251	0.00212269	0.0209766
GAB2	15.6494	-0.10715	0.294949	-0.363284	0.716393	NA
ATP6V0A1	360.903	0.26574	0.0734021	3.62034	0.00029422	0.00481271
PIAS1	204.799	-0.0196535	0.0953639	-0.20609	0.836721	0.930485
SLC4A7	61.9927	0.0347067	0.151733	0.228735	0.819075	0.9228
APBA2	1.57873	-0.434766	0.966012	-0.450063	0.652665	NA
MAP2K3	669.275	0.0413654	0.0553356	0.747537	0.45474	0.694755
EFCAB1	0	NA	NA	NA	NA	NA
TMSB10	32679.2	0.101679	0.0349753	2.90717	0.00364718	0.0314183
ASTE1	25.0495	-0.0990031	0.243242	-0.407014	0.683997	0.851011
RNF19A	28.1447	-0.104439	0.235338	-0.443783	0.657199	0.836469
PEX3	110.954	-0.34932	0.12239	-2.85415	0.00431527	0.0352936
GABARAPL2	722.304	-0.102128	0.0517753	-1.97253	0.0485496	0.185708
MYOC	0	NA	NA	NA	NA	NA
SH3YL1	72.0576	-0.304768	0.159456	-1.9113	0.0559666	0.204215
FAM136A	1028.25	-0.0503694	0.0570645	-0.882675	0.377412	0.633821
VCL	479.589	-0.0628522	0.0603069	-1.04221	0.297316	0.556311
DEPDC1B	106.215	-0.468278	0.12292	-3.80962	0.000139183	0.00261578
DAPK2	15.0291	0.356237	0.302552	1.17744	0.239019	NA
NSMAF	251.68	-0.0954454	0.0824625	-1.15744	0.247092	0.502917
ADSS2	262.777	-0.148532	0.0852943	-1.7414	0.0816132	0.258671
STAP1	0	NA	NA	NA	NA	NA
TIMP2	1111.76	0.0658155	0.0528294	1.24581	0.212834	0.462435
RFC1	614.849	-0.0677152	0.0548929	-1.23359	0.217357	0.467836
TBC1D23	83.5336	-0.142761	0.133146	-1.07221	0.283624	0.544015
CUL3	634.455	0.00244701	0.0530664	0.0461122	0.963221	0.984045
MYOM2	35.9953	0.514092	0.202196	2.54255	0.0110048	0.0689789
OTC	0.95938	0.280651	1.22115	0.229824	0.818228	NA
CYP46A1	0.181869	-0.850457	2.55689	-0.332614	0.739426	NA
ZZZ3	160.608	-0.268608	0.103577	-2.59333	0.00950523	0.062335
SLC18A1	0	NA	NA	NA	NA	NA
USP2	51.5677	0.103671	0.17729	0.584754	0.558713	0.772418
CASR	0.0843523	-0.273387	3.16075	-0.0864945	0.931073	NA
TUBG2	151.21	0.210005	0.103268	2.03358	0.0419935	0.169495
RPL26L1	490.287	-0.155988	0.0703503	-2.21731	0.0266021	0.124835
FLT4	0.525472	0.908061	1.81217	0.501091	0.616307	NA
NSUN2	738.856	-0.071122	0.0554518	-1.28259	0.199636	0.446082
FBXO42	150.977	0.17416	0.0987277	1.76405	0.0777237	0.2521
MFAP3	84.1061	-0.189045	0.131973	-1.43245	0.152015	0.37451
MRI1	117.544	0.266477	0.116604	2.28532	0.0222942	0.110537
METTL1	208.506	-0.0654495	0.0878133	-0.745326	0.456075	0.696146
HOXC8	17.5157	-0.115166	0.290759	-0.396088	0.69204	0.855519
AGA	32.7424	-0.0384654	0.214407	-0.179404	0.857621	0.941497
PI4K2B	157.397	-0.231138	0.102152	-2.26268	0.0236553	0.115589
BOD1L1	313.025	-0.0117527	0.0753368	-0.156002	0.876031	0.948873
MAT2B	188.114	-0.585193	0.101518	-5.76444	8.19274e-09	9.50276e-07
TLL1	0.44319	-1.21371	1.83114	-0.66282	0.507446	NA
EDC4	0.180713	-0.850457	2.56242	-0.331897	0.739967	NA
TRIO	258.648	0.00440344	0.0892372	0.0493453	0.960644	0.983512
VCAN	578.062	-0.197837	0.0783882	-2.52381	0.0116091	0.0713281
CLEC16A	99.2103	-0.0992483	0.12404	-0.80013	0.423635	0.672557
MSR1	0.358046	0.880768	2.09916	0.419582	0.674791	NA
CDH1	246.853	0.131324	0.105597	1.24363	0.213636	0.463038
MTREX	444.789	-0.25709	0.0701037	-3.66729	0.000245137	0.0041214
DNAH5	8.62951	-0.0799016	0.410392	-0.194696	0.845631	NA
ZFYVE16	84.5614	-0.177069	0.133974	-1.32166	0.186281	0.426108
RIPOR1	418.691	0.0246377	0.0675834	0.364553	0.715445	0.869268
C6	0.0969706	-0.273387	3.16075	-0.0864945	0.931073	NA
RAI14	308.053	-0.0763899	0.0750196	-1.01827	0.308551	0.567349
SOX30	0.72583	-0.463862	1.52058	-0.305056	0.760323	NA
PNKP	341.566	0.313253	0.068734	4.55747	5.17733e-06	0.000193024
BEST2	0.265479	-0.273382	2.11804	-0.129073	0.8973	NA
PHLPP2	33.0608	-0.283523	0.210016	-1.35	0.177015	0.412137
SPDL1	169.391	-0.252914	0.100116	-2.52622	0.0115296	0.0710248
STAU2	96.8038	0.0599834	0.12354	0.485539	0.627294	0.816599
SLC66A1	9.73371	0.249036	0.425637	0.585091	0.558486	NA
CTNS	81.8913	0.0914174	0.13227	0.691142	0.489476	0.723007
RTN4R	251.084	0.194463	0.0813192	2.39135	0.0167865	0.0917095
PHF23	497.553	0.041351	0.0640057	0.646052	0.518246	0.744639
CDH10	0.192785	-0.850457	2.50729	-0.339194	0.734464	NA
INPP4A	110.92	0.00237965	0.117185	0.0203068	0.983799	0.99357
RAB27B	8.55936	-0.499845	0.416847	-1.19911	0.230485	NA
PSMA4	3113.7	-0.0926704	0.0497002	-1.86459	0.0622392	0.217695
MYO16	0.384378	0.303695	1.84179	0.164891	0.86903	NA
LSG1	93.8	0.149284	0.158225	0.943488	0.345432	0.605887
PARP3	4.26922	-0.0486467	0.584094	-0.0832857	0.933624	NA
TNC	0.291326	0.880768	2.06436	0.426655	0.669631	NA
THAP3	187.293	0.0269154	0.0919688	0.292658	0.769784	0.897828
RIPOR3	0.0843523	-0.273387	3.16075	-0.0864945	0.931073	NA
TDP1	170.318	-0.049511	0.0929162	-0.532856	0.594133	0.797352
AIFM2	284.372	-0.0733714	0.0767376	-0.956134	0.339005	0.599557
C2orf83	0	NA	NA	NA	NA	NA
SPATA7	40.7576	0.015784	0.186275	0.0847348	0.932472	0.97165
MED17	60.4782	-0.180495	0.159122	-1.13432	0.256661	0.513188
RETSAT	483.539	0.0588002	0.0615127	0.955904	0.339121	0.599557
CAPG	1340.14	0.26455	0.0560122	4.72308	2.32298e-06	9.95327e-05
AP2S1	3064.45	0.0125072	0.0360946	0.346513	0.728957	0.875693
USH2A	0.322391	0.880769	2.00901	0.438409	0.66109	NA
ZPBP	0	NA	NA	NA	NA	NA
TG	0.474351	-0.274276	1.74466	-0.157209	0.87508	NA
ADAM28	0.181126	0.30369	2.56043	0.118609	0.905585	NA
BARX2	0.101192	0.880754	3.16075	0.278654	0.78051	NA
DCUN1D1	108.666	-0.365189	0.120089	-3.04099	0.00235798	0.0227344
JADE2	227.263	0.0336466	0.0837898	0.40156	0.688008	0.853359
ZIC2	354.577	-0.0266277	0.0755284	-0.352552	0.724424	0.873615
LCP2	0.272898	-0.273382	2.10189	-0.130065	0.896515	NA
TRIT1	241.335	0.0439975	0.0884154	0.497623	0.61875	0.811827
ADRB1	7.84068	0.200357	0.438577	0.456833	0.647791	NA
GUCA2B	0	NA	NA	NA	NA	NA
CUL7	230.576	0.214442	0.0961288	2.23078	0.0256957	0.121927
CTNNA1	1871.97	0.064607	0.042273	1.52833	0.126431	0.337003
PHKA2	122.251	-0.00660303	0.111955	-0.0589793	0.952969	0.980812
CNTLN	51.4673	-0.103019	0.179348	-0.574409	0.565691	0.777385
EPHA3	0	NA	NA	NA	NA	NA
HSPA5	3365.68	-0.048711	0.0377062	-1.29186	0.196407	0.441756
DSG2	409.154	-0.360764	0.0798123	-4.52015	6.17944e-06	0.000220368
GEMIN8	76.6365	0.072509	0.145116	0.499664	0.617312	0.81108
OFD1	129.649	0.190965	0.114659	1.66549	0.0958141	0.28533
GPM6B	0	NA	NA	NA	NA	NA
MAGEC2	0.181869	-0.850457	2.55689	-0.332614	0.739426	NA
PREX2	0.255512	-1.34931	2.28716	-0.589951	0.555224	NA
WDR37	69.3117	-0.16792	0.145022	-1.1579	0.246906	0.502789
YTHDC2	69.4072	-0.254771	0.142924	-1.78256	0.0746572	0.245505
CTPS2	45.1289	-0.100585	0.181153	-0.555246	0.578726	0.78787
ATP6V1H	331.224	-0.0672841	0.0702427	-0.957881	0.338123	0.598642
POLR2B	978.05	-0.051145	0.0474037	-1.07892	0.280621	0.540576
FAM214A	17.2062	0.216212	0.291817	0.740917	0.458743	0.697631
ARAP2	19.9824	-0.135771	0.270508	-0.501914	0.615728	0.809712
TPR	1102.34	0.0638075	0.0616833	1.03444	0.300932	0.560246
CP	1.20352	-0.146569	1.09828	-0.133453	0.893835	NA
KATNIP	82.999	-0.117062	0.137976	-0.848426	0.396201	0.649475
DTNBP1	199.712	0.0718027	0.095224	0.754041	0.450825	0.692307
XK	28.398	0.14817	0.230628	0.642465	0.520571	0.74629
ANO2	0.19179	0.30369	2.51165	0.120913	0.90376	NA
C12orf4	41.4758	-0.431655	0.195342	-2.20974	0.0271232	0.126505
SCML1	11.6138	-0.0362009	0.364793	-0.0992366	0.92095	NA
WWC3	82.1029	0.116653	0.137583	0.847877	0.396506	0.649884
ARHGAP6	0.0848983	-0.273387	3.16075	-0.0864945	0.931073	NA
FAM184B	1.53898	0.905749	0.96056	0.942939	0.345712	NA
MAP4	1447.16	0.0173112	0.0384733	0.449954	0.652744	0.833014
GOPC	291.852	-0.156342	0.0755525	-2.06931	0.0385166	0.159959
ROS1	0.0868073	-0.273387	3.16075	-0.0864945	0.931073	NA
USP28	106.252	0.0780796	0.116316	0.671271	0.502048	0.732345
HDAC9	3.47943	0.1385	0.643922	0.215088	0.829699	NA
TSPAN17	466.855	0.0394367	0.0624264	0.631731	0.527563	0.750868
NOP16	825.585	-0.0867733	0.0517384	-1.67715	0.0935126	0.281108
CC2D2A	62.0688	0.0213143	0.160949	0.132429	0.894645	0.956155
RRM2B	119.797	-0.309918	0.118071	-2.62486	0.00866851	0.0583473
ZNF800	68.9363	0.179151	0.156353	1.14581	0.251873	0.508038
TNFRSF17	0	NA	NA	NA	NA	NA
SNX29	31.4295	-0.0711876	0.215347	-0.330572	0.740968	0.88217
LMO3	0.425929	0.303695	1.80315	0.168425	0.866249	NA
MRPS10	424.836	-0.134688	0.0625462	-2.15341	0.0312867	0.139123
GUCA1A	0	NA	NA	NA	NA	NA
RSF1	427.058	0.111823	0.0670553	1.66762	0.0953914	0.284884
VPS13D	116.503	-0.0516024	0.114996	-0.448731	0.653626	0.833594
CELF2	0.368805	0.303694	1.96575	0.154493	0.877221	NA
FAM120A	790.621	-0.115495	0.0641002	-1.80179	0.0715786	0.237704
R3HDM1	148.291	-0.505034	0.105046	-4.80773	1.52651e-06	7.03342e-05
COL9A2	21.4659	0.0589771	0.264889	0.222648	0.823809	0.924238
KITLG	1438.75	-0.20412	0.0583894	-3.49583	0.000472581	0.0068605
ERCC8	104.005	-0.0871495	0.117075	-0.744388	0.456642	0.696825
ADAMTS6	1.97502	-0.524965	0.964934	-0.544043	0.586412	NA
H6PD	64.0419	0.486856	0.151061	3.22291	0.00126895	0.0142717
VAMP3	663.621	0.0385304	0.0576642	0.668185	0.504015	0.734095
PER3	23.2823	-0.190472	0.251701	-0.756737	0.449208	0.691547
UTS2	35.5171	0.264946	0.207513	1.27677	0.201685	0.44874
TNFRSF9	0.169797	-0.850457	2.90267	-0.292991	0.769529	NA
EPN3	43.8766	0.283764	0.188636	1.50429	0.132506	0.346521
LTBP1	20.0461	-0.0204715	0.305505	-0.0670086	0.946575	0.977547
RCN1	175.718	-0.113657	0.0949104	-1.19752	0.231104	0.485327
ELN	1.34199	0.550314	1.03069	0.533927	0.593392	NA
RFC2	63.3404	0.149779	0.159243	0.940569	0.346926	0.606333
ARID1B	118.104	0.0305754	0.120422	0.253902	0.799571	0.913307
CLPTM1L	1291.58	-0.0559864	0.0476868	-1.17404	0.240378	0.496475
NEDD4L	239.688	0.0022273	0.0815842	0.0273007	0.97822	0.991434
FOXP3	2.84342	0.939036	0.763894	1.22928	0.218968	NA
PPP1R3F	3.73006	-0.370996	0.621662	-0.59678	0.550654	NA
HEXB	852.332	0.0588203	0.0499124	1.17847	0.238609	0.494702
PTCD2	99.5029	-0.11936	0.128914	-0.925892	0.354502	0.61325
NEXMIF	0.292982	0.880768	2.06116	0.427316	0.669149	NA
JKAMP	420.825	-0.071599	0.0684416	-1.04613	0.2955	0.554612
DKK3	1.50713	-0.251946	0.995454	-0.253097	0.800194	NA
ARHGEF5	104.779	-0.0562475	0.121355	-0.463497	0.643009	0.826542
NFE2L3	133.19	-0.133181	0.108764	-1.22449	0.220767	0.47252
MCUR1	396.691	-0.122562	0.0661408	-1.85305	0.0638755	0.221462
LIMA1	683.93	0.00423471	0.052424	0.0807781	0.935618	0.973159
LETMD1	485.313	0.217116	0.0586865	3.69958	0.000215955	0.00376872
SLC4A8	8.06476	0.4282	0.450074	0.951399	0.341402	NA
LAMC3	63.0251	0.132384	0.152905	0.865791	0.386605	0.641429
PTGER3	0.496231	-0.237046	1.659	-0.142885	0.886381	NA
TNIP3	0	NA	NA	NA	NA	NA
MAPK9	186.923	-0.0929565	0.0921772	-1.00845	0.313237	0.571389
COL23A1	0.136847	0.880755	3.11462	0.282781	0.777345	NA
BCAR1	383.967	0.085566	0.0658	1.3004	0.193466	0.437488
FAM160A2	185.052	0.0118212	0.0949022	0.124562	0.90087	0.958419
HERPUD1	473.061	-0.0777723	0.0616073	-1.26239	0.20681	0.455788
HOMER3	304.724	0.169058	0.0732903	2.30669	0.0210722	0.106193
RAD51	195.294	-0.055699	0.0928179	-0.60009	0.548447	0.765784
POLQ	78.0746	-0.113315	0.139763	-0.810764	0.417501	0.666768
PIK3CB	119.496	-0.217541	0.114262	-1.90388	0.056926	0.206274
CYBA	2293.06	0.213458	0.0446313	4.78271	1.72949e-06	7.66787e-05
THOC3	37.8629	-0.299923	0.202919	-1.47804	0.139397	0.357138
HEBP2	763.187	0.0541819	0.0533141	1.01628	0.309497	0.568269
MPHOSPH9	62.815	-0.289959	0.1582	-1.83287	0.0668218	0.227016
PLEKHA5	64.4991	-0.0250042	0.149641	-0.167094	0.867296	0.945901
PRSS8	286.645	0.208808	0.0831094	2.51245	0.0119897	0.0728837
SIKE1	171.658	-0.0526769	0.0971667	-0.542129	0.58773	0.793714
RRP12	352.267	-0.054929	0.0698334	-0.786572	0.431532	0.677878
FNIP2	45.9713	-0.230397	0.186249	-1.23704	0.216073	0.46621
MSMO1	293.622	-0.0453721	0.0820937	-0.552687	0.580478	0.788925
TTC17	227.298	0.179881	0.0810026	2.22068	0.0263724	0.124011
ALX4	0	NA	NA	NA	NA	NA
FSTL4	1.05651	-0.485376	1.18803	-0.408556	0.682866	NA
FOXN3	124.862	0.259248	0.118389	2.18979	0.0285394	0.130539
METTL24	0.0969706	-0.273387	3.16075	-0.0864945	0.931073	NA
AKR7A2	960.295	0.121476	0.044665	2.71971	0.00653398	0.0477592
MRTO4	373.306	-0.0412599	0.0780935	-0.52834	0.597264	0.798638
NNAT	0	NA	NA	NA	NA	NA
USE1	139.831	0.164086	0.10592	1.54916	0.121344	0.328165
MCF2L2	4.52505	0.235097	0.549243	0.428038	0.668623	NA
NRIP2	0	NA	NA	NA	NA	NA
LAMA3	16.0917	-0.109354	0.297414	-0.367683	0.71311	NA
AP5M1	103.526	-0.270556	0.122733	-2.20442	0.0274947	0.127616
ANAPC4	241.676	0.0409207	0.078852	0.518956	0.603791	0.802655
KCNQ1	56.0854	0.311015	0.188898	1.64647	0.0996676	0.291478
TRAPPC3	855.914	0.0354337	0.0484779	0.730925	0.464825	0.702591
THRAP3	989.183	0.073622	0.0484062	1.52092	0.12828	0.339489
PHPT1	169.877	0.229212	0.0930678	2.46285	0.0137838	0.080304
ENTPD2	195.98	0.142934	0.0944731	1.51296	0.130289	0.342297
LY75	0.0969706	-0.273387	3.16075	-0.0864945	0.931073	NA
ARID4B	305.285	0.124384	0.0972476	1.27904	0.200881	0.447668
OPN3	9.00618	0.189751	0.406616	0.466657	0.640745	NA
SDCCAG8	420.347	-0.0259938	0.0642215	-0.404753	0.685659	0.851826
PTPRN	0.523445	-0.246192	1.64405	-0.149747	0.880964	NA
HHAT	11.0707	0.247815	0.373573	0.663363	0.507098	NA
KIF1B	188.796	0.0643048	0.0903057	0.712079	0.476416	0.71168
FOXC1	891.089	0.238566	0.0647869	3.68231	0.000231128	0.00396718
TBC1D22A	208.705	0.151059	0.0887054	1.70293	0.0885821	0.273291
SYNE2	153.946	0.249556	0.129981	1.91994	0.0548653	0.201864
PLEKHH1	68.6077	0.132581	0.150509	0.880886	0.378379	0.635224
ATP9A	126.73	-0.0240929	0.108891	-0.221256	0.824893	0.924843
SPO11	0.0843523	-0.273387	3.16075	-0.0864945	0.931073	NA
CBLN4	0.292982	0.880768	2.06116	0.427316	0.669149	NA
CHRDL2	0.286109	0.880768	2.0746	0.424548	0.671166	NA
FAM168A	151.003	0.0612251	0.101578	0.602738	0.546683	0.76509
RELT	100.611	-0.17762	0.119478	-1.48663	0.137112	0.353747
GALC	0.0868073	-0.273387	3.16075	-0.0864945	0.931073	NA
NOP58	1976.2	-0.069374	0.0469561	-1.47742	0.139563	0.35735
SZRD1	1055.06	-0.025848	0.0476113	-0.542897	0.587201	0.793273
KCNH2	102.118	-0.00772563	0.120703	-0.0640053	0.948966	0.978448
CUL1	570.88	0.0606941	0.0595061	1.01996	0.307746	0.566866
FAM114A2	85.7254	0.0671213	0.132416	0.506897	0.612227	0.807698
CYFIP2	340.966	0.00346638	0.076889	0.0450829	0.964041	0.98449
TAB2	285.102	0.0671263	0.0772981	0.868409	0.385171	0.640238
GINM1	204.624	-0.152664	0.0961019	-1.58857	0.112159	0.312945
EIF2AK2	152.031	-0.0984259	0.1037	-0.949141	0.342549	0.602959
USP36	581.474	0.0185575	0.0659193	0.281519	0.778312	0.901489
KMT2C	62.7933	0.13925	0.155699	0.894355	0.371132	0.627593
MCOLN3	49.5862	0.331621	0.179499	1.84748	0.064678	0.223099
CCDC85A	0	NA	NA	NA	NA	NA
PUM2	389.162	-0.0308599	0.0636183	-0.485079	0.627621	0.816746
MRPL43	1560.74	0.0248697	0.0417301	0.595966	0.551198	0.767387
ITIH4	3.43398	-0.0228002	0.651655	-0.0349882	0.972089	NA
ITIH1	0.370664	0.880768	2.07811	0.423831	0.671689	NA
HPF1	442.476	0.0498762	0.0630652	0.790867	0.429022	0.677269
ZFR	218.126	0.0151238	0.101939	0.148362	0.882057	0.949978
ZNF280C	25.5645	-0.706358	0.247962	-2.84866	0.00439039	0.0355535
NPFFR2	0.101192	0.880754	3.16075	0.278654	0.78051	NA
PHF21B	0.0868073	-0.273387	3.16075	-0.0864945	0.931073	NA
TRAF1	8.85543	0.343852	0.404413	0.85025	0.395186	NA
RC3H2	245.905	-0.0892438	0.0846532	-1.05423	0.291778	0.550886
IL17RB	91.978	-0.0371523	0.129755	-0.286327	0.774628	0.899853
TRAF3IP2	101.512	0.199988	0.127379	1.57002	0.11641	0.320547
GYG2	0.538923	-0.62781	1.65932	-0.378354	0.705167	NA
DCBLD2	3147.31	-0.265476	0.0470245	-5.64549	1.64714e-08	1.73524e-06
SERPINB3	0.101192	0.880754	3.16075	0.278654	0.78051	NA
SOAT1	148.31	-0.21401	0.101046	-2.11795	0.0341796	0.147218
PKP2	100.355	-0.312371	0.123815	-2.52289	0.0116396	0.0713389
MSH4	1.91732	-1.65697	0.967246	-1.71308	0.0866975	NA
F7	0.101192	0.880754	3.16075	0.278654	0.78051	NA
GDI2	1213.57	-0.0493255	0.0433056	-1.13901	0.254698	0.511133
PRDM1	5.88878	0.727205	0.491552	1.47941	0.139032	NA
ATG5	351.677	-0.0509207	0.0673367	-0.756211	0.449522	0.691596
TMCC3	27.17	-0.0906454	0.236981	-0.382501	0.70209	0.861243
PITHD1	560.596	-0.0202817	0.062355	-0.325262	0.744983	0.884565
MTA3	156.307	-0.109181	0.10673	-1.02296	0.306326	0.565322
USP13	202.006	0.0522309	0.0870185	0.600227	0.548355	0.765784
ATP11B	115.459	-0.345456	0.114101	-3.02762	0.00246485	0.023411
LAMC2	51.28	-0.0493713	0.180225	-0.273942	0.784129	0.905304
CDK14	30.5547	-0.352718	0.229149	-1.53925	0.123744	0.332463
SEC61A1	1650.72	-0.0981334	0.0435588	-2.2529	0.0242658	0.117621
PPP1R12A	290.837	-0.0655021	0.0761016	-0.860718	0.389393	0.643738
RASGRF1	11.2419	0.425142	0.357342	1.18973	0.234152	NA
CAMK2B	6.02218	0.780886	0.514208	1.51862	0.128859	NA
CROCC	153.699	0.128082	0.103755	1.23447	0.217028	0.467303
POLR3E	295.334	0.0351299	0.0802482	0.437766	0.661556	0.838611
ATP2B4	106.231	-0.226855	0.125105	-1.81331	0.0697838	0.233487
ZC3H11A	0	NA	NA	NA	NA	NA
RIOK2	198.065	-0.0848919	0.0895788	-0.947678	0.343293	0.603589
YIPF1	128.141	0.115625	0.106572	1.08495	0.277945	0.537495
NDC1	639.848	-0.141841	0.0547733	-2.5896	0.00960884	0.0628446
DGKG	36.7825	0.256377	0.208782	1.22796	0.21946	0.470736
FLYWCH1	301.741	-0.156489	0.0727413	-2.15131	0.0314518	0.139552
UNKL	178.734	-0.0817046	0.0944165	-0.865363	0.38684	0.641429
TBXAS1	16.9065	-0.207485	0.299898	-0.691852	0.48903	0.722601
PARP12	138.552	0.192508	0.106584	1.80617	0.0708923	0.235887
ALDH18A1	688.66	-0.0807918	0.0537325	-1.50359	0.132686	0.346753
TARBP1	86.4374	0.2342	0.130044	1.80093	0.0717137	0.237934
GATB	194.355	0.0335389	0.0894628	0.374892	0.707741	0.864114
MXD1	33.3522	0.347002	0.206439	1.68089	0.0927838	0.279831
CDK17	25.9181	-0.444292	0.236247	-1.88062	0.0600234	0.212618
DNAJC25	62.5026	-0.110621	0.159588	-0.693165	0.488206	0.721778
SLC2A3	81.2035	0.134025	0.1552	0.863561	0.387829	0.641983
PSD	93.9994	0.245554	0.130564	1.88072	0.0600095	0.212618
CTDP1	218.143	-0.189493	0.0908689	-2.08535	0.0370376	0.15522
YBX3	3331.19	0.0277139	0.0310504	0.892545	0.372101	0.628266
STYK1	13.0609	0.213072	0.338467	0.629521	0.529008	NA
WNK1	361.379	-0.165859	0.0755866	-2.1943	0.0282141	0.129283
RPS17P5	2.84049	0.0992414	0.719157	0.137997	0.890243	NA
CCAR1	777.111	-0.0407154	0.0582188	-0.699352	0.484332	0.718366
OGFR	825.114	-0.0607978	0.0498554	-1.21948	0.222661	0.474715
GNA15	4.94693	0.843133	0.58491	1.44147	0.149451	NA
CREB3L3	3.21096	0.538046	0.664541	0.809651	0.418141	NA
PIGV	129.267	0.130809	0.111466	1.17353	0.240584	0.496475
PTPRU	13.0246	-0.0282232	0.355195	-0.0794585	0.936668	NA
SNRNP40	392.312	-0.564678	0.071744	-7.87073	3.52564e-15	2.13078e-12
RIMBP2	0.198163	0.30369	2.48433	0.122242	0.902707	NA
COL11A1	0.266974	-1.39473	2.08357	-0.669397	0.503242	NA
QSER1	165.197	-0.185246	0.104995	-1.76433	0.0776756	0.252034
MPC1	143.835	-0.218237	0.115076	-1.89646	0.0578987	0.208457
ACAA1	407.849	0.0605846	0.0659532	0.9186	0.358305	0.616264
BCAT1	0.305601	0.880768	2.03772	0.432232	0.665573	NA
HDAC7	107.729	0.140671	0.1198	1.17421	0.240309	0.496475
LZTS1	23.6158	0.111585	0.245797	0.453972	0.649849	0.831075
PRDM6	2.61682	0.419651	0.758726	0.553099	0.580196	NA
WNT8A	0.107438	0.880754	3.16075	0.278654	0.78051	NA
SPAG4	32.796	0.436944	0.209028	2.09036	0.0365855	0.153831
NCKAP1	166.456	-0.383672	0.0960999	-3.99243	6.53998e-05	0.00145329
MRPS35	656.722	-0.104088	0.0559877	-1.85912	0.0630107	0.219696
GUCY1B1	0	NA	NA	NA	NA	NA
SFSWAP	632.525	-0.0354912	0.0568801	-0.623964	0.532651	0.754748
TNK2	198.107	0.110295	0.0961553	1.14705	0.251362	0.507659
MON2	68.9423	-0.0563496	0.14683	-0.383774	0.701146	0.860453
CDH3	1004.34	0.0983791	0.0673371	1.46099	0.144017	0.363302
ARSF	0	NA	NA	NA	NA	NA
GPBP1	519.098	0.00769588	0.0575858	0.133642	0.893686	0.955867
DGAT2	34.2982	0.0875051	0.211289	0.414148	0.678766	0.848864
ZNF112	8.03305	0.194533	0.418325	0.46503	0.64191	NA
CS	1613.17	-0.0220954	0.0392799	-0.562512	0.573767	0.784727
LTK	61.4432	0.362083	0.169805	2.13235	0.0329783	0.14377
MRPS24	0.094319	0.880754	3.16075	0.278654	0.78051	NA
ELMO2	97.4869	-0.00414522	0.122609	-0.0338086	0.97303	0.988663
WAPL	400.723	-0.0255628	0.0631433	-0.404838	0.685597	0.851826
VMP1	1127.1	0.207121	0.0510825	4.05465	5.02103e-05	0.0011695
APPBP2	251.575	0.0539723	0.0812493	0.66428	0.506511	0.73605
POLD1	407.415	0.027476	0.0677902	0.405309	0.68525	0.851826
SEZ6	0.0843523	-0.273387	3.16075	-0.0864945	0.931073	NA
EIF4B	588.355	-0.334669	0.068256	-4.90315	9.43136e-07	4.76801e-05
SLC6A16	1.57374	0.29633	0.939481	0.315419	0.752443	NA
BICRA	112.918	0.0888659	0.120564	0.737084	0.461071	0.699496
SPHK2	105.722	-0.0110407	0.121129	-0.0911482	0.927375	0.9688
RPL18	21374	0.134512	0.026016	5.17037	2.33636e-07	1.54186e-05
CA11	308.441	0.343248	0.0838631	4.09296	4.25904e-05	0.00102315
ISOC2	487.532	0.0476844	0.0584581	0.815703	0.41467	0.664706
U2AF2	1891.22	-0.0363144	0.0433323	-0.838045	0.402006	0.65375
EPN1	688.809	0.0551538	0.0547	1.0083	0.313312	0.571437
MED29	257.851	0.0011545	0.0786683	0.0146756	0.988291	0.995225
AHRR	5.84827	-0.557203	0.525133	-1.06107	0.288658	NA
GSC2	0	NA	NA	NA	NA	NA
ZNF275	69.7286	-0.275279	0.156264	-1.76163	0.0781323	0.252944
MTMR1	140.585	-0.206071	0.110931	-1.85765	0.0632185	0.220166
GPC1	1095.02	-0.0894367	0.0487703	-1.83383	0.0666786	0.226798
ADCK1	72.0433	0.127159	0.139659	0.910496	0.362561	0.620151
HAGH	434.521	0.13701	0.0748409	1.83068	0.0671481	0.227923
RNF4	651.931	-0.0427054	0.0558087	-0.76521	0.444147	0.688278
CASP8	45.2813	-0.337094	0.179111	-1.88204	0.0598305	0.212465
LIMCH1	48.5848	0.375	0.175379	2.13822	0.0324986	0.142273
INTS13	388.948	-0.0830762	0.0678112	-1.22511	0.220534	0.472357
TM7SF3	347.541	-0.168839	0.0789909	-2.13745	0.0325612	0.142492
DLX3	0.289628	-0.273382	2.06766	-0.132218	0.894812	NA
SPA17	87.8155	0.0584987	0.13663	0.428153	0.668539	0.842753
TSPAN32	0	NA	NA	NA	NA	NA
CCN5	0	NA	NA	NA	NA	NA
DMRT3	0.0843523	-0.273387	3.16075	-0.0864945	0.931073	NA
ST3GAL6	93.3886	0.0903232	0.125534	0.71951	0.471827	0.707744
ATP2C2	37.3862	0.167323	0.200659	0.833866	0.404357	0.655317
NGFR	63.9933	0.129113	0.147574	0.874899	0.381629	0.636769
CDON	50.4415	0.138408	0.17648	0.78427	0.432882	0.678763
TAF2	200.697	-0.444885	0.0993576	-4.47762	7.54807e-06	0.000259505
HIPK2	546.6	0.0567732	0.0636358	0.892158	0.372308	0.628431
TNPO3	561.888	0.0225588	0.0657117	0.343299	0.731374	0.877114
BORCS8-MEF2B	0	NA	NA	NA	NA	NA
RFXANK	409.288	0.221261	0.0692726	3.19407	0.00140283	0.0154151
TMEM161A	622.833	0.134142	0.0542247	2.47382	0.0133676	0.0786777
LPAR2	218.306	0.258063	0.084123	3.06769	0.0021572	0.0211719
CTSA	1160.48	0.143479	0.0453163	3.16617	0.00154461	0.0163926
SUGP2	461.604	0.0593716	0.0682532	0.869873	0.38437	0.63954
SLC12A2	134.4	-0.303408	0.107416	-2.82461	0.00473384	0.0375925
SNX24	51.7844	-0.174891	0.169311	-1.03295	0.301625	0.56081
EYA2	0	NA	NA	NA	NA	NA
CNN2	1868.9	-0.0326428	0.0376029	-0.868092	0.385344	0.640363
ABCA7	583.155	0.15905	0.057309	2.77531	0.00551487	0.0421339
SNCAIP	1.25143	-0.400536	1.09237	-0.366667	0.713867	NA
DDX20	126.809	-0.308664	0.110473	-2.79403	0.00520561	0.0404712
BTBD1	192.193	-0.285642	0.092367	-3.09247	0.001985	0.0198035
FAR2	35.3159	-0.132666	0.21048	-0.6303	0.528498	0.751465
BCAS1	5.10586	0.240326	0.579713	0.41456	0.678464	NA
POU1F1	0	NA	NA	NA	NA	NA
CHI3L2	0.374729	1.33053	1.92077	0.692707	0.488494	NA
SBNO2	408.293	0.103413	0.0638274	1.62021	0.105188	0.301893
PMS1	157.032	0.0518671	0.106292	0.487969	0.625572	0.815847
HMG20B	1319.24	0.209848	0.0450578	4.6573	3.20383e-06	0.000130924
CALCRL	3.09836	0.0976678	0.658792	0.148253	0.882143	NA
TAF11	343.728	-0.00145464	0.0741436	-0.0196193	0.984347	0.993606
[truncated: 59,757 more rows]

## Sheet: Target5
Gene_name	baseMean	log2FoldChange	lfcSE	stat	pvalue	padj
[truncated: 60,664 more rows]
