# Supplementary material for: Whole-genome functional characterization of RE1 silencers using a modified massively parallel reporter assay
Source: Cell Genom. 2022 Dec 16;3(1):100234. doi: 10.1016/j.xgen.2022.100234 (PMC9903721; doi:10.1016/j.xgen.2022.100234)
Supplement: Table S14. Results of allelic skew, related to Figure 6 [file mmc15.zip]

Archive with 1 entries (1 files):
- xgen_100234_mmc15.tsv
