# Supplementary material for: Whole-genome functional characterization of RE1 silencers using a modified massively parallel reporter assay
Source: Cell Genom. 2022 Dec 16;3(1):100234. doi: 10.1016/j.xgen.2022.100234 (PMC9903721; doi:10.1016/j.xgen.2022.100234)
Supplement: Table S14. Results of allelic skew, related to Figure 6 [file mmc15.zip › xgen_100234_mmc15.tsv]

celltype	id	enhancer	silencer	chromosome	position	SNP	window	Ref_log2FC	Scr_log2FC	LogSkew	Skew_logP	Skew_logFDR	maf	score_r	score_a	DBS
GM12878	En02^1:101765484:A:G:R:wP101	En02	1:101765484:A:G:R:wP101	1	101765484	1:101765484:A:G	101	NA	-0.482005621220299	NA	0	NA	<1	18.1633	17.2041	-0.959199999999999
GM12878	En02^1:101765491:T:A:R:wP108	En02	1:101765491:T:A:R:wP108	1	101765491	1:101765491:T:A	108	NA	-0.810790731335299	NA	0	NA	>5	18.1633	12.3571	-5.8062
GM12878	En02^1:10490799:G:A:R:wP81	En02	1:10490799:G:A:R:wP81	1	10490799	1:10490799:G:A	81	5.22924963038438	5.18599657517897	-0.0432530552054082	0.0378703260753084	0.0178026716962375	>5	8.70408	8.70408	0
GM12878	En02^1:10490811:C:T:R:wP93	En02	1:10490811:C:T:R:wP93	1	10490811	1:10490811:C:T	93	5.22924963038438	4.87991195965887	-0.349337670725511	0.681067675287367	0.33672035437788	<1	8.70408	4.71429	-3.98979
GM12878	En02^1:105394969:G:A:R:wP80	En02	1:105394969:G:A:R:wP80	1	105394969	1:105394969:G:A	80	-0.0379829348034531	0.327835985582652	0.365818920386105	0.181296131761569	NA	<1	19.7449	19.7449	0
GM12878	En02^1:1057812:G:A:R:wP112	En02	1:1057812:G:A:R:wP112	1	1057812	1:1057812:G:A	112	-0.101199919085402	0.3670586865553	0.468258605640702	0.719427170458534	NA	>1	7.86735	7.86735	0
GM12878	En02^1:109235115:G:C:R:wP76	En02	1:109235115:G:C:R:wP76	1	109235115	1:109235115:G:C	76	-0.0428928197021692	-0.0488494252096592	-0.00595660550749003	0.292958308306014	NA	<1	5.76531	5.76531	0
GM12878	En02^1:110316432:C:T:R:wP109	En02	1:110316432:C:T:R:wP109	1	110316432	1:110316432:C:T	109	0.419637348944605	-0.0622387226708554	-0.48187607161546	0.240158168057735	NA	>1	6.16327	9.90816	3.74489
GM12878	En02^1:110316440:A:C:R:wP117	En02	1:110316440:A:C:R:wP117	1	110316440	1:110316440:A:C	117	0.419637348944605	NA	NA	0	NA	>5	6.16327	6.16327	0
GM12878	En02^1:110335041:A:G:R:wP116	En02	1:110335041:A:G:R:wP116	1	110335041	1:110335041:A:G	116	0.292941457593072	1.29009828601351	0.997156828420439	0.427809363533409	0.212860242000477	>1	12.7857	12.7857	0
GM12878	En02^1:110648768:T:C:R:wP78	En02	1:110648768:T:C:R:wP78	1	110648768	1:110648768:T:C	78	-0.450463212508861	-0.688622632617405	-0.238159420108544	0.424903597512337	NA	>1	NA	NA	NA
GM12878	En02^1:110761584:T:C:R:wP78	En02	1:110761584:T:C:R:wP78	1	110761584	1:110761584:T:C	78	0.246258108676317	-0.333683663022111	-0.579941771698428	0.570671780315928	NA	<1	11.7653	11.7653	0
GM12878	En02^1:110882135:A:G:R:wP104	En02	1:110882135:A:G:R:wP104	1	110882135	1:110882135:A:G	104	2.25237957683832	2.2798852822385	0.0275057054001819	0.0345830053662969	0.016430456488844	<1	9.43878	4.35714	-5.08164
GM12878	En02^1:11114040:G:A:R:wP83	En02	1:11114040:G:A:R:wP83	1	11114040	1:11114040:G:A	83	0.578683700546639	0.313220141708638	-0.265463558838001	0.40559366880915	NA	<1	23.7653	23.7653	0
GM12878	En02^1:111289471:T:G:R:wP83	En02	1:111289471:T:G:R:wP83	1	111289471	1:111289471:T:G	83	-0.517451247710976	-0.149699989543106	0.36775125816787	0.0328769240568163	NA	<1	27.602	27.602	0
GM12878	En02^1:112879741:C:A:R:wP120	En02	1:112879741:C:A:R:wP120	1	112879741	1:112879741:C:A	120	0.05199172733434	-0.5071421187329	-0.55913384606724	0.51533535402984	NA	>1	4.66327	4.66327	0
GM12878	En02^1:113061654:C:G:R:wP95	En02	1:113061654:C:G:R:wP95	1	113061654	1:113061654:C:G	95	NA	NA	NA	0	NA	>1	10.4388	15.551	5.1122
GM12878	En02^1:11540317:G:A:R:wP95	En02	1:11540317:G:A:R:wP95	1	11540317	1:11540317:G:A	95	0.37144400484234	1.25994432799033	0.88850032314799	0.0062316096525679	NA	>1	30.5306	24.7653	-5.7653
GM12878	En02^1:115603340:C:G:R:wP111	En02	1:115603340:C:G:R:wP111	1	115603340	1:115603340:C:G	111	NA	-0.559423584091794	NA	0	NA	>5	27.8571	26.7857	-1.0714
GM12878	En02^1:115603504:C:T:R:wP121	En02	1:115603504:C:T:R:wP121	1	115603504	1:115603504:C:T	121	NA	-0.742613774151506	NA	0	NA	>5	7.60204	7.60204	0
GM12878	En02^1:116961286:G:T:R:wP82	En02	1:116961286:G:T:R:wP82	1	116961286	1:116961286:G:T	82	4.42395265815548	3.27921465449027	-1.14473800366521	0.83144367751928	0.407506480117907	<1	NA	NA	NA
GM12878	En02^1:116961327:T:G:R:wP123	En02	1:116961327:T:G:R:wP123	1	116961327	1:116961327:T:G	123	4.42395265815548	3.40843689047975	-1.01551576767574	1.10157618993639	0.538759055098107	>5	NA	NA	NA
GM12878	En02^1:117368597:A:G:R:wP76	En02	1:117368597:A:G:R:wP76	1	117368597	1:117368597:A:G	76	0.0469417360554752	0.058703930839316	0.0117621947838408	0.292152267475973	NA	>5	4.5	4.5	0
GM12878	En02^1:117368780:G:C:R:wP116	En02	1:117368780:G:C:R:wP116	1	117368780	1:117368780:G:C	116	NA	-0.621614636627495	NA	0	NA	<1	8.33673	8.33673	0
GM12878	En02^1:11779748:G:C:R:wP79	En02	1:11779748:G:C:R:wP79	1	11779748	1:11779748:G:C	79	-0.0479794147001579	-0.102566769473118	-0.0545873547729604	0.0982394862142773	NA	>1	5.38776	5.38776	0
GM12878	En02^1:11779762:C:T:R:wP93	En02	1:11779762:C:T:R:wP93	1	11779762	1:11779762:C:T	93	-0.0479794147001579	0.856701884111451	0.904681298811609	1.15323408937992	NA	>5	5.38776	0	-5.38776
GM12878	En02^1:11779769:G:A:R:wP100	En02	1:11779769:G:A:R:wP100	1	11779769	1:11779769:G:A	100	-0.0479794147001579	0.0323901917014222	0.0803696064015801	0.0612979673155885	NA	>1	5.38776	7.60204	2.21428
GM12878	En02^1:118080404:C:T:R:wP81	En02	1:118080404:C:T:R:wP81	1	118080404	1:118080404:C:T	81	0.407336210516937	1.66190807369343	1.25457186317649	0.137993853637191	NA	>1	8.73469	8.73469	0
GM12878	En02^1:118080412:A:G:R:wP89	En02	1:118080412:A:G:R:wP89	1	118080412	1:118080412:A:G	89	0.407336210516937	0.577164408976688	0.169828198459751	0.0450332174320031	NA	>5	8.73469	8.73469	0
GM12878	En02^1:118148724:G:T:R:wP87	En02	1:118148724:G:T:R:wP87	1	118148724	1:118148724:G:T	87	0.878406995847813	0.976644252917539	0.0982372570697262	0.0860987925048215	0.0409127406125772	<1	NA	NA	NA
GM12878	En02^1:11906068:A:G:R:wP94	En02	1:11906068:A:G:R:wP94	1	11906068	1:11906068:A:G	94	-0.341500542772007	0.0223006524407652	0.363801195212772	0.714210343192338	NA	>5	0	6.79592	6.79592
GM12878	En02^1:11941374:A:G:R:wP85	En02	1:11941374:A:G:R:wP85	1	11941374	1:11941374:A:G	85	NA	0.606026378703736	NA	0	NA	>5	4.67347	4.67347	0
GM12878	En02^1:11941410:C:T:R:wP121	En02	1:11941410:C:T:R:wP121	1	11941410	1:11941410:C:T	121	NA	0.770609067576864	NA	0	NA	>1	4.67347	4.67347	0
GM12878	En02^1:119471790:G:T:R:wP115	En02	1:119471790:G:T:R:wP115	1	119471790	1:119471790:G:T	115	-1.19363703346728	NA	NA	0	NA	>1	26.1224	26.1224	0
GM12878	En02^1:11959085:G:A:R:wP78	En02	1:11959085:G:A:R:wP78	1	11959085	1:11959085:G:A	78	-0.0838742169650224	-0.242242192473268	-0.158367975508246	0.080175735981611	NA	>5	25.8469	25.8469	0
GM12878	En02^1:11959101:C:A:R:wP94	En02	1:11959101:C:A:R:wP94	1	11959101	1:11959101:C:A	94	-0.0838742169650224	-0.101812025000456	-0.0179378080354331	0.0302023639346211	NA	>1	25.8469	25.6735	-0.173400000000001
GM12878	En02^1:120279971:C:T:R:wP79	En02	1:120279971:C:T:R:wP79	1	120279971	1:120279971:C:T	79	-0.447873394491192	-0.0379428769985626	0.409930517492629	1.00576708669143	NA	<1	4.33673	4.33673	0
GM12878	En02^1:1234648:G:C:R:wP120	En02	1:1234648:G:C:R:wP120	1	1234648	1:1234648:G:C	120	-0.634300810302022	-0.559837582070072	0.0744632282319497	0.355231185000109	NA	>1	24.9898	24.9898	0
GM12878	En02^1:1270453:C:T:R:wP111	En02	1:1270453:C:T:R:wP111	1	1270453	1:1270453:C:T	111	-0.389466588501177	-0.593497731012035	-0.204031142510858	0.272010212203232	NA	>5	27.3163	24.9388	-2.3775
GM12878	En02^1:1342608:G:A:R:wP97	En02	1:1342608:G:A:R:wP97	1	1342608	1:1342608:G:A	97	3.9636563642512	3.92153911415298	-0.0421172500982201	0.142157511468151	0.0686531542010005	<1	NA	NA	NA
GM12878	En02^1:1342612:G:C:R:wP101	En02	1:1342612:G:C:R:wP101	1	1342612	1:1342612:G:C	101	3.9636563642512	3.8705337084741	-0.0931226557771008	0.263056109215001	0.130304639336912	>5	NA	NA	NA
GM12878	En02^1:147737231:A:C:R:wP110	En02	1:147737231:A:C:R:wP110	1	147737231	1:147737231:A:C	110	1.14371539633301	1.46997157323974	0.326256176906725	0.287365891126704	0.141824176239888	>5	0	4.34694	4.34694
GM12878	En02^1:14816452:C:T:R:wP92	En02	1:14816452:C:T:R:wP92	1	14816452	1:14816452:C:T	92	NA	NA	NA	0	NA	>5	4.15306	0	-4.15306
GM12878	En02^1:14816465:T:G:R:wP105	En02	1:14816465:T:G:R:wP105	1	14816465	1:14816465:T:G	105	NA	NA	NA	0	NA	>5	4.15306	0	-4.15306
GM12878	En02^1:149858065:C:G:R:wP105	En02	1:149858065:C:G:R:wP105	1	149858065	1:149858065:C:G	105	-0.0130855554536774	0.348028109380061	0.361113664833739	0.294761113757219	NA	<1	5.87755	0	-5.87755
GM12878	En02^1:150337289:G:T:R:wP87	En02	1:150337289:G:T:R:wP87	1	150337289	1:150337289:G:T	87	-0.0578001416716934	-0.156677426387642	-0.0988772847159486	0.244916484345535	NA	>5	NA	NA	NA
GM12878	En02^1:15058435:A:T:R:wP79	En02	1:15058435:A:T:R:wP79	1	15058435	1:15058435:A:T	79	0.110045855041266	0.4422580606469	0.332212205605634	0.339556573456338	NA	>5	4.10204	4.10204	0
GM12878	En02^1:15058726:C:A:R:wP105	En02	1:15058726:C:A:R:wP105	1	15058726	1:15058726:C:A	105	0.118751190420792	0.563477790827487	0.444726600406695	0.684160041959595	NA	>5	NA	NA	NA
GM12878	En02^1:151117610:C:G:R:wP80	En02	1:151117610:C:G:R:wP80	1	151117610	1:151117610:C:G	80	0.065629293314974	0.326007576478986	0.260378283164013	0.451382250334132	NA	>5	5.89796	5.89796	0
GM12878	En02^1:151117652:C:T:R:wP122	En02	1:151117652:C:T:R:wP122	1	151117652	1:151117652:C:T	122	0.065629293314974	1.08892049802993	1.02329120471495	0.949545747849181	NA	>5	5.89796	5.89796	0
GM12878	En02^1:151313504:C:T:R:wP113	En02	1:151313504:C:T:R:wP113	1	151313504	1:151313504:C:T	113	0.745030885000368	1.17428095743172	0.429250072431357	0.242839898710956	NA	<1	10.1939	10.1939	0
GM12878	En02^1:151342856:G:A:R:wP103	En02	1:151342856:G:A:R:wP103	1	151342856	1:151342856:G:A	103	0.589350914828271	0.259138394048755	-0.330212520779516	0.588982514179179	NA	<1	11.6531	6.96939	-4.68371
GM12878	En02^1:151707765:G:A:R:wP77	En02	1:151707765:G:A:R:wP77	1	151707765	1:151707765:G:A	77	NA	-0.415276322441627	NA	0	NA	>5	7.21429	7.21429	0
GM12878	En02^1:151762973:G:A:R:wP105	En02	1:151762973:G:A:R:wP105	1	151762973	1:151762973:G:A	105	2.70471186115471	2.79759658887009	0.092884727715377	0.0460218205412087	0.0214524687675389	<1	4.96939	0	-4.96939
GM12878	En02^1:151963182:C:T:R:wP90	En02	1:151963182:C:T:R:wP90	1	151963182	1:151963182:C:T	90	0.731745153058364	1.22259763763894	0.490852484580574	1.08512301246654	NA	>1	18.7245	18.7245	0
GM12878	En02^1:153425072:T:G:R:wP87	En02	1:153425072:T:G:R:wP87	1	153425072	1:153425072:T:G	87	-0.226976653566429	NA	NA	0	NA	>5	28.0306	28.0306	0
GM12878	En02^1:153949553:G:A:R:wP94	En02	1:153949553:G:A:R:wP94	1	153949553	1:153949553:G:A	94	-0.603572594967881	-0.532187303165195	0.0713852918026859	0.101003424881079	NA	<1	6.04082	0	-6.04082
GM12878	En02^1:15455126:C:T:R:wP76	En02	1:15455126:C:T:R:wP76	1	15455126	1:15455126:C:T	76	0.414366883028883	0.125435639621689	-0.288931243407194	0.367770444044127	NA	>5	4.7551	4.7551	0
GM12878	En02^1:154642196:G:A:R:wP80	En02	1:154642196:G:A:R:wP80	1	154642196	1:154642196:G:A	80	0.375785717289736	0.463576118700195	0.087790401410459	0.0112761571860828	NA	<1	NA	NA	NA
GM12878	En02^1:154642224:T:C:R:wP108	En02	1:154642224:T:C:R:wP108	1	154642224	1:154642224:T:C	108	0.375785717289736	0.568268345128298	0.192482627838561	0.497069908095359	NA	>5	NA	NA	NA
GM12878	En02^1:15466357:C:G:R:wP105	En02	1:15466357:C:G:R:wP105	1	15466357	1:15466357:C:G	105	0.307041295049752	0.308706602386395	0.00166530733664322	0.0531093887123179	NA	<1	NA	NA	NA
GM12878	En02^1:155017540:C:T:R:wP89	En02	1:155017540:C:T:R:wP89	1	155017540	1:155017540:C:T	89	0.211817049052271	0.809433732782749	0.597616683730477	0.53942222181235	NA	>1	NA	NA	NA
GM12878	En02^1:155225197:C:G:R:wP116	En02	1:155225197:C:G:R:wP116	1	155225197	1:155225197:C:G	116	0.793249729829244	0.981577542984245	0.188327813155001	0.238487273997173	0.117840030025977	>5	NA	NA	NA
GM12878	En02^1:156084622:G:T:R:wP80	En02	1:156084622:G:T:R:wP80	1	156084622	1:156084622:G:T	80	1.46866137476294	0.49293065456368	-0.975730720199261	0.0936945953579481	NA	>5	7.12245	7.12245	0
GM12878	En02^1:156084670:G:C:R:wP87	En02	1:156084670:G:C:R:wP87	1	156084670	1:156084670:G:C	87	1.93725428891967	NA	NA	0	NA	<1	6.89796	6.89796	0
GM12878	En02^1:15615829:G:C:R:wP121	En02	1:15615829:G:C:R:wP121	1	15615829	1:15615829:G:C	121	0.258913295524906	0.350086763175748	0.0911734676508416	0.100879183114878	NA	>1	10.949	10.949	0
GM12878	En02^1:156353090:G:A:R:wP122	En02	1:156353090:G:A:R:wP122	1	156353090	1:156353090:G:A	122	-0.48572038970575	-0.132291231163429	0.353429158542321	0.283124575808807	NA	>1	11.7857	11.7857	0
GM12878	En02^1:156897359:C:T:R:wP99	En02	1:156897359:C:T:R:wP99	1	156897359	1:156897359:C:T	99	NA	NA	NA	0	NA	<1	12.7959	6.21429	-6.58161
GM12878	En02^1:156897733:C:T:R:wP97	En02	1:156897733:C:T:R:wP97	1	156897733	1:156897733:C:T	97	0.765164771039556	1.28853176560712	0.523366994567568	0.398607243983369	0.197959888113185	>1	NA	NA	NA
GM12878	En02^1:157044058:A:C:R:wP92	En02	1:157044058:A:C:R:wP92	1	157044058	1:157044058:A:C	92	NA	0.41249188190946	NA	0	NA	>5	10.5	13	2.5
GM12878	En02^1:157044062:C:G:R:wP96	En02	1:157044062:C:G:R:wP96	1	157044062	1:157044062:C:G	96	NA	1.47402571790008	NA	0	NA	>1	10.5	8.89796	-1.60204
GM12878	En02^1:157044080:A:C:R:wP114	En02	1:157044080:A:C:R:wP114	1	157044080	1:157044080:A:C	114	NA	1.48894976918762	NA	0	NA	>1	10.5	10.5	0
GM12878	En02^1:15783296:C:G:R:wP124	En02	1:15783296:C:G:R:wP124	1	15783296	1:15783296:C:G	124	-0.0141777310282031	0.472145668997646	0.486323400025849	0.00661831303974446	NA	>1	6.86735	6.86735	0
GM12878	En02^1:157958017:C:T:R:wP121	En02	1:157958017:C:T:R:wP121	1	157958017	1:157958017:C:T	121	NA	-1.30895333059478	NA	0	NA	>1	14.7857	14.7857	0
GM12878	En02^1:160061673:A:G:R:wP115	En02	1:160061673:A:G:R:wP115	1	160061673	1:160061673:A:G	115	-0.149187708208175	-1.20971557517052	-1.06052786696234	0.010569982392795	NA	<1	12.8673	12.8673	0
GM12878	En02^1:16053809:C:T:R:wP89	En02	1:16053809:C:T:R:wP89	1	16053809	1:16053809:C:T	89	1.51649791066131	0.182035781216912	-1.3344621294444	0.743123358005809	NA	>5	4.91837	4.91837	0
GM12878	En02^1:160596149:G:A:R:wP124	En02	1:160596149:G:A:R:wP124	1	160596149	1:160596149:G:A	124	0.915601091947486	0.228648005883498	-0.686953086063989	1.67770301920875	0.792992426587186	>1	NA	NA	NA
GM12878	En02^1:161053409:C:T:R:wP98	En02	1:161053409:C:T:R:wP98	1	161053409	1:161053409:C:T	98	1.33799460467875	1.37696637453178	0.0389717698530245	0.044888987142648	0.0211618729365428	>5	11.1633	0	-11.1633
GM12878	En02^1:161369370:T:C:R:wP81	En02	1:161369370:T:C:R:wP81	1	161369370	1:161369370:T:C	81	1.05141289037339	1.4443049493483	0.392892058974911	0.426755584009215	0.212345719551923	>1	NA	NA	NA
GM12878	En02^1:161369383:A:G:R:wP94	En02	1:161369383:A:G:R:wP94	1	161369383	1:161369383:A:G	94	1.05141289037339	0.83387803419916	-0.217534856174227	0.152622622899274	NA	<1	0	6.34694	6.34694
GM12878	En02^1:161391968:T:C:R:wP99	En02	1:161391968:T:C:R:wP99	1	161391968	1:161391968:T:C	99	0.231926402867729	0.666394989492802	0.434468586625073	0.661661528007846	NA	>1	4.44898	9.13265	4.68367
GM12878	En02^1:161736191:C:A:R:wP110	En02	1:161736191:C:A:R:wP110	1	161736191	1:161736191:C:A	110	-0.490901413791942	1.20531871434101	1.69622012813295	1.34093877634326	0.650738495797718	<1	NA	NA	NA
GM12878	En02^1:16279330:C:T:R:wP79	En02	1:16279330:C:T:R:wP79	1	16279330	1:16279330:C:T	79	0.0947660221917614	0.283625815389533	0.188859793197772	0.0350481247408881	NA	<1	6.60204	6.60204	0
GM12878	En02^1:162852225:C:T:R:wP90	En02	1:162852225:C:T:R:wP90	1	162852225	1:162852225:C:T	90	0.590662943459906	-0.265967894298101	-0.856630837758006	0.395998232048631	NA	>1	12.0714	12.0714	0
GM12878	En02^1:162852232:G:A:R:wP97	En02	1:162852232:G:A:R:wP97	1	162852232	1:162852232:G:A	97	0.590662943459906	0.665638876159688	0.0749759326997822	0.142765829659189	NA	<1	12.0714	7.67347	-4.39793
GM12878	En02^1:16308405:A:G:R:wP116	En02	1:16308405:A:G:R:wP116	1	16308405	1:16308405:A:G	116	0.651049982475267	0.884630362196258	0.233580379720991	0.284157064726767	NA	<1	19	19	0
GM12878	En02^1:16359423:C:T:R:wP124	En02	1:16359423:C:T:R:wP124	1	16359423	1:16359423:C:T	124	0.964085378288356	1.10744804321646	0.143362664928108	0.243687614129634	0.120551688603604	<1	NA	NA	NA
GM12878	En02^1:16359424:C:G:R:wP125	En02	1:16359424:C:G:R:wP125	1	16359424	1:16359424:C:G	125	0.964085378288356	0.339147853838313	-0.624937524450043	0.518982128378726	0.257223609223673	>1	NA	NA	NA
GM12878	En02^1:16382649:T:C:R:wP96	En02	1:16382649:T:C:R:wP96	1	16382649	1:16382649:T:C	96	-0.304971382605521	0.538187996691042	0.843159379296563	0.892845268180487	NA	>5	13.8571	13.8571	0
GM12878	En02^1:16382678:C:G:R:wP125	En02	1:16382678:C:G:R:wP125	1	16382678	1:16382678:C:G	125	-0.304971382605521	0.0804474325434021	0.385418815148923	0.490392817189816	NA	>1	13.8571	13.8571	0
GM12878	En02^1:165897472:C:T:R:wP82	En02	1:165897472:C:T:R:wP82	1	165897472	1:165897472:C:T	82	NA	0.833001140901225	NA	0	NA	>5	6.7449	6.7449	0
GM12878	En02^1:166038842:T:C:R:wP101	En02	1:166038842:T:C:R:wP101	1	166038842	1:166038842:T:C	101	0.614558060536112	-0.153859812685674	-0.768417873221786	0	NA	>5	27.7959	26.8367	-0.959199999999999
GM12878	En02^1:166134457:G:C:R:wP91	En02	1:166134457:G:C:R:wP91	1	166134457	1:166134457:G:C	91	1.03500163611126	0.747684225788108	-0.287317410323153	0.0221702682805993	NA	>5	7.76531	6.69388	-1.07143
GM12878	En02^1:167630925:C:T:R:wP108	En02	1:167630925:C:T:R:wP108	1	167630925	1:167630925:C:T	108	NA	2.22704428772126	NA	0	NA	>1	8.71429	12.3776	3.66331
GM12878	En02^1:167630928:T:C:R:wP111	En02	1:167630928:T:C:R:wP111	1	167630928	1:167630928:T:C	111	NA	0.146611909987065	NA	0	NA	>1	8.71429	9.79592	1.08163
GM12878	En02^1:169565190:A:G:R:wP101	En02	1:169565190:A:G:R:wP101	1	169565190	1:169565190:A:G	101	-0.0300227111248394	-0.447354342366063	-0.417331631241224	0.113951459394565	NA	<1	22.2143	21.2551	-0.959200000000003
GM12878	En02^1:170084238:A:G:R:wP83	En02	1:170084238:A:G:R:wP83	1	170084238	1:170084238:A:G	83	NA	-0.29575749512026	NA	0	NA	>5	25.449	25.449	0
GM12878	En02^1:170738263:G:T:R:wP89	En02	1:170738263:G:T:R:wP89	1	170738263	1:170738263:G:T	89	0.640441159473236	-2.70630702014929	-3.34674817962253	0	NA	<1	21.7857	21.7857	0
GM12878	En02^1:172502340:T:C:R:wP82	En02	1:172502340:T:C:R:wP82	1	172502340	1:172502340:T:C	82	1.82457467944344	NA	NA	0	NA	>5	4.79592	4.79592	0
GM12878	En02^1:173013978:A:G:R:wP81	En02	1:173013978:A:G:R:wP81	1	173013978	1:173013978:A:G	81	-0.733902717430878	NA	NA	0	NA	>1	16.6939	16.6939	0
GM12878	En02^1:173013983:A:T:R:wP86	En02	1:173013983:A:T:R:wP86	1	173013983	1:173013983:A:T	86	-0.733902717430878	-0.624852080498195	0.109050636932684	0	NA	>5	16.6939	16.6939	0
GM12878	En02^1:175507780:C:G:R:wP107	En02	1:175507780:C:G:R:wP107	1	175507780	1:175507780:C:G	107	-0.757143257120744	0.0935464602731992	0.850689717393944	0.605349764024308	NA	>1	20.6531	15.5408	-5.1123
GM12878	En02^1:175526665:A:G:R:wP124	En02	1:175526665:A:G:R:wP124	1	175526665	1:175526665:A:G	124	-0.182665563080706	-0.448250198210709	-0.265584635130002	0.0703190514452404	NA	<1	23.1122	23.1122	0
GM12878	En02^1:175660260:C:T:R:wP105	En02	1:175660260:C:T:R:wP105	1	175660260	1:175660260:C:T	105	1.4768701317723	0.014740969631326	-1.46212916214097	0	NA	>1	16.1531	11.7551	-4.398
GM12878	En02^1:175694989:C:A:R:wP96	En02	1:175694989:C:A:R:wP96	1	175694989	1:175694989:C:A	96	0.533715877201695	-0.754588195531285	-1.28830407273298	0.616937178282668	NA	<1	27.7653	24.4694	-3.2959
GM12878	En02^1:176850216:C:T:R:wP95	En02	1:176850216:C:T:R:wP95	1	176850216	1:176850216:C:T	95	0.303073237024912	-0.273974388845672	-0.577047625870584	0.70528231292606	NA	>5	9.12245	7.7449	-1.37755
GM12878	En02^1:177568390:C:T:R:wP115	En02	1:177568390:C:T:R:wP115	1	177568390	1:177568390:C:T	115	0.280735956160947	-1.0400205576779	-1.32075651383884	0.845838333907771	NA	>5	8.17347	8.17347	0
GM12878	En02^1:177568390:C:T:R:wP119	En02	1:177568390:C:T:R:wP119	1	177568390	1:177568390:C:T	119	-2.79454512447328	1.0733036151776	3.86784873965087	0	NA	>5	8.17347	8.17347	0
GM12878	En02^1:17878007:A:T:R:wP101	En02	1:17878007:A:T:R:wP101	1	17878007	1:17878007:A:T	101	0.245560518160017	-0.197307102796269	-0.442867620956286	0.679551026315826	NA	>1	13.5102	11.4898	-2.0204
GM12878	En02^1:17878011:T:C:R:wP105	En02	1:17878011:T:C:R:wP105	1	17878011	1:17878011:T:C	105	0.245560518160017	-0.354851692036384	-0.600412210196401	0.508210015993089	NA	>5	13.5102	6.76531	-6.74489
GM12878	En02^1:17896534:T:A:R:wP105	En02	1:17896534:T:A:R:wP105	1	17896534	1:17896534:T:A	105	0.8194426077136	1.12924545368887	0.309802845975265	0.49098095358269	0.243716678267278	>5	21.4796	14.449	-7.0306
GM12878	En02^1:179253345:C:T:R:wP116	En02	1:179253345:C:T:R:wP116	1	179253345	1:179253345:C:T	116	NA	-0.461877706947675	NA	0	NA	<1	11.7653	11.7653	0
GM12878	En02^1:17959193:A:G:R:wP101	En02	1:17959193:A:G:R:wP101	1	17959193	1:17959193:A:G	101	0.844070696875949	NA	NA	0	NA	>1	19.4694	18.5102	-0.959199999999999
GM12878	En02^1:180602881:A:G:R:wP78	En02	1:180602881:A:G:R:wP78	1	180602881	1:180602881:A:G	78	0.367854744126366	0.98332947412881	0.615474730002444	0.446566650664877	NA	>5	5.36735	5.36735	0
GM12878	En02^1:180602910:G:A:R:wP107	En02	1:180602910:G:A:R:wP107	1	180602910	1:180602910:G:A	107	0.367854744126366	1.37923563200699	1.01138088788063	0.0951766395280487	NA	<1	5.36735	16.4796	11.11225
GM12878	En02^1:180603001:G:A:R:wP119	En02	1:180603001:G:A:R:wP119	1	180603001	1:180603001:G:A	119	0.402449478488818	NA	NA	0	NA	>5	16.4796	16.4796	0
GM12878	En02^1:181258130:G:T:R:wP103	En02	1:181258130:G:T:R:wP103	1	181258130	1:181258130:G:T	103	1.30941493030582	0.78018111904497	-0.52923381126085	0	NA	>5	21.7449	11.8571	-9.8878
GM12878	En02^1:181455143:G:A:R:wP123	En02	1:181455143:G:A:R:wP123	1	181455143	1:181455143:G:A	123	-0.0787900868735693	0.359089789195385	0.437879876068954	0.988210765993616	NA	>5	10.0918	10.0918	0
GM12878	En02^1:181734946:C:T:R:wP87	En02	1:181734946:C:T:R:wP87	1	181734946	1:181734946:C:T	87	0.177415644828547	NA	NA	0	NA	>1	21.3776	21.3776	0
GM12878	En02^1:181734970:C:G:R:wP111	En02	1:181734970:C:G:R:wP111	1	181734970	1:181734970:C:G	111	0.177415644828547	0.652130044641551	0.474714399813004	0.164471544581064	NA	>5	21.3776	16.4694	-4.9082
GM12878	En02^1:182079986:T:G:R:wP119	En02	1:182079986:T:G:R:wP119	1	182079986	1:182079986:T:G	119	0.00632565727803862	-0.527619025668593	-0.533944682946632	0.407595131114817	NA	>5	19.1531	19.1531	0
GM12878	En02^1:182354527:G:A:R:wP109	En02	1:182354527:G:A:R:wP109	1	182354527	1:182354527:G:A	109	-0.0129704336300036	-0.688067490972194	-0.67509705734219	0.515329888707346	NA	>1	8.15306	4.16327	-3.98979
GM12878	En02^1:18246102:G:A:R:wP76	En02	1:18246102:G:A:R:wP76	1	18246102	1:18246102:G:A	76	0.461198289314696	-0.0802783610391038	-0.541476650353799	0.328856034913288	NA	>1	30.4286	30.4286	0
GM12878	En02^1:18246140:T:A:R:wP114	En02	1:18246140:T:A:R:wP114	1	18246140	1:18246140:T:A	114	0.461198289314696	NA	NA	0	NA	>5	30.4286	30.4286	0
GM12878	En02^1:183339985:T:C:R:wP79	En02	1:183339985:T:C:R:wP79	1	183339985	1:183339985:T:C	79	0.313077996895015	-0.80225420649586	-1.11533220339088	0.716656425178917	NA	>5	11.051	11.051	0
GM12878	En02^1:183340007:G:A:R:wP101	En02	1:183340007:G:A:R:wP101	1	183340007	1:183340007:G:A	101	0.313077996895015	-0.443743681884054	-0.75682167877907	0.265744547540592	NA	<1	11.051	12.0102	0.959199999999999
GM12878	En02^1:188197967:G:C:R:wP116	En02	1:188197967:G:C:R:wP116	1	188197967	1:188197967:G:C	116	0.76309599279633	-3.09095047162542	-3.85404646442175	0	NA	<1	19.6429	19.6429	0
GM12878	En02^1:188469015:G:A:R:wP87	En02	1:188469015:G:A:R:wP87	1	188469015	1:188469015:G:A	87	-0.333094724269315	0.403311363293201	0.736406087562516	0.18587124931741	NA	>5	13.6429	13.6429	0
GM12878	En02^1:18980166:G:C:R:wP89	En02	1:18980166:G:C:R:wP89	1	18980166	1:18980166:G:C	89	0.228166781753485	-0.24794308251567	-0.476109864269156	0.0460344876921838	NA	<1	21.3776	21.3776	0
GM12878	En02^1:18980171:G:T:R:wP94	En02	1:18980171:G:T:R:wP94	1	18980171	1:18980171:G:T	94	0.228166781753485	-0.337435395651814	-0.5656021774053	0.0948752473357828	NA	>5	21.3776	18.7959	-2.5817
GM12878	En02^1:1906491:G:T:R:wP116	En02	1:1906491:G:T:R:wP116	1	1906491	1:1906491:G:T	116	-0.33213775002451	0.0336764689054336	0.365814218929943	0.198530085058713	NA	<1	16.3163	16.3163	0
GM12878	En02^1:19239755:A:G:R:wP76	En02	1:19239755:A:G:R:wP76	1	19239755	1:19239755:A:G	76	0.232449524947505	1.17996266766459	0.947513142717082	0.212134505539854	NA	>1	6.06122	6.06122	0
GM12878	En02^1:19239803:G:A:R:wP124	En02	1:19239803:G:A:R:wP124	1	19239803	1:19239803:G:A	124	0.232449524947505	0.216278492520217	-0.0161710324272878	0.0332147577061744	NA	>5	6.06122	6.06122	0
GM12878	En02^1:192946592:C:A:R:wP78	En02	1:192946592:C:A:R:wP78	1	192946592	1:192946592:C:A	78	0.625444868194067	-0.137332010032773	-0.762776878226839	0	NA	>1	4.56122	4.56122	0
GM12878	En02^1:192946609:G:C:R:wP95	En02	1:192946609:G:C:R:wP95	1	192946609	1:192946609:G:C	95	0.625444868194067	0.236284827399115	-0.389160040794952	0	NA	>5	4.56122	0	-4.56122
GM12878	En02^1:195082801:A:C:R:wP120	En02	1:195082801:A:C:R:wP120	1	195082801	1:195082801:A:C	120	-2.21513323729571	0.383928093766888	2.5990613310626	0	NA	>1	14.0102	14.0102	0
GM12878	En02^1:198128284:C:T:R:wP118	En02	1:198128284:C:T:R:wP118	1	198128284	1:198128284:C:T	118	4.59960295193689	NA	NA	0	NA	<1	9.0102	9.0102	0
GM12878	En02^1:20003165:G:T:R:wP92	En02	1:20003165:G:T:R:wP92	1	20003165	1:20003165:G:T	92	-0.165286787596973	-0.0866404480604377	0.078646339536535	0.190665392756787	NA	<1	8.61224	6.20408	-2.40816
GM12878	En02^1:200466223:T:C:R:wP101	En02	1:200466223:T:C:R:wP101	1	200466223	1:200466223:T:C	101	0.342966747500669	-0.156717720747238	-0.499684468247907	1.00889711825383	NA	>5	12.6327	11.6735	-0.959199999999999
GM12878	En02^1:201430611:G:C:R:wP103	En02	1:201430611:G:C:R:wP103	1	201430611	1:201430611:G:C	103	1.27525086610275	NA	NA	0	NA	<1	18.051	11.8469	-6.2041
GM12878	En02^1:202045406:A:C:R:wP112	En02	1:202045406:A:C:R:wP112	1	202045406	1:202045406:A:C	112	0.0198578532258673	-1.04863931408841	-1.06849716731428	0.493438295789694	NA	>1	6.38776	6.38776	0
GM12878	En02^1:204096863:A:G:R:wP85	En02	1:204096863:A:G:R:wP85	1	204096863	1:204096863:A:G	85	0.423879316901065	1.56799588755538	1.14411657065432	2.2712434607431	NA	>1	6.95918	6.95918	0
GM12878	En02^1:204096897:G:A:R:wP119	En02	1:204096897:G:A:R:wP119	1	204096897	1:204096897:G:A	119	0.423879316901065	0.60492615188016	0.181046834979095	0.0914955532549488	NA	>1	8.0102	5.63265	-2.37755
GM12878	En02^1:204096897:G:A:R:wP91	En02	1:204096897:G:A:R:wP91	1	204096897	1:204096897:G:A	91	1.26003739894636	0.287914086871294	-0.972123312075067	0.661206911734684	0.327695724236712	>1	8.0102	5.63265	-2.37755
GM12878	En02^1:204223382:G:T:R:wP103	En02	1:204223382:G:T:R:wP103	1	204223382	1:204223382:G:T	103	-0.151712974732964	-0.977880252822222	-0.826167278089258	0.645244509718093	NA	>1	NA	NA	NA
GM12878	En02^1:204269091:G:A:R:wP102	En02	1:204269091:G:A:R:wP102	1	204269091	1:204269091:G:A	102	1.49235334111959	-0.0361082653468305	-1.52846160646642	1.05352517068159	NA	>1	5.31633	0	-5.31633
GM12878	En02^1:204415717:G:T:R:wP103	En02	1:204415717:G:T:R:wP103	1	204415717	1:204415717:G:T	103	0.435562419101118	0.831499553951365	0.395937134850247	0.486471781507071	NA	>1	5.45918	0	-5.45918
GM12878	En02^1:204797891:C:G:R:wP118	En02	1:204797891:C:G:R:wP118	1	204797891	1:204797891:C:G	118	-0.444264684141367	NA	NA	0	NA	>1	8.2551	8.2551	0
GM12878	En02^1:204806823:T:G:R:wP123	En02	1:204806823:T:G:R:wP123	1	204806823	1:204806823:T:G	123	-0.129866089606961	1.57979257403343	1.70965866364039	0.0647349638725972	NA	>5	24.7143	24.7143	0
GM12878	En02^1:205023316:T:C:R:wP102	En02	1:205023316:T:C:R:wP102	1	205023316	1:205023316:T:C	102	0.133875167424115	0.188663844254677	0.0547886768305618	0.074004008069599	NA	>5	21.6735	19.4592	-2.2143
GM12878	En02^1:205023316:T:C:R:wP78	En02	1:205023316:T:C:R:wP78	1	205023316	1:205023316:T:C	78	-0.205648133950554	0.0893437544016366	0.294991888352191	0.564902714373495	NA	>5	21.6735	19.4592	-2.2143
GM12878	En02^1:205023349:C:T:R:wP111	En02	1:205023349:C:T:R:wP111	1	205023349	1:205023349:C:T	111	-0.205648133950554	0.284178933568921	0.489827067519476	0.0884247571563687	NA	>5	4.78571	21.6735	16.88779
GM12878	En02^1:205626816:C:T:R:wP118	En02	1:205626816:C:T:R:wP118	1	205626816	1:205626816:C:T	118	0.350800611954348	-0.228378681965697	-0.579179293920044	0.514201859859034	NA	<1	8.47959	8.47959	0
GM12878	En02^1:205778203:T:C:R:wP79	En02	1:205778203:T:C:R:wP79	1	205778203	1:205778203:T:C	79	-0.616791419683237	-0.206235517039062	0.410555902644175	0	NA	<1	5.22449	5.22449	0
GM12878	En02^1:206224583:C:T:R:wP117	En02	1:206224583:C:T:R:wP117	1	206224583	1:206224583:C:T	117	-0.00849367988448733	-0.292885544049007	-0.28439186416452	0.0793100741066531	NA	<1	11.949	11.949	0
GM12878	En02^1:206589888:T:A:R:wP101	En02	1:206589888:T:A:R:wP101	1	206589888	1:206589888:T:A	101	-0.18168772482852	-0.817845151587146	-0.636157426758626	0.138837004085978	NA	>5	9.56122	11.5816	2.02038
GM12878	En02^1:207247781:G:A:R:wP76	En02	1:207247781:G:A:R:wP76	1	207247781	1:207247781:G:A	76	-0.249111436737216	-0.133710678222825	0.11540075851439	0	NA	<1	19.2959	19.2959	0
GM12878	En02^1:209415062:G:C:R:wP109	En02	1:209415062:G:C:R:wP109	1	209415062	1:209415062:G:C	109	0.48859035437288	0.18425252214215	-0.30433783223073	0.329296428888821	NA	>5	16.1327	11.3571	-4.7756
GM12878	En02^1:2105878:G:A:R:wP85	En02	1:2105878:G:A:R:wP85	1	2105878	1:2105878:G:A	85	0.182881009713493	0.499253645764643	0.31637263605115	0.517327692105192	NA	>5	5.89796	5.89796	0
GM12878	En02^1:210900156:G:T:R:wP120	En02	1:210900156:G:T:R:wP120	1	210900156	1:210900156:G:T	120	-0.225462319050569	-0.988855034712686	-0.763392715662118	0.291869711815206	NA	>1	27.9592	27.9592	0
GM12878	En02^1:210900160:G:A:R:wP124	En02	1:210900160:G:A:R:wP124	1	210900160	1:210900160:G:A	124	-0.225462319050569	0.114728354808135	0.340190673858703	0.330233253491211	NA	>5	27.9592	27.9592	0
GM12878	En02^1:21112990:G:A:R:wP82	En02	1:21112990:G:A:R:wP82	1	21112990	1:21112990:G:A	82	NA	NA	NA	0	NA	<1	8.56122	8.56122	0
GM12878	En02^1:211829478:T:C:R:wP91	En02	1:211829478:T:C:R:wP91	1	211829478	1:211829478:T:C	91	-0.119409807640589	-0.596790260167219	-0.47738045252663	0.224939821031733	NA	>1	18.3265	16.3469	-1.9796
GM12878	En02^1:212321138:A:G:R:wP118	En02	1:212321138:A:G:R:wP118	1	212321138	1:212321138:A:G	118	-0.0397161484123033	0.737100090799626	0.776816239211929	0.603223929610209	NA	<1	NA	NA	NA
GM12878	En02^1:212588147:C:T:R:wP123	En02	1:212588147:C:T:R:wP123	1	212588147	1:212588147:C:T	123	0.897732884335051	1.50624223747742	0.608509353142372	0.145244381422115	NA	>1	5	5	0
GM12878	En02^1:212841289:T:C:R:wP80	En02	1:212841289:T:C:R:wP80	1	212841289	1:212841289:T:C	80	0.187546011148127	0.462536030380928	0.274990019232801	0.972285878847318	NA	<1	6.14286	6.14286	0
GM12878	En02^1:212851054:T:G:R:wP86	En02	1:212851054:T:G:R:wP86	1	212851054	1:212851054:T:G	86	-0.265303538936493	-0.779755124584357	-0.514451585647863	0.394458038459666	NA	>1	6.5	6.5	0
GM12878	En02^1:212851057:G:A:R:wP89	En02	1:212851057:G:A:R:wP89	1	212851057	1:212851057:G:A	89	-0.265303538936493	-0.0912542747118042	0.174049264224689	0.129622687692082	NA	<1	6.5	6.5	0
GM12878	En02^1:212851089:C:G:R:wP121	En02	1:212851089:C:G:R:wP121	1	212851089	1:212851089:C:G	121	-0.265303538936493	NA	NA	0	NA	>1	6.5	6.5	0
GM12878	En02^1:213855302:T:G:R:wP91	En02	1:213855302:T:G:R:wP91	1	213855302	1:213855302:T:G	91	0.342658541051503	-0.238084453215583	-0.580742994267086	0.260806128782821	NA	<1	5.93878	8.85714	2.91836
GM12878	En02^1:213855331:C:A:R:wP120	En02	1:213855331:C:A:R:wP120	1	213855331	1:213855331:C:A	120	0.342658541051503	-0.950465540083333	-1.29312408113484	0.769308942172814	NA	>5	5.93878	5.93878	0
GM12878	En02^1:214755440:G:A:R:wP117	En02	1:214755440:G:A:R:wP117	1	214755440	1:214755440:G:A	117	-0.40634849029883	0.117680901635615	0.524029391934445	1.06088050899003	NA	>5	9.43878	9.43878	0
GM12878	En02^1:21581765:C:T:R:wP81	En02	1:21581765:C:T:R:wP81	1	21581765	1:21581765:C:T	81	0.41883282544397	0.0668328489544124	-0.351999976489557	0.471321215454012	NA	>5	8.45918	8.45918	0
GM12878	En02^1:21664279:C:T:R:wP93	En02	1:21664279:C:T:R:wP93	1	21664279	1:21664279:C:T	93	-0.249090979250506	0.011910890333421	0.261001869583927	0.346793838554207	NA	>5	7.87755	6.68367	-1.19388
GM12878	En02^1:21817447:C:T:R:wP122	En02	1:21817447:C:T:R:wP122	1	21817447	1:21817447:C:T	122	0.0715185191269242	0.558376217157774	0.48685769803085	0.145497858354068	NA	<1	NA	NA	NA
GM12878	En02^1:21921104:A:G:R:wP80	En02	1:21921104:A:G:R:wP80	1	21921104	1:21921104:A:G	80	0.606505623699041	0.00450993643583074	-0.60199568726321	0.133477492485483	NA	<1	13.8061	13.8061	0
GM12878	En02^1:21974605:G:C:R:wP116	En02	1:21974605:G:C:R:wP116	1	21974605	1:21974605:G:C	116	0.00025758294980264	0.392362603866778	0.392105020916976	0.428174823691628	NA	<1	26.7041	26.7041	0
GM12878	En02^1:21974609:G:A:R:wP120	En02	1:21974609:G:A:R:wP120	1	21974609	1:21974609:G:A	120	0.00025758294980264	1.05264033006809	1.05238274711828	0.457918843780626	0.227436171998772	>1	26.7041	26.7041	0
GM12878	En02^1:22033228:G:A:R:wP83	En02	1:22033228:G:A:R:wP83	1	22033228	1:22033228:G:A	83	NA	0.356157267342978	NA	0	NA	>5	6.88776	6.88776	0
GM12878	En02^1:22033228:G:A:R:wP90	En02	1:22033228:G:A:R:wP90	1	22033228	1:22033228:G:A	90	0.174926653583762	-0.208855862181978	-0.383782515765741	0.440027489104763	NA	>5	6.88776	6.88776	0
GM12878	En02^1:221328466:G:C:R:wP91	En02	1:221328466:G:C:R:wP91	1	221328466	1:221328466:G:C	91	0.221982224611203	-0.223271852861135	-0.445254077472338	0.466116629903998	NA	<1	13.2857	8.37755	-4.90815
GM12878	En02^1:224730793:G:A:R:wP94	En02	1:224730793:G:A:R:wP94	1	224730793	1:224730793:G:A	94	NA	-0.531769379168947	NA	0	NA	>5	0	5.64286	5.64286
GM12878	En02^1:226374356:T:A:R:wP87	En02	1:226374356:T:A:R:wP87	1	226374356	1:226374356:T:A	87	4.61137525293732	4.61465974612695	0.00328449318962498	0.0128855645346465	0.00576310489267731	>5	11.8673	11.8673	0
GM12878	En02^1:226768489:C:T:R:wP79	En02	1:226768489:C:T:R:wP79	1	226768489	1:226768489:C:T	79	-1.52445881865626	-0.869403157314884	0.655055661341373	0.193966277435347	NA	<1	23.0204	23.0204	0
GM12878	En02^1:22743328:G:A:R:wP89	En02	1:22743328:G:A:R:wP89	1	22743328	1:22743328:G:A	89	-0.223510741103235	0.403296423715601	0.626807164818836	0.331010869617866	NA	>5	12.8673	12.8673	0
GM12878	En02^1:22743347:G:A:R:wP108	En02	1:22743347:G:A:R:wP108	1	22743347	1:22743347:G:A	108	-0.223510741103235	0.419405726399567	0.642916467502802	0.428654067256099	NA	>5	12.8673	12.7449	-0.122400000000001
GM12878	En02^1:227751489:C:A:R:wP105	En02	1:227751489:C:A:R:wP105	1	227751489	1:227751489:C:A	105	1.32200373825239	1.10682055423891	-0.215183184013478	0.295689513343696	0.145769526865165	>1	7.38776	0	-7.38776
GM12878	En02^1:227952094:C:G:R:wP76	En02	1:227952094:C:G:R:wP76	1	227952094	1:227952094:C:G	76	-0.133078623779624	-0.599386814664795	-0.466308190885171	0.38369242722144	NA	>1	4.53061	4.53061	0
GM12878	En02^1:228701112:C:T:R:wP81	En02	1:228701112:C:T:R:wP81	1	228701112	1:228701112:C:T	81	0.646360293403745	0.0594209544951359	-0.586939338908609	0.740648207828542	NA	<1	9.31633	9.31633	0
GM12878	En02^1:229363374:C:A:R:wP114	En02	1:229363374:C:A:R:wP114	1	229363374	1:229363374:C:A	114	-0.101984842722114	0.527517007286196	0.62950185000831	0.872169658822212	NA	<1	10.051	10.051	0
GM12878	En02^1:230424747:C:T:R:wP114	En02	1:230424747:C:T:R:wP114	1	230424747	1:230424747:C:T	114	-1.19394911696349	-0.0505506481740394	1.14339846878945	0.0726618675891051	NA	>5	5.5	5.5	0
GM12878	En02^1:230843633:A:G:R:wP97	En02	1:230843633:A:G:R:wP97	1	230843633	1:230843633:A:G	97	1.26611887118067	0.426198259042416	-0.83992061213825	0.426764056282716	NA	>5	13.9388	7.19388	-6.74492
GM12878	En02^1:230843643:G:C:R:wP107	En02	1:230843643:G:C:R:wP107	1	230843643	1:230843643:G:C	107	1.26611887118067	0.403842416108572	-0.862276455072095	0.657686600685767	NA	>1	13.9388	7.06122	-6.87758
GM12878	En02^1:230845977:G:A:R:wP100	En02	1:230845977:G:A:R:wP100	1	230845977	1:230845977:G:A	100	-0.0801363253387697	-0.205389118023815	-0.125252792685045	0.141478063206095	NA	>5	20.7959	23.0102	2.2143
GM12878	En02^1:231174921:C:G:R:wP108	En02	1:231174921:C:G:R:wP108	1	231174921	1:231174921:C:G	108	-0.528059157254913	-0.808358517398832	-0.280299360143919	0.0391942286600498	NA	<1	NA	NA	NA
GM12878	En02^1:231274969:A:G:R:wP97	En02	1:231274969:A:G:R:wP97	1	231274969	1:231274969:A:G	97	0.407956923130655	0.471404991812588	0.0634480686819329	0.343680463148267	NA	>1	10.4592	0	-10.4592
GM12878	En02^1:231347159:G:C:R:wP76	En02	1:231347159:G:C:R:wP76	1	231347159	1:231347159:G:C	76	1.35302227393463	1.50334515237569	0.150322878441057	0.482713119595722	0.240293350643533	>1	7.16327	7.16327	0
GM12878	En02^1:231347189:C:A:R:wP106	En02	1:231347189:C:A:R:wP106	1	231347189	1:231347189:C:A	106	1.35302227393463	NA	NA	0	NA	>1	7.16327	6.05102	-1.11225
GM12878	En02^1:231347195:G:T:R:wP112	En02	1:231347195:G:T:R:wP112	1	231347195	1:231347195:G:T	112	1.35302227393463	0.944811942219747	-0.408210331714882	0.477905445613152	0.238152129979275	<1	7.16327	7.16327	0
GM12878	En02^1:234247380:A:T:R:wP94	En02	1:234247380:A:T:R:wP94	1	234247380	1:234247380:A:T	94	NA	0.239483774135716	NA	0	NA	<1	NA	NA	NA
GM12878	En02^1:234674799:C:T:R:wP107	En02	1:234674799:C:T:R:wP107	1	234674799	1:234674799:C:T	107	0.339774501937169	0.11508995819269	-0.224684543744479	0.168680701806929	NA	>1	NA	NA	NA
GM12878	En02^1:234674802:A:C:R:wP110	En02	1:234674802:A:C:R:wP110	1	234674802	1:234674802:A:C	110	0.339774501937169	0.389095476037758	0.049320974100589	0.266892520008599	NA	>5	NA	NA	NA
GM12878	En02^1:235098528:G:T:R:wP107	En02	1:235098528:G:T:R:wP107	1	235098528	1:235098528:G:T	107	0.563344965066456	1.00353722568852	0.440192260622063	0.474642343412511	NA	<1	8.02041	0	-8.02041
GM12878	En02^1:235100075:C:T:R:wP83	En02	1:235100075:C:T:R:wP83	1	235100075	1:235100075:C:T	83	0.448068488949383	-0.354199675126162	-0.802268164075545	0.489694978900833	NA	<1	6.41837	6.41837	0
GM12878	En02^1:235115883:A:C:R:wP111	En02	1:235115883:A:C:R:wP111	1	235115883	1:235115883:A:C	111	0.493553718343802	0.763654526477158	0.270100808133356	0.131863843761774	NA	>5	17.4592	16.551	-0.908200000000001
GM12878	En02^1:235115891:G:A:R:wP119	En02	1:235115891:G:A:R:wP119	1	235115891	1:235115891:G:A	119	0.493553718343802	1.00358992734656	0.510036209002756	0.0821780020796019	NA	>1	17.4592	17.4592	0
GM12878	En02^1:235133267:C:G:R:wP111	En02	1:235133267:C:G:R:wP111	1	235133267	1:235133267:C:G	111	0.821578792333629	1.3053903021745	0.483811509840874	0.732042732595968	0.360300804144703	>1	4.62245	0	-4.62245
GM12878	En02^1:235253849:C:T:R:wP94	En02	1:235253849:C:T:R:wP94	1	235253849	1:235253849:C:T	94	-0.167096628540548	-0.835415784052378	-0.66831915551183	0.351680581899276	NA	<1	NA	NA	NA
GM12878	En02^1:2391465:C:T:R:wP122	En02	1:2391465:C:T:R:wP122	1	2391465	1:2391465:C:T	122	0.155204862140676	0.0350260404951953	-0.120178821645481	0.208403007504127	NA	>1	0	5.09184	5.09184
GM12878	En02^1:23999754:C:T:R:wP89	En02	1:23999754:C:T:R:wP89	1	23999754	1:23999754:C:T	89	2.56900045014041	NA	NA	0	NA	>5	27.9796	27.9796	0
GM12878	En02^1:241487027:A:G:R:wP112	En02	1:241487027:A:G:R:wP112	1	241487027	1:241487027:A:G	112	-3.23273076221081	-0.618798940045558	2.61393182216525	0	NA	<1	25.4898	25.4898	0
GM12878	En02^1:241893529:T:C:R:wP113	En02	1:241893529:T:C:R:wP113	1	241893529	1:241893529:T:C	113	-0.242115192634384	0.103480831769273	0.345596024403657	0.472072910689521	NA	<1	22.4388	22.4388	0
GM12878	En02^1:242705756:C:A:R:wP84	En02	1:242705756:C:A:R:wP84	1	242705756	1:242705756:C:A	84	0.530708945711069	0.276561959119702	-0.254146986591367	0.265464529692045	NA	>1	22.2959	22.2959	0
GM12878	En02^1:243053531:G:C:R:wP94	En02	1:243053531:G:C:R:wP94	1	243053531	1:243053531:G:C	94	0.456297921014416	0.0920324194237218	-0.364265501590694	0.572501185018283	NA	>1	27.7857	27.7857	0
GM12878	En02^1:243053546:C:T:R:wP109	En02	1:243053546:C:T:R:wP109	1	243053546	1:243053546:C:T	109	0.456297921014416	0.493168102271173	0.0368701812567568	0.204756650851637	NA	>5	27.7857	27.7857	0
GM12878	En02^1:243053546:C:T:R:wP87	En02	1:243053546:C:T:R:wP87	1	243053546	1:243053546:C:T	87	0.325404012129587	0.567805128269867	0.24240111614028	0.0356714012027257	NA	>5	27.7857	27.7857	0
GM12878	En02^1:243182541:G:A:R:wP111	En02	1:243182541:G:A:R:wP111	1	243182541	1:243182541:G:A	111	-0.996752303607818	-0.0411643108656125	0.955587992742206	0.215622966592911	NA	<1	28.2347	30.2143	1.9796
GM12878	En02^1:243237729:T:C:R:wP113	En02	1:243237729:T:C:R:wP113	1	243237729	1:243237729:T:C	113	0.170058293218398	-1.79924383131965	-1.96930212453805	0.130513048262812	NA	>1	27.0714	27.0714	0
GM12878	En02^1:24454676:C:A:R:wP105	En02	1:24454676:C:A:R:wP105	1	24454676	1:24454676:C:A	105	0.801574149328392	NA	NA	0	NA	>1	9.58163	9.29592	-0.28571
GM12878	En02^1:24454688:C:T:R:wP117	En02	1:24454688:C:T:R:wP117	1	24454688	1:24454688:C:T	117	0.801574149328392	0.314360483531495	-0.487213665796897	0.330151845182694	NA	>5	9.58163	9.58163	0
GM12878	En02^1:244615399:G:C:R:wP109	En02	1:244615399:G:C:R:wP109	1	244615399	1:244615399:G:C	109	5.20771689603393	4.89681214916151	-0.31090474687242	2.30189583335429	1.03182211066699	>1	9.02041	4.55102	-4.46939
GM12878	En02^1:24524315:C:A:R:wP125	En02	1:24524315:C:A:R:wP125	1	24524315	1:24524315:C:A	125	0.953207009220225	-0.260599630365073	-1.2138066395853	1.14869659467897	NA	>1	14.7347	14.7347	0
GM12878	En02^1:245762005:C:T:R:wP80	En02	1:245762005:C:T:R:wP80	1	245762005	1:245762005:C:T	80	NA	0.482947910801201	NA	0	NA	>5	NA	NA	NA
GM12878	En02^1:246670539:C:G:R:wP99	En02	1:246670539:C:G:R:wP99	1	246670539	1:246670539:C:G	99	3.58135957120576	3.32967492366689	-0.251684647538869	0.241298911775804	0.119305402505279	>1	10.4898	4.28571	-6.20409
GM12878	En02^1:247573784:C:G:R:wP93	En02	1:247573784:C:G:R:wP93	1	247573784	1:247573784:C:G	93	-1.24356817446743	-0.447055868606642	0.79651230586079	0.411474415055246	NA	>5	17.0306	12.5612	-4.4694
GM12878	En02^1:25309925:G:A:R:wP79	En02	1:25309925:G:A:R:wP79	1	25309925	1:25309925:G:A	79	-0.941135915800686	0.177164729168292	1.11830064496898	0.573569985017337	NA	>5	18.9286	18.9286	0
GM12878	En02^1:26137369:T:C:R:wP89	En02	1:26137369:T:C:R:wP89	1	26137369	1:26137369:T:C	89	-0.299835327743684	0.113791933189876	0.41362726093356	0.54506257986489	NA	>5	7.7551	7.7551	0
GM12878	En02^1:26185896:C:A:R:wP78	En02	1:26185896:C:A:R:wP78	1	26185896	1:26185896:C:A	78	NA	3.46653936721535	NA	0	NA	>1	5.28571	5.28571	0
GM12878	En02^1:26421565:C:T:R:wP121	En02	1:26421565:C:T:R:wP121	1	26421565	1:26421565:C:T	121	-0.132857930772965	0.312317738704288	0.445175669477252	0.891749362751673	NA	<1	8.38776	8.38776	0
GM12878	En02^1:26560945:C:G:R:wP105	En02	1:26560945:C:G:R:wP105	1	26560945	1:26560945:C:G	105	1.545774879841	1.18964264367569	-0.356132236165312	0.320307132591826	0.158075475426381	>5	6.10204	0	-6.10204
GM12878	En02^1:26560960:C:A:R:wP120	En02	1:26560960:C:A:R:wP120	1	26560960	1:26560960:C:A	120	1.545774879841	1.35824763277285	-0.187527247068158	0.405527599524547	0.201539172850039	<1	6.10204	6.10204	0
GM12878	En02^1:26560962:C:T:R:wP122	En02	1:26560962:C:T:R:wP122	1	26560962	1:26560962:C:T	122	1.545774879841	1.27907191680657	-0.266702963034434	0.236757684777158	0.116957593691541	>5	6.10204	6.10204	0
GM12878	En02^1:26972445:G:C:R:wP113	En02	1:26972445:G:C:R:wP113	1	26972445	1:26972445:G:C	113	-1.58555438920528	-1.31779699176911	0.267757397436175	0	NA	>5	11.4592	11.4592	0
GM12878	En02^1:26972453:C:T:R:wP121	En02	1:26972453:C:T:R:wP121	1	26972453	1:26972453:C:T	121	-1.58555438920528	-0.253793571022462	1.33176081818282	0.149742441220714	NA	<1	11.4592	11.4592	0
GM12878	En02^1:27684213:T:C:R:wP94	En02	1:27684213:T:C:R:wP94	1	27684213	1:27684213:T:C	94	1.17237863219086	0.760167008855287	-0.412211623335575	1.93689503293221	0.897624518204666	>5	7.28571	7.40816	0.12245
GM12878	En02^1:27684250:C:A:R:wP84	En02	1:27684250:C:A:R:wP84	1	27684250	1:27684250:C:A	84	0.185797947105516	0.563923115080163	0.378125167974647	0.354104013497404	NA	<1	7.28571	7.28571	0
GM12878	En02^1:29805125:G:A:R:wP78	En02	1:29805125:G:A:R:wP78	1	29805125	1:29805125:G:A	78	1.3275380259042	0.326791756265057	-1.00074626963915	0.22691499136796	NA	>5	23.3571	23.3571	0
GM12878	En02^1:30126491:C:T:R:wP98	En02	1:30126491:C:T:R:wP98	1	30126491	1:30126491:C:T	98	-0.453145717591866	-0.0870204672003448	0.366125250391521	0.215034135146476	NA	<1	18.8061	10.2143	-8.5918
GM12878	En02^1:30126566:C:G:R:wP107	En02	1:30126566:C:G:R:wP107	1	30126566	1:30126566:C:G	107	-0.939573441681254	-0.0724361826951959	0.867137258986058	0.359431179545921	NA	>5	6.91837	18.8061	11.88773
GM12878	En02^1:30225125:C:A:R:wP76	En02	1:30225125:C:A:R:wP76	1	30225125	1:30225125:C:A	76	0.336751473232205	-0.504006711507284	-0.84075818473949	0.382008004365541	NA	>5	25.8776	25.8776	0
GM12878	En02^1:30225137:C:T:R:wP88	En02	1:30225137:C:T:R:wP88	1	30225137	1:30225137:C:T	88	0.336751473232205	0.0313915049597515	-0.305359968272454	0.940038166243227	NA	>5	25.8776	25.8776	0
GM12878	En02^1:30422702:C:T:R:wP92	En02	1:30422702:C:T:R:wP92	1	30422702	1:30422702:C:T	92	0.238183935966029	0.437315935330749	0.199131999364719	0.325136943395047	NA	>5	18.1531	17.2857	-0.8674
GM12878	En02^1:30815565:G:T:R:wP81	En02	1:30815565:G:T:R:wP81	1	30815565	1:30815565:G:T	81	0.354787131374438	NA	NA	0	NA	<1	23.3571	23.3571	0
GM12878	En02^1:31084945:C:T:R:wP80	En02	1:31084945:C:T:R:wP80	1	31084945	1:31084945:C:T	80	-0.734009536397298	-0.508616021714099	0.225393514683199	0.15111460159978	NA	>5	26.1327	26.1327	0
GM12878	En02^1:31331912:C:G:R:wP125	En02	1:31331912:C:G:R:wP125	1	31331912	1:31331912:C:G	125	0.619105113482239	0.369592803239219	-0.24951231024302	0.202766813301904	NA	<1	21.9898	21.9898	0
GM12878	En02^1:31655188:C:T:R:wP85	En02	1:31655188:C:T:R:wP85	1	31655188	1:31655188:C:T	85	0.0627288878238141	-0.096959950355348	-0.159688838179162	0.2410559586092	NA	>5	NA	NA	NA
GM12878	En02^1:31867613:G:T:R:wP94	En02	1:31867613:G:T:R:wP94	1	31867613	1:31867613:G:T	94	0.393107023525355	1.02269568775026	0.629588664224907	0.971903403338046	0.476302829113496	>1	5.66327	0	-5.66327
GM12878	En02^1:31867641:A:G:R:wP122	En02	1:31867641:A:G:R:wP122	1	31867641	1:31867641:A:G	122	0.393107023525355	0.394522322834953	0.00141529930959799	0.0502067449294853	NA	>1	5.66327	5.66327	0
GM12878	En02^1:32089208:G:A:R:wP120	En02	1:32089208:G:A:R:wP120	1	32089208	1:32089208:G:A	120	0.730000779616588	1.00792668580551	0.277925906188918	0.289212782383023	NA	<1	NA	NA	NA
GM12878	En02^1:32189538:C:T:R:wP87	En02	1:32189538:C:T:R:wP87	1	32189538	1:32189538:C:T	87	1.29468651402033	-0.370171636406611	-1.66485815042694	0.351892440404299	NA	>1	29.9796	29.9796	0
GM12878	En02^1:32189817:C:G:R:wP84	En02	1:32189817:C:G:R:wP84	1	32189817	1:32189817:C:G	84	0.0977148547190644	0.390128097539957	0.292413242820893	0.0644870435534371	NA	>1	NA	NA	NA
GM12878	En02^1:32254942:T:C:R:wP108	En02	1:32254942:T:C:R:wP108	1	32254942	1:32254942:T:C	108	0.674983599907818	-0.936979614125244	-1.61196321403306	1.12549628984071	NA	>1	NA	NA	NA
GM12878	En02^1:32254945:C:T:R:wP111	En02	1:32254945:C:T:R:wP111	1	32254945	1:32254945:C:T	111	0.674983599907818	0.364215860424417	-0.310767739483401	0.323592418427287	NA	<1	NA	NA	NA
GM12878	En02^1:32254950:C:G:R:wP116	En02	1:32254950:C:G:R:wP116	1	32254950	1:32254950:C:G	116	0.674983599907818	-0.0710142985946927	-0.745997898502511	0.61365087901678	NA	>1	NA	NA	NA
GM12878	En02^1:32914185:G:A:R:wP107	En02	1:32914185:G:A:R:wP107	1	32914185	1:32914185:G:A	107	-0.577323145485156	0.500822205587408	1.07814535107256	0.038940126517533	NA	>1	NA	NA	NA
GM12878	En02^1:33552253:G:A:R:wP99	En02	1:33552253:G:A:R:wP99	1	33552253	1:33552253:G:A	99	-0.242372144918763	-0.286471931243803	-0.0440997863250404	0.159310560137098	NA	>1	10.7347	10.7347	0
GM12878	En02^1:33565004:G:A:R:wP121	En02	1:33565004:G:A:R:wP121	1	33565004	1:33565004:G:A	121	-0.417958430344598	1.33895289168657	1.75691132203117	0.971469284227938	0.476185129494501	<1	14.3163	14.3163	0
GM12878	En02^1:33808241:C:T:R:wP84	En02	1:33808241:C:T:R:wP84	1	33808241	1:33808241:C:T	84	2.16573060137078	2.3889424550806	0.223211853709817	0.202892863700559	0.1002315660554	<1	4.71429	4.71429	0
GM12878	En02^1:33896797:A:T:R:wP96	En02	1:33896797:A:T:R:wP96	1	33896797	1:33896797:A:T	96	NA	NA	NA	0	NA	>5	6.78571	14.0714	7.28569
GM12878	En02^1:33896809:T:C:R:wP108	En02	1:33896809:T:C:R:wP108	1	33896809	1:33896809:T:C	108	NA	NA	NA	0	NA	>1	6.78571	0	-6.78571
GM12878	En02^1:33896816:A:G:R:wP115	En02	1:33896816:A:G:R:wP115	1	33896816	1:33896816:A:G	115	NA	NA	NA	0	NA	>1	6.78571	6.78571	0
GM12878	En02^1:3418880:G:A:R:wP121	En02	1:3418880:G:A:R:wP121	1	3418880	1:3418880:G:A	121	-0.0553485232868425	0.356928876327738	0.412277399614581	0.417858057314048	NA	<1	26.1531	26.1531	0
GM12878	En02^1:34574110:T:A:R:wP96	En02	1:34574110:T:A:R:wP96	1	34574110	1:34574110:T:A	96	-0.311851728433685	0.399915139937172	0.711766868370857	0.322211796040784	NA	>1	22.8571	15.5714	-7.2857
GM12878	En02^1:34574121:C:G:R:wP107	En02	1:34574121:C:G:R:wP107	1	34574121	1:34574121:C:G	107	-0.311851728433685	0.242352983499404	0.554204711933089	0.319693751145271	NA	>1	22.8571	17.7449	-5.1122
GM12878	En02^1:35175364:G:A:R:wP123	En02	1:35175364:G:A:R:wP123	1	35175364	1:35175364:G:A	123	-0.669131421576307	0.803960230882999	1.47309165245931	0.855640994434539	NA	>1	23.5918	23.5918	0
GM12878	En02^1:36126659:C:A:R:wP93	En02	1:36126659:C:A:R:wP93	1	36126659	1:36126659:C:A	93	-0.123534026977398	0.457875947198385	0.581409974175783	0.145566190406538	NA	>5	21.4898	17.0306	-4.4592
GM12878	En02^1:36126769:G:C:R:wP102	En02	1:36126769:G:C:R:wP102	1	36126769	1:36126769:G:C	102	-0.10242938066548	0.218208558486843	0.320637939152323	0.384586312490824	NA	<1	24.2449	16.4592	-7.7857
GM12878	En02^1:36174500:T:A:R:wP113	En02	1:36174500:T:A:R:wP113	1	36174500	1:36174500:T:A	113	0.198152148044037	0.107554313554499	-0.0905978344895384	0.0715738742779002	NA	<1	NA	NA	NA
GM12878	En02^1:3634660:T:C:R:wP116	En02	1:3634660:T:C:R:wP116	1	3634660	1:3634660:T:C	116	0.325630784439217	0.343771461684339	0.0181406772451227	0.0482136101382442	NA	>5	4.76531	4.76531	0
GM12878	En02^1:36772712:C:A:R:wP93	En02	1:36772712:C:A:R:wP93	1	36772712	1:36772712:C:A	93	2.6495816728837	2.55474967218657	-0.0948320006971275	0.373161752187091	0.185426384273673	>1	NA	NA	NA
GM12878	En02^1:36817230:T:G:R:wP78	En02	1:36817230:T:G:R:wP78	1	36817230	1:36817230:T:G	78	0.743794778975689	1.17027924364527	0.426484464669584	0.684802511921844	0.338582032994877	>1	6.68367	6.68367	0
GM12878	En02^1:36817237:T:C:R:wP85	En02	1:36817237:T:C:R:wP85	1	36817237	1:36817237:T:C	85	0.743794778975689	0.835548776157543	0.0917539971818536	0.161241262032367	NA	>1	6.68367	6.68367	0
GM12878	En02^1:37069250:C:G:R:wP98	En02	1:37069250:C:G:R:wP98	1	37069250	1:37069250:C:G	98	-1.14090914545652	0.682380046892516	1.82328919234903	2.05001776289837	NA	>1	20.7245	13.6837	-7.0408
GM12878	En02^1:37234591:G:A:R:wP115	En02	1:37234591:G:A:R:wP115	1	37234591	1:37234591:G:A	115	-0.710748999798076	-0.434930923278946	0.27581807651913	0.495774199401862	NA	<1	7.31633	7.31633	0
GM12878	En02^1:37390034:G:A:R:wP124	En02	1:37390034:G:A:R:wP124	1	37390034	1:37390034:G:A	124	0.00174354185977108	NA	NA	0	NA	<1	27.9694	27.9694	0
GM12878	En02^1:37432065:C:T:R:wP99	En02	1:37432065:C:T:R:wP99	1	37432065	1:37432065:C:T	99	-1.12387594240887	-0.785530124805264	0.338345817603608	0.078327789419546	NA	>1	30.4286	25.7449	-4.6837
GM12878	En02^1:37486452:C:A:R:wP82	En02	1:37486452:C:A:R:wP82	1	37486452	1:37486452:C:A	82	0.519359113678626	-0.697746037365326	-1.21710515104395	0.541539179070327	NA	>1	28.4592	28.4592	0
GM12878	En02^1:37494736:G:A:R:wP103	En02	1:37494736:G:A:R:wP103	1	37494736	1:37494736:G:A	103	-0.355172638228218	-1.32493763438325	-0.969764996155036	0.558788577592122	NA	<1	15.4796	8.89796	-6.58164
GM12878	En02^1:37721205:G:A:R:wP97	En02	1:37721205:G:A:R:wP97	1	37721205	1:37721205:G:A	97	0.182933288488639	-0.313322218925646	-0.496255507414285	0.177438108049318	NA	>1	29.1837	24.7857	-4.398
GM12878	En02^1:37828294:T:C:R:wP88	En02	1:37828294:T:C:R:wP88	1	37828294	1:37828294:T:C	88	-0.292125650393011	0.0752739340274761	0.367399584420487	0.56122483484921	NA	>5	17.3367	17.3367	0
GM12878	En02^1:37953159:C:T:R:wP77	En02	1:37953159:C:T:R:wP77	1	37953159	1:37953159:C:T	77	-0.0279346032479593	0.313544584896041	0.341479188144	1.5786666482965	NA	<1	NA	NA	NA
GM12878	En02^1:38230161:G:A:R:wP111	En02	1:38230161:G:A:R:wP111	1	38230161	1:38230161:G:A	111	-1.17645230451286	0.344845843478686	1.52129814799155	1.20540542924692	NA	>1	18.9082	19.4286	0.520399999999999
GM12878	En02^1:38230161:G:A:R:wP123	En02	1:38230161:G:A:R:wP123	1	38230161	1:38230161:G:A	123	-0.395636947913144	-0.380531883665879	0.0151050642472652	0.16579719715616	NA	>1	18.9082	19.4286	0.520399999999999
GM12878	En02^1:38230161:G:A:R:wP99	En02	1:38230161:G:A:R:wP99	1	38230161	1:38230161:G:A	99	-0.193518355615446	-1.73931779381594	-1.54579943820049	0.726756384049708	NA	>1	18.9082	19.4286	0.520399999999999
GM12878	En02^1:38541899:T:G:R:wP81	En02	1:38541899:T:G:R:wP81	1	38541899	1:38541899:T:G	81	-0.389023121355296	-0.379074962631966	0.0099481587233301	0.0604703350803332	NA	>1	28.6633	28.6633	0
GM12878	En02^1:38541916:G:A:R:wP98	En02	1:38541916:G:A:R:wP98	1	38541916	1:38541916:G:A	98	-0.389023121355296	-0.283592749152817	0.105430372202479	0.135595448011062	NA	>5	28.6633	27.2449	-1.4184
GM12878	En02^1:38601480:A:G:R:wP94	En02	1:38601480:A:G:R:wP94	1	38601480	1:38601480:A:G	94	0.296048096772197	-0.216708915143586	-0.512757011915783	0.699626657123416	NA	>5	6.80612	4.84694	-1.95918
GM12878	En02^1:39679772:C:T:R:wP124	En02	1:39679772:C:T:R:wP124	1	39679772	1:39679772:C:T	124	NA	NA	NA	0	NA	>1	12.1429	12.1429	0
GM12878	En02^1:4029016:G:A:R:wP86	En02	1:4029016:G:A:R:wP86	1	4029016	1:4029016:G:A	86	NA	0.0745612265661579	NA	0	NA	>5	NA	NA	NA
GM12878	En02^1:41104286:G:C:R:wP81	En02	1:41104286:G:C:R:wP81	1	41104286	1:41104286:G:C	81	-0.300877527506013	0.000950133695303091	0.301827661201316	0.507143235943138	NA	<1	25.1735	25.1735	0
GM12878	En02^1:41119775:C:T:R:wP120	En02	1:41119775:C:T:R:wP120	1	41119775	1:41119775:C:T	120	NA	NA	NA	0	NA	>5	25.8265	25.8265	0
GM12878	En02^1:41738497:C:T:R:wP100	En02	1:41738497:C:T:R:wP100	1	41738497	1:41738497:C:T	100	-0.713118184788535	-1.06967296593277	-0.35655478114423	0.228650156529104	NA	>5	5.53061	0	-5.53061
GM12878	En02^1:41981983:C:T:R:wP111	En02	1:41981983:C:T:R:wP111	1	41981983	1:41981983:C:T	111	NA	2.00720023352385	NA	0	NA	>1	24.3878	22.0102	-2.3776
GM12878	En02^1:42104353:G:C:R:wP96	En02	1:42104353:G:C:R:wP96	1	42104353	1:42104353:G:C	96	-0.769642334512262	0.479493776596925	1.24913611110919	1.24634718425912	NA	>1	18.3367	19.9388	1.6021
GM12878	En02^1:43521614:C:T:R:wP117	En02	1:43521614:C:T:R:wP117	1	43521614	1:43521614:C:T	117	0.412683799850246	-0.762467499552113	-1.17515129940236	0.748392526509191	NA	>1	19.1429	19.1429	0
GM12878	En02^1:43521619:G:C:R:wP122	En02	1:43521619:G:C:R:wP122	1	43521619	1:43521619:G:C	122	0.412683799850246	-0.148922312680493	-0.561606112530739	0.442216654720285	NA	<1	19.1429	19.1429	0
GM12878	En02^1:43688742:C:T:R:wP82	En02	1:43688742:C:T:R:wP82	1	43688742	1:43688742:C:T	82	0.689572102352246	0.224755498591102	-0.464816603761144	0.393570712024425	NA	<1	22.9796	22.9796	0
GM12878	En02^1:43688743:G:A:R:wP83	En02	1:43688743:G:A:R:wP83	1	43688743	1:43688743:G:A	83	0.689572102352246	0.385614767794941	-0.303957334557305	0.193160211278315	NA	>5	22.9796	22.9796	0
GM12878	En02^1:45180902:T:C:R:wP76	En02	1:45180902:T:C:R:wP76	1	45180902	1:45180902:T:C	76	2.37691242916409	1.78001189727166	-0.596900531892436	0.898359506478335	0.440404453643398	>1	8.38776	8.38776	0
GM12878	En02^1:45987574:C:A:R:wP105	En02	1:45987574:C:A:R:wP105	1	45987574	1:45987574:C:A	105	1.81312085217893	2.09778114427037	0.284660292091443	0.687661550960556	0.339821247280477	>5	15.8776	15.5918	-0.2858
GM12878	En02^1:46049849:G:C:R:wP95	En02	1:46049849:G:C:R:wP95	1	46049849	1:46049849:G:C	95	0.775621899745852	-0.727311084652807	-1.50293298439866	1.01752314263683	NA	>1	4.07143	7.44898	3.37755
GM12878	En02^1:46622406:A:G:R:wP76	En02	1:46622406:A:G:R:wP76	1	46622406	1:46622406:A:G	76	0.688329243595061	-0.670897654526034	-1.35922689812109	3.77414913105291	NA	>1	12.6429	12.6429	0
GM12878	En02^1:46938018:C:A:R:wP123	En02	1:46938018:C:A:R:wP123	1	46938018	1:46938018:C:A	123	NA	NA	NA	0	NA	>5	21.4082	21.4082	0
GM12878	En02^1:47201575:C:T:R:wP100	En02	1:47201575:C:T:R:wP100	1	47201575	1:47201575:C:T	100	-0.665712267231687	-0.576617105779267	0.0890951614524201	0.0334077341324976	NA	>1	26.1224	20.5204	-5.602
GM12878	En02^1:47201662:C:T:R:wP120	En02	1:47201662:C:T:R:wP120	1	47201662	1:47201662:C:T	120	-0.350939691020211	-0.747095255288524	-0.396155564268313	0.23486162200846	NA	>5	26.1224	26.1224	0
GM12878	En02^1:47613222:C:T:R:wP81	En02	1:47613222:C:T:R:wP81	1	47613222	1:47613222:C:T	81	-0.498687277821848	-0.157743603608097	0.340943674213751	1.22650378912721	NA	>1	22.0102	22.0102	0
GM12878	En02^1:47613277:A:G:R:wP124	En02	1:47613277:A:G:R:wP124	1	47613277	1:47613277:A:G	124	-0.170586416112742	0.0240677896536194	0.194654205766362	0.396582392481839	NA	>1	21.2245	21.2245	0
GM12878	En02^1:47742708:T:C:R:wP81	En02	1:47742708:T:C:R:wP81	1	47742708	1:47742708:T:C	81	-1.12484718958018	0.755563300948087	1.88041049052827	0	NA	>1	9.9898	9.9898	0
GM12878	En02^1:47742726:T:C:R:wP99	En02	1:47742726:T:C:R:wP99	1	47742726	1:47742726:T:C	99	-1.12484718958018	NA	NA	0	NA	>5	9.9898	16.5714	6.5816
GM12878	En02^1:47884828:G:A:R:wP84	En02	1:47884828:G:A:R:wP84	1	47884828	1:47884828:G:A	84	-0.219231154620501	0.178571407270592	0.397802561891093	0.35897818713331	NA	>5	5.36735	5.36735	0
GM12878	En02^1:49219210:A:G:R:wP104	En02	1:49219210:A:G:R:wP104	1	49219210	1:49219210:A:G	104	0.469410993726742	-0.271605208096649	-0.741016201823392	0.435903883723524	NA	<1	13.0612	7.97959	-5.08161
GM12878	En02^1:50745855:G:T:R:wP120	En02	1:50745855:G:T:R:wP120	1	50745855	1:50745855:G:T	120	-0.347123358910601	1.51990060780107	1.86702396671167	0	NA	<1	27.4898	27.4898	0
GM12878	En02^1:51443954:G:A:R:wP78	En02	1:51443954:G:A:R:wP78	1	51443954	1:51443954:G:A	78	0.979152586102211	1.01188720817234	0.0327346220701239	0.136823185324734	NA	<1	NA	NA	NA
GM12878	En02^1:51443957:C:G:R:wP81	En02	1:51443957:C:G:R:wP81	1	51443957	1:51443957:C:G	81	0.979152586102211	-0.461831530900265	-1.44098411700248	0.582049937466564	NA	>1	NA	NA	NA
GM12878	En02^1:51443967:C:G:R:wP91	En02	1:51443967:C:G:R:wP91	1	51443967	1:51443967:C:G	91	0.979152586102211	1.07547937474354	0.0963267886413313	0.0947901801744471	NA	>1	0	5.14286	5.14286
GM12878	En02^1:51676872:G:A:R:wP82	En02	1:51676872:G:A:R:wP82	1	51676872	1:51676872:G:A	82	NA	NA	NA	0	NA	<1	18.6735	18.6735	0
GM12878	En02^1:52814537:C:T:R:wP84	En02	1:52814537:C:T:R:wP84	1	52814537	1:52814537:C:T	84	0.356522071543645	0.424876428623935	0.0683543570802899	0.0439927634888853	NA	>5	NA	NA	NA
GM12878	En02^1:5347408:A:G:R:wP82	En02	1:5347408:A:G:R:wP82	1	5347408	1:5347408:A:G	82	-0.418004902706274	0.146683736464679	0.564688639170953	0.460424013859656	NA	>5	9.5102	9.5102	0
GM12878	En02^1:5347412:T:C:R:wP86	En02	1:5347412:T:C:R:wP86	1	5347412	1:5347412:T:C	86	-0.418004902706274	-0.383000648132662	0.0350042545736123	0.165933994438837	NA	>5	9.5102	9.5102	0
GM12878	En02^1:5347426:A:G:R:wP100	En02	1:5347426:A:G:R:wP100	1	5347426	1:5347426:A:G	100	-0.418004902706274	0.79001658672839	1.20802148943466	0.0773147753939078	NA	>5	9.5102	7.29592	-2.21428
GM12878	En02^1:5347439:A:G:R:wP113	En02	1:5347439:A:G:R:wP113	1	5347439	1:5347439:A:G	113	-0.418004902706274	-0.597696911843815	-0.179692009137541	0.277789698413142	NA	>5	9.5102	9.5102	0
GM12878	En02^1:53685863:G:C:R:wP76	En02	1:53685863:G:C:R:wP76	1	53685863	1:53685863:G:C	76	3.06512249691375	3.10050484725384	0.0353823503400981	0.0548479222983543	0.0258918947805772	<1	5.76531	5.76531	0
GM12878	En02^1:54014071:A:T:R:wP121	En02	1:54014071:A:T:R:wP121	1	54014071	1:54014071:A:T	121	-0.261288265111524	-0.372723582766202	-0.111435317654678	0.0388524347242705	NA	<1	14.0102	14.0102	0
GM12878	En02^1:5508097:G:C:R:wP101	En02	1:5508097:G:C:R:wP101	1	5508097	1:5508097:G:C	101	-0.7353334162084	0.762007566653988	1.49734098286239	1.12692505491851	NA	<1	NA	NA	NA
GM12878	En02^1:55171043:T:G:R:wP114	En02	1:55171043:T:G:R:wP114	1	55171043	1:55171043:T:G	114	-0.225522158825173	-0.275708965420953	-0.0501868065957804	0.0532114560868375	NA	>5	25.8673	25.8673	0
GM12878	En02^1:56186987:G:A:R:wP80	En02	1:56186987:G:A:R:wP80	1	56186987	1:56186987:G:A	80	0.735387512000238	-0.769551424583826	-1.50493893658406	0	NA	>1	16.7041	16.7041	0
GM12878	En02^1:56187029:G:A:R:wP122	En02	1:56187029:G:A:R:wP122	1	56187029	1:56187029:G:A	122	0.735387512000238	-1.02162642772794	-1.75701393972818	0.875393723925142	NA	>1	16.7041	16.7041	0
GM12878	En02^1:5817096:A:C:R:wP89	En02	1:5817096:A:C:R:wP89	1	5817096	1:5817096:A:C	89	-0.740106982841154	0.46420885117348	1.20431583401463	0.69675428013012	NA	>1	10.5918	10.5918	0
GM12878	En02^1:58710736:C:A:R:wP82	En02	1:58710736:C:A:R:wP82	1	58710736	1:58710736:C:A	82	-2.37762505941351	NA	NA	0	NA	>5	21.102	21.102	0
GM12878	En02^1:5907454:A:G:R:wP98	En02	1:5907454:A:G:R:wP98	1	5907454	1:5907454:A:G	98	-0.366399386243021	0.336976092967527	0.703375479210548	0.41330872686714	NA	>1	NA	NA	NA
GM12878	En02^1:5907463:C:G:R:wP107	En02	1:5907463:C:G:R:wP107	1	5907463	1:5907463:C:G	107	-0.366399386243021	-0.628472495429617	-0.262073109186596	0.130439934908734	NA	>1	NA	NA	NA
GM12878	En02^1:5907477:A:G:R:wP121	En02	1:5907477:A:G:R:wP121	1	5907477	1:5907477:A:G	121	-0.366399386243021	-0.132250646027533	0.234148740215488	0.385739318575368	NA	>1	NA	NA	NA
GM12878	En02^1:5907568:G:C:R:wP122	En02	1:5907568:G:C:R:wP122	1	5907568	1:5907568:G:C	122	0.00511998154163468	-0.0790693245250874	-0.0841893060667221	0.0685655669469762	NA	>5	26.9796	26.9796	0
GM12878	En02^1:5907569:C:G:R:wP123	En02	1:5907569:C:G:R:wP123	1	5907569	1:5907569:C:G	123	0.00511998154163468	0.0781641339022608	0.0730441523606261	0.0329444635738224	NA	<1	26.9796	26.9796	0
GM12878	En02^1:59823473:T:C:R:wP88	En02	1:59823473:T:C:R:wP88	1	59823473	1:59823473:T:C	88	-0.71477378074502	-0.795055662765232	-0.0802818820202124	0.307796314044589	NA	>5	NA	NA	NA
GM12878	En02^1:60437330:C:T:R:wP83	En02	1:60437330:C:T:R:wP83	1	60437330	1:60437330:C:T	83	0.173683471434076	-0.892129147062244	-1.06581261849632	0.621576919881769	NA	>1	7.23469	5	-2.23469
GM12878	En02^1:60437330:C:T:R:wP87	En02	1:60437330:C:T:R:wP87	1	60437330	1:60437330:C:T	87	-0.788822730250954	-0.0875760476706248	0.70124668258033	0.623759903693313	NA	>1	7.23469	5	-2.23469
GM12878	En02^1:60437330:C:T:R:wP99	En02	1:60437330:C:T:R:wP99	1	60437330	1:60437330:C:T	99	-0.920140079535846	-0.880115713141181	0.0400243663946646	0.40634095025312	NA	>1	7.23469	5	-2.23469
GM12878	En02^1:60437365:C:A:R:wP118	En02	1:60437365:C:A:R:wP118	1	60437365	1:60437365:C:A	118	0.173683471434076	-0.558632063194831	-0.732315534628907	1.23189478811312	NA	<1	6.117345	6.117345	0
GM12878	En02^1:6112653:G:T:R:wP78	En02	1:6112653:G:T:R:wP78	1	6112653	1:6112653:G:T	78	-0.00201495055880633	-0.471021883311304	-0.469006932752497	0.436999859071135	NA	>5	29.8061	29.8061	0
GM12878	En02^1:6221864:C:T:R:wP81	En02	1:6221864:C:T:R:wP81	1	6221864	1:6221864:C:T	81	0.206517986507814	0.0361676444921492	-0.170350342015665	0.00985379530021737	NA	<1	29.5306	29.5306	0
GM12878	En02^1:62902874:A:G:R:wP97	En02	1:62902874:A:G:R:wP97	1	62902874	1:62902874:A:G	97	0.662133375180644	0.65046164658619	-0.0116717285944538	0.204169409141817	NA	>5	NA	NA	NA
GM12878	En02^1:6305292:C:A:R:wP76	En02	1:6305292:C:A:R:wP76	1	6305292	1:6305292:C:A	76	NA	NA	NA	0	NA	>5	31.0408	31.0408	0
GM12878	En02^1:6305303:C:A:R:wP87	En02	1:6305303:C:A:R:wP87	1	6305303	1:6305303:C:A	87	NA	-1.50819650346465	NA	0	NA	>5	31.0408	31.0408	0
GM12878	En02^1:63614428:A:G:R:wP101	En02	1:63614428:A:G:R:wP101	1	63614428	1:63614428:A:G	101	-1.11244351098205	0.317259086741461	1.42970259772351	0.317242986970586	NA	>5	18.7449	17.7857	-0.959200000000003
GM12878	En02^1:6363851:A:G:R:wP100	En02	1:6363851:A:G:R:wP100	1	6363851	1:6363851:A:G	100	0.0975166875229423	0.656655213894951	0.559138526372008	0.231670689745175	NA	>1	15.6327	13.4184	-2.2143
GM12878	En02^1:64505350:G:A:R:wP87	En02	1:64505350:G:A:R:wP87	1	64505350	1:64505350:G:A	87	1.03234989745963	0.0274449261115743	-1.00490497134806	0.600746635026338	NA	>1	15.4898	15.4898	0
GM12878	En02^1:64505371:T:C:R:wP108	En02	1:64505371:T:C:R:wP108	1	64505371	1:64505371:T:C	108	1.03234989745963	-0.110559589421768	-1.1429094868814	0.87269034720697	NA	>1	15.4898	11.8265	-3.6633
GM12878	En02^1:65805728:A:G:R:wP97	En02	1:65805728:A:G:R:wP97	1	65805728	1:65805728:A:G	97	0.420017784139042	0.806707428175775	0.386689644036734	0.199501746794303	NA	<1	12.4388	5.69388	-6.74492
GM12878	En02^1:67519508:C:T:R:wP81	En02	1:67519508:C:T:R:wP81	1	67519508	1:67519508:C:T	81	NA	NA	NA	0	NA	<1	6.20408	6.20408	0
GM12878	En02^1:67519769:A:G:R:wP81	En02	1:67519769:A:G:R:wP81	1	67519769	1:67519769:A:G	81	2.09016530595253	1.64897270671175	-0.44119259924078	0.343024894193089	0.171119131353073	>1	NA	NA	NA
GM12878	En02^1:67945184:G:A:R:wP80	En02	1:67945184:G:A:R:wP80	1	67945184	1:67945184:G:A	80	0.538329204001532	0.267386942704525	-0.270942261297007	0.00672529944836906	NA	>5	4.06122	4.06122	0
GM12878	En02^1:67945220:C:T:R:wP116	En02	1:67945220:C:T:R:wP116	1	67945220	1:67945220:C:T	116	0.538329204001532	-0.0113868384846415	-0.549716042486173	0.136383532618485	NA	>1	4.06122	4.06122	0
GM12878	En02^1:7062993:G:A:R:wP102	En02	1:7062993:G:A:R:wP102	1	7062993	1:7062993:G:A	102	0.181524120100499	0.525598399393179	0.34407427929268	0.423347770058511	NA	>5	21.7755	16.1735	-5.602
GM12878	En02^1:7063003:A:G:R:wP112	En02	1:7063003:A:G:R:wP112	1	7063003	1:7063003:A:G	112	0.181524120100499	0.672960846286689	0.49143672618619	0.253434999468203	NA	>1	21.7755	21.7755	0
GM12878	En02^1:7106415:A:G:R:wP122	En02	1:7106415:A:G:R:wP122	1	7106415	1:7106415:A:G	122	0.496993551008058	-0.141683131885519	-0.638676682893577	0.734309859705887	NA	<1	NA	NA	NA
GM12878	En02^1:7106539:T:C:R:wP102	En02	1:7106539:T:C:R:wP102	1	7106539	1:7106539:T:C	102	-0.491298612882349	-0.984931359040698	-0.493632746158349	0.487646607272737	NA	>1	10.1735	7.95918	-2.21432
GM12878	En02^1:7239026:G:T:R:wP113	En02	1:7239026:G:T:R:wP113	1	7239026	1:7239026:G:T	113	NA	-0.266888437629226	NA	0	NA	<1	20.7143	20.7143	0
GM12878	En02^1:7239037:G:A:R:wP124	En02	1:7239037:G:A:R:wP124	1	7239037	1:7239037:G:A	124	NA	0.139209263397625	NA	0	NA	>1	20.7143	20.7143	0
GM12878	En02^1:76252011:G:A:R:wP82	En02	1:76252011:G:A:R:wP82	1	76252011	1:76252011:G:A	82	0.239761788066496	-0.393090279291533	-0.632852067358029	0.396367183801415	NA	>5	4.08163	4.08163	0
GM12878	En02^1:7655626:G:A:R:wP125	En02	1:7655626:G:A:R:wP125	1	7655626	1:7655626:G:A	125	0.74098805607892	0.0549717527784761	-0.686016303300444	1.13511464998821	NA	>1	12.7041	12.7041	0
GM12878	En02^1:76664315:A:G:R:wP78	En02	1:76664315:A:G:R:wP78	1	76664315	1:76664315:A:G	78	-0.470819636544434	0.588000344660564	1.058819981205	0.789117897511543	NA	<1	21.4388	21.4388	0
GM12878	En02^1:77502479:A:C:R:wP124	En02	1:77502479:A:C:R:wP124	1	77502479	1:77502479:A:C	124	0.0109802442313623	0.415396399402042	0.404416155170679	0.102449768689943	NA	>5	29.9592	29.9592	0
GM12878	En02^1:84944975:C:T:R:wP110	En02	1:84944975:C:T:R:wP110	1	84944975	1:84944975:C:T	110	4.17126191180744	4.187415552447	0.0161536406395646	0.0751642062619017	0.0360054590049222	>1	10.6837	7.5	-3.1837
GM12878	En02^1:84944989:A:G:R:wP124	En02	1:84944989:A:G:R:wP124	1	84944989	1:84944989:A:G	124	4.17126191180744	4.45804243448472	0.286780522677282	0.593635247715683	0.293419006724023	>5	10.6837	10.6837	0
GM12878	En02^1:87597642:C:T:R:wP85	En02	1:87597642:C:T:R:wP85	1	87597642	1:87597642:C:T	85	1.31856364630182	1.23797882488263	-0.0805848214191949	0.125863069431127	0.060300318265334	<1	15.3061	15.3061	0
GM12878	En02^1:87797243:G:C:R:wP105	En02	1:87797243:G:C:R:wP105	1	87797243	1:87797243:G:C	105	1.32898769336863	2.07641891553651	0.74743122216788	0.855296230457018	0.418917355743237	>5	12.1122	12.8878	0.775600000000001
GM12878	En02^1:88487389:G:A:R:wP88	En02	1:88487389:G:A:R:wP88	1	88487389	1:88487389:G:A	88	0.604347302683577	-0.639919618299939	-1.24426692098352	2.06901310793697	NA	<1	16.5306	16.5306	0
GM12878	En02^1:88487422:G:A:R:wP121	En02	1:88487422:G:A:R:wP121	1	88487422	1:88487422:G:A	121	0.604347302683577	0.112119540320501	-0.492227762363076	0.417837121638141	NA	>5	16.5306	16.5306	0
GM12878	En02^1:8909166:G:T:R:wP86	En02	1:8909166:G:T:R:wP86	1	8909166	1:8909166:G:T	86	0.43021440475888	-0.443019645588961	-0.873234050347842	0.0896174700196064	NA	<1	NA	NA	NA
GM12878	En02^1:90228728:T:C:R:wP121	En02	1:90228728:T:C:R:wP121	1	90228728	1:90228728:T:C	121	0.962551298337552	0.170314493019832	-0.79223680531772	0.857326063994629	NA	>1	9.95918	9.95918	0
GM12878	En02^1:93900787:G:A:R:wP125	En02	1:93900787:G:A:R:wP125	1	93900787	1:93900787:G:A	125	-0.668946330850095	0.415575211591575	1.08452154244167	0.384904919383409	NA	>1	20.4184	20.4184	0
GM12878	En02^1:94089745:C:T:R:wP98	En02	1:94089745:C:T:R:wP98	1	94089745	1:94089745:C:T	98	0.0471493883445977	-0.13581121805388	-0.182960606398477	0.382300590514629	NA	<1	11.0306	0	-11.0306
GM12878	En02^1:95455126:T:C:R:wP76	En02	1:95455126:T:C:R:wP76	1	95455126	1:95455126:T:C	76	-0.689432090278668	-0.0987603497448713	0.590671740533797	0.332546806103866	NA	>1	5.13265	5.13265	0
GM12878	En02^1:95455153:G:A:R:wP103	En02	1:95455153:G:A:R:wP103	1	95455153	1:95455153:G:A	103	-0.689432090278668	0.0309990474799477	0.720431137758616	0.0539438236361878	NA	>1	5.13265	0	-5.13265
GM12878	En02^1:9551266:T:C:R:wP122	En02	1:9551266:T:C:R:wP122	1	9551266	1:9551266:T:C	122	0.259890172305064	0.717289901335097	0.457399729030033	0.542734830490815	NA	>5	NA	NA	NA
GM12878	En02^1:95850333:T:C:R:wP112	En02	1:95850333:T:C:R:wP112	1	95850333	1:95850333:T:C	112	-1.58299153765233	-0.663557924521096	0.919433613131239	0.610858859959755	NA	>5	29.3878	29.3878	0
GM12878	En02^1:98513959:A:G:R:wP107	En02	1:98513959:A:G:R:wP107	1	98513959	1:98513959:A:G	107	0.0266151827360191	-0.788194026209191	-0.81480920894521	0.581443531199763	NA	>5	5.62245	11.0918	5.46935
GM12878	En02^10:100149852:T:C:R:wP94	En02	10:100149852:T:C:R:wP94	10	100149852	10:100149852:T:C	94	-0.222015778811194	-0.414356406790571	-0.192340627979377	0.259571398689728	NA	>1	0	4.42857	4.42857
GM12878	En02^10:101189494:G:T:R:wP109	En02	10:101189494:G:T:R:wP109	10	101189494	10:101189494:G:T	109	-1.20535363278907	0.789554732866378	1.99490836565545	1.06128504075948	NA	>5	20.9796	16.5204	-4.4592
GM12878	En02^10:102085101:C:T:R:wP82	En02	10:102085101:C:T:R:wP82	10	102085101	10:102085101:C:T	82	-0.81446830760933	0.256257644210809	1.07072595182014	0.146593026334497	NA	<1	25.2041	25.2041	0
GM12878	En02^10:102085102:G:A:R:wP83	En02	10:102085102:G:A:R:wP83	10	102085102	10:102085102:G:A	83	-0.81446830760933	2.07987776796558	2.89434607557491	0.725399943281489	NA	>5	25.2041	25.2041	0
GM12878	En02^10:102085120:T:C:R:wP101	En02	10:102085120:T:C:R:wP101	10	102085120	10:102085120:T:C	101	-0.81446830760933	1.34829251499316	2.16276082260249	1.12757650551719	NA	>1	25.2041	24.2449	-0.959199999999999
GM12878	En02^10:102131132:G:C:R:wP102	En02	10:102131132:G:C:R:wP102	10	102131132	10:102131132:G:C	102	1.3505732212581	1.23717360164353	-0.113399619614572	0.142663041970664	0.0687820271049398	<1	4.47959	0	-4.47959
GM12878	En02^10:102133540:G:A:R:wP85	En02	10:102133540:G:A:R:wP85	10	102133540	10:102133540:G:A	85	NA	0.379125998863059	NA	0	NA	>1	4.90816	4.90816	0
GM12878	En02^10:102440705:G:C:R:wP125	En02	10:102440705:G:C:R:wP125	10	102440705	10:102440705:G:C	125	1.09629001882142	0.466147772665265	-0.630142246156156	0.321078809798816	NA	<1	26.2143	26.2143	0
GM12878	En02^10:102827645:G:A:R:wP117	En02	10:102827645:G:A:R:wP117	10	102827645	10:102827645:G:A	117	0.242774216496165	0.311151871156968	0.0683776546608025	0.0789787609061529	NA	<1	5.80612	5.80612	0
GM12878	En02^10:102852717:A:G:R:wP88	En02	10:102852717:A:G:R:wP88	10	102852717	10:102852717:A:G	88	0.165825281143983	1.21548494707772	1.04965966593374	0.814817659252253	NA	>1	4.7551	4.7551	0
GM12878	En02^10:102855568:C:A:R:wP98	En02	10:102855568:C:A:R:wP98	10	102855568	10:102855568:C:A	98	1.689792230416	1.44021225802187	-0.249579972394127	0.497376901818941	0.246750401558636	<1	5.43878	0	-5.43878
GM12878	En02^10:103071607:T:C:R:wP81	En02	10:103071607:T:C:R:wP81	10	103071607	10:103071607:T:C	81	0.635423320712807	0.559296722300462	-0.0761265984123458	0.324966166417957	NA	<1	10.8469	10.8469	0
GM12878	En02^10:103071624:T:C:R:wP98	En02	10:103071624:T:C:R:wP98	10	103071624	10:103071624:T:C	98	0.635423320712807	-0.278507894684067	-0.913931215396874	0.95196121270946	NA	>5	10.8469	19.4388	8.5919
GM12878	En02^10:103929366:G:C:R:wP86	En02	10:103929366:G:C:R:wP86	10	103929366	10:103929366:G:C	86	0.913663508346634	0.818378052966442	-0.0952854553801923	0.176294975352402	NA	>5	NA	NA	NA
GM12878	En02^10:103929373:C:A:R:wP93	En02	10:103929373:C:A:R:wP93	10	103929373	10:103929373:C:A	93	0.913663508346634	0.839958595858358	-0.0737049124882758	0.242106351157725	NA	<1	NA	NA	NA
GM12878	En02^10:104935512:A:G:R:wP90	En02	10:104935512:A:G:R:wP90	10	104935512	10:104935512:A:G	90	-1.65866547372953	0.169546077687879	1.8282115514174	0.655220318604398	NA	>1	19.4184	19.4184	0
GM12878	En02^10:105127770:G:A:R:wP109	En02	10:105127770:G:A:R:wP109	10	105127770	10:105127770:G:A	109	2.92587162969666	3.13896355299041	0.213091923293748	0.275633803748127	0.13615865544252	<1	7.28571	0	-7.28571
GM12878	En02^10:106584391:G:A:R:wP106	En02	10:106584391:G:A:R:wP106	10	106584391	10:106584391:G:A	106	0.073751649647444	0.0784597167111378	0.00470806706369382	0.0825937837802237	NA	<1	26.4388	23.7245	-2.7143
GM12878	En02^10:110729950:C:A:R:wP85	En02	10:110729950:C:A:R:wP85	10	110729950	10:110729950:C:A	85	-0.538201508305731	NA	NA	0	NA	>5	27.4184	27.4184	0
GM12878	En02^10:111581612:G:A:R:wP85	En02	10:111581612:G:A:R:wP85	10	111581612	10:111581612:G:A	85	-1.02144008198541	0.277603976805206	1.29904405879061	0.311272435675682	NA	>5	17.8163	17.8163	0
GM12878	En02^10:112120803:C:T:R:wP87	En02	10:112120803:C:T:R:wP87	10	112120803	10:112120803:C:T	87	0.516275836905774	-0.525268132221468	-1.04154396912724	0.828292607749424	NA	>1	18.8776	18.8776	0
GM12878	En02^10:112993377:C:T:R:wP87	En02	10:112993377:C:T:R:wP87	10	112993377	10:112993377:C:T	87	NA	-2.56241774850644	NA	0	NA	>5	27.7653	27.7653	0
GM12878	En02^10:112993380:A:G:R:wP90	En02	10:112993380:A:G:R:wP90	10	112993380	10:112993380:A:G	90	NA	NA	NA	0	NA	>5	27.7653	27.7653	0
GM12878	En02^10:113988636:A:G:R:wP81	En02	10:113988636:A:G:R:wP81	10	113988636	10:113988636:A:G	81	-0.286308392296587	-0.128020249870058	0.158288142426528	0.375138028325664	NA	>5	23.4286	23.4286	0
GM12878	En02^10:114227611:A:G:R:wP80	En02	10:114227611:A:G:R:wP80	10	114227611	10:114227611:A:G	80	-6.04326870845099	NA	NA	0	NA	>1	23.7857	23.7857	0
GM12878	En02^10:114954015:C:A:R:wP77	En02	10:114954015:C:A:R:wP77	10	114954015	10:114954015:C:A	77	-0.19684164220433	-0.183441323906666	0.013400318297664	0.385497741002247	NA	>1	16.7041	16.7041	0
GM12878	En02^10:115323470:T:G:R:wP96	En02	10:115323470:T:G:R:wP96	10	115323470	10:115323470:T:G	96	NA	-0.243057659561034	NA	0	NA	>1	10.898	0	-10.898
GM12878	En02^10:115323476:A:G:R:wP102	En02	10:115323476:A:G:R:wP102	10	115323476	10:115323476:A:G	102	NA	0.201485877459626	NA	0	NA	>1	10.898	10.4694	-0.428599999999999
GM12878	En02^10:115323490:G:T:R:wP116	En02	10:115323490:G:T:R:wP116	10	115323490	10:115323490:G:T	116	NA	0.951745577657619	NA	0	NA	>1	10.898	10.898	0
GM12878	En02^10:115336810:A:G:R:wP116	En02	10:115336810:A:G:R:wP116	10	115336810	10:115336810:A:G	116	0.408665429045774	-2.59686331256251	-3.00552874160829	0	NA	<1	21.7449	21.7449	0
GM12878	En02^10:115476619:T:C:R:wP123	En02	10:115476619:T:C:R:wP123	10	115476619	10:115476619:T:C	123	1.17374866699155	-0.214516210392267	-1.38826487738382	0.495861889274277	NA	>5	15.5918	15.5918	0
GM12878	En02^10:116369465:C:T:R:wP92	En02	10:116369465:C:T:R:wP92	10	116369465	10:116369465:C:T	92	-0.933830285075765	-3.07242312115003	-2.13859283607426	0	NA	>1	7.62245	6.7551	-0.86735
GM12878	En02^10:116369485:C:T:R:wP112	En02	10:116369485:C:T:R:wP112	10	116369485	10:116369485:C:T	112	-0.933830285075765	NA	NA	0	NA	>5	7.62245	7.62245	0
GM12878	En02^10:11639703:G:A:R:wP112	En02	10:11639703:G:A:R:wP112	10	11639703	10:11639703:G:A	112	NA	0.525560937814139	NA	0	NA	>1	7.64286	7.64286	0
GM12878	En02^10:1165166:C:T:R:wP100	En02	10:1165166:C:T:R:wP100	10	1165166	10:1165166:C:T	100	-0.0359722406908882	-0.0157117982099399	0.0202604424809483	0	NA	>1	8.67347	9.10204	0.428570000000001
GM12878	En02^10:117943517:A:C:R:wP96	En02	10:117943517:A:C:R:wP96	10	117943517	10:117943517:A:C	96	0.482881767922346	0.789916199638584	0.307034431716238	0.118468018759181	NA	>1	10.102	9.86735	-0.23465
GM12878	En02^10:117943517:A:G:R:wP96	En02	10:117943517:A:G:R:wP96	10	117943517	10:117943517:A:G	96	0.482881767922346	0.356552264182272	-0.126329503740074	0.395657111541169	NA	>1	10.102	10.2347	0.1327
GM12878	En02^10:118556637:C:T:R:wP111	En02	10:118556637:C:T:R:wP111	10	118556637	10:118556637:C:T	111	1.98517836108843	0.95044987586991	-1.03472848521852	1.02636397709936	0.501978897833181	>1	5.46939	0	-5.46939
GM12878	En02^10:118556648:T:C:R:wP122	En02	10:118556648:T:C:R:wP122	10	118556648	10:118556648:T:C	122	1.98517836108843	1.26672307223688	-0.718455288851548	1.01250678404005	0.496064912956091	>5	5.46939	5.46939	0
GM12878	En02^10:120354203:G:T:R:wP109	En02	10:120354203:G:T:R:wP109	10	120354203	10:120354203:G:T	109	1.40359330075051	1.18840147140018	-0.215191829350334	0.0294688599153996	NA	>1	28.7551	28.0306	-0.724499999999999
GM12878	En02^10:121065940:G:C:R:wP103	En02	10:121065940:G:C:R:wP103	10	121065940	10:121065940:G:C	103	1.01483397214272	2.10606901722265	1.09123504507993	0.102029671514192	NA	>5	5.93878	0	-5.93878
GM12878	En02^10:121226407:G:A:R:wP116	En02	10:121226407:G:A:R:wP116	10	121226407	10:121226407:G:A	116	2.03097624509149	1.60879976601826	-0.422176479073232	1.2438059140361	0.605653254193683	>1	19.1939	19.1939	0
GM12878	En02^10:122448660:C:T:R:wP114	En02	10:122448660:C:T:R:wP114	10	122448660	10:122448660:C:T	114	0.533622569003748	0.073731576197419	-0.459890992806329	0.232324787435224	NA	>1	18.4286	18.4286	0
GM12878	En02^10:125232394:A:G:R:wP106	En02	10:125232394:A:G:R:wP106	10	125232394	10:125232394:A:G	106	0.597228901187653	0.341788228161045	-0.255440673026608	0.630467029325015	NA	>5	5.21429	0	-5.21429
GM12878	En02^10:127257539:A:G:R:wP102	En02	10:127257539:A:G:R:wP102	10	127257539	10:127257539:A:G	102	-1.66527496432558	-0.84584014571812	0.819434818607459	0	NA	>1	21.3265	20.898	-0.4285
GM12878	En02^10:127257552:C:A:R:wP115	En02	10:127257552:C:A:R:wP115	10	127257552	10:127257552:C:A	115	-1.66527496432558	NA	NA	0	NA	>1	21.3265	21.3265	0
GM12878	En02^10:128197299:C:T:R:wP117	En02	10:128197299:C:T:R:wP117	10	128197299	10:128197299:C:T	117	0.0369363993892307	-0.316513542958045	-0.353449942347276	0.0339268010488097	NA	>1	24.8061	24.8061	0
GM12878	En02^10:128915598:G:A:R:wP101	En02	10:128915598:G:A:R:wP101	10	128915598	10:128915598:G:A	101	-0.92332656348297	-0.628940047477219	0.294386516005751	0	NA	>1	5.7551	6.71429	0.95919
GM12878	En02^10:128915598:G:A:R:wP107	En02	10:128915598:G:A:R:wP107	10	128915598	10:128915598:G:A	107	NA	-0.20748480189127	NA	0	NA	>1	5.7551	6.71429	0.95919
GM12878	En02^10:128915598:G:A:R:wP89	En02	10:128915598:G:A:R:wP89	10	128915598	10:128915598:G:A	89	-0.00546422619343235	-0.0948489780671141	-0.0893847518736817	0	NA	>1	5.7551	6.71429	0.95919
GM12878	En02^10:128915604:C:T:R:wP107	En02	10:128915604:C:T:R:wP107	10	128915604	10:128915604:C:T	107	-0.92332656348297	-0.328601449091318	0.594725114391652	0	NA	<1	5.7551	8.2449	2.4898
GM12878	En02^10:129283585:T:A:R:wP98	En02	10:129283585:T:A:R:wP98	10	129283585	10:129283585:T:A	98	-0.519551983838764	0.268966551266269	0.788518535105034	0.451294102190189	NA	>1	8.38776	12.617355	4.229595
GM12878	En02^10:129283654:G:T:R:wP118	En02	10:129283654:G:T:R:wP118	10	129283654	10:129283654:G:T	118	0.698957143966691	0.561278506675098	-0.137678637291593	0.144394955676446	NA	<1	20.7143	20.7143	0
GM12878	En02^10:129283659:C:T:R:wP123	En02	10:129283659:C:T:R:wP123	10	129283659	10:129283659:C:T	123	0.698957143966691	0.61744521500031	-0.0815119289663816	0.0803450133303936	NA	>5	20.7143	20.7143	0
GM12878	En02^10:129283660:G:A:R:wP124	En02	10:129283660:G:A:R:wP124	10	129283660	10:129283660:G:A	124	0.698957143966691	-0.528482320396311	-1.227439464363	0.843115294873376	NA	>5	20.7143	20.7143	0
GM12878	En02^10:129776020:A:G:R:wP106	En02	10:129776020:A:G:R:wP106	10	129776020	10:129776020:A:G	106	1.98846393531315	1.57257200137305	-0.415891933940105	1.15777118904734	0.563688671196792	<1	8.31633	7.10204	-1.21429
GM12878	En02^10:130217301:G:A:R:wP104	En02	10:130217301:G:A:R:wP104	10	130217301	10:130217301:G:A	104	-0.025559782478892	1.20920794155393	1.23476772403282	0.148353250773304	NA	<1	11.6837	7.73469	-3.94901
GM12878	En02^10:131124377:G:A:R:wP121	En02	10:131124377:G:A:R:wP121	10	131124377	10:131124377:G:A	121	0.464995792404269	-0.532027165259416	-0.997022957663686	0.548651670189609	NA	<1	17.9388	17.9388	0
GM12878	En02^10:132632657:G:A:R:wP120	En02	10:132632657:G:A:R:wP120	10	132632657	10:132632657:G:A	120	-0.361039955657675	-0.10486042056479	0.256179535092885	0.158770879598776	NA	<1	24.1429	24.1429	0
GM12878	En02^10:13266711:A:C:R:wP77	En02	10:13266711:A:C:R:wP77	10	13266711	10:13266711:A:C	77	0.701452270426647	0.309123981933266	-0.392328288493381	0.331761627851896	NA	>1	8.08163	8.08163	0
GM12878	En02^10:13266871:G:A:R:wP104	En02	10:13266871:G:A:R:wP104	10	13266871	10:13266871:G:A	104	0.636321552740498	0.144706086148126	-0.491615466592372	0.703085852877015	NA	>5	22.5918	14	-8.5918
GM12878	En02^10:133152836:A:T:R:wP81	En02	10:133152836:A:T:R:wP81	10	133152836	10:133152836:A:T	81	0.107365509949571	0.551566625352805	0.444201115403233	0.322991378183153	NA	>5	26.3469	26.3469	0
GM12878	En02^10:133224216:G:T:R:wP110	En02	10:133224216:G:T:R:wP110	10	133224216	10:133224216:G:T	110	NA	0.075358953465538	NA	0	NA	>1	13.398	11.7551	-1.6429
GM12878	En02^10:13341622:T:C:R:wP82	En02	10:13341622:T:C:R:wP82	10	13341622	10:13341622:T:C	82	1.13572855180331	0.382802921084588	-0.752925630718722	0.593933910910135	0.293583348031019	<1	7.70408	7.70408	0
GM12878	En02^10:13382845:C:T:R:wP89	En02	10:13382845:C:T:R:wP89	10	13382845	10:13382845:C:T	89	-1.25795181116093	0.111370141511396	1.36932195267233	0.444731015218298	NA	>1	14.9184	14.9184	0
GM12878	En02^10:133868254:C:T:R:wP101	En02	10:133868254:C:T:R:wP101	10	133868254	10:133868254:C:T	101	-0.635921678380659	-0.822812286880432	-0.186890608499773	0.0857245876237398	NA	>1	27.8061	28.7653	0.959199999999999
GM12878	En02^10:133868264:C:T:R:wP111	En02	10:133868264:C:T:R:wP111	10	133868264	10:133868264:C:T	111	-0.635921678380659	-0.273209759284024	0.362711919096635	0.126706654935612	NA	>1	27.8061	25.4286	-2.3775
GM12878	En02^10:134007967:C:T:R:wP108	En02	10:134007967:C:T:R:wP108	10	134007967	10:134007967:C:T	108	0.0438951702567972	-0.385557616584751	-0.429452786841548	0.343551300728385	NA	<1	26.4694	23.8367	-2.6327
GM12878	En02^10:134036699:C:T:R:wP92	En02	10:134036699:C:T:R:wP92	10	134036699	10:134036699:C:T	92	0.91047136903554	0.761261104995668	-0.149210264039872	0.00594216052367603	NA	>1	NA	NA	NA
GM12878	En02^10:134036717:C:T:R:wP110	En02	10:134036717:C:T:R:wP110	10	134036717	10:134036717:C:T	110	0.91047136903554	0.519203872954698	-0.391267496080842	1.54193164057525	NA	>1	NA	NA	NA
GM12878	En02^10:134036732:G:A:R:wP125	En02	10:134036732:G:A:R:wP125	10	134036732	10:134036732:G:A	125	0.91047136903554	0.733653837355002	-0.176817531680538	0.00288023173822686	NA	>5	NA	NA	NA
GM12878	En02^10:134088645:C:T:R:wP118	En02	10:134088645:C:T:R:wP118	10	134088645	10:134088645:C:T	118	-0.667671966163064	-0.378548594766451	0.289123371396613	1.30122836274558	NA	>5	24.6633	24.6633	0
GM12878	En02^10:134088648:A:G:R:wP121	En02	10:134088648:A:G:R:wP121	10	134088648	10:134088648:A:G	121	-0.667671966163064	0.342058803156508	1.00973076931957	0.515072345938949	NA	<1	24.6633	24.6633	0
GM12878	En02^10:134108244:G:A:R:wP83	En02	10:134108244:G:A:R:wP83	10	134108244	10:134108244:G:A	83	0.139871483179444	0.602503882242921	0.462632399063477	0.960154379398676	NA	>5	28.8265	28.8265	0
GM12878	En02^10:134801458:C:T:R:wP122	En02	10:134801458:C:T:R:wP122	10	134801458	10:134801458:C:T	122	1.86123556828865	0.783589107367	-1.07764646092165	0.291465872582259	0.143759741960415	<1	9.05102	9.05102	0
GM12878	En02^10:134893742:A:T:R:wP90	En02	10:134893742:A:T:R:wP90	10	134893742	10:134893742:A:T	90	0.567796402376832	0.120174499766858	-0.447621902609974	0.823537586375188	NA	>1	27.7653	27.7653	0
GM12878	En02^10:134893769:C:T:R:wP117	En02	10:134893769:C:T:R:wP117	10	134893769	10:134893769:C:T	117	0.567796402376832	-1.51657629933788	-2.08437270171471	0.768259070422075	NA	>1	27.7653	27.7653	0
GM12878	En02^10:135055262:G:A:R:wP83	En02	10:135055262:G:A:R:wP83	10	135055262	10:135055262:G:A	83	0.745181052292232	0.413625173360428	-0.331555878931803	0.198704685644767	NA	<1	11.5	11.5	0
GM12878	En02^10:135055294:T:C:R:wP115	En02	10:135055294:T:C:R:wP115	10	135055294	10:135055294:T:C	115	0.745181052292232	0.318450216067943	-0.426730836224289	0.254291283247748	NA	>1	11.5	11.5	0
GM12878	En02^10:13628971:T:A:R:wP106	En02	10:13628971:T:A:R:wP106	10	13628971	10:13628971:T:A	106	2.84102165444354	2.9958349693428	0.154813314899259	0.576786156318989	0.284808811117762	<1	4.65306	5.23469	0.58163
GM12878	En02^10:13749485:G:A:R:wP119	En02	10:13749485:G:A:R:wP119	10	13749485	10:13749485:G:A	119	-1.13339398212953	-0.103815559424156	1.02957842270537	0.143202805896299	NA	<1	5.80612	5.80612	0
GM12878	En02^10:16654427:C:T:R:wP80	En02	10:16654427:C:T:R:wP80	10	16654427	10:16654427:C:T	80	0.171209998764481	-0.297919801508495	-0.469129800272976	0.300682426160904	NA	>5	27.5102	27.5102	0
GM12878	En02^10:16654456:G:C:R:wP109	En02	10:16654456:G:C:R:wP109	10	16654456	10:16654456:G:C	109	0.171209998764481	NA	NA	0	NA	>1	27.5102	22.7347	-4.7755
GM12878	En02^10:1685831:A:C:R:wP86	En02	10:1685831:A:C:R:wP86	10	1685831	10:1685831:A:C	86	0.574690284690152	-0.51089843334006	-1.08558871803021	0.551972056050819	NA	>5	28.7245	28.7245	0
GM12878	En02^10:1685846:C:T:R:wP101	En02	10:1685846:C:T:R:wP101	10	1685846	10:1685846:C:T	101	0.574690284690152	-0.407481001695577	-0.982171286385729	1.86283391150318	NA	>1	28.7245	29.6837	0.959200000000003
GM12878	En02^10:1685850:C:T:R:wP105	En02	10:1685850:C:T:R:wP105	10	1685850	10:1685850:C:T	105	0.574690284690152	0.715074007705929	0.140383723015777	0.0345860058928458	NA	<1	28.7245	24.3265	-4.398
GM12878	En02^10:1685857:T:C:R:wP112	En02	10:1685857:T:C:R:wP112	10	1685857	10:1685857:T:C	112	0.574690284690152	-0.129370532615549	-0.704060817305701	0.423632230811964	NA	>5	28.7245	28.7245	0
GM12878	En02^10:16866929:G:A:R:wP104	En02	10:16866929:G:A:R:wP104	10	16866929	10:16866929:G:A	104	-0.780570804305681	0.874410725237449	1.65498152954313	0.534057709445791	NA	>1	20.2755	11.6837	-8.5918
GM12878	En02^10:17251502:A:G:R:wP106	En02	10:17251502:A:G:R:wP106	10	17251502	10:17251502:A:G	106	-1.18827343496895	-0.54302529521023	0.64524813975872	0.459876593173493	NA	<1	19.3367	11.8163	-7.5204
GM12878	En02^10:17270632:T:G:R:wP97	En02	10:17270632:T:G:R:wP97	10	17270632	10:17270632:T:G	97	-0.146117449006231	0.299998245439428	0.446115694445659	0.0426429385077468	NA	>1	7.62245	7.90816	0.28571
GM12878	En02^10:17270667:T:C:R:wP83	En02	10:17270667:T:C:R:wP83	10	17270667	10:17270667:T:C	83	0.54952366253289	1.13312656807638	0.583602905543493	0.407141789513202	NA	>5	6.31633	6.31633	0
GM12878	En02^10:2053396:C:T:R:wP96	En02	10:2053396:C:T:R:wP96	10	2053396	10:2053396:C:T	96	-0.49676433739407	0.181330482701509	0.67809482009558	0.311956013447439	NA	>5	12.1837	9.46939	-2.71431
GM12878	En02^10:2274857:C:T:R:wP89	En02	10:2274857:C:T:R:wP89	10	2274857	10:2274857:C:T	89	-1.04677514194399	-2.04828950458713	-1.00151436264314	0	NA	>5	19.5306	19.5306	0
GM12878	En02^10:23805689:A:C:R:wP121	En02	10:23805689:A:C:R:wP121	10	23805689	10:23805689:A:C	121	0.496083542514734	-0.832084125280924	-1.32816766779566	0.9536369831094	NA	>1	18.602	18.602	0
GM12878	En02^10:26538797:T:C:R:wP101	En02	10:26538797:T:C:R:wP101	10	26538797	10:26538797:T:C	101	-2.71837084871539	NA	NA	0	NA	>1	13.7857	12.8265	-0.959200000000001
GM12878	En02^10:26666456:G:A:R:wP114	En02	10:26666456:G:A:R:wP114	10	26666456	10:26666456:G:A	114	0.215170124302515	0.422554572698317	0.207384448395802	0.219808132433656	NA	<1	8.56122	8.56122	0
GM12878	En02^10:26727620:C:A:R:wP108	En02	10:26727620:C:A:R:wP108	10	26727620	10:26727620:C:A	108	1.64672782246441	1.42261497155642	-0.224112850907987	0.431688115929665	0.214568161952114	<1	10.0306	7.44898	-2.58162
GM12878	En02^10:26727636:G:C:R:wP124	En02	10:26727636:G:C:R:wP124	10	26727636	10:26727636:G:C	124	1.64672782246441	0.882878709795819	-0.763849112668587	1.31133071794738	0.636117751904155	>5	10.0306	10.0306	0
GM12878	En02^10:27478031:T:G:R:wP120	En02	10:27478031:T:G:R:wP120	10	27478031	10:27478031:T:G	120	-0.718838682202974	-0.366296676512863	0.352542005690112	0.314462254095147	NA	>1	12.7755	12.7755	0
GM12878	En02^10:27529368:G:A:R:wP124	En02	10:27529368:G:A:R:wP124	10	27529368	10:27529368:G:A	124	-0.140536603095945	0.188995684856226	0.329532287952171	1.00967867537669	NA	<1	6.20408	6.20408	0
GM12878	En02^10:29449051:T:C:R:wP85	En02	10:29449051:T:C:R:wP85	10	29449051	10:29449051:T:C	85	0.275918782714891	-0.598331054526688	-0.874249837241579	0.190968514985148	NA	>5	4.85714	4.85714	0
GM12878	En02^10:30093367:A:G:R:wP111	En02	10:30093367:A:G:R:wP111	10	30093367	10:30093367:A:G	111	0.678020560769002	0.218955815377079	-0.459064745391922	0	NA	>5	0	5.7449	5.7449
GM12878	En02^10:30096628:A:G:R:wP99	En02	10:30096628:A:G:R:wP99	10	30096628	10:30096628:A:G	99	0.766756658670051	1.48038606169473	0.713629403024679	0.514882859936067	0.255407853012144	>5	NA	NA	NA
GM12878	En02^10:30096643:G:T:R:wP114	En02	10:30096643:G:T:R:wP114	10	30096643	10:30096643:G:T	114	0.766756658670051	0.90107827173983	0.134321613069779	0.117600793332798	NA	<1	NA	NA	NA
GM12878	En02^10:31188128:T:C:R:wP124	En02	10:31188128:T:C:R:wP124	10	31188128	10:31188128:T:C	124	NA	0.36942257974768	NA	0	NA	<1	20.3061	20.3061	0
GM12878	En02^10:32345138:A:G:R:wP85	En02	10:32345138:A:G:R:wP85	10	32345138	10:32345138:A:G	85	1.70718598894805	1.37549981418638	-0.331686174761673	0.30737289351307	0.15159287376593	>5	16.9694	16.9694	0
GM12878	En02^10:3356143:C:A:R:wP108	En02	10:3356143:C:A:R:wP108	10	3356143	10:3356143:C:A	108	1.75890844174892	1.73869779587558	-0.0202106458733364	0.00543541754969191	0.00262250766497465	>1	NA	NA	NA
GM12878	En02^10:35549165:G:A:R:wP81	En02	10:35549165:G:A:R:wP81	10	35549165	10:35549165:G:A	81	0.679368266098479	0.877331818320379	0.1979635522219	0.000191191115645129	NA	>1	4.62245	4.62245	0
GM12878	En02^10:37001827:C:A:R:wP79	En02	10:37001827:C:A:R:wP79	10	37001827	10:37001827:C:A	79	-0.442354350054566	-0.0764557150890832	0.365898634965482	0.0240814503995673	NA	>5	21.6939	21.6939	0
GM12878	En02^10:37001840:C:A:R:wP92	En02	10:37001840:C:A:R:wP92	10	37001840	10:37001840:C:A	92	-0.442354350054566	NA	NA	0	NA	>5	21.6939	20.051	-1.6429
GM12878	En02^10:4245964:T:C:R:wP91	En02	10:4245964:T:C:R:wP91	10	4245964	10:4245964:T:C	91	0.373604982338548	-0.325257144953872	-0.69886212729242	0.0188461037708376	NA	>5	4.27551	0	-4.27551
GM12878	En02^10:4245990:T:G:R:wP117	En02	10:4245990:T:G:R:wP117	10	4245990	10:4245990:T:G	117	0.373604982338548	-0.98246323480104	-1.35606821713959	0.0384331809218336	NA	>5	4.27551	4.27551	0
GM12878	En02^10:43278321:G:A:R:wP104	En02	10:43278321:G:A:R:wP104	10	43278321	10:43278321:G:A	104	1.49694492881235	1.70694484064087	0.209999911828527	0.208280676400902	0.102732896886972	<1	9.78571	0	-9.78571
GM12878	En02^10:43362289:C:T:R:wP124	En02	10:43362289:C:T:R:wP124	10	43362289	10:43362289:C:T	124	1.31917539737504	1.01595670887463	-0.30321868850041	0.271397694104933	0.133893964798096	>5	8.17347	8.17347	0
GM12878	En02^10:43778531:T:C:R:wP112	En02	10:43778531:T:C:R:wP112	10	43778531	10:43778531:T:C	112	0.231923987643233	-0.623174891470549	-0.855098879113782	1.12846082019507	NA	<1	25.898	25.898	0
GM12878	En02^10:43844044:G:A:R:wP107	En02	10:43844044:G:A:R:wP107	10	43844044	10:43844044:G:A	107	1.55955302049897	1.70436896951532	0.144815949016351	0.284111304567253	0.140337048374991	>1	17.7755	12.3061	-5.4694
GM12878	En02^10:43844047:G:A:R:wP110	En02	10:43844047:G:A:R:wP110	10	43844047	10:43844047:G:A	110	1.55955302049897	1.18557692221998	-0.373976098278997	0.145072724578785	0.0700163510540332	>1	17.7755	16.9082	-0.8673
GM12878	En02^10:45389704:T:C:R:wP101	En02	10:45389704:T:C:R:wP101	10	45389704	10:45389704:T:C	101	-0.603831414752904	-0.858527468989279	-0.254696054236375	0.00377671954932016	NA	>5	17.6837	16.7245	-0.959200000000003
GM12878	En02^10:45389711:C:T:R:wP108	En02	10:45389711:C:T:R:wP108	10	45389711	10:45389711:C:T	108	-0.603831414752904	-1.58963990267663	-0.985808487923728	0.137904803167454	NA	>1	17.6837	15.051	-2.6327
GM12878	En02^10:45919722:T:C:R:wP93	En02	10:45919722:T:C:R:wP93	10	45919722	10:45919722:T:C	93	-1.0174889296629	-0.393612968771372	0.623875960891531	0.886888025961498	NA	>5	12.5	16.4898	3.9898
GM12878	En02^10:45919727:C:G:R:wP98	En02	10:45919727:C:G:R:wP98	10	45919727	10:45919727:C:G	98	-1.0174889296629	-0.709571795056888	0.307917134606015	0.625462024110073	NA	>5	12.5	5.45918	-7.04082
GM12878	En02^10:49689658:C:A:R:wP112	En02	10:49689658:C:A:R:wP112	10	49689658	10:49689658:C:A	112	-0.129602150262849	-0.1054978061083	0.0241043441545487	0	NA	>1	21.5204	21.5204	0
GM12878	En02^10:49932388:G:A:R:wP124	En02	10:49932388:G:A:R:wP124	10	49932388	10:49932388:G:A	124	0.316827245950498	-0.694957492289516	-1.01178473824001	1.82265172868038	NA	>5	18.1429	18.1429	0
GM12878	En02^10:50985040:C:T:R:wP81	En02	10:50985040:C:T:R:wP81	10	50985040	10:50985040:C:T	81	0.51720026081864	0.238392384807272	-0.278807876011368	0.0116744929370133	NA	>1	20.3061	20.3061	0
GM12878	En02^10:51489257:T:C:R:wP80	En02	10:51489257:T:C:R:wP80	10	51489257	10:51489257:T:C	80	1.58355935821539	1.6992392629335	0.115679904718105	0.240064511778479	0.118589290850136	>5	NA	NA	NA
GM12878	En02^10:51489279:A:G:R:wP102	En02	10:51489279:A:G:R:wP102	10	51489279	10:51489279:A:G	102	1.58355935821539	0.993559375377811	-0.589999982837583	0.178319255384444	0.0876531568317749	>5	0	9.37755	9.37755
GM12878	En02^10:54212642:A:T:R:wP80	En02	10:54212642:A:T:R:wP80	10	54212642	10:54212642:A:T	80	-0.208841053993549	NA	NA	0	NA	>5	7.36735	7.36735	0
GM12878	En02^10:5488576:G:A:R:wP86	En02	10:5488576:G:A:R:wP86	10	5488576	10:5488576:G:A	86	3.61247380267373	3.29391749435818	-0.318556308315545	0.520422905821231	0.257804964587757	>1	7.90816	7.90816	0
GM12878	En02^10:5488580:C:G:R:wP90	En02	10:5488580:C:G:R:wP90	10	5488580	10:5488580:C:G	90	3.61247380267373	3.72920147148386	0.11672766881013	0.291268205894797	0.143640123474128	>5	7.90816	7.90816	0
GM12878	En02^10:56959972:T:A:R:wP86	En02	10:56959972:T:A:R:wP86	10	56959972	10:56959972:T:A	86	0.256633157218846	-0.089481480223443	-0.346114637442289	0.288507524858361	NA	<1	14.551	14.551	0
GM12878	En02^10:56959991:C:T:R:wP105	En02	10:56959991:C:T:R:wP105	10	56959991	10:56959991:C:T	105	0.256633157218846	-1.22967826311043	-1.48631142032928	0.497422304484358	NA	>5	14.551	21.2959	6.7449
GM12878	En02^10:59908888:A:G:R:wP81	En02	10:59908888:A:G:R:wP81	10	59908888	10:59908888:A:G	81	0.654241747541118	NA	NA	0	NA	<1	26.898	26.898	0
GM12878	En02^10:59935940:A:G:R:wP83	En02	10:59935940:A:G:R:wP83	10	59935940	10:59935940:A:G	83	-0.36123785014146	NA	NA	0	NA	>5	25.7245	25.7245	0
GM12878	En02^10:6321671:A:T:R:wP90	En02	10:6321671:A:T:R:wP90	10	6321671	10:6321671:A:T	90	-0.458197952567052	-0.0375577290137192	0.420640223553332	0.195776878411523	NA	<1	NA	NA	NA
GM12878	En02^10:64139343:G:A:R:wP84	En02	10:64139343:G:A:R:wP84	10	64139343	10:64139343:G:A	84	0.128767251967142	-0.52781395004851	-0.656581202015652	0.157214363882122	NA	<1	11	11	0
GM12878	En02^10:64139352:T:C:R:wP93	En02	10:64139352:T:C:R:wP93	10	64139352	10:64139352:T:C	93	0.128767251967142	-0.966068177762706	-1.09483542972985	0.372413321908395	NA	>5	11	14.9898	3.9898
GM12878	En02^10:64571357:G:A:R:wP79	En02	10:64571357:G:A:R:wP79	10	64571357	10:64571357:G:A	79	0.513579380014675	-0.0954138866156178	-0.608993266630293	0.970715793867616	NA	<1	13.8265	13.8265	0
GM12878	En02^10:64571369:G:A:R:wP91	En02	10:64571369:G:A:R:wP91	10	64571369	10:64571369:G:A	91	0.513579380014675	0.360377856386745	-0.15320152362793	0.19879125415067	NA	>1	6.73469	5.04082	-1.69387
GM12878	En02^10:64571369:G:A:R:wP96	En02	10:64571369:G:A:R:wP96	10	64571369	10:64571369:G:A	96	0.448616811033162	-0.475205735021704	-0.923822546054866	0.0937652711236342	NA	>1	6.73469	5.04082	-1.69387
GM12878	En02^10:6709239:A:G:R:wP87	En02	10:6709239:A:G:R:wP87	10	6709239	10:6709239:A:G	87	NA	NA	NA	0	NA	>1	12.0612	12.0612	0
GM12878	En02^10:6755300:C:T:R:wP124	En02	10:6755300:C:T:R:wP124	10	6755300	10:6755300:C:T	124	-0.886564500308537	1.00497650966539	1.89154100997393	0.826998937069618	NA	>1	20.449	20.449	0
GM12878	En02^10:69541084:A:G:R:wP86	En02	10:69541084:A:G:R:wP86	10	69541084	10:69541084:A:G	86	-0.507705788025763	-1.1776311121113	-0.669925324085538	0.347874498516972	NA	>1	9.88776	9.88776	0
GM12878	En02^10:70166381:G:C:R:wP93	En02	10:70166381:G:C:R:wP93	10	70166381	10:70166381:G:C	93	1.52011762942622	2.33898849804355	0.818870868617336	0.496362799834237	0.246363238211615	<1	13.9184	18.6939	4.7755
GM12878	En02^10:70166586:C:T:R:wP122	En02	10:70166586:C:T:R:wP122	10	70166586	10:70166586:C:T	122	1.07253403814219	NA	NA	0	NA	>1	8.18367	8.18367	0
GM12878	En02^10:70231412:G:A:R:wP90	En02	10:70231412:G:A:R:wP90	10	70231412	10:70231412:G:A	90	0.523229406785451	1.42597004050735	0.902740633721896	0.500213152796577	NA	>5	NA	NA	NA
GM12878	En02^10:70231437:G:T:R:wP115	En02	10:70231437:G:T:R:wP115	10	70231437	10:70231437:G:T	115	0.523229406785451	0.253226054494484	-0.270003352290967	0.0957464394583663	NA	>1	NA	NA	NA
GM12878	En02^10:71014798:G:A:R:wP76	En02	10:71014798:G:A:R:wP76	10	71014798	10:71014798:G:A	76	0.473435903564316	0.732144212219617	0.258708308655301	0.200302973173873	NA	>5	21.0612	21.0612	0
GM12878	En02^10:71014824:C:T:R:wP102	En02	10:71014824:C:T:R:wP102	10	71014824	10:71014824:C:T	102	0.473435903564316	-0.591197491733277	-1.06463339529759	0.687906536304969	NA	>5	21.0612	23.2755	2.2143
GM12878	En02^10:71327759:T:G:R:wP78	En02	10:71327759:T:G:R:wP78	10	71327759	10:71327759:T:G	78	0.517651485302858	-0.317051328023457	-0.834702813326315	0.50712119247961	NA	>1	25.8265	25.8265	0
GM12878	En02^10:71327868:G:A:R:wP80	En02	10:71327868:G:A:R:wP80	10	71327868	10:71327868:G:A	80	-0.118008403540141	0.626285058575604	0.744293462115746	0.139321400350185	NA	>1	6.71429	6.71429	0
GM12878	En02^10:71930239:A:G:R:wP97	En02	10:71930239:A:G:R:wP97	10	71930239	10:71930239:A:G	97	3.63888894781756	3.49154751013898	-0.14734143767858	0.507095432637833	0.251390391370262	>1	6.57143	0	-6.57143
GM12878	En02^10:71930243:G:T:R:wP101	En02	10:71930243:G:T:R:wP101	10	71930243	10:71930243:G:T	101	3.63888894781756	3.41405270827552	-0.224836239542043	1.20424330674253	0.585937464073661	>5	6.57143	9.12245	2.55102
GM12878	En02^10:72084299:G:A:R:wP87	En02	10:72084299:G:A:R:wP87	10	72084299	10:72084299:G:A	87	1.19897127121395	0.857873891853966	-0.341097379359985	0.419437371719442	0.208809115159795	>5	NA	NA	NA
GM12878	En02^10:72318805:G:A:R:wP109	En02	10:72318805:G:A:R:wP109	10	72318805	10:72318805:G:A	109	0.038239582981578	-0.425266887712144	-0.463506470693722	1.42491850012457	NA	<1	4.81633	0	-4.81633
GM12878	En02^10:73246474:G:A:R:wP76	En02	10:73246474:G:A:R:wP76	10	73246474	10:73246474:G:A	76	0.624373292171991	-0.0655394562858135	-0.689912748457805	0.339197416538118	NA	>1	5.17347	5.17347	0
GM12878	En02^10:73246480:T:C:R:wP82	En02	10:73246480:T:C:R:wP82	10	73246480	10:73246480:T:C	82	0.624373292171991	0.00615457940564964	-0.618218712766341	0.192993531818061	NA	>1	5.17347	5.17347	0
GM12878	En02^10:73338014:C:T:R:wP86	En02	10:73338014:C:T:R:wP86	10	73338014	10:73338014:C:T	86	0.258280804086831	-0.202560012526889	-0.46084081661372	0.363555461599974	NA	>1	13.1531	13.1531	0
GM12878	En02^10:73338041:G:A:R:wP113	En02	10:73338041:G:A:R:wP113	10	73338041	10:73338041:G:A	113	0.258280804086831	0.838177204574582	0.579896400487751	1.62381504114623	NA	>1	13.1531	13.1531	0
GM12878	En02^10:74124340:C:T:R:wP102	En02	10:74124340:C:T:R:wP102	10	74124340	10:74124340:C:T	102	2.04690780558175	NA	NA	0	NA	>5	7.43878	9.65306	2.21428
GM12878	En02^10:7451241:A:G:R:wP122	En02	10:7451241:A:G:R:wP122	10	7451241	10:7451241:A:G	122	1.09478181988445	NA	NA	0	NA	>5	7.2551	7.2551	0
GM12878	En02^10:77054720:C:T:R:wP99	En02	10:77054720:C:T:R:wP99	10	77054720	10:77054720:C:T	99	-0.0521207839577229	0.191080816889297	0.24320160084702	0.173787181361487	NA	>5	11.5408	6.85714	-4.68366
GM12878	En02^10:79152745:G:T:R:wP95	En02	10:79152745:G:T:R:wP95	10	79152745	10:79152745:G:T	95	0.677528718778528	0.777768355203711	0.100239636425183	0.363688031038286	0.181282548762298	>1	10.9082	0	-10.9082
GM12878	En02^10:79152746:C:T:R:wP96	En02	10:79152746:C:T:R:wP96	10	79152746	10:79152746:C:T	96	0.677528718778528	0.185246192774531	-0.492282526003998	0.242732133248485	NA	>1	10.9082	8.19388	-2.71432
GM12878	En02^10:79273607:G:A:R:wP109	En02	10:79273607:G:A:R:wP109	10	79273607	10:79273607:G:A	109	0.750494433013094	0.0197647340403265	-0.730729698972768	1.37858438395597	NA	>5	15.5918	11.602	-3.9898
GM12878	En02^10:79273696:C:T:R:wP100	En02	10:79273696:C:T:R:wP100	10	79273696	10:79273696:C:T	100	0.669263255249644	0.864225945664619	0.194962690414975	0.173756376869903	0.0853750352107144	<1	6.90816	0	-6.90816
GM12878	En02^10:79808540:G:T:R:wP83	En02	10:79808540:G:T:R:wP83	10	79808540	10:79808540:G:T	83	0.198902745088195	-1.1239464567254	-1.32284920181359	0.746374032893513	NA	>1	NA	NA	NA
GM12878	En02^10:79808571:T:C:R:wP114	En02	10:79808571:T:C:R:wP114	10	79808571	10:79808571:T:C	114	0.198902745088195	-0.47782778820973	-0.676730533297925	0	NA	>5	NA	NA	NA
GM12878	En02^10:79808705:G:A:R:wP110	En02	10:79808705:G:A:R:wP110	10	79808705	10:79808705:G:A	110	0.521636916356812	1.01990609104982	0.498269174693005	0.410930634161601	NA	>1	17.6327	19.4082	1.7755
GM12878	En02^10:80016034:C:T:R:wP103	En02	10:80016034:C:T:R:wP103	10	80016034	10:80016034:C:T	103	1.85587948930905	1.48045916830233	-0.375420321006712	0.648057229153807	0.321710092653151	>1	0	4.46939	4.46939
GM12878	En02^10:80487165:C:T:R:wP113	En02	10:80487165:C:T:R:wP113	10	80487165	10:80487165:C:T	113	-0.126293524881901	-1.19578669648141	-1.06949317159951	0.121491431758994	NA	<1	4.32653	4.32653	0
GM12878	En02^10:80887181:C:T:R:wP117	En02	10:80887181:C:T:R:wP117	10	80887181	10:80887181:C:T	117	0.091376048731588	0.45678941272425	0.365413363992662	0.215100655390255	NA	>1	6.63265	6.63265	0
GM12878	En02^10:81248245:T:C:R:wP104	En02	10:81248245:T:C:R:wP104	10	81248245	10:81248245:T:C	104	0.0642656566712681	0.934977052969314	0.870711396298046	0.457656667879831	0.227352165810086	>5	12.449	14.7245	2.2755
GM12878	En02^10:8200567:G:T:R:wP94	En02	10:8200567:G:T:R:wP94	10	8200567	10:8200567:G:T	94	0.0920638056791057	-0.33855654717516	-0.430620352854266	0.352721840941221	NA	>5	8.96939	6.38776	-2.58163
GM12878	En02^10:83738172:C:G:R:wP89	En02	10:83738172:C:G:R:wP89	10	83738172	10:83738172:C:G	89	NA	-0.80938393793457	NA	0	NA	>5	27.6327	27.6327	0
GM12878	En02^10:83738176:C:T:R:wP93	En02	10:83738176:C:T:R:wP93	10	83738176	10:83738176:C:T	93	NA	0.467152437628737	NA	0	NA	>5	27.6327	23.6429	-3.9898
GM12878	En02^10:85714034:C:T:R:wP99	En02	10:85714034:C:T:R:wP99	10	85714034	10:85714034:C:T	99	0.105904084959741	-0.000701073030841625	-0.106605157990583	0.279733357121848	NA	<1	NA	NA	NA
GM12878	En02^10:85720062:C:A:R:wP88	En02	10:85720062:C:A:R:wP88	10	85720062	10:85720062:C:A	88	0.207751610669364	-0.907447343551621	-1.11519895422099	0.419060867658565	NA	>1	8.11224	8.11224	0
GM12878	En02^10:86051405:T:C:R:wP120	En02	10:86051405:T:C:R:wP120	10	86051405	10:86051405:T:C	120	-1.18884601356249	-1.31380577421074	-0.124959760648246	0.231744320167037	NA	>1	6.45918	6.45918	0
GM12878	En02^10:87963444:C:G:R:wP92	En02	10:87963444:C:G:R:wP92	10	87963444	10:87963444:C:G	92	-0.0299343449076677	0.227764809375544	0.257699154283212	0.0633129150858077	NA	>1	26.0408	25.1531	-0.887700000000002
GM12878	En02^10:88066639:T:C:R:wP121	En02	10:88066639:T:C:R:wP121	10	88066639	10:88066639:T:C	121	-0.56213726365747	-1.59830957988394	-1.03617231622647	0	NA	>5	27.4796	27.4796	0
GM12878	En02^10:89682221:A:G:R:wP84	En02	10:89682221:A:G:R:wP84	10	89682221	10:89682221:A:G	84	0.81770837345656	NA	NA	0	NA	<1	18.6939	18.6939	0
GM12878	En02^10:89875329:T:C:R:wP90	En02	10:89875329:T:C:R:wP90	10	89875329	10:89875329:T:C	90	-0.757149851930589	-0.51466419627752	0.242485655653068	0.153162435485808	NA	>1	10.2245	10.2245	0
GM12878	En02^10:89875362:T:C:R:wP123	En02	10:89875362:T:C:R:wP123	10	89875362	10:89875362:T:C	123	-0.757149851930589	0.191537927612703	0.948687779543292	1.13961236052053	NA	<1	10.2245	10.2245	0
GM12878	En02^10:91174472:C:A:R:wP83	En02	10:91174472:C:A:R:wP83	10	91174472	10:91174472:C:A	83	2.79135816900818	2.61703609238661	-0.174322076621572	0.0284745823980668	0.0133429945191273	<1	14.2653	14.2653	0
GM12878	En02^10:91174482:C:G:R:wP93	En02	10:91174482:C:G:R:wP93	10	91174482	10:91174482:C:G	93	2.79135816900818	3.96293700556274	1.17157883655456	1.20790109485798	0.587574212898325	>1	14.2653	9.79592	-4.46938
GM12878	En02^10:91174505:G:C:R:wP116	En02	10:91174505:G:C:R:wP116	10	91174505	10:91174505:G:C	116	2.79135816900818	3.53066895978302	0.739310790774844	0.348702937710434	0.17381021017532	>1	14.2653	14.2653	0
GM12878	En02^10:92923888:C:T:R:wP81	En02	10:92923888:C:T:R:wP81	10	92923888	10:92923888:C:T	81	0.657171908970859	1.4108394629329	0.753667553962042	1.0452093286012	0.510055846696506	>5	6.82653	6.82653	0
GM12878	En02^10:94881288:T:C:R:wP125	En02	10:94881288:T:C:R:wP125	10	94881288	10:94881288:T:C	125	-0.0384156269086331	-0.768712013564403	-0.73029638665577	0.915901928962545	NA	>5	21.3673	21.3673	0
GM12878	En02^10:96162291:A:C:R:wP94	En02	10:96162291:A:C:R:wP94	10	96162291	10:96162291:A:C	94	0.939993394682754	NA	NA	0	NA	>1	NA	NA	NA
GM12878	En02^10:96162320:T:G:R:wP123	En02	10:96162320:T:G:R:wP123	10	96162320	10:96162320:T:G	123	0.939993394682754	0.730346801006013	-0.209646593676741	0.681280206122523	NA	>1	NA	NA	NA
GM12878	En02^10:97171655:G:A:R:wP121	En02	10:97171655:G:A:R:wP121	10	97171655	10:97171655:G:A	121	-0.506180215025101	-0.93549820155855	-0.429317986533449	0	NA	<1	27.9796	27.9796	0
GM12878	En02^10:99293198:A:G:R:wP100	En02	10:99293198:A:G:R:wP100	10	99293198	10:99293198:A:G	100	-0.182661489677061	-0.219609746335362	-0.0369482566583012	0.0320753038538338	NA	>5	14.1837	11.9694	-2.2143
GM12878	En02^10:99293220:C:T:R:wP122	En02	10:99293220:C:T:R:wP122	10	99293220	10:99293220:C:T	122	-0.182661489677061	NA	NA	0	NA	<1	14.1837	14.1837	0
GM12878	En02^10:99401363:G:A:R:wP115	En02	10:99401363:G:A:R:wP115	10	99401363	10:99401363:G:A	115	NA	0.653719728918516	NA	0	NA	>1	NA	NA	NA
GM12878	En02^10:99561382:C:G:R:wP80	En02	10:99561382:C:G:R:wP80	10	99561382	10:99561382:C:G	80	0.412701897507348	-0.267035639066627	-0.679737536573975	0.471618790241404	NA	>5	7.44898	7.44898	0
GM12878	En02^10:99561384:C:T:R:wP82	En02	10:99561384:C:T:R:wP82	10	99561384	10:99561384:C:T	82	0.412701897507348	0.315306690985582	-0.0973952065217659	0.0673159229448017	NA	>1	7.44898	7.44898	0
GM12878	En02^10:99561385:G:T:R:wP83	En02	10:99561385:G:T:R:wP83	10	99561385	10:99561385:G:T	83	0.412701897507348	-0.317469327671904	-0.730171225179252	0.451872656983576	NA	>5	7.44898	7.44898	0
GM12878	En02^10:99609991:G:A:R:wP82	En02	10:99609991:G:A:R:wP82	10	99609991	10:99609991:G:A	82	NA	NA	NA	0	NA	>1	16.7245	16.7245	0
GM12878	En02^10:99610018:C:T:R:wP109	En02	10:99610018:C:T:R:wP109	10	99610018	10:99610018:C:T	109	NA	NA	NA	0	NA	>1	16.7245	20.4694	3.7449
GM12878	En02^11:1016048:C:T:R:wP112	En02	11:1016048:C:T:R:wP112	11	1016048	11:1016048:C:T	112	-0.309623915639991	-0.667131609324926	-0.357507693684936	0.26782515741964	NA	<1	23.7347	23.7347	0
GM12878	En02^11:103907889:A:G:R:wP104	En02	11:103907889:A:G:R:wP104	11	103907889	11:103907889:A:G	104	0.45434040967844	0.870986238657912	0.416645828979472	0.1107195561298	NA	<1	23.7245	18.6429	-5.0816
GM12878	En02^11:10814116:A:G:R:wP92	En02	11:10814116:A:G:R:wP92	11	10814116	11:10814116:A:G	92	0.832304816958201	0.576898467433176	-0.255406349525026	0.0596877401513391	NA	>5	14.551	16.1633	1.6123
GM12878	En02^11:108338190:T:C:R:wP78	En02	11:108338190:T:C:R:wP78	11	108338190	11:108338190:T:C	78	3.92697820494286	4.06020823283647	0.133230027893607	0.529175189354181	0.261994194279133	>5	9	9	0
GM12878	En02^11:10921679:C:T:R:wP109	En02	11:10921679:C:T:R:wP109	11	10921679	11:10921679:C:T	109	0.582643778632436	-0.178603237021749	-0.761247015654185	0.558395794664806	NA	>1	6.95918	7.27551	0.31633
GM12878	En02^11:10921695:C:T:R:wP125	En02	11:10921695:C:T:R:wP125	11	10921695	11:10921695:C:T	125	0.582643778632436	-0.491462870161585	-1.07410664879402	0.693714680677572	NA	>1	6.95918	6.95918	0
GM12878	En02^11:111536721:A:C:R:wP121	En02	11:111536721:A:C:R:wP121	11	111536721	11:111536721:A:C	121	-0.666229977651817	0.123331424966851	0.789561402618668	0.0252171855424699	NA	>5	23.1224	23.1224	0
GM12878	En02^11:111536723:G:A:R:wP123	En02	11:111536723:G:A:R:wP123	11	111536723	11:111536723:G:A	123	-0.666229977651817	-1.47375284352656	-0.807522865874745	0	NA	>1	23.1224	23.1224	0
GM12878	En02^11:111636864:T:C:R:wP82	En02	11:111636864:T:C:R:wP82	11	111636864	11:111636864:T:C	82	1.40346561038795	1.12867663450035	-0.274788975887599	1.61362443288452	0.767084439355244	>5	14.7551	14.7551	0
GM12878	En02^11:111636903:C:G:R:wP121	En02	11:111636903:C:G:R:wP121	11	111636903	11:111636903:C:G	121	1.40346561038795	1.28230916708963	-0.121156443298315	0.325011868516423	0.161015374542753	>1	14.7551	14.7551	0
GM12878	En02^11:113462012:G:A:R:wP117	En02	11:113462012:G:A:R:wP117	11	113462012	11:113462012:G:A	117	0.0266976978438399	0.448271145055062	0.421573447211222	0.734197122062987	NA	>5	13.8163	13.8163	0
GM12878	En02^11:113462018:G:A:R:wP123	En02	11:113462018:G:A:R:wP123	11	113462018	11:113462018:G:A	123	0.0266976978438399	0.0887909015295957	0.0620932036857557	0.0566303098816168	NA	<1	13.8163	13.8163	0
GM12878	En02^11:113862057:G:A:R:wP79	En02	11:113862057:G:A:R:wP79	11	113862057	11:113862057:G:A	79	-0.793062158133991	-1.71792377517534	-0.924861617041349	0.753296139209295	NA	>1	29.0918	29.0918	0
GM12878	En02^11:113862095:G:C:R:wP117	En02	11:113862095:G:C:R:wP117	11	113862095	11:113862095:G:C	117	-0.793062158133991	0.522756088448268	1.31581824658226	0.662436461690068	NA	>1	29.0918	29.0918	0
GM12878	En02^11:11388500:T:C:R:wP96	En02	11:11388500:T:C:R:wP96	11	11388500	11:11388500:T:C	96	NA	NA	NA	0	NA	>1	23.4082	15.8878	-7.5204
GM12878	En02^11:116255309:C:T:R:wP76	En02	11:116255309:C:T:R:wP76	11	116255309	11:116255309:C:T	76	0.393004791197872	0.250670944673298	-0.142333846524574	0.0263251821544023	NA	>5	NA	NA	NA
GM12878	En02^11:116255358:G:A:R:wP125	En02	11:116255358:G:A:R:wP125	11	116255358	11:116255358:G:A	125	0.393004791197872	-0.183772157465014	-0.576776948662887	0.392121130149383	NA	<1	NA	NA	NA
GM12878	En02^11:117198943:G:A:R:wP94	En02	11:117198943:G:A:R:wP94	11	117198943	11:117198943:G:A	94	1.31411260111035	0.803854537403356	-0.510258063706995	0.225062261777365	0.111566802808339	<1	11.3265	14.9898	3.6633
GM12878	En02^11:117198974:C:T:R:wP125	En02	11:117198974:C:T:R:wP125	11	117198974	11:117198974:C:T	125	1.31411260111035	1.14518754758658	-0.168925053523769	0.0210676107010122	0.0095280706789623	>1	11.3265	11.3265	0
GM12878	En02^11:118298576:C:G:R:wP115	En02	11:118298576:C:G:R:wP115	11	118298576	11:118298576:C:G	115	0.870730418725861	0.274863852633835	-0.595866566092026	0.00441611711421972	NA	<1	11.7551	11.7551	0
GM12878	En02^11:118574266:C:T:R:wP99	En02	11:118574266:C:T:R:wP99	11	118574266	11:118574266:C:T	99	0.438509686985531	0.287570119090469	-0.150939567895061	0.0617788842679134	NA	<1	NA	NA	NA
GM12878	En02^11:119357824:C:G:R:wP111	En02	11:119357824:C:G:R:wP111	11	119357824	11:119357824:C:G	111	-0.473013493689216	-0.855087703916374	-0.382074210227158	0.48459598234252	NA	>5	NA	NA	NA
GM12878	En02^11:119576956:A:C:R:wP100	En02	11:119576956:A:C:R:wP100	11	119576956	11:119576956:A:C	100	0.0732595126547043	0.511269388846602	0.438009876191898	0.339501887465002	NA	<1	10.398	8.5	-1.898
GM12878	En02^11:119721858:C:T:R:wP118	En02	11:119721858:C:T:R:wP118	11	119721858	11:119721858:C:T	118	0.838975185302328	0.577228226122182	-0.261746959180146	0.223106392904712	NA	>5	NA	NA	NA
GM12878	En02^11:120418863:G:A:R:wP92	En02	11:120418863:G:A:R:wP92	11	120418863	11:120418863:G:A	92	-0.908510875760758	-0.476485064961321	0.432025810799437	0.902491478364231	NA	>1	5.97959	0	-5.97959
GM12878	En02^11:120617309:C:G:R:wP99	En02	11:120617309:C:G:R:wP99	11	120617309	11:120617309:C:G	99	-0.528113630278403	0.187309117589219	0.715422747867622	1.16593335752611	NA	<1	10.3061	0	-10.3061
GM12878	En02^11:121772755:G:A:R:wP94	En02	11:121772755:G:A:R:wP94	11	121772755	11:121772755:G:A	94	-0.257466196386242	0.00680267520188876	0.264268871588131	0.392717926875312	NA	>5	9.44898	6.81633	-2.63265
GM12878	En02^11:122083851:T:C:R:wP112	En02	11:122083851:T:C:R:wP112	11	122083851	11:122083851:T:C	112	0.830276739577325	NA	NA	0	NA	>5	8.79592	8.79592	0
GM12878	En02^11:125986119:G:A:R:wP125	En02	11:125986119:G:A:R:wP125	11	125986119	11:125986119:G:A	125	0.835122231650025	0.335240802879861	-0.499881428770164	1.10153354787295	NA	>5	7.13265	7.13265	0
GM12878	En02^11:1260257:C:T:R:wP82	En02	11:1260257:C:T:R:wP82	11	1260257	11:1260257:C:T	82	-0.898339537935084	0.609076643583239	1.50741618151832	0.528680792492408	NA	<1	31.0714	31.0714	0
GM12878	En02^11:126380677:G:A:R:wP84	En02	11:126380677:G:A:R:wP84	11	126380677	11:126380677:G:A	84	0.914372619464322	0.432575325063426	-0.481797294400896	0.308535043424147	NA	>1	24.7857	24.7857	0
GM12878	En02^11:126414603:A:G:R:wP82	En02	11:126414603:A:G:R:wP82	11	126414603	11:126414603:A:G	82	-1.19164296115388	-0.546439601101396	0.645203360052483	0.864583121517967	NA	>5	11.3878	11.3878	0
GM12878	En02^11:126547484:C:A:R:wP117	En02	11:126547484:C:A:R:wP117	11	126547484	11:126547484:C:A	117	0.516635195050684	0.631968872531932	0.115333677481248	0.0979055693430815	NA	<1	20.4184	20.4184	0
GM12878	En02^11:126547506:C:T:R:wP82	En02	11:126547506:C:T:R:wP82	11	126547506	11:126547506:C:T	82	0.719595467913206	0.635536205683256	-0.0840592622299501	0.0127030723793947	NA	>1	20.4184	20.4184	0
GM12878	En02^11:130992111:A:G:R:wP115	En02	11:130992111:A:G:R:wP115	11	130992111	11:130992111:A:G	115	0.571046832481894	0.15824735054598	-0.412799481935914	0.244187001000679	NA	>5	18.4898	18.4898	0
GM12878	En02^11:131795949:C:T:R:wP115	En02	11:131795949:C:T:R:wP115	11	131795949	11:131795949:C:T	115	-0.995379199087869	0.555676486727433	1.5510556858153	0.826303140827873	NA	<1	17.8469	17.8469	0
GM12878	En02^11:132889630:G:A:R:wP117	En02	11:132889630:G:A:R:wP117	11	132889630	11:132889630:G:A	117	-0.993280163720906	-0.655371648786361	0.337908514934545	0.0779305158977192	NA	<1	14.0306	14.0306	0
GM12878	En02^11:132974172:C:T:R:wP107	En02	11:132974172:C:T:R:wP107	11	132974172	11:132974172:C:T	107	-2.24346835113513	-0.855805452855536	1.38766289827959	0	NA	>1	19.2755	13.5102	-5.7653
GM12878	En02^11:13313088:T:G:R:wP77	En02	11:13313088:T:G:R:wP77	11	13313088	11:13313088:T:G	77	-0.299336581348308	-1.33157738127852	-1.03224079993021	0.476566593629141	NA	<1	17.8673	17.8673	0
GM12878	En02^11:13313096:G:A:R:wP85	En02	11:13313096:G:A:R:wP85	11	13313096	11:13313096:G:A	85	-0.299336581348308	-0.739298691540317	-0.439962110192009	0.989182908098148	NA	>5	17.8673	17.8673	0
GM12878	En02^11:133176060:T:C:R:wP96	En02	11:133176060:T:C:R:wP96	11	133176060	11:133176060:T:C	96	-0.91693106800062	-0.279305493873389	0.637625574127231	0	NA	>1	20.1735	12.6531	-7.5204
GM12878	En02^11:133817333:G:A:R:wP81	En02	11:133817333:G:A:R:wP81	11	133817333	11:133817333:G:A	81	-0.416219782679672	-0.778417574131175	-0.362197791451503	0.111013383117948	NA	>5	24.8163	24.8163	0
GM12878	En02^11:133838405:C:T:R:wP108	En02	11:133838405:C:T:R:wP108	11	133838405	11:133838405:C:T	108	0.583530726725312	-1.13897415119485	-1.72250487792016	0.0330561832434691	NA	<1	27.7143	25.0816	-2.6327
GM12878	En02^11:133838417:A:G:R:wP120	En02	11:133838417:A:G:R:wP120	11	133838417	11:133838417:A:G	120	0.583530726725312	0.0659046754624671	-0.517626051262845	0.177887899638246	NA	>5	27.7143	27.7143	0
GM12878	En02^11:134288542:T:A:R:wP109	En02	11:134288542:T:A:R:wP109	11	134288542	11:134288542:T:A	109	-0.840961723398788	-0.748087938643522	0.092873784755266	0.0742692188605533	NA	<1	26.2857	25.8163	-0.4694
GM12878	En02^11:134288548:C:G:R:wP115	En02	11:134288548:C:G:R:wP115	11	134288548	11:134288548:C:G	115	-0.840961723398788	0.265536574764855	1.10649829816364	0.351082538594884	NA	>5	26.2857	26.2857	0
GM12878	En02^11:134537553:C:G:R:wP79	En02	11:134537553:C:G:R:wP79	11	134537553	11:134537553:C:G	79	-0.573457138011767	-0.50955311520745	0.0639040228043167	0.155199502422044	NA	<1	16.7245	16.7245	0
GM12878	En02^11:134537592:C:A:R:wP118	En02	11:134537592:C:A:R:wP118	11	134537592	11:134537592:C:A	118	-0.573457138011767	0.0459858418609685	0.619442979872735	0.638388641303474	NA	>5	16.7245	16.7245	0
GM12878	En02^11:17375380:C:G:R:wP120	En02	11:17375380:C:G:R:wP120	11	17375380	11:17375380:C:G	120	0.839871053911415	1.2146551719658	0.374784118054381	0.208073388292478	0.102659384037694	<1	6.0102	6.0102	0
GM12878	En02^11:1769272:G:C:R:wP76	En02	11:1769272:G:C:R:wP76	11	1769272	11:1769272:G:C	76	NA	NA	NA	0	NA	>1	23.449	23.449	0
GM12878	En02^11:1769321:G:A:R:wP125	En02	11:1769321:G:A:R:wP125	11	1769321	11:1769321:G:A	125	NA	NA	NA	0	NA	>1	13.6531	13.6531	0
GM12878	En02^11:1769321:G:A:R:wP84	En02	11:1769321:G:A:R:wP84	11	1769321	11:1769321:G:A	84	0.723444215291792	0.365804857496517	-0.357639357795275	0.229260113088022	NA	>1	13.6531	13.6531	0
GM12878	En02^11:17707905:C:T:R:wP80	En02	11:17707905:C:T:R:wP80	11	17707905	11:17707905:C:T	80	-1.47792794672922	0.537614176102651	2.01554212283187	0	NA	>1	7.4898	7.4898	0
GM12878	En02^11:1785185:G:A:R:wP110	En02	11:1785185:G:A:R:wP110	11	1785185	11:1785185:G:A	110	NA	NA	NA	0	NA	<1	NA	NA	NA
GM12878	En02^11:18858301:G:T:R:wP101	En02	11:18858301:G:T:R:wP101	11	18858301	11:18858301:G:T	101	-0.501884223633793	0.445662621467319	0.947546845101113	1.48015194773088	NA	>1	NA	NA	NA
GM12878	En02^11:18858316:G:T:R:wP116	En02	11:18858316:G:T:R:wP116	11	18858316	11:18858316:G:T	116	-0.501884223633793	NA	NA	0	NA	>5	NA	NA	NA
GM12878	En02^11:1902768:G:A:R:wP90	En02	11:1902768:G:A:R:wP90	11	1902768	11:1902768:G:A	90	0.0372599540950947	0.0488231796519675	0.0115632255568728	0.292173203922631	NA	>5	7.2449	13.9898	6.7449
GM12878	En02^11:1902771:T:C:R:wP93	En02	11:1902771:T:C:R:wP93	11	1902771	11:1902771:T:C	93	0.0372599540950947	-0.676223224367656	-0.71348317846275	0.156709096324409	NA	>1	7.2449	7.66327	0.418369999999999
GM12878	En02^11:1902781:G:C:R:wP103	En02	11:1902781:G:C:R:wP103	11	1902781	11:1902781:G:C	103	0.0372599540950947	-0.405453625463087	-0.442713579558182	0.00961925807236099	NA	>1	7.2449	8.78571	1.54081
GM12878	En02^11:1902793:A:T:R:wP115	En02	11:1902793:A:T:R:wP115	11	1902793	11:1902793:A:T	115	0.0372599540950947	-2.05513184229895	-2.09239179639405	0	NA	>5	7.2449	7.2449	0
GM12878	En02^11:19416865:T:C:R:wP114	En02	11:19416865:T:C:R:wP114	11	19416865	11:19416865:T:C	114	0.377735627643671	0.192576349929457	-0.185159277714215	0.0194715369721579	NA	>5	7.91837	7.91837	0
GM12878	En02^11:20101769:C:T:R:wP93	En02	11:20101769:C:T:R:wP93	11	20101769	11:20101769:C:T	93	1.66259754570222	1.04375150402348	-0.618846041678745	0.221051896475451	NA	>5	10	8.80612	-1.19388
GM12878	En02^11:20470564:C:G:R:wP86	En02	11:20470564:C:G:R:wP86	11	20470564	11:20470564:C:G	86	NA	-0.973993576196954	NA	0	NA	>1	20.4694	20.4694	0
GM12878	En02^11:20621492:T:A:R:wP120	En02	11:20621492:T:A:R:wP120	11	20621492	11:20621492:T:A	120	-0.541088273007464	0.119800257791521	0.660888530798985	0.170058998686468	NA	>5	4.90816	4.90816	0
GM12878	En02^11:20621492:T:A:R:wP90	En02	11:20621492:T:A:R:wP90	11	20621492	11:20621492:T:A	90	-1.19250126741528	-0.866791770076767	0.325709497338518	0.220155816027604	NA	>5	4.90816	4.90816	0
GM12878	En02^11:20781270:G:T:R:wP102	En02	11:20781270:G:T:R:wP102	11	20781270	11:20781270:G:T	102	0.262820102761833	-0.473818565315114	-0.736638668076947	0.617636816382033	NA	>1	21.5714	23.4694	1.898
GM12878	En02^11:22647261:G:A:R:wP82	En02	11:22647261:G:A:R:wP82	11	22647261	11:22647261:G:A	82	0.026916845674719	-0.210278067843205	-0.237194913517924	0.478118569136398	NA	>1	15.6531	15.6531	0
GM12878	En02^11:26969097:C:A:R:wP75	En02	11:26969097:C:A:R:wP75	11	26969097	11:26969097:C:A	75	0.235114957040532	0.0436978039911803	-0.191417153049351	0	NA	>1	12.2551	12.2551	0
GM12878	En02^11:26969097:C:A:R:wP82	En02	11:26969097:C:A:R:wP82	11	26969097	11:26969097:C:A	82	-0.594819598036091	0.456070082257542	1.05088968029363	0.430505469213589	NA	>1	12.2551	12.2551	0
GM12878	En02^11:27528160:C:A:R:wP108	En02	11:27528160:C:A:R:wP108	11	27528160	11:27528160:C:A	108	1.51383711473131	0.768691760509469	-0.745145354221841	0.649565290631351	0.322454947887965	<1	11.9388	9.35714	-2.58166
GM12878	En02^11:2913624:T:C:R:wP105	En02	11:2913624:T:C:R:wP105	11	2913624	11:2913624:T:C	105	-0.353853341486291	0.548557086784397	0.902410428270688	0.925540517439596	NA	<1	7.38776	0	-7.38776
GM12878	En02^11:32009090:G:T:R:wP87	En02	11:32009090:G:T:R:wP87	11	32009090	11:32009090:G:T	87	NA	NA	NA	0	NA	>5	24.2041	24.2041	0
GM12878	En02^11:32219777:T:G:R:wP113	En02	11:32219777:T:G:R:wP113	11	32219777	11:32219777:T:G	113	1.28856735276577	-0.551673604650644	-1.84024095741641	0	NA	>5	13.1837	13.1837	0
GM12878	En02^11:33522613:C:T:R:wP123	En02	11:33522613:C:T:R:wP123	11	33522613	11:33522613:C:T	123	-0.254727588766747	NA	NA	0	NA	>5	27.6735	27.6735	0
GM12878	En02^11:33609794:T:A:R:wP91	En02	11:33609794:T:A:R:wP91	11	33609794	11:33609794:T:A	91	1.04064347669638	-0.85701940563175	-1.89766288232813	0	NA	<1	25.4898	23.5	-1.9898
GM12878	En02^11:355947:A:T:R:wP90	En02	11:355947:A:T:R:wP90	11	355947	11:355947:A:T	90	1.09954588390306	1.34341257355098	0.243866689647919	0.261168319215574	0.129358138240636	>1	NA	NA	NA
GM12878	En02^11:355948:C:G:R:wP91	En02	11:355948:C:G:R:wP91	11	355948	11:355948:C:G	91	1.09954588390306	0.923032560581334	-0.176513323321731	0.179695648917087	0.0881021483245151	>1	0	5.03061	5.03061
GM12878	En02^11:355957:G:T:R:wP100	En02	11:355957:G:T:R:wP100	11	355957	11:355957:G:T	100	1.09954588390306	0.999051920599988	-0.100493963303077	0.120887460575128	0.0579942818385216	>5	0	4.70408	4.70408
GM12878	En02^11:36768765:T:C:R:wP117	En02	11:36768765:T:C:R:wP117	11	36768765	11:36768765:T:C	117	-0.021244567174277	0.267188810504539	0.288433377678816	0.34225978953864	NA	>5	13.602	13.602	0
GM12878	En02^11:43219089:C:G:R:wP86	En02	11:43219089:C:G:R:wP86	11	43219089	11:43219089:C:G	86	NA	0.0207851459584619	NA	0	NA	>1	24.2041	24.2041	0
GM12878	En02^11:43902418:A:T:R:wP81	En02	11:43902418:A:T:R:wP81	11	43902418	11:43902418:A:T	81	1.10265884722483	0.946262267303588	-0.156396579921243	0.00872304297586282	NA	<1	4.81633	4.81633	0
GM12878	En02^11:43902423:C:T:R:wP86	En02	11:43902423:C:T:R:wP86	11	43902423	11:43902423:C:T	86	1.10265884722483	0.130634887126326	-0.972023960098505	0.296230797652959	NA	>5	4.81633	4.81633	0
GM12878	En02^11:44515675:T:C:R:wP87	En02	11:44515675:T:C:R:wP87	11	44515675	11:44515675:T:C	87	NA	NA	NA	0	NA	<1	17.0102	17.0102	0
GM12878	En02^11:44621664:T:C:R:wP124	En02	11:44621664:T:C:R:wP124	11	44621664	11:44621664:T:C	124	0.503036569091969	0.17953839539597	-0.323498173695999	0.530076767647776	NA	>1	6.70408	6.70408	0
GM12878	En02^11:45188168:C:T:R:wP82	En02	11:45188168:C:T:R:wP82	11	45188168	11:45188168:C:T	82	0.361445585443482	0.364523904746703	0.00307831930322156	0.0664837497072479	NA	>1	20.7449	20.7449	0
GM12878	En02^11:45602146:G:A:R:wP91	En02	11:45602146:G:A:R:wP91	11	45602146	11:45602146:G:A	91	0.634612110261589	0.471211955086382	-0.163400155175207	0.0176741282957628	NA	>5	22.6531	20.2755	-2.3776
GM12878	En02^11:45921024:C:T:R:wP87	En02	11:45921024:C:T:R:wP87	11	45921024	11:45921024:C:T	87	0.151024946949635	0.106637696396006	-0.0443872505536295	0.0913593698842045	NA	<1	18.4286	18.4286	0
GM12878	En02^11:46264979:C:A:R:wP125	En02	11:46264979:C:A:R:wP125	11	46264979	11:46264979:C:A	125	5.56492636644336	5.13890619228647	-0.426020174156894	2.76460634321535	1.18918661217205	<1	NA	NA	NA
GM12878	En02^11:46414398:G:A:R:wP96	En02	11:46414398:G:A:R:wP96	11	46414398	11:46414398:G:A	96	0.393014214838497	0.387553534074955	-0.00546068076354284	0.159590428210282	NA	<1	8.13265	6.43878	-1.69387
GM12878	En02^11:47788664:G:A:R:wP103	En02	11:47788664:G:A:R:wP103	11	47788664	11:47788664:G:A	103	1.52434660632369	2.02471783142199	0.500371225098301	0.687945724799638	0.339867959198864	>5	5.80612	0	-5.80612
GM12878	En02^11:48102867:G:A:R:wP101	En02	11:48102867:G:A:R:wP101	11	48102867	11:48102867:G:A	101	0.185332635652934	0.363903836573712	0.178571200920777	0.169376909024155	NA	>5	8.73469	9.69388	0.95919
GM12878	En02^11:48329481:C:T:R:wP113	En02	11:48329481:C:T:R:wP113	11	48329481	11:48329481:C:T	113	0.79439179878502	-0.0151934906553681	-0.809585289440388	0.91015895175304	NA	>1	9	9	0
GM12878	En02^11:48921850:G:A:R:wP80	En02	11:48921850:G:A:R:wP80	11	48921850	11:48921850:G:A	80	-0.150986462319116	0.226358762944522	0.377345225263637	1.60640242624411	NA	>5	6.43878	6.43878	0
GM12878	En02^11:48921852:G:T:R:wP82	En02	11:48921852:G:T:R:wP82	11	48921852	11:48921852:G:T	82	-0.150986462319116	-0.130633232562784	0.020353229756332	0.100998070323653	NA	>1	6.43878	6.43878	0
GM12878	En02^11:48921891:G:A:R:wP121	En02	11:48921891:G:A:R:wP121	11	48921891	11:48921891:G:A	121	-0.150986462319116	0.298790146010969	0.449776608330084	0.801346253359299	NA	>1	6.43878	6.43878	0
GM12878	En02^11:48990407:G:T:R:wP81	En02	11:48990407:G:T:R:wP81	11	48990407	11:48990407:G:T	81	0.400898963488493	-0.147717170689105	-0.548616134177598	0.636921190295239	NA	>5	4.38776	4.38776	0
GM12878	En02^11:49069938:A:G:R:wP80	En02	11:49069938:A:G:R:wP80	11	49069938	11:49069938:A:G	80	0.418113711801432	0.201797439628999	-0.216316272172432	0.0794124071101647	NA	>1	27.4796	27.4796	0
GM12878	En02^11:49069938:A:G:R:wP87	En02	11:49069938:A:G:R:wP87	11	49069938	11:49069938:A:G	87	0.515268895507281	0.0183700005561455	-0.496898894951135	0.561217529262682	NA	>1	27.4796	27.4796	0
GM12878	En02^11:49873875:G:T:R:wP81	En02	11:49873875:G:T:R:wP81	11	49873875	11:49873875:G:T	81	1.00951103159758	0.67703157409039	-0.332479457507186	0.409420368086652	NA	>1	24.8469	24.8469	0
GM12878	En02^11:49873899:C:T:R:wP105	En02	11:49873899:C:T:R:wP105	11	49873899	11:49873899:C:T	105	1.00951103159758	1.24437952655843	0.234868494960855	0.0403338596875093	NA	>5	4.38776	20.449	16.06124
GM12878	En02^11:49873899:C:T:R:wP98	En02	11:49873899:C:T:R:wP98	11	49873899	11:49873899:C:T	98	1.31171905197231	0.999132287037168	-0.312586764935141	0.258143504331029	NA	>5	4.38776	20.449	16.06124
GM12878	En02^11:49874023:G:A:R:wP117	En02	11:49874023:G:A:R:wP117	11	49874023	11:49874023:G:A	117	0.590551063307621	-1.29156241006435	-1.88211347337197	0	NA	>5	6.43878	6.43878	0
GM12878	En02^11:49874026:T:C:R:wP120	En02	11:49874026:T:C:R:wP120	11	49874026	11:49874026:T:C	120	0.590551063307621	NA	NA	0	NA	>5	6.43878	6.43878	0
GM12878	En02^11:49874028:C:G:R:wP122	En02	11:49874028:C:G:R:wP122	11	49874028	11:49874028:C:G	122	0.590551063307621	0.163822982692835	-0.426728080614786	0.208622945850942	NA	>5	6.43878	6.43878	0
GM12878	En02^11:57147319:T:A:R:wP84	En02	11:57147319:T:A:R:wP84	11	57147319	11:57147319:T:A	84	-0.674137297020587	-1.47709937748574	-0.802962080465151	0.552292159463766	NA	>1	29.898	29.898	0
GM12878	En02^11:57147353:G:C:R:wP118	En02	11:57147353:G:C:R:wP118	11	57147353	11:57147353:G:C	118	-0.674137297020587	-0.0183082761705303	0.655829020850056	0.322258367656618	NA	>5	29.898	29.898	0
GM12878	En02^11:57173644:G:A:R:wP89	En02	11:57173644:G:A:R:wP89	11	57173644	11:57173644:G:A	89	NA	0.651075965180352	NA	0	NA	<1	24.4796	24.4796	0
GM12878	En02^11:57509090:G:A:R:wP87	En02	11:57509090:G:A:R:wP87	11	57509090	11:57509090:G:A	87	0.681611902433003	0.409951144821861	-0.271660757611142	0.0957052255036569	NA	>1	NA	NA	NA
GM12878	En02^11:57509103:C:T:R:wP100	En02	11:57509103:C:T:R:wP100	11	57509103	11:57509103:C:T	100	0.681611902433003	0.833791439530913	0.15217953709791	0.468711580071224	NA	>1	NA	NA	NA
GM12878	En02^11:59578209:C:T:R:wP119	En02	11:59578209:C:T:R:wP119	11	59578209	11:59578209:C:T	119	0.635163192526781	-0.113759935218542	-0.748923127745323	0.558410442296407	NA	>5	8.69388	8.69388	0
GM12878	En02^11:59785334:G:T:R:wP114	En02	11:59785334:G:T:R:wP114	11	59785334	11:59785334:G:T	114	-0.229667488009492	-0.102894202043481	0.126773285966011	0	NA	<1	18.5918	18.5918	0
GM12878	En02^11:60156803:G:A:R:wP110	En02	11:60156803:G:A:R:wP110	11	60156803	11:60156803:G:A	110	NA	0.818903256893931	NA	0	NA	>1	16.5102	15.6429	-0.867300000000002
GM12878	En02^11:61284536:G:T:R:wP88	En02	11:61284536:G:T:R:wP88	11	61284536	11:61284536:G:T	88	0.813514840568184	0.57170461510645	-0.241810225461734	0.155337560333515	0.0751589523404846	>1	4.37755	4.37755	0
GM12878	En02^11:61464525:C:T:R:wP86	En02	11:61464525:C:T:R:wP86	11	61464525	11:61464525:C:T	86	0.175083459691567	-0.558846768864833	-0.7339302285564	0.667429662717381	NA	>5	7.19388	7.19388	0
GM12878	En02^11:61464550:C:T:R:wP111	En02	11:61464550:C:T:R:wP111	11	61464550	11:61464550:C:T	111	0.175083459691567	NA	NA	0	NA	>5	7.19388	4.81633	-2.37755
GM12878	En02^11:61464551:G:T:R:wP112	En02	11:61464551:G:T:R:wP112	11	61464551	11:61464551:G:T	112	0.175083459691567	-0.698299158413449	-0.873382618105016	3.08401368191958	NA	<1	7.19388	7.19388	0
GM12878	En02^11:61464610:G:A:R:wP78	En02	11:61464610:G:A:R:wP78	11	61464610	11:61464610:G:A	78	-0.145948600307637	-0.276474905251554	-0.130526304943917	0.0942853298199413	NA	>5	20.6735	20.6735	0
GM12878	En02^11:61599991:C:T:R:wP94	En02	11:61599991:C:T:R:wP94	11	61599991	11:61599991:C:T	94	-0.537135744974954	-0.324653546982265	0.212482197992689	0.116491683553206	NA	>1	NA	NA	NA
GM12878	En02^11:61624022:G:A:R:wP94	En02	11:61624022:G:A:R:wP94	11	61624022	11:61624022:G:A	94	-0.272896348970661	-0.249946553581165	0.0229497953894952	0.203432600484008	NA	>5	11.1837	8.55102	-2.63268
GM12878	En02^11:61638817:G:A:R:wP92	En02	11:61638817:G:A:R:wP92	11	61638817	11:61638817:G:A	92	NA	0.581327905093285	NA	0	NA	<1	7.67347	6.06122	-1.61225
GM12878	En02^11:62320838:T:C:R:wP121	En02	11:62320838:T:C:R:wP121	11	62320838	11:62320838:T:C	121	1.05884338113855	1.41264239944157	0.353799018303025	0.506892769295776	0.25134519896745	>5	6.86735	6.86735	0
GM12878	En02^11:62747815:G:T:R:wP110	En02	11:62747815:G:T:R:wP110	11	62747815	11:62747815:G:T	110	0.447218123978853	-0.581722716987468	-1.02894084096632	0	NA	>5	26.0714	23.5714	-2.5
GM12878	En02^11:63360572:C:T:R:wP81	En02	11:63360572:C:T:R:wP81	11	63360572	11:63360572:C:T	81	-0.393327817144848	-0.293339321478638	0.0999884956662104	0.0559646916925886	NA	<1	25.2143	25.2143	0
GM12878	En02^11:63449007:A:G:R:wP117	En02	11:63449007:A:G:R:wP117	11	63449007	11:63449007:A:G	117	1.89135228206586	2.10322127316808	0.21186899110222	1.53162495276022	0.732091695834737	>1	4.62245	4.62245	0
GM12878	En02^11:64099351:A:G:R:wP93	En02	11:64099351:A:G:R:wP93	11	64099351	11:64099351:A:G	93	1.08777621032981	1.03231902358368	-0.055457186746128	0.20706459270884	0.102055751607696	>5	11.102	7.35714	-3.74486
GM12878	En02^11:64099360:C:T:R:wP102	En02	11:64099360:C:T:R:wP102	11	64099360	11:64099360:C:T	102	1.08777621032981	0.592043554642244	-0.495732655687563	0.0971820375045663	NA	>5	11.102	13.3163	2.2143
GM12878	En02^11:64278405:T:C:R:wP101	En02	11:64278405:T:C:R:wP101	11	64278405	11:64278405:T:C	101	-0.074582318935359	0.0143662168998325	0.0889485358351915	0.0217149113907843	NA	>5	17.3367	16.3776	-0.959099999999999
GM12878	En02^11:64481579:G:A:R:wP78	En02	11:64481579:G:A:R:wP78	11	64481579	11:64481579:G:A	78	0.0785886627665068	-0.0692347089990242	-0.147823371765531	0.0120529898126527	NA	>5	11.5408	11.5408	0
GM12878	En02^11:64745296:C:T:R:wP76	En02	11:64745296:C:T:R:wP76	11	64745296	11:64745296:C:T	76	0.148233264508136	0.578996742339448	0.430763477831312	0.216331427491418	NA	>1	23.102	23.102	0
GM12878	En02^11:64972354:A:T:R:wP84	En02	11:64972354:A:T:R:wP84	11	64972354	11:64972354:A:T	84	0.606257463784954	0.198158588688343	-0.408098875096611	0.45014007873559	NA	>5	NA	NA	NA
GM12878	En02^11:64992584:C:A:R:wP98	En02	11:64992584:C:A:R:wP98	11	64992584	11:64992584:C:A	98	0.622047355482959	1.02580301212609	0.403755656643129	0.275769891212043	0.136273146423084	>1	7.58163	0	-7.58163
GM12878	En02^11:65191581:A:G:R:wP93	En02	11:65191581:A:G:R:wP93	11	65191581	11:65191581:A:G	93	-0.498150019424608	0.273762526149889	0.771912545574497	0.871148460393942	NA	<1	6.06122	0	-6.06122
GM12878	En02^11:65263895:G:C:R:wP110	En02	11:65263895:G:C:R:wP110	11	65263895	11:65263895:G:C	110	0.188504026464758	0.359950065540485	0.171446039075728	0.307968369541549	NA	>5	NA	NA	NA
GM12878	En02^11:65679641:A:G:R:wP100	En02	11:65679641:A:G:R:wP100	11	65679641	11:65679641:A:G	100	0.686837684350011	1.0569699508516	0.370132266501586	0.257791048264221	NA	>5	15.602	13.3878	-2.2142
GM12878	En02^11:65743510:G:A:R:wP115	En02	11:65743510:G:A:R:wP115	11	65743510	11:65743510:G:A	115	1.17827910302554	-0.490936826226262	-1.6692159292518	0.51953598594453	NA	>5	17.2551	17.2551	0
GM12878	En02^11:65743511:G:A:R:wP116	En02	11:65743511:G:A:R:wP116	11	65743511	11:65743511:G:A	116	1.17827910302554	-0.344958718076263	-1.5232378211018	0.455926067099821	NA	>5	17.2551	17.2551	0
GM12878	En02^11:65743520:G:A:R:wP125	En02	11:65743520:G:A:R:wP125	11	65743520	11:65743520:G:A	125	1.17827910302554	-0.0480936579024218	-1.22637276092796	0.447411415054904	NA	>1	17.2551	17.2551	0
GM12878	En02^11:66025679:G:A:R:wP93	En02	11:66025679:G:A:R:wP93	11	66025679	11:66025679:G:A	93	0.950618370125475	-0.0181059915838514	-0.968724361709326	0.863330705429581	NA	>5	16.4388	20.1837	3.7449
GM12878	En02^11:66189295:T:C:R:wP124	En02	11:66189295:T:C:R:wP124	11	66189295	11:66189295:T:C	124	-0.95569726907828	-0.0968458938857033	0.858851375192577	0.419450243382304	NA	>1	23.1837	23.1837	0
GM12878	En02^11:66189295:T:C:R:wP86	En02	11:66189295:T:C:R:wP86	11	66189295	11:66189295:T:C	86	-0.538887197150466	0.110121859735881	0.649009056886347	0.429554824592315	NA	>1	23.1837	23.1837	0
GM12878	En02^11:66189333:T:C:R:wP86	En02	11:66189333:T:C:R:wP86	11	66189333	11:66189333:T:C	86	-0.575467941999711	0.572908702025852	1.14837664402556	1.05057915590952	NA	<1	23.1837	23.1837	0
GM12878	En02^11:66636513:C:T:R:wP114	En02	11:66636513:C:T:R:wP114	11	66636513	11:66636513:C:T	114	0.707967554958272	-0.740708438214258	-1.44867599317253	0.313622103925698	NA	<1	5.10204	5.10204	0
GM12878	En02^11:66839209:C:T:R:wP111	En02	11:66839209:C:T:R:wP111	11	66839209	11:66839209:C:T	111	0.0378599774842255	0.899241051809053	0.861381074324828	0.473646327388973	NA	>1	4.34694	0	-4.34694
GM12878	En02^11:67204151:C:T:R:wP103	En02	11:67204151:C:T:R:wP103	11	67204151	11:67204151:C:T	103	-0.375845577042567	0.67686185922684	1.05270743626941	1.08487874106742	NA	>1	NA	NA	NA
GM12878	En02^11:67914818:C:T:R:wP113	En02	11:67914818:C:T:R:wP113	11	67914818	11:67914818:C:T	113	0.218549257146942	0.29923295825378	0.0806837011068386	0.0211272650220139	NA	<1	4.46939	4.46939	0
GM12878	En02^11:68082902:G:C:R:wP103	En02	11:68082902:G:C:R:wP103	11	68082902	11:68082902:G:C	103	-0.539188639825897	0.39965164171888	0.938840281544777	1.99229114054479	NA	<1	20.2347	11.9388	-8.2959
GM12878	En02^11:68082910:C:T:R:wP111	En02	11:68082910:C:T:R:wP111	11	68082910	11:68082910:C:T	111	-0.539188639825897	0.490721324088389	1.02990996391429	1.11280531288925	NA	>5	20.2347	17.8571	-2.3776
GM12878	En02^11:68082915:C:A:R:wP116	En02	11:68082915:C:A:R:wP116	11	68082915	11:68082915:C:A	116	-0.539188639825897	-0.0108314271150782	0.528357212710819	0.475250444660405	NA	>1	20.2347	20.2347	0
GM12878	En02^11:68214880:C:T:R:wP82	En02	11:68214880:C:T:R:wP82	11	68214880	11:68214880:C:T	82	2.03109420597846	2.07458617346913	0.0434919674906618	0.0433821902491164	0.0203297639129124	>5	NA	NA	NA
GM12878	En02^11:68214890:G:A:R:wP92	En02	11:68214890:G:A:R:wP92	11	68214890	11:68214890:G:A	92	2.03109420597846	1.91344203958293	-0.117652166395535	0.248905613251792	0.123141132063982	>5	NA	NA	NA
GM12878	En02^11:69061766:G:A:R:wP114	En02	11:69061766:G:A:R:wP114	11	69061766	11:69061766:G:A	114	-0.673096179026746	0.402973493603072	1.07606967262982	0.499724216589227	NA	<1	13.6837	13.6837	0
GM12878	En02^11:69302524:G:T:R:wP104	En02	11:69302524:G:T:R:wP104	11	69302524	11:69302524:G:T	104	-0.32068806409866	-0.249036546689732	0.0716515174089277	0.0518733777464852	NA	>1	22.0102	12.6939	-9.3163
GM12878	En02^11:69533873:C:G:R:wP85	En02	11:69533873:C:G:R:wP85	11	69533873	11:69533873:C:G	85	NA	NA	NA	0	NA	>5	16.3163	16.3163	0
GM12878	En02^11:69533910:G:A:R:wP122	En02	11:69533910:G:A:R:wP122	11	69533910	11:69533910:G:A	122	NA	NA	NA	0	NA	<1	16.3163	16.3163	0
GM12878	En02^11:69707543:G:A:R:wP82	En02	11:69707543:G:A:R:wP82	11	69707543	11:69707543:G:A	82	0.532868833119565	1.22459878675696	0.691729953637396	0.51951434672244	0.257272272262805	<1	21.4184	21.4184	0
GM12878	En02^11:69930933:C:T:R:wP90	En02	11:69930933:C:T:R:wP90	11	69930933	11:69930933:C:T	90	-0.95815292843337	-0.320603715210855	0.637549213222515	1.17595094180676	NA	<1	21.898	21.898	0
GM12878	En02^11:70426745:G:A:R:wP109	En02	11:70426745:G:A:R:wP109	11	70426745	11:70426745:G:A	109	-0.448460061671497	-0.517993838069549	-0.069533776398052	0.150319412452386	NA	>5	28.3061	27.1122	-1.1939
GM12878	En02^11:70496567:T:C:R:wP114	En02	11:70496567:T:C:R:wP114	11	70496567	11:70496567:T:C	114	-0.943655186234428	0.279557579150401	1.22321276538483	0.710739017477467	NA	>5	19.3776	19.3776	0
GM12878	En02^11:70496567:T:C:R:wP78	En02	11:70496567:T:C:R:wP78	11	70496567	11:70496567:T:C	78	-0.0681754823024099	-0.538084643308848	-0.469909161006438	0.980884899822524	NA	>5	19.3776	19.3776	0
GM12878	En02^11:70496569:C:T:R:wP80	En02	11:70496569:C:T:R:wP80	11	70496569	11:70496569:C:T	80	-0.0681754823024099	-0.45316173871349	-0.38498625641108	0.312659270603768	NA	<1	25.2653	25.2653	0
GM12878	En02^11:70496641:A:G:R:wP116	En02	11:70496641:A:G:R:wP116	11	70496641	11:70496641:A:G	116	0.300117913918615	0.40100494515287	0.100887031234255	0.346275269438833	NA	>5	26.949	26.949	0
GM12878	En02^11:7098561:G:A:R:wP125	En02	11:7098561:G:A:R:wP125	11	7098561	11:7098561:G:A	125	1.0053641887018	-0.601740650788175	-1.60710483948997	0.596953037852321	NA	>5	26.4592	26.4592	0
GM12878	En02^11:72044894:G:C:R:wP101	En02	11:72044894:G:C:R:wP101	11	72044894	11:72044894:G:C	101	0.527748394969848	0.808625780469179	0.280877385499331	0.539976777073837	NA	>5	NA	NA	NA
GM12878	En02^11:72310134:A:C:R:wP122	En02	11:72310134:A:C:R:wP122	11	72310134	11:72310134:A:C	122	-0.372584017931364	-0.719886551701048	-0.347302533769684	0.0785251219528693	NA	>1	NA	NA	NA
GM12878	En02^11:72323881:G:A:R:wP120	En02	11:72323881:G:A:R:wP120	11	72323881	11:72323881:G:A	120	-0.825877984642472	-0.410642382023279	0.415235602619193	0.583081796430038	NA	>5	25.949	25.949	0
GM12878	En02^11:72525574:G:T:R:wP85	En02	11:72525574:G:T:R:wP85	11	72525574	11:72525574:G:T	85	NA	0.90390040842993	NA	0	NA	<1	7.78571	7.78571	0
GM12878	En02^11:7293823:G:T:R:wP111	En02	11:7293823:G:T:R:wP111	11	7293823	11:7293823:G:T	111	-1.41913284423966	0.191376352572284	1.61050919681195	0.155355205169949	NA	>5	23.7959	23.7857	-0.0102000000000011
GM12878	En02^11:74944911:C:T:R:wP101	En02	11:74944911:C:T:R:wP101	11	74944911	11:74944911:C:T	101	NA	0.218184053615325	NA	0	NA	>1	28.7449	29.7041	0.959199999999999
GM12878	En02^11:74952724:G:A:R:wP95	En02	11:74952724:G:A:R:wP95	11	74952724	11:74952724:G:A	95	1.7738922799856	NA	NA	0	NA	>1	6.9898	0	-6.9898
GM12878	En02^11:75141363:G:A:R:wP102	En02	11:75141363:G:A:R:wP102	11	75141363	11:75141363:G:A	102	NA	NA	NA	0	NA	<1	23.7347	18.1327	-5.602
GM12878	En02^11:75141376:G:A:R:wP115	En02	11:75141376:G:A:R:wP115	11	75141376	11:75141376:G:A	115	NA	NA	NA	0	NA	>1	23.7347	23.7347	0
GM12878	En02^11:75275301:T:C:R:wP120	En02	11:75275301:T:C:R:wP120	11	75275301	11:75275301:T:C	120	2.02962956476917	1.44920370350478	-0.580425861264388	0.673228874970759	0.333118270951852	>5	5.90816	5.90816	0
GM12878	En02^11:75514418:A:G:R:wP77	En02	11:75514418:A:G:R:wP77	11	75514418	11:75514418:A:G	77	0.681229277458891	0.713925208280536	0.0326959308216455	0.0526567421354984	NA	<1	7.37755	7.37755	0
GM12878	En02^11:77749251:C:A:R:wP77	En02	11:77749251:C:A:R:wP77	11	77749251	11:77749251:C:A	77	0.178015543723911	-0.0532412431935039	-0.231256786917415	0.0521347269074054	NA	>5	NA	NA	NA
GM12878	En02^11:78479595:G:A:R:wP83	En02	11:78479595:G:A:R:wP83	11	78479595	11:78479595:G:A	83	-0.854064281693271	-0.863968315308111	-0.00990403361484005	0.165264832189496	NA	>1	23.7857	23.7857	0
GM12878	En02^11:78572245:T:C:R:wP101	En02	11:78572245:T:C:R:wP101	11	78572245	11:78572245:T:C	101	-0.70507751386791	NA	NA	0	NA	<1	26.9796	26.0204	-0.959200000000003
GM12878	En02^11:81804127:C:T:R:wP93	En02	11:81804127:C:T:R:wP93	11	81804127	11:81804127:C:T	93	NA	NA	NA	0	NA	>1	17.551	16.3571	-1.1939
GM12878	En02^11:8190537:G:T:R:wP114	En02	11:8190537:G:T:R:wP114	11	8190537	11:8190537:G:T	114	3.09813295124291	3.12892451564482	0.0307915644019143	0.101659415847733	0.0483011459971257	>5	4.71429	4.71429	0
GM12878	En02^11:83005413:A:T:R:wP79	En02	11:83005413:A:T:R:wP79	11	83005413	11:83005413:A:T	79	-0.328593848495395	-0.0336257896592244	0.29496805883617	0.398093760163435	NA	<1	18.6327	18.6327	0
GM12878	En02^11:8350816:G:A:R:wP94	En02	11:8350816:G:A:R:wP94	11	8350816	11:8350816:G:A	94	-0.678542746725953	-0.13017854505574	0.548364201670213	0.51478724920385	NA	>5	7.71429	5.08163	-2.63266
GM12878	En02^11:85566169:A:G:R:wP79	En02	11:85566169:A:G:R:wP79	11	85566169	11:85566169:A:G	79	1.19816061233072	1.85106011529633	0.652899502965605	0.755735831486121	0.37166184279909	>5	5.35714	5.35714	0
GM12878	En02^11:85652688:A:T:R:wP88	En02	11:85652688:A:T:R:wP88	11	85652688	11:85652688:A:T	88	-1.23577754992757	0.358839518059885	1.59461706798745	0.658909115788869	NA	>5	16.9286	16.9286	0
GM12878	En02^11:86926430:C:A:R:wP120	En02	11:86926430:C:A:R:wP120	11	86926430	11:86926430:C:A	120	0.659337697209485	0.979670739314312	0.320333042104828	0.290787288897232	NA	<1	5.89796	5.89796	0
GM12878	En02^11:88437886:G:A:R:wP111	En02	11:88437886:G:A:R:wP111	11	88437886	11:88437886:G:A	111	1.74663733793632	-0.692727944834161	-2.43936528277048	0.415016509518782	NA	>5	27.0408	29.0204	1.9796
GM12878	En02^11:89520940:G:A:R:wP77	En02	11:89520940:G:A:R:wP77	11	89520940	11:89520940:G:A	77	-0.098597073143452	-0.78928784986178	-0.690690776718328	0.513262304660194	NA	>5	6.43878	6.43878	0
GM12878	En02^11:89785068:G:C:R:wP120	En02	11:89785068:G:C:R:wP120	11	89785068	11:89785068:G:C	120	-0.0140883612008744	-0.593582991051042	-0.579494629850168	0.516951858405988	NA	>1	6.43878	6.43878	0
GM12878	En02^11:92289781:C:T:R:wP90	En02	11:92289781:C:T:R:wP90	11	92289781	11:92289781:C:T	90	0.034195308551191	-1.39138228879219	-1.42557759734338	0	NA	>5	25.0816	25.0816	0
GM12878	En02^11:92289888:T:C:R:wP101	En02	11:92289888:T:C:R:wP101	11	92289888	11:92289888:T:C	101	-0.0780213594447412	-0.191847242198635	-0.113825882753894	0.0119747023568518	NA	>1	4.35714	0	-4.35714
GM12878	En02^11:92289911:G:A:R:wP124	En02	11:92289911:G:A:R:wP124	11	92289911	11:92289911:G:A	124	-0.0780213594447412	0.957560923526823	1.03558228297156	0.452256580546662	NA	>5	4.35714	4.35714	0
GM12878	En02^11:94014720:A:C:R:wP121	En02	11:94014720:A:C:R:wP121	11	94014720	11:94014720:A:C	121	-0.512205610678765	-1.58170217405084	-1.06949656337207	0	NA	>5	25.1122	25.1122	0
GM12878	En02^11:94014724:C:T:R:wP125	En02	11:94014724:C:T:R:wP125	11	94014724	11:94014724:C:T	125	-0.512205610678765	-0.224442249693355	0.28776336098541	0.0342736365561555	NA	<1	25.1122	25.1122	0
GM12878	En02^11:94829580:T:C:R:wP94	En02	11:94829580:T:C:R:wP94	11	94829580	11:94829580:T:C	94	NA	3.74434377992797	NA	0	NA	>1	0	4.11224	4.11224
GM12878	En02^11:94829611:C:T:R:wP125	En02	11:94829611:C:T:R:wP125	11	94829611	11:94829611:C:T	125	NA	3.65863498869732	NA	0	NA	>5	NA	NA	NA
GM12878	En02^11:955636:C:T:R:wP124	En02	11:955636:C:T:R:wP124	11	955636	11:955636:C:T	124	0.756938390651463	-0.5348879327067	-1.29182632335816	0.846505723907606	NA	>1	21.8265	21.8265	0
GM12878	En02^11:9779600:C:A:R:wP115	En02	11:9779600:C:A:R:wP115	11	9779600	11:9779600:C:A	115	-0.707460102520992	-0.191497823485099	0.515962279035893	0.482826513344073	NA	>5	NA	NA	NA
GM12878	En02^11:993964:C:T:R:wP99	En02	11:993964:C:T:R:wP99	11	993964	11:993964:C:T	99	-0.205809124711227	0.0973920914126646	0.303201216123892	0.345553991770196	NA	>5	25.8571	21.1735	-4.6836
GM12878	En02^12:100855643:G:A:R:wP106	En02	12:100855643:G:A:R:wP106	12	100855643	12:100855643:G:A	106	-0.334927947685071	1.34469617524574	1.67962412293082	0.0842214555347261	NA	<1	17.5918	14.8776	-2.7142
GM12878	En02^12:101086478:T:C:R:wP108	En02	12:101086478:T:C:R:wP108	12	101086478	12:101086478:T:C	108	-0.514263094002085	0.232955437728228	0.747218531730313	0.835487419631081	NA	>1	17.1939	13.5306	-3.6633
GM12878	En02^12:101220326:G:A:R:wP117	En02	12:101220326:G:A:R:wP117	12	101220326	12:101220326:G:A	117	-0.201815172142809	-0.258166117259025	-0.0563509451162156	0.213696934910376	NA	>1	28.9286	28.9286	0
GM12878	En02^12:1058663:G:A:R:wP86	En02	12:1058663:G:A:R:wP86	12	1058663	12:1058663:G:A	86	1.22058782865045	1.28551735938768	0.0649295307372262	0.295262869000766	0.145656632201284	>1	4.45918	4.45918	0
GM12878	En02^12:1058688:A:C:R:wP111	En02	12:1058688:A:C:R:wP111	12	1058688	12:1058688:A:C	111	1.22058782865045	1.36802389003805	0.147436061387593	0.358365394563958	0.178597171350617	>5	4.45918	4.40816	-0.0510200000000003
GM12878	En02^12:106395455:G:A:R:wP112	En02	12:106395455:G:A:R:wP112	12	106395455	12:106395455:G:A	112	-0.196633351967348	NA	NA	0	NA	>5	17.5612	17.5612	0
GM12878	En02^12:107746235:G:T:R:wP112	En02	12:107746235:G:T:R:wP112	12	107746235	12:107746235:G:T	112	-0.50810545326472	-0.539417623993541	-0.0313121707288209	0.2252015877012	NA	<1	4.11224	4.11224	0
GM12878	En02^12:108001368:G:T:R:wP83	En02	12:108001368:G:T:R:wP83	12	108001368	12:108001368:G:T	83	0.292857466815883	0.0158522969715427	-0.277005169844341	0.116555538590076	NA	<1	5.26531	5.26531	0
GM12878	En02^12:108661465:C:T:R:wP125	En02	12:108661465:C:T:R:wP125	12	108661465	12:108661465:C:T	125	-0.562266000451907	0.0347987515698902	0.597064752021797	0.835915529134064	NA	>1	19.602	19.602	0
GM12878	En02^12:108776093:A:G:R:wP112	En02	12:108776093:A:G:R:wP112	12	108776093	12:108776093:A:G	112	-3.24502478571358	-1.32288209425415	1.92214269145943	0	NA	>5	27.3265	27.3265	0
GM12878	En02^12:108862290:T:C:R:wP101	En02	12:108862290:T:C:R:wP101	12	108862290	12:108862290:T:C	101	NA	-0.339033865535704	NA	0	NA	>5	29.8265	28.8673	-0.959199999999999
GM12878	En02^12:109043614:G:A:R:wP123	En02	12:109043614:G:A:R:wP123	12	109043614	12:109043614:G:A	123	-0.447111802022073	-0.540985218765272	-0.0938734167431987	0.38986113458255	NA	<1	8.84694	8.84694	0
GM12878	En02^12:110174656:A:G:R:wP122	En02	12:110174656:A:G:R:wP122	12	110174656	12:110174656:A:G	122	0.329760589904093	-0.0992008407012067	-0.428961430605299	0.108873434269493	NA	<1	28.6531	28.6531	0
GM12878	En02^12:110348893:C:T:R:wP79	En02	12:110348893:C:T:R:wP79	12	110348893	12:110348893:C:T	79	-0.232292657589744	NA	NA	0	NA	<1	5.85714	5.85714	0
GM12878	En02^12:110841437:C:T:R:wP88	En02	12:110841437:C:T:R:wP88	12	110841437	12:110841437:C:T	88	NA	0.7766495102788	NA	0	NA	>1	6.34694	6.34694	0
GM12878	En02^12:110841439:C:G:R:wP90	En02	12:110841439:C:G:R:wP90	12	110841439	12:110841439:C:G	90	NA	1.23015781058411	NA	0	NA	>1	6.34694	6.34694	0
GM12878	En02^12:110841470:G:A:R:wP121	En02	12:110841470:G:A:R:wP121	12	110841470	12:110841470:G:A	121	NA	0.630828631112589	NA	0	NA	>1	6.34694	6.34694	0
GM12878	En02^12:111325969:C:T:R:wP99	En02	12:111325969:C:T:R:wP99	12	111325969	12:111325969:C:T	99	0.660578588651049	0.998416594353452	0.337838005702403	0.0666027107379125	NA	<1	NA	NA	NA
GM12878	En02^12:111550740:G:C:R:wP88	En02	12:111550740:G:C:R:wP88	12	111550740	12:111550740:G:C	88	0.835957041410726	-0.489467067076879	-1.3254241084876	0.900987823316537	NA	<1	7.73469	7.73469	0
GM12878	En02^12:113306413:A:G:R:wP81	En02	12:113306413:A:G:R:wP81	12	113306413	12:113306413:A:G	81	-0.0766146773166861	0.404073352363311	0.480688029679997	0.175310219440131	NA	>5	25.3061	25.3061	0
GM12878	En02^12:113328512:A:G:R:wP86	En02	12:113328512:A:G:R:wP86	12	113328512	12:113328512:A:G	86	-0.340156598921428	0.242542422871626	0.582699021793054	1.25691937048595	NA	>5	21.0102	21.0102	0
GM12878	En02^12:113409697:G:A:R:wP122	En02	12:113409697:G:A:R:wP122	12	113409697	12:113409697:G:A	122	-0.0817384147605137	-0.266801095540513	-0.185062680779999	0.405635941999349	NA	<1	6.37755	6.37755	0
GM12878	En02^12:113503198:G:T:R:wP81	En02	12:113503198:G:T:R:wP81	12	113503198	12:113503198:G:T	81	0.0707294478609999	0.123358101951451	0.052628654090451	0.202276917398047	NA	>5	20.7041	20.7041	0
GM12878	En02^12:114039664:G:A:R:wP78	En02	12:114039664:G:A:R:wP78	12	114039664	12:114039664:G:A	78	-0.66031220900509	0.391162935628648	1.05147514463374	0.53839978564642	NA	<1	28.4694	28.4694	0
GM12878	En02^12:114686546:G:A:R:wP113	En02	12:114686546:G:A:R:wP113	12	114686546	12:114686546:G:A	113	0.674755527961035	0.857249731047596	0.182494203086561	0.0777402194390755	NA	<1	26.7449	26.7449	0
GM12878	En02^12:115371716:C:T:R:wP104	En02	12:115371716:C:T:R:wP104	12	115371716	12:115371716:C:T	104	-1.14543535925198	-0.94632333506709	0.199112024184893	0	NA	>5	6.07143	6.07143	0
GM12878	En02^12:115487623:A:G:R:wP120	En02	12:115487623:A:G:R:wP120	12	115487623	12:115487623:A:G	120	0.652798443682221	-0.908098463931759	-1.56089690761398	0	NA	<1	24.1531	24.1531	0
GM12878	En02^12:11653775:G:C:R:wP123	En02	12:11653775:G:C:R:wP123	12	11653775	12:11653775:G:C	123	0.613571353570398	0.733298249170538	0.119726895600139	0.164898023778398	NA	>5	23.051	23.051	0
GM12878	En02^12:118547065:T:A:R:wP76	En02	12:118547065:T:A:R:wP76	12	118547065	12:118547065:T:A	76	0.0258229751990384	0.010956975615641	-0.0148659995833974	0.174713487513348	NA	>5	22.1429	22.1429	0
GM12878	En02^12:119195473:T:G:R:wP122	En02	12:119195473:T:G:R:wP122	12	119195473	12:119195473:T:G	122	-0.101534341569225	-0.465126316219597	-0.363591974650372	0.211389738426708	NA	>1	26.051	26.051	0
GM12878	En02^12:119195475:T:G:R:wP124	En02	12:119195475:T:G:R:wP124	12	119195475	12:119195475:T:G	124	-0.101534341569225	0.272912258306358	0.374446599875583	0.911594144158433	NA	>5	26.051	26.051	0
GM12878	En02^12:119195579:T:C:R:wP86	En02	12:119195579:T:C:R:wP86	12	119195579	12:119195579:T:C	86	NA	NA	NA	0	NA	>5	22.3367	22.3367	0
GM12878	En02^12:119195597:G:A:R:wP104	En02	12:119195597:G:A:R:wP104	12	119195597	12:119195597:G:A	104	NA	NA	NA	0	NA	>5	22.3367	13.7449	-8.5918
GM12878	En02^12:119360408:C:T:R:wP100	En02	12:119360408:C:T:R:wP100	12	119360408	12:119360408:C:T	100	-0.576857080193468	0.186820803961054	0.763677884154522	0.462647759258825	NA	>1	25.2449	19.6429	-5.602
GM12878	En02^12:119419632:C:T:R:wP85	En02	12:119419632:C:T:R:wP85	12	119419632	12:119419632:C:T	85	-0.0937366196846307	0.102696808001173	0.196433427685804	0.344579686616382	NA	>5	28.4592	28.4592	0
GM12878	En02^12:119966229:T:C:R:wP88	En02	12:119966229:T:C:R:wP88	12	119966229	12:119966229:T:C	88	NA	NA	NA	0	NA	<1	24.1224	24.1224	0
GM12878	En02^12:119966250:G:C:R:wP109	En02	12:119966250:G:C:R:wP109	12	119966250	12:119966250:G:C	109	NA	NA	NA	0	NA	>5	24.1224	19.6531	-4.4693
GM12878	En02^12:120106122:T:C:R:wP88	En02	12:120106122:T:C:R:wP88	12	120106122	12:120106122:T:C	88	NA	0.96975306131631	NA	0	NA	>1	8.19388	8.19388	0
GM12878	En02^12:120106136:G:A:R:wP102	En02	12:120106136:G:A:R:wP102	12	120106136	12:120106136:G:A	102	NA	0.561185259746472	NA	0	NA	>1	8.19388	0	-8.19388
GM12878	En02^12:12025240:G:A:R:wP115	En02	12:12025240:G:A:R:wP115	12	12025240	12:12025240:G:A	115	0.477069144078274	-0.362259885889755	-0.839329029968029	0.316987014707952	NA	>1	23.6224	23.6224	0
GM12878	En02^12:121418157:C:T:R:wP106	En02	12:121418157:C:T:R:wP106	12	121418157	12:121418157:C:T	106	NA	-0.648484443388799	NA	0	NA	>1	20.449	18.7551	-1.6939
GM12878	En02^12:121418240:G:C:R:wP101	En02	12:121418240:G:C:R:wP101	12	121418240	12:121418240:G:C	101	0.0976474138187288	0.278857077134283	0.181209663315554	0.425713960209421	NA	<1	20.449	20.449	0
GM12878	En02^12:122250106:G:A:R:wP99	En02	12:122250106:G:A:R:wP99	12	122250106	12:122250106:G:A	99	1.84915631268456	2.06173770938669	0.21258139670213	0.783499857873764	0.384995586044953	>1	NA	NA	NA
GM12878	En02^12:122502120:A:G:R:wP95	En02	12:122502120:A:G:R:wP95	12	122502120	12:122502120:A:G	95	NA	3.11249005735177	NA	0	NA	>5	0	4.56122	4.56122
GM12878	En02^12:122710370:G:C:R:wP112	En02	12:122710370:G:C:R:wP112	12	122710370	12:122710370:G:C	112	1.99818746841611	2.20233390110499	0.204146432688878	0.365709994159225	0.181857404153582	<1	11.2755	11.2755	0
GM12878	En02^12:123237403:T:C:R:wP85	En02	12:123237403:T:C:R:wP85	12	123237403	12:123237403:T:C	85	4.24260043174437	3.91649144058633	-0.326108991158041	0.560849448211699	0.277258655997735	<1	5.72449	5.72449	0
GM12878	En02^12:123528165:G:A:R:wP102	En02	12:123528165:G:A:R:wP102	12	123528165	12:123528165:G:A	102	-0.428926933649724	-0.00535521232783695	0.423571721321887	0.361722226517758	NA	>1	NA	NA	NA
GM12878	En02^12:125180624:T:A:R:wP111	En02	12:125180624:T:A:R:wP111	12	125180624	12:125180624:T:A	111	0.200095840209786	0.043373380768177	-0.156722459441609	0.0824296344168531	NA	>5	13.0918	15.0816	1.9898
GM12878	En02^12:125679627:T:C:R:wP81	En02	12:125679627:T:C:R:wP81	12	125679627	12:125679627:T:C	81	0.211019081037067	0.258014574272052	0.046995493234985	0.179995809204253	NA	>1	13.398	13.398	0
GM12878	En02^12:125679639:A:G:R:wP93	En02	12:125679639:A:G:R:wP93	12	125679639	12:125679639:A:G	93	0.211019081037067	0.015350384274321	-0.195668696762746	0.0149111769704075	NA	>5	13.398	9.65306	-3.74494
GM12878	En02^12:126002812:C:T:R:wP100	En02	12:126002812:C:T:R:wP100	12	126002812	12:126002812:C:T	100	0.167912830177606	0.490153262502129	0.322240432324523	0.35863367967118	NA	>1	14.0204	8.41837	-5.60203
GM12878	En02^12:126257820:A:G:R:wP97	En02	12:126257820:A:G:R:wP97	12	126257820	12:126257820:A:G	97	1.31004975556864	0.757767377750765	-0.552282377817879	1.34903717750503	NA	>1	NA	NA	NA
GM12878	En02^12:127054429:G:A:R:wP76	En02	12:127054429:G:A:R:wP76	12	127054429	12:127054429:G:A	76	NA	-0.272546121930292	NA	0	NA	>5	12.3776	12.3776	0
GM12878	En02^12:127054469:A:G:R:wP116	En02	12:127054469:A:G:R:wP116	12	127054469	12:127054469:A:G	116	NA	-0.728117620160797	NA	0	NA	>5	12.3776	12.3776	0
GM12878	En02^12:127212297:G:A:R:wP116	En02	12:127212297:G:A:R:wP116	12	127212297	12:127212297:G:A	116	0.167908778076012	-0.307565299544765	-0.475474077620776	0.599560709439879	NA	>5	14.5714	14.5714	0
GM12878	En02^12:127874670:G:A:R:wP102	En02	12:127874670:G:A:R:wP102	12	127874670	12:127874670:G:A	102	-0.469294489353725	-0.2754477408329	0.193846748520825	0.443025606515425	NA	>1	14.0204	8.41837	-5.60203
GM12878	En02^12:12837940:A:G:R:wP114	En02	12:12837940:A:G:R:wP114	12	12837940	12:12837940:A:G	114	-0.334223972445084	-0.682372601106586	-0.348148628661502	0.301849490799715	NA	<1	26.898	26.898	0
GM12878	En02^12:128725458:G:A:R:wP76	En02	12:128725458:G:A:R:wP76	12	128725458	12:128725458:G:A	76	-0.70509025604758	-0.0807517558172551	0.624338500230325	0.480703850399674	NA	>1	19.8878	19.8878	0
GM12878	En02^12:129094594:C:A:R:wP96	En02	12:129094594:C:A:R:wP96	12	129094594	12:129094594:C:A	96	-0.239943625224741	-0.729180408881199	-0.489236783656457	0.0856957209380188	NA	>5	26.8673	23.5714	-3.2959
GM12878	En02^12:12939892:G:A:R:wP91	En02	12:12939892:G:A:R:wP91	12	12939892	12:12939892:G:A	91	NA	NA	NA	0	NA	>5	5.14286	5.14286	0
GM12878	En02^12:129604300:A:G:R:wP121	En02	12:129604300:A:G:R:wP121	12	129604300	12:129604300:A:G	121	-1.5975652265699	-1.128021322988	0.469543903581893	0.357842811025302	NA	>5	27.5204	27.5204	0
GM12878	En02^12:13044530:G:A:R:wP122	En02	12:13044530:G:A:R:wP122	12	13044530	12:13044530:G:A	122	0.173980939394883	0.227818768534701	0.0538378291398175	0.0353557159939608	NA	<1	8.2551	8.2551	0
GM12878	En02^12:131011584:T:C:R:wP125	En02	12:131011584:T:C:R:wP125	12	131011584	12:131011584:T:C	125	NA	-0.324519559987916	NA	0	NA	>5	26.3878	26.3878	0
GM12878	En02^12:131037317:G:C:R:wP76	En02	12:131037317:G:C:R:wP76	12	131037317	12:131037317:G:C	76	NA	-0.847042612752202	NA	0	NA	<1	25.602	25.602	0
GM12878	En02^12:131617069:C:T:R:wP93	En02	12:131617069:C:T:R:wP93	12	131617069	12:131617069:C:T	93	0.695526203480794	0.451072539654034	-0.24445366382676	0.33832256181618	NA	<1	9.88776	5.89796	-3.9898
GM12878	En02^12:131617075:C:G:R:wP99	En02	12:131617075:C:G:R:wP99	12	131617075	12:131617075:C:G	99	0.695526203480794	1.06059294816123	0.365066744680435	0.57881340930689	0.285699367964207	>5	9.88776	0	-9.88776
GM12878	En02^12:131617212:G:A:R:wP124	En02	12:131617212:G:A:R:wP124	12	131617212	12:131617212:G:A	124	-0.200799766134934	0.566137015534538	0.766936781669471	0.0407771507411261	NA	>5	10.5	10.5	0
GM12878	En02^12:132071524:G:A:R:wP113	En02	12:132071524:G:A:R:wP113	12	132071524	12:132071524:G:A	113	-0.267002343082979	-0.841186335766258	-0.574183992683279	0.806590585498945	NA	>5	16.4388	16.4388	0
GM12878	En02^12:132102979:C:T:R:wP78	En02	12:132102979:C:T:R:wP78	12	132102979	12:132102979:C:T	78	0.843621513418148	0.712492020135566	-0.131129493282582	0.210912265531678	NA	>5	24.0816	24.0816	0
GM12878	En02^12:132131117:G:A:R:wP94	En02	12:132131117:G:A:R:wP94	12	132131117	12:132131117:G:A	94	0.955920047845812	1.08635803526306	0.130437987417244	0.313005701649029	0.154488516137682	>1	10.8163	8.18367	-2.63263
GM12878	En02^12:132279332:G:A:R:wP109	En02	12:132279332:G:A:R:wP109	12	132279332	12:132279332:G:A	109	-0.772534090118814	-0.32392576155059	0.448608328568224	0.311929611355987	NA	>5	21.2449	20.051	-1.1939
GM12878	En02^12:132279342:A:G:R:wP119	En02	12:132279342:A:G:R:wP119	12	132279342	12:132279342:A:G	119	-0.772534090118814	0.4174928983405	1.19002698845931	1.09878694972041	NA	>5	21.2449	21.2449	0
GM12878	En02^12:132279345:G:C:R:wP122	En02	12:132279345:G:C:R:wP122	12	132279345	12:132279345:G:C	122	-0.772534090118814	-0.651099073713256	0.121435016405559	0.0242644281997514	NA	<1	21.2449	21.2449	0
GM12878	En02^12:132664285:T:C:R:wP79	En02	12:132664285:T:C:R:wP79	12	132664285	12:132664285:T:C	79	0.200258555833302	0.428545159833881	0.228286604000579	0.204362857958395	NA	>5	10.6939	10.6939	0
GM12878	En02^12:132664326:G:T:R:wP120	En02	12:132664326:G:T:R:wP120	12	132664326	12:132664326:G:T	120	0.200258555833302	0.14345907530055	-0.0567994805327516	0.103485912801838	NA	>5	10.6939	10.6939	0
GM12878	En02^12:15432290:C:T:R:wP105	En02	12:15432290:C:T:R:wP105	12	15432290	12:15432290:C:T	105	0.78187385637905	-0.23700034930543	-1.01887420568448	1.11836648130761	NA	>1	8.52041	4.12245	-4.39796
GM12878	En02^12:15432290:C:T:R:wP93	En02	12:15432290:C:T:R:wP93	12	15432290	12:15432290:C:T	93	-1.01507725113348	-0.519172832502881	0.495904418630596	0	NA	>1	8.52041	4.12245	-4.39796
GM12878	En02^12:15588678:A:G:R:wP76	En02	12:15588678:A:G:R:wP76	12	15588678	12:15588678:A:G	76	-0.232479522221049	-1.4205677497852	-1.18808822756415	0.0203810587612848	NA	>5	21.8469	21.8469	0
GM12878	En02^12:176429:C:A:R:wP119	En02	12:176429:C:A:R:wP119	12	176429	12:176429:C:A	119	1.62984605775034	1.40152203452811	-0.228324023222226	0.24755751540872	NA	<1	29.16325	29.16325	0
GM12878	En02^12:18935939:G:C:R:wP90	En02	12:18935939:G:C:R:wP90	12	18935939	12:18935939:G:C	90	-0.819501402721897	-1.38950016584312	-0.569998763121223	0	NA	>5	21.7347	21.7347	0
GM12878	En02^12:18935942:C:G:R:wP93	En02	12:18935942:C:G:R:wP93	12	18935942	12:18935942:C:G	93	-0.819501402721897	0.385603579335084	1.20510498205698	0.157729306341946	NA	>1	21.7347	16.9592	-4.7755
GM12878	En02^12:18935947:C:T:R:wP98	En02	12:18935947:C:T:R:wP98	12	18935947	12:18935947:C:T	98	-0.819501402721897	-0.517930687663194	0.301570715058703	0.27532883448451	NA	>1	21.7347	13.1429	-8.5918
GM12878	En02^12:1897044:G:A:R:wP84	En02	12:1897044:G:A:R:wP84	12	1897044	12:1897044:G:A	84	-0.792240434686614	-1.99275011797043	-1.20050968328382	0	NA	>1	18.3367	18.3367	0
GM12878	En02^12:1897077:C:T:R:wP117	En02	12:1897077:C:T:R:wP117	12	1897077	12:1897077:C:T	117	-0.792240434686614	0.846677515542257	1.63891795022887	0	NA	>1	18.3367	18.3367	0
GM12878	En02^12:1940435:C:A:R:wP111	En02	12:1940435:C:A:R:wP111	12	1940435	12:1940435:C:A	111	0.416814218347593	-0.145938018741943	-0.562752237089536	0.253486044795179	NA	<1	24.2551	21.3367	-2.9184
GM12878	En02^12:20809762:G:A:R:wP85	En02	12:20809762:G:A:R:wP85	12	20809762	12:20809762:G:A	85	-0.195766550637153	-1.22799953893572	-1.03223298829856	0.366289616465863	NA	>5	10.4898	10.4898	0
GM12878	En02^12:24802324:A:G:R:wP83	En02	12:24802324:A:G:R:wP83	12	24802324	12:24802324:A:G	83	NA	NA	NA	0	NA	>5	21.2755	21.2755	0
GM12878	En02^12:24802341:C:G:R:wP100	En02	12:24802341:C:G:R:wP100	12	24802341	12:24802341:C:G	100	NA	NA	NA	0	NA	<1	21.2755	13.4898	-7.7857
GM12878	En02^12:24802360:A:C:R:wP119	En02	12:24802360:A:C:R:wP119	12	24802360	12:24802360:A:C	119	NA	-0.970743365733816	NA	0	NA	>1	21.2755	21.2755	0
GM12878	En02^12:25539105:C:G:R:wP104	En02	12:25539105:C:G:R:wP104	12	25539105	12:25539105:C:G	104	2.6523450468266	2.33222849526475	-0.320116551561857	0.848698266665751	0.415898894761927	>5	5.89796	4.18367	-1.71429
GM12878	En02^12:25929019:T:A:R:wP88	En02	12:25929019:T:A:R:wP88	12	25929019	12:25929019:T:A	88	1.21606407609686	0.526332827182263	-0.689731248914598	0.0255315415805985	NA	<1	NA	NA	NA
GM12878	En02^12:26102424:C:T:R:wP91	En02	12:26102424:C:T:R:wP91	12	26102424	12:26102424:C:T	91	-2.09463102846507	NA	NA	0	NA	>5	10.0918	12.0816	1.9898
GM12878	En02^12:26102481:A:G:R:wP121	En02	12:26102481:A:G:R:wP121	12	26102481	12:26102481:A:G	121	2.17795318166122	0.789326599084292	-1.38862658257693	0.0778059906382027	NA	>5	11.3673	11.3673	0
GM12878	En02^12:26267465:T:C:R:wP88	En02	12:26267465:T:C:R:wP88	12	26267465	12:26267465:T:C	88	3.5116563294101	3.68545007097766	0.173793741567562	0.292700851814047	0.144301903918955	<1	5.28571	5.28571	0
GM12878	En02^12:2666858:T:A:R:wP76	En02	12:2666858:T:A:R:wP76	12	2666858	12:2666858:T:A	76	0.955770973764634	0.460424559736488	-0.495346414028146	0.223588494360166	NA	>1	NA	NA	NA
GM12878	En02^12:26985471:G:C:R:wP78	En02	12:26985471:G:C:R:wP78	12	26985471	12:26985471:G:C	78	NA	NA	NA	0	NA	>1	6.9898	6.9898	0
GM12878	En02^12:27520269:G:A:R:wP100	En02	12:27520269:G:A:R:wP100	12	27520269	12:27520269:G:A	100	-0.735613875761492	-0.591842495688322	0.14377138007317	0	NA	>5	4.33673	6.55102	2.21429
GM12878	En02^12:27933567:C:A:R:wP95	En02	12:27933567:C:A:R:wP95	12	27933567	12:27933567:C:A	95	0.134885748692747	1.35019912707605	1.2153133783833	0.53703930910069	0.265935642727356	<1	10.6122	17.8878	7.2756
GM12878	En02^12:2861939:T:C:R:wP88	En02	12:2861939:T:C:R:wP88	12	2861939	12:2861939:T:C	88	-0.601965533815877	0.181348235434656	0.783313769250533	1.28705598474791	NA	>5	28.4694	28.4694	0
GM12878	En02^12:2893327:G:A:R:wP123	En02	12:2893327:G:A:R:wP123	12	2893327	12:2893327:G:A	123	-0.258244167180253	0.42670295225791	0.684947119438163	0.711134628244719	NA	>1	12.4388	12.4388	0
GM12878	En02^12:29146798:G:A:R:wP92	En02	12:29146798:G:A:R:wP92	12	29146798	12:29146798:G:A	92	0.0245270793381193	0.709980313501258	0.685453234163139	0.954843355235011	NA	>1	12.5408	9.35714	-3.18366
GM12878	En02^12:29146812:C:A:R:wP106	En02	12:29146812:C:A:R:wP106	12	29146812	12:29146812:C:A	106	0.0245270793381193	-0.279837557861055	-0.304364637199174	0.38759600678268	NA	<1	12.5408	11.4286	-1.1122
GM12878	En02^12:31000398:G:A:R:wP104	En02	12:31000398:G:A:R:wP104	12	31000398	12:31000398:G:A	104	-0.181096331260019	1.89697520200195	2.07807153326197	0	NA	>1	NA	NA	NA
GM12878	En02^12:32328504:G:T:R:wP93	En02	12:32328504:G:T:R:wP93	12	32328504	12:32328504:G:T	93	-0.199906480302085	-0.670688555228143	-0.470782074926058	0	NA	>1	7.10204	10.3776	3.27556
GM12878	En02^12:329169:G:A:R:wP109	En02	12:329169:G:A:R:wP109	12	329169	12:329169:G:A	109	0.250816349365989	0.778085835878727	0.527269486512739	0.464079720277615	NA	>5	NA	NA	NA
GM12878	En02^12:33049457:C:A:R:wP107	En02	12:33049457:C:A:R:wP107	12	33049457	12:33049457:C:A	107	0.144862494346022	1.92093539865203	1.77607290430601	2.81491440642627	NA	>1	6.2551	0	-6.2551
GM12878	En02^12:33049590:C:T:R:wP91	En02	12:33049590:C:T:R:wP91	12	33049590	12:33049590:C:T	91	1.78536638970408	1.03000149092532	-0.755364898778762	0.743847167574552	NA	>1	0	4.95918	4.95918
GM12878	En02^12:3601540:C:T:R:wP90	En02	12:3601540:C:T:R:wP90	12	3601540	12:3601540:C:T	90	1.67764404190338	1.70865688627661	0.0310128443732285	0.0820314326142572	NA	>1	28.8776	28.8776	0
GM12878	En02^12:41680473:G:A:R:wP105	En02	12:41680473:G:A:R:wP105	12	41680473	12:41680473:G:A	105	0.230746015022111	0.340014621322237	0.109268606300125	0.198113531631417	NA	>1	7.19388	0	-7.19388
GM12878	En02^12:43938697:C:T:R:wP101	En02	12:43938697:C:T:R:wP101	12	43938697	12:43938697:C:T	101	-0.383848856340786	0.868542677007305	1.25239153334809	0.931747222948539	NA	>1	20.1531	21.1122	0.959100000000003
GM12878	En02^12:45737581:G:A:R:wP100	En02	12:45737581:G:A:R:wP100	12	45737581	12:45737581:G:A	100	-1.32005610655841	-0.318338764269715	1.0017173422887	0	NA	>5	5.15306	7.36735	2.21429
GM12878	En02^12:48222917:G:A:R:wP122	En02	12:48222917:G:A:R:wP122	12	48222917	12:48222917:G:A	122	3.47241832943192	NA	NA	0	NA	>1	14.2143	14.2143	0
GM12878	En02^12:49012460:A:G:R:wP112	En02	12:49012460:A:G:R:wP112	12	49012460	12:49012460:A:G	112	-0.604638661180777	0.217850080230664	0.822488741411441	1.20597672252804	NA	>1	7.7449	7.7449	0
GM12878	En02^12:49950807:T:G:R:wP81	En02	12:49950807:T:G:R:wP81	12	49950807	12:49950807:T:G	81	-0.0517912481437259	-0.937380668548789	-0.885589420405063	0.526553302789552	NA	<1	20.1327	20.1327	0
GM12878	En02^12:50473755:A:G:R:wP91	En02	12:50473755:A:G:R:wP91	12	50473755	12:50473755:A:G	91	NA	-0.114857180270424	NA	0	NA	>5	14.5816	16.9592	2.3776
GM12878	En02^12:52435505:C:G:R:wP118	En02	12:52435505:C:G:R:wP118	12	52435505	12:52435505:C:G	118	-0.0801041193304938	0.26925553846985	0.349359657800344	0.973034136512361	NA	>1	7.46939	7.46939	0
GM12878	En02^12:52472206:G:T:R:wP76	En02	12:52472206:G:T:R:wP76	12	52472206	12:52472206:G:T	76	0.494943273141268	0.308046513562733	-0.186896759578535	0.544095107457866	NA	<1	22.1122	22.1122	0
GM12878	En02^12:52637247:G:A:R:wP77	En02	12:52637247:G:A:R:wP77	12	52637247	12:52637247:G:A	77	-0.255388770447798	-0.172067429095144	0.0833213413526543	0.277498722022994	NA	<1	6.63265	6.63265	0
GM12878	En02^12:52695276:T:C:R:wP114	En02	12:52695276:T:C:R:wP114	12	52695276	12:52695276:T:C	114	0.652000648613242	0.182025897961513	-0.469974750651729	0.333364772895351	NA	<1	23.1327	23.1327	0
GM12878	En02^12:53273866:A:T:R:wP109	En02	12:53273866:A:T:R:wP109	12	53273866	12:53273866:A:T	109	0.0959899797246877	0.467851274600526	0.371861294875838	0.0531189424633665	NA	>1	10.4796	10.949	0.4694
GM12878	En02^12:53319015:G:A:R:wP112	En02	12:53319015:G:A:R:wP112	12	53319015	12:53319015:G:A	112	-0.551739122646522	-0.180876349057852	0.37086277358867	0.330180292440605	NA	>1	NA	NA	NA
GM12878	En02^12:53459945:G:A:R:wP87	En02	12:53459945:G:A:R:wP87	12	53459945	12:53459945:G:A	87	0.36078235178617	-0.347454867104467	-0.708237218890638	0.380766596790704	NA	<1	NA	NA	NA
GM12878	En02^12:54496210:G:A:R:wP97	En02	12:54496210:G:A:R:wP97	12	54496210	12:54496210:G:A	97	-0.864022259746825	-0.047902253750745	0.81612000599608	0.563901574229784	NA	<1	22.8571	18.4592	-4.3979
GM12878	En02^12:54496219:A:G:R:wP106	En02	12:54496219:A:G:R:wP106	12	54496219	12:54496219:A:G	106	-0.864022259746825	-0.12850607716615	0.735516182580675	0.713872279934066	NA	>5	22.8571	25.5714	2.7143
GM12878	En02^12:54754751:G:T:R:wP117	En02	12:54754751:G:T:R:wP117	12	54754751	12:54754751:G:T	117	-0.227010734002412	0.368725080138089	0.595735814140501	0.469752194597549	NA	>5	NA	NA	NA
GM12878	En02^12:56522234:G:A:R:wP125	En02	12:56522234:G:A:R:wP125	12	56522234	12:56522234:G:A	125	-0.00436753540932294	-0.356633599042651	-0.352266063633328	0.162762002915383	NA	<1	4.34694	0	-4.34694
GM12878	En02^12:56709919:C:T:R:wP98	En02	12:56709919:C:T:R:wP98	12	56709919	12:56709919:C:T	98	2.90156658364414	1.78998452783944	-1.1115820558047	1.93576541014638	0.897624518204666	>5	4.11224	0	-4.11224
GM12878	En02^12:57146069:T:G:R:wP118	En02	12:57146069:T:G:R:wP118	12	57146069	12:57146069:T:G	118	0.121689430435914	-0.00573228787383883	-0.127421718309753	0.279213074609674	NA	>5	9.96939	9.96939	0
GM12878	En02^12:57595167:G:A:R:wP79	En02	12:57595167:G:A:R:wP79	12	57595167	12:57595167:G:A	79	1.38196156895886	-2.3868687869128	-3.76883035587166	0	NA	<1	19.2143	19.2143	0
GM12878	En02^12:57595191:G:T:R:wP103	En02	12:57595191:G:T:R:wP103	12	57595191	12:57595191:G:T	103	1.38196156895886	0.425659341450544	-0.956302227508314	0.764473874475007	NA	>1	19.2143	9.32653	-9.88777
GM12878	En02^12:58240413:G:C:R:wP88	En02	12:58240413:G:C:R:wP88	12	58240413	12:58240413:G:C	88	NA	NA	NA	0	NA	>1	4.60204	4.60204	0
GM12878	En02^12:59289115:T:C:R:wP120	En02	12:59289115:T:C:R:wP120	12	59289115	12:59289115:T:C	120	-0.0784899934557211	0.238841568745765	0.317331562201486	0.0458109328851409	NA	<1	4.35714	4.35714	0
GM12878	En02^12:62997470:C:G:R:wP99	En02	12:62997470:C:G:R:wP99	12	62997470	12:62997470:C:G	99	NA	0.386744430826057	NA	0	NA	<1	5.17347	0	-5.17347
GM12878	En02^12:6359735:A:G:R:wP108	En02	12:6359735:A:G:R:wP108	12	6359735	12:6359735:A:G	108	0.141854173813983	0.840851939016976	0.698997765202993	1.06425414984936	0.520530572424226	>1	6.42857	6.91837	0.489800000000001
GM12878	En02^12:6359747:G:C:R:wP120	En02	12:6359747:G:C:R:wP120	12	6359747	12:6359747:G:C	120	0.141854173813983	0.749622810423121	0.607768636609137	2.29696859262585	NA	>1	6.42857	6.42857	0
GM12878	En02^12:65399678:C:T:R:wP93	En02	12:65399678:C:T:R:wP93	12	65399678	12:65399678:C:T	93	-0.648560557753105	NA	NA	0	NA	<1	26.6837	22.6939	-3.9898
GM12878	En02^12:65917358:T:C:R:wP115	En02	12:65917358:T:C:R:wP115	12	65917358	12:65917358:T:C	115	-0.709738279238719	0.717989941224237	1.42772822046296	0.873022102301391	NA	>5	6.12245	6.12245	0
GM12878	En02^12:66036067:T:A:R:wP91	En02	12:66036067:T:A:R:wP91	12	66036067	12:66036067:T:A	91	1.0613601737624	1.13133825514016	0.0699780813777617	0.501129264989426	NA	<1	13.5102	11.5204	-1.9898
GM12878	En02^12:66286859:C:T:R:wP101	En02	12:66286859:C:T:R:wP101	12	66286859	12:66286859:C:T	101	0.625711341203687	-0.176197198120995	-0.801908539324682	0.942464365195554	NA	<1	0	4.86735	4.86735
GM12878	En02^12:66563645:G:A:R:wP82	En02	12:66563645:G:A:R:wP82	12	66563645	12:66563645:G:A	82	-0.219960178630666	0.601025958448256	0.820986137078921	0.348989806815105	NA	>1	4.2551	4.2551	0
GM12878	En02^12:67242942:T:C:R:wP101	En02	12:67242942:T:C:R:wP101	12	67242942	12:67242942:T:C	101	-0.152670810398942	0.424000491953592	0.576671302352534	0.0719648623000332	NA	>5	10.4082	9.44898	-0.95922
GM12878	En02^12:69181478:G:A:R:wP103	En02	12:69181478:G:A:R:wP103	12	69181478	12:69181478:G:A	103	2.91907242780758	2.23184489011199	-0.687227537695594	1.43955155681772	0.693821026734021	>5	5.26531	5.26531	0
GM12878	En02^12:70058905:G:A:R:wP80	En02	12:70058905:G:A:R:wP80	12	70058905	12:70058905:G:A	80	0.747337973360229	-0.947390637976804	-1.69472861133703	0	NA	>5	5.69388	5.69388	0
GM12878	En02^12:70986608:G:A:R:wP76	En02	12:70986608:G:A:R:wP76	12	70986608	12:70986608:G:A	76	-0.174271682419215	-1.31758882869202	-1.14331714627281	0.617920954024228	NA	>1	4.76531	4.76531	0
GM12878	En02^12:71833931:C:G:R:wP110	En02	12:71833931:C:G:R:wP110	12	71833931	12:71833931:C:G	110	-0.40232318841357	-0.255140228103901	0.147182960309669	0.295691618818581	NA	<1	4.53061	13.09183	8.56122
GM12878	En02^12:72375145:A:T:R:wP102	En02	12:72375145:A:T:R:wP102	12	72375145	12:72375145:A:T	102	-1.03929334253875	-0.898109365747737	0.141183976791016	0	NA	<1	18.2857	19.7551	1.4694
GM12878	En02^12:76060146:T:G:R:wP84	En02	12:76060146:T:G:R:wP84	12	76060146	12:76060146:T:G	84	-0.225804760784591	0.198618692385845	0.424423453170436	0.686808643538567	NA	<1	4.63265	4.63265	0
GM12878	En02^12:76060162:C:T:R:wP100	En02	12:76060162:C:T:R:wP100	12	76060162	12:76060162:C:T	100	-0.225804760784591	0.367992913681842	0.593797674466433	0.0196504724679119	NA	>1	4.63265	4.63265	0
GM12878	En02^12:76354230:A:G:R:wP83	En02	12:76354230:A:G:R:wP83	12	76354230	12:76354230:A:G	83	0.865588508924053	-0.470266977630819	-1.33585548655487	0.528181743865284	NA	>5	9.64286	9.64286	0
GM12878	En02^12:76371937:A:T:R:wP83	En02	12:76371937:A:T:R:wP83	12	76371937	12:76371937:A:T	83	4.15383933979329	3.88446234984955	-0.269376989943741	0.91524876862975	0.447804046308191	<1	NA	NA	NA
GM12878	En02^12:76572432:C:G:R:wP93	En02	12:76572432:C:G:R:wP93	12	76572432	12:76572432:C:G	93	-0.953119818175316	-0.0446286798919124	0.908491138283404	0.521444039085865	NA	<1	12.2143	7.43878	-4.77552
GM12878	En02^12:77527554:A:G:R:wP124	En02	12:77527554:A:G:R:wP124	12	77527554	12:77527554:A:G	124	-0.173559422887839	0.762811994429223	0.936371417317062	0.328705794480435	NA	<1	26.0102	26.0102	0
GM12878	En02^12:77573547:A:G:R:wP122	En02	12:77573547:A:G:R:wP122	12	77573547	12:77573547:A:G	122	-0.166459156892387	0.198110890607113	0.364570047499499	0.269754300535457	NA	<1	NA	NA	NA
GM12878	En02^12:77964381:T:C:R:wP85	En02	12:77964381:T:C:R:wP85	12	77964381	12:77964381:T:C	85	0.333006398290608	0.704109552303718	0.37110315401311	0.508356807947202	NA	<1	9.2449	9.2449	0
GM12878	En02^12:8085425:G:C:R:wP123	En02	12:8085425:G:C:R:wP123	12	8085425	12:8085425:G:C	123	1.51785433374949	-0.148073024117398	-1.66592735786689	0.689479695819629	NA	>1	15.9388	15.9388	0
GM12878	En02^12:8085426:G:T:R:wP124	En02	12:8085426:G:T:R:wP124	12	8085426	12:8085426:G:T	124	1.51785433374949	0.0344011866849336	-1.48345314706456	0.852194520980387	NA	<1	15.9388	15.9388	0
GM12878	En02^12:8115752:A:G:R:wP86	En02	12:8115752:A:G:R:wP86	12	8115752	12:8115752:A:G	86	-0.0751281395232614	-1.4714877269364	-1.39635958741314	1.127834592713	NA	>5	7.39796	7.39796	0
GM12878	En02^12:81744244:C:A:R:wP99	En02	12:81744244:C:A:R:wP99	12	81744244	12:81744244:C:A	99	1.23428950257929	NA	NA	0	NA	<1	16.5816	6.69388	-9.88772
GM12878	En02^12:81744246:A:G:R:wP101	En02	12:81744246:A:G:R:wP101	12	81744246	12:81744246:A:G	101	1.23428950257929	0.042956601868043	-1.19133290071125	0.182222801844879	NA	>1	16.5816	15.6224	-0.959200000000001
GM12878	En02^12:83182588:C:G:R:wP115	En02	12:83182588:C:G:R:wP115	12	83182588	12:83182588:C:G	115	-0.658429251005254	-0.5533783249976	0.105050926007654	0.215366155805012	NA	<1	17.9082	17.9082	0
GM12878	En02^12:84242684:C:T:R:wP99	En02	12:84242684:C:T:R:wP99	12	84242684	12:84242684:C:T	99	0.314323002176674	0.191118519197284	-0.12320448297939	0.113897115983411	NA	<1	23.7245	19.0408	-4.6837
GM12878	En02^12:84242686:T:G:R:wP101	En02	12:84242686:T:G:R:wP101	12	84242686	12:84242686:T:G	101	0.314323002176674	0.368243548219107	0.0539205460424331	0.205012543583871	NA	>5	23.7245	21.1735	-2.551
GM12878	En02^12:84242708:T:G:R:wP123	En02	12:84242708:T:G:R:wP123	12	84242708	12:84242708:T:G	123	0.314323002176674	-0.314658784614231	-0.628981786790905	0.297601220987457	NA	>1	23.7245	23.7245	0
GM12878	En02^12:84464288:G:A:R:wP125	En02	12:84464288:G:A:R:wP125	12	84464288	12:84464288:G:A	125	0.0720192698307185	-1.01004923330871	-1.08206850313943	0.034640833445707	NA	>5	NA	NA	NA
GM12878	En02^12:84464339:G:A:R:wP85	En02	12:84464339:G:A:R:wP85	12	84464339	12:84464339:G:A	85	NA	NA	NA	0	NA	<1	7.96939	7.96939	0
GM12878	En02^12:8549458:G:T:R:wP94	En02	12:8549458:G:T:R:wP94	12	8549458	12:8549458:G:T	94	1.58306572203196	2.12653904320642	0.543473321174461	0.474265379477167	0.236239161735369	>1	7.28571	4.70408	-2.58163
GM12878	En02^12:88154878:C:T:R:wP81	En02	12:88154878:C:T:R:wP81	12	88154878	12:88154878:C:T	81	-6.58781128387862	NA	NA	0	NA	>5	16.5204	16.5204	0
GM12878	En02^12:88974212:A:G:R:wP119	En02	12:88974212:A:G:R:wP119	12	88974212	12:88974212:A:G	119	0.124352367622019	1.33368469959424	1.20933233197222	1.09622848641737	0.535500441148872	>5	4.47959	4.47959	0
GM12878	En02^12:9090668:C:T:R:wP115	En02	12:9090668:C:T:R:wP115	12	9090668	12:9090668:C:T	115	0.993273104543199	0.422606353867276	-0.570666750675923	0.0832393999949278	NA	>5	21.7449	21.7449	0
GM12878	En02^12:92537956:T:C:R:wP89	En02	12:92537956:T:C:R:wP89	12	92537956	12:92537956:T:C	89	-1.20616475890244	0.0988779167294032	1.30504267563184	0.994651110819283	NA	>1	5.07143	5.07143	0
GM12878	En02^12:94569538:C:T:R:wP93	En02	12:94569538:C:T:R:wP93	12	94569538	12:94569538:C:T	93	-0.0128295579551126	-0.146289693513206	-0.133460135558093	0.0313832649630209	NA	>1	21.4796	20.2857	-1.1939
GM12878	En02^12:94633518:C:G:R:wP100	En02	12:94633518:C:G:R:wP100	12	94633518	12:94633518:C:G	100	0.58206310271462	0.13527178573351	-0.44679131698111	0.553138429008523	NA	>1	18.8163	18.5	-0.316299999999998
GM12878	En02^12:94633519:T:G:R:wP101	En02	12:94633519:T:G:R:wP101	12	94633519	12:94633519:T:G	101	0.58206310271462	NA	NA	0	NA	>1	18.8163	16.2653	-2.551
GM12878	En02^12:95273539:C:T:R:wP98	En02	12:95273539:C:T:R:wP98	12	95273539	12:95273539:C:T	98	-0.240793908715748	-0.348298668760537	-0.107504760044789	0	NA	<1	29.898	21.3061	-8.5919
GM12878	En02^12:95273542:T:C:R:wP101	En02	12:95273542:T:C:R:wP101	12	95273542	12:95273542:T:C	101	-0.240793908715748	0.579984873295808	0.820778782011556	0	NA	>1	29.898	28.9388	-0.959199999999999
GM12878	En02^12:95273562:A:G:R:wP121	En02	12:95273562:A:G:R:wP121	12	95273562	12:95273562:A:G	121	-0.240793908715748	-0.0274656100674529	0.213328298648295	0	NA	>5	29.898	29.898	0
GM12878	En02^12:95273586:A:G:R:wP84	En02	12:95273586:A:G:R:wP84	12	95273586	12:95273586:A:G	84	NA	1.72984686751414	NA	0	NA	>1	10.398	10.398	0
GM12878	En02^12:95323772:G:A:R:wP102	En02	12:95323772:G:A:R:wP102	12	95323772	12:95323772:G:A	102	1.10302958343271	NA	NA	0	NA	>5	8.94898	0	-8.94898
GM12878	En02^12:96017678:C:T:R:wP82	En02	12:96017678:C:T:R:wP82	12	96017678	12:96017678:C:T	82	0.12081296541221	0.680991859263156	0.560178893850946	0.518050301301848	NA	>5	NA	NA	NA
GM12878	En02^12:96472230:G:A:R:wP117	En02	12:96472230:G:A:R:wP117	12	96472230	12:96472230:G:A	117	0.296939756387026	0.240475067989239	-0.0564646883977866	0.00634624043946425	NA	>1	9.04082	9.04082	0
GM12878	En02^12:96622841:G:A:R:wP89	En02	12:96622841:G:A:R:wP89	12	96622841	12:96622841:G:A	89	-0.162530490944979	-1.40640354359679	-1.24387305265181	0	NA	>1	14.398	14.398	0
GM12878	En02^12:97301290:G:T:R:wP121	En02	12:97301290:G:T:R:wP121	12	97301290	12:97301290:G:T	121	1.92200933735702	NA	NA	0	NA	>1	8.19388	8.19388	0
GM12878	En02^12:97840813:C:G:R:wP95	En02	12:97840813:C:G:R:wP95	12	97840813	12:97840813:C:G	95	0.308992917827131	0.378894909795178	0.0699019919680468	0.248440063055665	NA	>1	19.6939	12.8163	-6.8776
GM12878	En02^12:98690668:G:A:R:wP119	En02	12:98690668:G:A:R:wP119	12	98690668	12:98690668:G:A	119	-1.36256064116746	0.888774336044877	2.25133497721234	0	NA	>1	17.6327	17.6327	0
GM12878	En02^13:100448646:G:C:R:wP101	En02	13:100448646:G:C:R:wP101	13	100448646	13:100448646:G:C	101	-0.236014733214588	-0.566874797342827	-0.330860064128238	0.203974828594479	NA	>5	29.102	29.102	0
GM12878	En02^13:100448646:G:C:R:wP89	En02	13:100448646:G:C:R:wP89	13	100448646	13:100448646:G:C	89	0.182830641749457	-0.137342681470969	-0.320173323220426	0.146825197057107	NA	>5	29.102	29.102	0
GM12878	En02^13:100836540:T:G:R:wP79	En02	13:100836540:T:G:R:wP79	13	100836540	13:100836540:T:G	79	-0.0890938266466725	-0.370254334854672	-0.281160508208	0	NA	>5	20.6122	20.6122	0
GM12878	En02^13:100836574:G:A:R:wP113	En02	13:100836574:G:A:R:wP113	13	100836574	13:100836574:G:A	113	-0.0890938266466725	-0.743982927177841	-0.654889100531169	0	NA	<1	20.6122	20.6122	0
GM12878	En02^13:101910727:C:T:R:wP85	En02	13:101910727:C:T:R:wP85	13	101910727	13:101910727:C:T	85	-0.0269301050497854	NA	NA	0	NA	<1	10.2755	10.2755	0
GM12878	En02^13:102159660:A:G:R:wP118	En02	13:102159660:A:G:R:wP118	13	102159660	13:102159660:A:G	118	1.03432149698974	-0.137699165269562	-1.1720206622593	0.493409116184299	NA	>1	20.1633	20.1633	0
GM12878	En02^13:102571997:A:G:R:wP120	En02	13:102571997:A:G:R:wP120	13	102571997	13:102571997:A:G	120	0.355420012335866	-0.805077876677007	-1.16049788901287	0.604045050496666	NA	>5	24.1939	24.1939	0
GM12878	En02^13:102571999:C:A:R:wP122	En02	13:102571999:C:A:R:wP122	13	102571999	13:102571999:C:A	122	0.355420012335866	NA	NA	0	NA	<1	24.1939	24.1939	0
GM12878	En02^13:102572001:C:A:R:wP124	En02	13:102572001:C:A:R:wP124	13	102572001	13:102572001:C:A	124	0.355420012335866	-0.353234019205305	-0.708654031541171	0.429399317239177	NA	>5	24.1939	24.1939	0
GM12878	En02^13:102588360:A:G:R:wP86	En02	13:102588360:A:G:R:wP86	13	102588360	13:102588360:A:G	86	NA	NA	NA	0	NA	>1	19.949	19.949	0
GM12878	En02^13:106724561:T:C:R:wP117	En02	13:106724561:T:C:R:wP117	13	106724561	13:106724561:T:C	117	NA	NA	NA	0	NA	>1	17.6735	17.6735	0
GM12878	En02^13:107185686:G:A:R:wP124	En02	13:107185686:G:A:R:wP124	13	107185686	13:107185686:G:A	124	1.24519281468175	NA	NA	0	NA	>1	7.79592	7.79592	0
GM12878	En02^13:108517065:T:C:R:wP81	En02	13:108517065:T:C:R:wP81	13	108517065	13:108517065:T:C	81	0.903105627195121	-0.514016760019872	-1.41712238721499	0.448703401393028	NA	>5	28.6633	28.6633	0
GM12878	En02^13:109902277:C:A:R:wP86	En02	13:109902277:C:A:R:wP86	13	109902277	13:109902277:C:A	86	-0.331554731094575	NA	NA	0	NA	>5	17.0918	17.0918	0
GM12878	En02^13:111806005:C:T:R:wP88	En02	13:111806005:C:T:R:wP88	13	111806005	13:111806005:C:T	88	5.09340725627565	5.0167865916296	-0.0766206646460486	0.492230717167201	0.244386007287872	>5	6.06122	6.06122	0
GM12878	En02^13:111806040:T:G:R:wP123	En02	13:111806040:T:G:R:wP123	13	111806040	13:111806040:T:G	123	5.09340725627565	5.20190106451293	0.108493808237281	0.389429630683169	0.193950155494788	>5	6.06122	6.06122	0
GM12878	En02^13:111812276:C:T:R:wP77	En02	13:111812276:C:T:R:wP77	13	111812276	13:111812276:C:T	77	-1.53214980850124	-0.273875207023658	1.25827460147758	0.72142092700282	NA	<1	20.5408	20.5408	0
GM12878	En02^13:113098495:G:C:R:wP100	En02	13:113098495:G:C:R:wP100	13	113098495	13:113098495:G:C	100	0.407891599861824	0.719831457899644	0.31193985803782	0.331604715651172	NA	>1	6.64286	6.64286	0
GM12878	En02^13:113098512:T:G:R:wP117	En02	13:113098512:T:G:R:wP117	13	113098512	13:113098512:T:G	117	0.407891599861824	0.291216523079089	-0.116675076782734	0.0461435149380416	NA	>5	6.64286	6.64286	0
GM12878	En02^13:113597260:C:T:R:wP117	En02	13:113597260:C:T:R:wP117	13	113597260	13:113597260:C:T	117	0.859926703957172	0.381137603335753	-0.478789100621418	0.433582346194716	NA	>5	10.2347	10.2347	0
GM12878	En02^13:114427940:G:A:R:wP102	En02	13:114427940:G:A:R:wP102	13	114427940	13:114427940:G:A	102	1.97250809305963	0.812073806196603	-1.16043428686303	0.629349544246494	0.312013635426272	>5	5.2551	0	-5.2551
GM12878	En02^13:114480436:G:A:R:wP86	En02	13:114480436:G:A:R:wP86	13	114480436	13:114480436:G:A	86	-0.151559374491349	-0.133366670078634	0.0181927044127149	0.0390999392200323	NA	>1	NA	NA	NA
GM12878	En02^13:114480467:C:T:R:wP117	En02	13:114480467:C:T:R:wP117	13	114480467	13:114480467:C:T	117	-0.151559374491349	-0.311972063308082	-0.160412688816733	0.274348043237366	NA	>1	NA	NA	NA
GM12878	En02^13:114558497:G:A:R:wP122	En02	13:114558497:G:A:R:wP122	13	114558497	13:114558497:G:A	122	0.39933270020009	0.307082091411545	-0.0922506087885446	0.106557149119546	NA	>5	7.35714	7.87755	0.52041
GM12878	En02^13:114558497:G:A:R:wP99	En02	13:114558497:G:A:R:wP99	13	114558497	13:114558497:G:A	99	-0.114369116196842	0.415068805468882	0.529437921665725	0.346946591462617	NA	>5	7.35714	7.87755	0.52041
GM12878	En02^13:114873352:G:A:R:wP112	En02	13:114873352:G:A:R:wP112	13	114873352	13:114873352:G:A	112	1.11506364867906	-0.0212592658149928	-1.13632291449406	0.620763596678973	0.307390912025552	<1	4.14286	4.14286	0
GM12878	En02^13:19316023:G:A:R:wP85	En02	13:19316023:G:A:R:wP85	13	19316023	13:19316023:G:A	85	-0.339311487019363	-0.302145732795832	0.0371657542235316	0	NA	<1	NA	NA	NA
GM12878	En02^13:19687833:C:T:R:wP89	En02	13:19687833:C:T:R:wP89	13	19687833	13:19687833:C:T	89	-0.0456823036493013	1.19044376433664	1.23612606798594	0.96065942648009	NA	>5	7.20408	7.20408	0
GM12878	En02^13:19687835:G:A:R:wP75	En02	13:19687835:G:A:R:wP75	13	19687835	13:19687835:G:A	75	0.0445011622323047	1.13791231186066	1.09341114962836	0.638975884949984	NA	>5	7.20408	4.82653	-2.37755
GM12878	En02^13:19687835:G:A:R:wP91	En02	13:19687835:G:A:R:wP91	13	19687835	13:19687835:G:A	91	-0.0456823036493013	NA	NA	0	NA	>5	7.20408	4.82653	-2.37755
GM12878	En02^13:19687857:G:A:R:wP113	En02	13:19687857:G:A:R:wP113	13	19687857	13:19687857:G:A	113	-0.0456823036493013	-0.137598414936174	-0.0919161112868729	0.299974009903228	NA	>5	11.3878	18.1327	6.7449
GM12878	En02^13:19687857:G:A:R:wP97	En02	13:19687857:G:A:R:wP97	13	19687857	13:19687857:G:A	97	0.0445011622323047	0.041767516973987	-0.00273364525831762	0.0596086480449183	NA	>5	11.3878	18.1327	6.7449
GM12878	En02^13:20692775:G:T:R:wP76	En02	13:20692775:G:T:R:wP76	13	20692775	13:20692775:G:T	76	0.226474235580033	0.275983354073001	0.0495091184929685	0.0899880859675932	NA	>1	9.7449	9.7449	0
GM12878	En02^13:20994449:C:T:R:wP122	En02	13:20994449:C:T:R:wP122	13	20994449	13:20994449:C:T	122	-1.24140503756059	0.109954211106881	1.35135924866747	0.237680195147817	NA	<1	8	8	0
GM12878	En02^13:21133294:G:A:R:wP87	En02	13:21133294:G:A:R:wP87	13	21133294	13:21133294:G:A	87	-1.77613866267495	-0.33838696415186	1.43775169852309	0	NA	>5	6.47959	6.47959	0
GM12878	En02^13:26068295:A:G:R:wP116	En02	13:26068295:A:G:R:wP116	13	26068295	13:26068295:A:G	116	-2.36382485618956	-0.621587973524906	1.74223688266466	0	NA	>1	11.5204	11.5204	0
GM12878	En02^13:26068300:C:T:R:wP121	En02	13:26068300:C:T:R:wP121	13	26068300	13:26068300:C:T	121	-2.36382485618956	0.35096811358676	2.71479296977632	0	NA	>5	11.5204	11.5204	0
GM12878	En02^13:27103782:C:A:R:wP120	En02	13:27103782:C:A:R:wP120	13	27103782	13:27103782:C:A	120	-0.720499848306843	NA	NA	0	NA	>5	27.6939	27.6939	0
GM12878	En02^13:29293125:G:A:R:wP118	En02	13:29293125:G:A:R:wP118	13	29293125	13:29293125:G:A	118	2.14278870953977	2.70501739544587	0.562228685906091	0.292670066211416	0.144293162043045	<1	NA	NA	NA
GM12878	En02^13:30533414:A:G:R:wP94	En02	13:30533414:A:G:R:wP94	13	30533414	13:30533414:A:G	94	-0.135192819604647	-0.394060296012696	-0.258867476408049	0.144673417510847	NA	>5	20.4388	16.7755	-3.6633
GM12878	En02^13:30533422:G:C:R:wP102	En02	13:30533422:G:C:R:wP102	13	30533422	13:30533422:G:C	102	-0.135192819604647	-0.615681879404629	-0.480489059799982	0.293192907377779	NA	>5	20.4388	12.6531	-7.7857
GM12878	En02^13:30595237:C:T:R:wP89	En02	13:30595237:C:T:R:wP89	13	30595237	13:30595237:C:T	89	-0.0410926655828963	-1.12924370793644	-1.08815104235354	0.887931793323862	NA	>5	20.4694	20.4694	0
GM12878	En02^13:33859735:T:C:R:wP86	En02	13:33859735:T:C:R:wP86	13	33859735	13:33859735:T:C	86	0.219155095587576	-0.362691577905475	-0.581846673493051	0.772299315289273	NA	>1	NA	NA	NA
GM12878	En02^13:35500823:C:G:R:wP87	En02	13:35500823:C:G:R:wP87	13	35500823	13:35500823:C:G	87	NA	NA	NA	0	NA	<1	21.4286	21.4286	0
GM12878	En02^13:36631355:G:T:R:wP76	En02	13:36631355:G:T:R:wP76	13	36631355	13:36631355:G:T	76	NA	-0.141439917629437	NA	0	NA	>5	21.3265	21.3265	0
GM12878	En02^13:36631394:A:G:R:wP115	En02	13:36631394:A:G:R:wP115	13	36631394	13:36631394:A:G	115	NA	0.377806209058726	NA	0	NA	>5	21.3265	21.3265	0
GM12878	En02^13:37125783:A:G:R:wP109	En02	13:37125783:A:G:R:wP109	13	37125783	13:37125783:A:G	109	-1.56386403813773	0.0455172887314339	1.60938132686916	0.702378721872555	NA	>5	9.22449	10.4184	1.19391
GM12878	En02^13:37125783:A:G:R:wP124	En02	13:37125783:A:G:R:wP124	13	37125783	13:37125783:A:G	124	0.270117845246362	0.0264893700667407	-0.243628475179622	0.365997930462871	NA	>5	9.22449	10.4184	1.19391
GM12878	En02^13:40048922:C:A:R:wP93	En02	13:40048922:C:A:R:wP93	13	40048922	13:40048922:C:A	93	0.909172801307998	-0.659366721552913	-1.56853952286091	0.558841140366392	NA	>5	17.8673	13.4082	-4.4591
GM12878	En02^13:40229957:T:A:R:wP112	En02	13:40229957:T:A:R:wP112	13	40229957	13:40229957:T:A	112	0.387030405991086	0.728399599564878	0.341369193573792	0.309924303608655	NA	>5	6.9898	6.9898	0
GM12878	En02^13:46170293:C:T:R:wP93	En02	13:46170293:C:T:R:wP93	13	46170293	13:46170293:C:T	93	-1.26495081138449	-0.102375675296561	1.16257513608793	0.778558180860381	NA	>1	21.1633	17.1735	-3.9898
GM12878	En02^13:48611762:G:A:R:wP119	En02	13:48611762:G:A:R:wP119	13	48611762	13:48611762:G:A	119	1.12938552393683	1.01249276383974	-0.116892760097092	0.00676747651702729	0.00303936340296041	<1	14.4898	14.4898	0
GM12878	En02^13:51484101:C:T:R:wP80	En02	13:51484101:C:T:R:wP80	13	51484101	13:51484101:C:T	80	2.93474666465698	2.83023674616956	-0.104509918487426	0.184664402920734	0.0905157662310527	>1	NA	NA	NA
GM12878	En02^13:52123338:A:T:R:wP98	En02	13:52123338:A:T:R:wP98	13	52123338	13:52123338:A:T	98	1.07823712601484	1.35507756623107	0.27684044021623	0.0898134080754412	NA	>5	5.69388	6.41837	0.72449
GM12878	En02^13:52123355:G:A:R:wP115	En02	13:52123355:G:A:R:wP115	13	52123355	13:52123355:G:A	115	1.07823712601484	1.24711793947923	0.168880813464393	0.124620078974711	NA	<1	5.69388	5.69388	0
GM12878	En02^13:52391221:C:T:R:wP121	En02	13:52391221:C:T:R:wP121	13	52391221	13:52391221:C:T	121	1.45540039072765	1.80213189474125	0.3467315040136	1.18148349899713	0.575057709929347	>1	13.1837	13.1837	0
GM12878	En02^13:52922409:C:T:R:wP81	En02	13:52922409:C:T:R:wP81	13	52922409	13:52922409:C:T	81	-0.783509180817091	0.236302989085306	1.0198121699024	0.400630189957505	NA	<1	NA	NA	NA
GM12878	En02^13:53421432:C:A:R:wP99	En02	13:53421432:C:A:R:wP99	13	53421432	13:53421432:C:A	99	NA	NA	NA	0	NA	>5	NA	NA	NA
GM12878	En02^13:53828854:T:G:R:wP105	En02	13:53828854:T:G:R:wP105	13	53828854	13:53828854:T:G	105	-0.330017214724354	0.161554892110291	0.491572106834645	0.350620028897272	NA	>1	28.102	20.5816	-7.5204
GM12878	En02^13:53828864:G:A:R:wP115	En02	13:53828864:G:A:R:wP115	13	53828864	13:53828864:G:A	115	-0.330017214724354	-0.449208532203075	-0.119191317478722	0.111972664294931	NA	>5	28.102	28.102	0
GM12878	En02^13:60012214:G:T:R:wP83	En02	13:60012214:G:T:R:wP83	13	60012214	13:60012214:G:T	83	0.585603904705445	NA	NA	0	NA	>5	18.3571	18.3571	0
GM12878	En02^13:60012238:T:C:R:wP107	En02	13:60012238:T:C:R:wP107	13	60012238	13:60012238:T:C	107	0.585603904705445	-0.0185219327159389	-0.604125837421384	0.345813155171518	NA	>5	18.3571	24.1224	5.7653
GM12878	En02^13:60012250:A:G:R:wP119	En02	13:60012250:A:G:R:wP119	13	60012250	13:60012250:A:G	119	0.585603904705445	-0.899362307172134	-1.48496621187758	0.772606873104457	NA	>5	18.3571	18.3571	0
GM12878	En02^13:60848983:G:A:R:wP85	En02	13:60848983:G:A:R:wP85	13	60848983	13:60848983:G:A	85	0.214491682334645	-0.241728660532571	-0.456220342867217	0.235281969954554	NA	<1	10.7143	10.7143	0
GM12878	En02^13:60848999:A:G:R:wP101	En02	13:60848999:A:G:R:wP101	13	60848999	13:60848999:A:G	101	0.214491682334645	0.438446077471054	0.223954395136409	0.313632064164793	NA	>5	10.7143	9.7551	-0.959199999999999
GM12878	En02^13:65499614:G:A:R:wP97	En02	13:65499614:G:A:R:wP97	13	65499614	13:65499614:G:A	97	-0.626124858954533	0.22111948971453	0.847244348669064	0.590708404258614	NA	<1	18.7449	14.3469	-4.398
GM12878	En02^13:72635872:T:A:R:wP87	En02	13:72635872:T:A:R:wP87	13	72635872	13:72635872:T:A	87	-0.254213712802602	NA	NA	0	NA	>1	4.28571	4.28571	0
GM12878	En02^13:76111919:G:C:R:wP79	En02	13:76111919:G:C:R:wP79	13	76111919	13:76111919:G:C	79	1.63498352928232	1.77633160516159	0.141348075879267	0.178981664495817	0.0879100712103587	<1	5.35714	5.35714	0
GM12878	En02^13:76111929:T:C:R:wP89	En02	13:76111929:T:C:R:wP89	13	76111929	13:76111929:T:C	89	1.63498352928232	1.71763414872327	0.0826506194409506	0.150984963648663	0.0733928646182614	>1	5.35714	5.35714	0
GM12878	En02^13:76338608:G:A:R:wP122	En02	13:76338608:G:A:R:wP122	13	76338608	13:76338608:G:A	122	-0.462111373811763	0.447338568551672	0.909449942363435	0.345154454987963	NA	>1	17.5918	17.5918	0
GM12878	En02^13:77566320:C:G:R:wP113	En02	13:77566320:C:G:R:wP113	13	77566320	13:77566320:C:G	113	3.19403477952647	3.37928961958719	0.185254840060721	0.190427569694389	0.0936281234536563	>1	8.92857	8.92857	0
GM12878	En02^13:77601275:G:C:R:wP101	En02	13:77601275:G:C:R:wP101	13	77601275	13:77601275:G:C	101	4.23143331613733	4.0477491341261	-0.183684182011228	0.191906957230459	0.0944130754189689	<1	6.58163	8.17347	1.59184
GM12878	En02^13:78137541:G:T:R:wP109	En02	13:78137541:G:T:R:wP109	13	78137541	13:78137541:G:T	109	NA	-0.0418145692936175	NA	0	NA	<1	11.1327	6.67347	-4.45923
GM12878	En02^13:79404819:G:A:R:wP85	En02	13:79404819:G:A:R:wP85	13	79404819	13:79404819:G:A	85	-0.831283791709244	0.685690544648518	1.51697433635776	0.267869220283283	NA	>5	19.2551	19.2551	0
GM12878	En02^13:79404855:G:A:R:wP121	En02	13:79404855:G:A:R:wP121	13	79404855	13:79404855:G:A	121	-0.831283791709244	-1.06191604280102	-0.230632251091776	0.126175708001624	NA	>5	19.2551	19.2551	0
GM12878	En02^13:80953496:G:C:R:wP77	En02	13:80953496:G:C:R:wP77	13	80953496	13:80953496:G:C	77	1.30096438237414	-1.34719579146041	-2.64816017383455	0.985538631865423	NA	>1	14.6633	14.6633	0
GM12878	En02^13:85857065:G:A:R:wP95	En02	13:85857065:G:A:R:wP95	13	85857065	13:85857065:G:A	95	-0.428536128053934	-0.524278869050268	-0.095742740996334	0.039598679689711	NA	>5	19.4592	13.6939	-5.7653
GM12878	En02^13:85857080:G:A:R:wP110	En02	13:85857080:G:A:R:wP110	13	85857080	13:85857080:G:A	110	-0.428536128053934	-0.343090635448939	0.0854454926049951	0.468132738921187	NA	>1	19.4592	18.5918	-0.8674
GM12878	En02^13:87363191:T:C:R:wP101	En02	13:87363191:T:C:R:wP101	13	87363191	13:87363191:T:C	101	0.131582842663522	0.406821875514917	0.275239032851395	0.880966548659025	NA	>5	16.6122	15.6531	-0.959100000000001
GM12878	En02^13:93971004:T:G:R:wP125	En02	13:93971004:T:G:R:wP125	13	93971004	13:93971004:T:G	125	1.34376999299222	2.23847767382996	0.894707680837744	0.766467757427111	0.376851105206141	<1	18.2653	18.2653	0
GM12878	En02^13:95254298:C:T:R:wP120	En02	13:95254298:C:T:R:wP120	13	95254298	13:95254298:C:T	120	2.94322146456115	1.35669837362572	-1.58652309093543	0.02694298076246	0.012589648477443	<1	5.92857	5.92857	0
GM12878	En02^13:95570265:G:A:R:wP97	En02	13:95570265:G:A:R:wP97	13	95570265	13:95570265:G:A	97	0.317790754991804	-0.208925870834379	-0.526716625826183	1.50876985120736	NA	>5	17.8367	13.4388	-4.3979
GM12878	En02^13:98770379:G:A:R:wP120	En02	13:98770379:G:A:R:wP120	13	98770379	13:98770379:G:A	120	1.45609183379274	0.284027936885587	-1.17206389690715	0.0184576152152274	NA	>1	6.4898	6.4898	0
GM12878	En02^14:100120817:G:T:R:wP115	En02	14:100120817:G:T:R:wP115	14	100120817	14:100120817:G:T	115	0.905657164485372	1.07740238695206	0.171745222466688	0.217242854138082	0.107222896140225	>5	8.26531	8.26531	0
GM12878	En02^14:100953006:C:T:R:wP87	En02	14:100953006:C:T:R:wP87	14	100953006	14:100953006:C:T	87	-0.489955672200695	-1.12953191032033	-0.639576238119633	0.863663900146188	NA	>5	30.5918	30.5918	0
GM12878	En02^14:101701843:C:A:R:wP114	En02	14:101701843:C:A:R:wP114	14	101701843	14:101701843:C:A	114	0.344615985331313	-0.0242469947351141	-0.368862980066427	0.557056000916729	NA	>1	7.89796	7.89796	0
GM12878	En02^14:103568676:G:A:R:wP115	En02	14:103568676:G:A:R:wP115	14	103568676	14:103568676:G:A	115	1.11675513163974	1.2278323943764	0.111077262736659	0.00712109047789372	0.00317157267107326	<1	8.42857	8.42857	0
GM12878	En02^14:103568729:A:G:R:wP124	En02	14:103568729:A:G:R:wP124	14	103568729	14:103568729:A:G	124	NA	1.21684755426994	NA	0	NA	>5	7.86735	7.86735	0
GM12878	En02^14:103759385:C:T:R:wP88	En02	14:103759385:C:T:R:wP88	14	103759385	14:103759385:C:T	88	1.22424749651606	0.562746769300367	-0.661500727215697	0.788169343265473	NA	<1	10.8367	10.8367	0
GM12878	En02^14:104097312:C:G:R:wP98	En02	14:104097312:C:G:R:wP98	14	104097312	14:104097312:C:G	98	NA	NA	NA	0	NA	>1	14.6122	7.57143	-7.04077
GM12878	En02^14:104599420:C:T:R:wP85	En02	14:104599420:C:T:R:wP85	14	104599420	14:104599420:C:T	85	0.621948627263191	-0.311167429431596	-0.933116056694787	0.360489104948364	NA	>5	28.5816	28.5816	0
GM12878	En02^14:104599421:C:A:R:wP86	En02	14:104599421:C:A:R:wP86	14	104599421	14:104599421:C:A	86	0.621948627263191	0.652179241283067	0.0302306140198763	0.422843460640894	NA	<1	28.5816	28.5816	0
GM12878	En02^14:105106463:G:A:R:wP117	En02	14:105106463:G:A:R:wP117	14	105106463	14:105106463:G:A	117	0.888528081580158	0.930381158690241	0.0418530771100833	0.195463693391448	0.0964293587228926	<1	11.4592	11.4592	0
GM12878	En02^14:105106467:C:T:R:wP121	En02	14:105106467:C:T:R:wP121	14	105106467	14:105106467:C:T	121	0.888528081580158	0.474232117923896	-0.414295963656262	0.254943307559209	NA	>1	11.4592	11.4592	0
GM12878	En02^14:105943054:C:T:R:wP103	En02	14:105943054:C:T:R:wP103	14	105943054	14:105943054:C:T	103	0.351347497590757	0.568845478389236	0.217497980798479	0.118575438426385	NA	<1	NA	NA	NA
GM12878	En02^14:106114138:G:A:R:wP85	En02	14:106114138:G:A:R:wP85	14	106114138	14:106114138:G:A	85	-0.603995559944895	-0.296604317630948	0.307391242313947	0.115805816031995	NA	>1	20.6633	20.6633	0
GM12878	En02^14:106213656:G:A:R:wP85	En02	14:106213656:G:A:R:wP85	14	106213656	14:106213656:G:A	85	-0.695979574162292	-0.765716339764537	-0.0697367656022453	0.301522256490879	NA	>5	20.6633	20.6633	0
GM12878	En02^14:106267674:A:G:R:wP95	En02	14:106267674:A:G:R:wP95	14	106267674	14:106267674:A:G	95	0.627167600040633	NA	NA	0	NA	>1	17.2041	22.9694	5.7653
GM12878	En02^14:106267736:A:G:R:wP113	En02	14:106267736:A:G:R:wP113	14	106267736	14:106267736:A:G	113	-0.229201577230687	-3.28387223048012	-3.05467065324943	0	NA	>5	28.3061	28.3061	0
GM12878	En02^14:106327010:G:A:R:wP108	En02	14:106327010:G:A:R:wP108	14	106327010	14:106327010:G:A	108	0.695157058533276	-1.30335733673837	-1.99851439527165	0.869635433686303	NA	>5	4.10204	0	-4.10204
GM12878	En02^14:20659729:G:A:R:wP80	En02	14:20659729:G:A:R:wP80	14	20659729	14:20659729:G:A	80	-0.702478371247676	-0.878440844735139	-0.175962473487463	0.0230300373543858	NA	>1	11.2143	11.2143	0
GM12878	En02^14:21069915:G:C:R:wP118	En02	14:21069915:G:C:R:wP118	14	21069915	14:21069915:G:C	118	NA	-0.0413391343165422	NA	0	NA	>5	17.2449	17.2449	0
GM12878	En02^14:21093800:G:A:R:wP82	En02	14:21093800:G:A:R:wP82	14	21093800	14:21093800:G:A	82	-1.04407334418923	0.72187908962306	1.76595243381229	0.866071671845144	NA	<1	5.79592	5.79592	0
GM12878	En02^14:23193222:C:T:R:wP93	En02	14:23193222:C:T:R:wP93	14	23193222	14:23193222:C:T	93	0.0835336626222357	-0.743334805161899	-0.826868467784135	0.745295752400753	NA	>1	18.449	14.4592	-3.9898
GM12878	En02^14:23322586:G:A:R:wP124	En02	14:23322586:G:A:R:wP124	14	23322586	14:23322586:G:A	124	-0.0443406677919669	0.259780921070552	0.304121588862519	0.367315563944162	NA	<1	5.37755	5.37755	0
GM12878	En02^14:23525003:C:T:R:wP82	En02	14:23525003:C:T:R:wP82	14	23525003	14:23525003:C:T	82	-0.0040230548635634	-0.225883507139146	-0.221860452275583	0.0662675849783792	NA	>1	4.46939	4.46939	0
GM12878	En02^14:23525012:T:A:R:wP91	En02	14:23525012:T:A:R:wP91	14	23525012	14:23525012:T:A	91	-0.0040230548635634	0.585448128220312	0.589471183083876	0.396807470444216	NA	<1	4.46939	5.0102	0.54081
GM12878	En02^14:23950775:T:C:R:wP120	En02	14:23950775:T:C:R:wP120	14	23950775	14:23950775:T:C	120	-1.18128877753948	0.341741472064702	1.52303024960418	0.563486434900589	NA	>5	25.8776	25.8776	0
GM12878	En02^14:23950887:T:G:R:wP122	En02	14:23950887:T:G:R:wP122	14	23950887	14:23950887:T:G	122	-0.543406300192366	0.523622357936239	1.06702865812861	0.652564077255902	NA	>5	NA	NA	NA
GM12878	En02^14:24423229:G:A:R:wP117	En02	14:24423229:G:A:R:wP117	14	24423229	14:24423229:G:A	117	0.280676733622421	0.155308653285612	-0.125368080336809	0.300528699561352	NA	<1	7.69388	7.69388	0
GM12878	En02^14:24451335:C:G:R:wP76	En02	14:24451335:C:G:R:wP76	14	24451335	14:24451335:C:G	76	0.100205676233613	0.031833296828472	-0.0683723794051406	0.0123739367351221	NA	<1	6.15306	6.15306	0
GM12878	En02^14:24451369:A:C:R:wP110	En02	14:24451369:A:C:R:wP110	14	24451369	14:24451369:A:C	110	0.100205676233613	0.0555676114719137	-0.0446380647616989	0.0651725029982956	NA	>5	6.15306	8.56122	2.40816
GM12878	En02^14:24451378:G:C:R:wP119	En02	14:24451378:G:C:R:wP119	14	24451378	14:24451378:G:C	119	0.100205676233613	-0.252902857172555	-0.353108533406168	0.488450280657903	NA	>5	6.15306	6.15306	0
GM12878	En02^14:24521807:C:G:R:wP117	En02	14:24521807:C:G:R:wP117	14	24521807	14:24521807:C:G	117	2.09559591711227	1.43572158230648	-0.659874334805794	0.567638454251476	0.2807873101573	>5	23.7449	23.7449	0
GM12878	En02^14:24521905:A:G:R:wP120	En02	14:24521905:A:G:R:wP120	14	24521905	14:24521905:A:G	120	1.14866226091336	0.942759974104097	-0.205902286809258	0.0042206792130309	0.00211614492791786	>5	7.92857	7.92857	0
GM12878	En02^14:24911640:A:G:R:wP118	En02	14:24911640:A:G:R:wP118	14	24911640	14:24911640:A:G	118	0.462245004798485	0.124619267591932	-0.337625737206553	0.473376527514342	NA	<1	9.53061	9.53061	0
GM12878	En02^14:25882474:T:C:R:wP97	En02	14:25882474:T:C:R:wP97	14	25882474	14:25882474:T:C	97	-0.37202292954638	-0.233852198304822	0.138170731241558	0.0915384895767443	NA	>5	8.9898	8.9898	0
GM12878	En02^14:30997504:C:T:R:wP104	En02	14:30997504:C:T:R:wP104	14	30997504	14:30997504:C:T	104	-0.268719021506394	-0.0364364206031688	0.232282600903225	0.0546888347329564	NA	>1	22.3163	20.898	-1.4183
GM12878	En02^14:32030758:G:C:R:wP101	En02	14:32030758:G:C:R:wP101	14	32030758	14:32030758:G:C	101	0.412652043133427	0.306625194337626	-0.1060268487958	0.0907934669750278	NA	<1	8.77551	7.18367	-1.59184
GM12878	En02^14:32670555:A:G:R:wP101	En02	14:32670555:A:G:R:wP101	14	32670555	14:32670555:A:G	101	0.654707099640218	0.615625711444896	-0.0390813881953223	0.0909475065173025	NA	<1	17.4184	16.4592	-0.959199999999999
GM12878	En02^14:33394839:G:A:R:wP82	En02	14:33394839:G:A:R:wP82	14	33394839	14:33394839:G:A	82	-1.85754467861352	1.03998419279344	2.89752887140696	0	NA	<1	23.2755	23.2755	0
GM12878	En02^14:34122102:C:T:R:wP85	En02	14:34122102:C:T:R:wP85	14	34122102	14:34122102:C:T	85	-0.141203121001615	0.182288606079509	0.323491727081124	0.490731860479384	NA	>1	10.6122	10.6122	0
GM12878	En02^14:34122110:C:T:R:wP93	En02	14:34122110:C:T:R:wP93	14	34122110	14:34122110:C:T	93	-0.141203121001615	0.488165276483621	0.629368397485236	0.386850638944603	NA	>5	10.6122	6.62245	-3.98975
GM12878	En02^14:35099305:G:T:R:wP103	En02	14:35099305:G:T:R:wP103	14	35099305	14:35099305:G:T	103	NA	NA	NA	0	NA	<1	9.92857	5.68367	-4.2449
GM12878	En02^14:35099329:T:G:R:wP97	En02	14:35099329:T:G:R:wP97	14	35099329	14:35099329:T:G	97	NA	NA	NA	0	NA	>1	5.68367	5.96939	0.28572
GM12878	En02^14:37638078:A:G:R:wP93	En02	14:37638078:A:G:R:wP93	14	37638078	14:37638078:A:G	93	0.917551741850998	0.369333386272756	-0.548218355578242	0.157072523620874	NA	>5	6.4898	6.4898	0
GM12878	En02^14:51561764:T:C:R:wP120	En02	14:51561764:T:C:R:wP120	14	51561764	14:51561764:T:C	120	0.567095034984562	2.38929964667891	1.82220461169435	0.639098084591078	NA	<1	26.0306	26.0306	0
GM12878	En02^14:55016760:T:G:R:wP82	En02	14:55016760:T:G:R:wP82	14	55016760	14:55016760:T:G	82	NA	-2.05464994654607	NA	0	NA	>1	24.0918	24.0918	0
GM12878	En02^14:55878482:C:T:R:wP112	En02	14:55878482:C:T:R:wP112	14	55878482	14:55878482:C:T	112	2.55784994927197	1.93219138101822	-0.625658568253748	2.83447123225953	1.20782531334897	<1	10.398	10.398	0
GM12878	En02^14:56024021:A:G:R:wP87	En02	14:56024021:A:G:R:wP87	14	56024021	14:56024021:A:G	87	-0.196189447329395	-0.0271188559510895	0.169070591378305	0.0468966358681592	NA	>5	15.4388	15.4388	0
GM12878	En02^14:56316750:C:G:R:wP98	En02	14:56316750:C:G:R:wP98	14	56316750	14:56316750:C:G	98	-0.784948717375887	0.158278305006699	0.943227022382586	0.896532287899724	NA	>1	18.949	11.9082	-7.0408
GM12878	En02^14:56919864:C:T:R:wP80	En02	14:56919864:C:T:R:wP80	14	56919864	14:56919864:C:T	80	-0.632845142451126	0.0110962432245351	0.643941385675661	0.718259967267757	NA	>1	19.1531	19.1531	0
GM12878	En02^14:56919881:G:A:R:wP97	En02	14:56919881:G:A:R:wP97	14	56919881	14:56919881:G:A	97	-0.632845142451126	-0.878679503627353	-0.245834361176227	0.402492480240982	NA	>5	19.1531	25.898	6.7449
GM12878	En02^14:59263850:G:A:R:wP108	En02	14:59263850:G:A:R:wP108	14	59263850	14:59263850:G:A	108	-1.19353738849937	0.447088177771016	1.64062556627038	0	NA	>1	20.602	20.4796	-0.122399999999999
GM12878	En02^14:61993273:G:C:R:wP107	En02	14:61993273:G:C:R:wP107	14	61993273	14:61993273:G:C	107	-0.317378343244612	-0.465367037218753	-0.147988693974141	0.0137126675791719	NA	>5	NA	NA	NA
GM12878	En02^14:61993277:G:C:R:wP111	En02	14:61993277:G:C:R:wP111	14	61993277	14:61993277:G:C	111	-0.317378343244612	-0.179534163563924	0.137844179680687	0.0511195852264448	NA	>1	0	7.04082	7.04082
GM12878	En02^14:62028610:C:T:R:wP98	En02	14:62028610:C:T:R:wP98	14	62028610	14:62028610:C:T	98	-0.0415414035283224	-1.76800052616374	-1.72645912263542	0	NA	<1	5.22449	0	-5.22449
GM12878	En02^14:69283545:G:A:R:wP88	En02	14:69283545:G:A:R:wP88	14	69283545	14:69283545:G:A	88	1.21292263255996	1.33659446471835	0.123671832158393	0.06934496889594	0.0329943245899896	>5	7.16327	7.16327	0
GM12878	En02^14:69291666:C:T:R:wP84	En02	14:69291666:C:T:R:wP84	14	69291666	14:69291666:C:T	84	1.98908328874993	2.26816853948066	0.279085250730727	0.545860143918278	0.270616632925598	>5	7.28571	7.28571	0
GM12878	En02^14:69291682:C:T:R:wP100	En02	14:69291682:C:T:R:wP100	14	69291682	14:69291682:C:T	100	1.98908328874993	1.71579559723282	-0.273287691517113	0.390188788262567	0.194292268601769	>1	7.28571	0	-7.28571
GM12878	En02^14:69404808:T:C:R:wP113	En02	14:69404808:T:C:R:wP113	14	69404808	14:69404808:T:C	113	-0.116844913823826	-0.192019002215661	-0.075174088391835	0.0401213085571961	NA	>5	NA	NA	NA
GM12878	En02^14:69618401:C:T:R:wP78	En02	14:69618401:C:T:R:wP78	14	69618401	14:69618401:C:T	78	NA	1.67666078850993	NA	0	NA	>5	4.34694	4.34694	0
GM12878	En02^14:69618423:G:A:R:wP100	En02	14:69618423:G:A:R:wP100	14	69618423	14:69618423:G:A	100	NA	1.30589811616392	NA	0	NA	>5	4.34694	6.56122	2.21428
GM12878	En02^14:70014867:G:A:R:wP85	En02	14:70014867:G:A:R:wP85	14	70014867	14:70014867:G:A	85	2.35623391292949	2.30014522575483	-0.0560886871746571	0.181055755105969	0.0888941601511626	>1	NA	NA	NA
GM12878	En02^14:70512889:C:G:R:wP124	En02	14:70512889:C:G:R:wP124	14	70512889	14:70512889:C:G	124	0.232044237147533	-0.433045847883646	-0.665090085031179	0	NA	>1	6.53061	6.53061	0
GM12878	En02^14:71787787:G:A:R:wP109	En02	14:71787787:G:A:R:wP109	14	71787787	14:71787787:G:A	109	3.96968561797485	NA	NA	0	NA	<1	NA	NA	NA
GM12878	En02^14:72200378:C:T:R:wP81	En02	14:72200378:C:T:R:wP81	14	72200378	14:72200378:C:T	81	0.217582638511387	0.190243404969149	-0.027339233542238	0.0113521631237173	NA	<1	10.5	10.5	0
GM12878	En02^14:73463839:C:T:R:wP113	En02	14:73463839:C:T:R:wP113	14	73463839	14:73463839:C:T	113	-0.362291660551808	-0.918145642482492	-0.555853981930684	0	NA	<1	19.8061	19.8061	0
GM12878	En02^14:73463840:C:T:R:wP114	En02	14:73463840:C:T:R:wP114	14	73463840	14:73463840:C:T	114	-0.362291660551808	-2.03039995994321	-1.6681082993914	0	NA	>1	19.8061	19.8061	0
GM12878	En02^14:75014432:C:A:R:wP96	En02	14:75014432:C:A:R:wP96	14	75014432	14:75014432:C:A	96	0.437798312698133	-0.198426797409601	-0.636225110107734	0.491989194152881	NA	>1	24.5306	21.2347	-3.2959
GM12878	En02^14:75770312:T:C:R:wP84	En02	14:75770312:T:C:R:wP84	14	75770312	14:75770312:T:C	84	0.411038924328606	0.101554568300061	-0.309484356028545	0.104218853575278	NA	>1	NA	NA	NA
GM12878	En02^14:75871777:T:C:R:wP115	En02	14:75871777:T:C:R:wP115	14	75871777	14:75871777:T:C	115	-0.525092743342877	0.0241966944148793	0.549289437757757	0.445248247032791	NA	>5	21.9286	21.9286	0
GM12878	En02^14:76112331:C:T:R:wP76	En02	14:76112331:C:T:R:wP76	14	76112331	14:76112331:C:T	76	0.0862137511894375	-0.307505562787177	-0.393719313976615	0.19327696125272	NA	>1	14.3163	14.3163	0
GM12878	En02^14:76350806:A:T:R:wP94	En02	14:76350806:A:T:R:wP94	14	76350806	14:76350806:A:T	94	0.0623687273976283	0.0143549721027016	-0.0480137552949267	0.125340792831405	NA	<1	6.15306	0	-6.15306
GM12878	En02^14:76353443:T:A:R:wP83	En02	14:76353443:T:A:R:wP83	14	76353443	14:76353443:T:A	83	0.318086597191541	NA	NA	0	NA	>5	23.2347	23.2347	0
GM12878	En02^14:76501193:G:A:R:wP80	En02	14:76501193:G:A:R:wP80	14	76501193	14:76501193:G:A	80	0.412674104466845	-0.868324797133505	-1.28099890160035	0.71453798740213	NA	>1	21.8265	21.8265	0
GM12878	En02^14:76599567:G:T:R:wP122	En02	14:76599567:G:T:R:wP122	14	76599567	14:76599567:G:T	122	-0.0131013244826386	-1.26556206258707	-1.25246073810443	0	NA	<1	10.9082	10.9082	0
GM12878	En02^14:76797053:A:T:R:wP77	En02	14:76797053:A:T:R:wP77	14	76797053	14:76797053:A:T	77	0.617587618693399	-0.379555328816303	-0.997142947509703	0.49036304495408	NA	<1	19.3673	19.3673	0
GM12878	En02^14:77356899:T:C:R:wP111	En02	14:77356899:T:C:R:wP111	14	77356899	14:77356899:T:C	111	1.04365958361159	0.733592342364618	-0.310067241246967	0.609036547118924	NA	>1	20.5714	21.6531	1.0817
GM12878	En02^14:78624596:A:G:R:wP107	En02	14:78624596:A:G:R:wP107	14	78624596	14:78624596:A:G	107	NA	-0.826460789262484	NA	0	NA	>1	6.47959	11.949	5.46941
GM12878	En02^14:78624596:A:G:R:wP79	En02	14:78624596:A:G:R:wP79	14	78624596	14:78624596:A:G	79	-0.731814269044898	-0.65220212688942	0.0796121421554773	0.14874478943945	NA	>1	6.47959	11.949	5.46941
GM12878	En02^14:78624599:C:T:R:wP110	En02	14:78624599:C:T:R:wP110	14	78624599	14:78624599:C:T	110	NA	-0.178342948956386	NA	0	NA	>1	6.47959	28.6939	22.21431
GM12878	En02^14:78624599:C:T:R:wP82	En02	14:78624599:C:T:R:wP82	14	78624599	14:78624599:C:T	82	-0.731814269044898	-0.64105355632781	0.0907607127170877	0	NA	>1	6.47959	28.6939	22.21431
GM12878	En02^14:79211665:C:A:R:wP114	En02	14:79211665:C:A:R:wP114	14	79211665	14:79211665:C:A	114	-0.376502914372515	-0.0547365210545491	0.321766393317966	0.465660774172572	NA	<1	20.551	20.551	0
GM12878	En02^14:79628144:C:T:R:wP121	En02	14:79628144:C:T:R:wP121	14	79628144	14:79628144:C:T	121	0.379149910048182	-1.63054926327449	-2.00969917332267	0	NA	>1	25.1224	25.1224	0
GM12878	En02^14:79712750:T:C:R:wP78	En02	14:79712750:T:C:R:wP78	14	79712750	14:79712750:T:C	78	0.54454949767231	-0.235712338729903	-0.780261836402213	0.123420883605374	NA	>5	18.4694	18.4694	0
GM12878	En02^14:79712792:G:C:R:wP120	En02	14:79712792:G:C:R:wP120	14	79712792	14:79712792:G:C	120	0.54454949767231	-0.59226300233172	-1.13681250000403	0.382296117222902	NA	>5	18.4694	18.4694	0
GM12878	En02^14:82542096:A:G:R:wP83	En02	14:82542096:A:G:R:wP83	14	82542096	14:82542096:A:G	83	-1.75174189930335	-0.886077205451129	0.865664693852219	0.0749715524893628	NA	>5	29.9694	29.9694	0
GM12878	En02^14:88801701:C:T:R:wP123	En02	14:88801701:C:T:R:wP123	14	88801701	14:88801701:C:T	123	NA	NA	NA	0	NA	<1	20.8673	20.8673	0
GM12878	En02^14:89444334:T:C:R:wP121	En02	14:89444334:T:C:R:wP121	14	89444334	14:89444334:T:C	121	0.360552635808821	0.637160535659385	0.276607899850565	0.156091180822015	NA	>1	26.7755	26.7755	0
GM12878	En02^14:89791333:A:G:R:wP104	En02	14:89791333:A:G:R:wP104	14	89791333	14:89791333:A:G	104	0.900299424987034	-0.202795044668727	-1.10309446965576	0.518115731079318	NA	<1	6.56122	15.1531	8.59188
GM12878	En02^14:89791337:T:C:R:wP108	En02	14:89791337:T:C:R:wP108	14	89791337	14:89791337:T:C	108	0.900299424987034	-1.27325639367554	-2.17355581866258	1.13127262126071	NA	>5	6.56122	0	-6.56122
GM12878	En02^14:89882678:T:C:R:wP90	En02	14:89882678:T:C:R:wP90	14	89882678	14:89882678:T:C	90	-0.893593145978314	1.58533642199265	2.47892956797096	0	NA	>5	9.07143	9.07143	0
GM12878	En02^14:90849498:G:T:R:wP92	En02	14:90849498:G:T:R:wP92	14	90849498	14:90849498:G:T	92	2.47983008983516	2.00496879402163	-0.474861295813522	0.990065096171687	0.484758650090947	>5	7.62245	5.21429	-2.40816
GM12878	En02^14:90866023:C:T:R:wP99	En02	14:90866023:C:T:R:wP99	14	90866023	14:90866023:C:T	99	1.00418500496658	0.464918886521573	-0.539266118445005	0.479274456922685	0.238603013821468	<1	14.7347	8.15306	-6.58164
GM12878	En02^14:93389964:C:G:R:wP86	En02	14:93389964:C:G:R:wP86	14	93389964	14:93389964:C:G	86	0.600782081689221	0.923246399116569	0.322464317427348	0.423789990051528	NA	>5	4.59184	4.59184	0
GM12878	En02^14:93389965:C:T:R:wP87	En02	14:93389965:C:T:R:wP87	14	93389965	14:93389965:C:T	87	0.600782081689221	0.77715949503855	0.176377413349329	0.2996343805501	0.147493407056903	>1	4.59184	4.59184	0
GM12878	En02^14:93425531:C:T:R:wP76	En02	14:93425531:C:T:R:wP76	14	93425531	14:93425531:C:T	76	-0.897503720688764	1.01976122617615	1.91726494686492	0.489766868501825	NA	<1	5.13265	5.13265	0
GM12878	En02^14:93897607:C:T:R:wP120	En02	14:93897607:C:T:R:wP120	14	93897607	14:93897607:C:T	120	-0.308502056414002	0.0222851684521433	0.330787224866146	0	NA	>5	29.8469	29.8469	0
GM12878	En02^14:95713335:G:A:R:wP91	En02	14:95713335:G:A:R:wP91	14	95713335	14:95713335:G:A	91	-0.228192052036395	0.378840414904788	0.607032466941183	0.453913191027437	NA	<1	12.8265	10.449	-2.3775
GM12878	En02^14:96250652:A:G:R:wP82	En02	14:96250652:A:G:R:wP82	14	96250652	14:96250652:A:G	82	0.444927615869531	-0.580196432182155	-1.02512404805169	0.119482855857887	NA	>1	26.3673	26.3673	0
GM12878	En02^14:96401741:T:G:R:wP82	En02	14:96401741:T:G:R:wP82	14	96401741	14:96401741:T:G	82	0.501182735785712	-0.386960279802802	-0.888143015588515	0	NA	<1	29.4388	29.4388	0
GM12878	En02^14:96401753:G:A:R:wP94	En02	14:96401753:G:A:R:wP94	14	96401753	14:96401753:G:A	94	0.501182735785712	0.0697347060842378	-0.431448029701474	0.427491869537228	NA	>1	29.4388	26.8061	-2.6327
GM12878	En02^14:96401757:T:C:R:wP98	En02	14:96401757:T:C:R:wP98	14	96401757	14:96401757:T:C	98	0.501182735785712	-0.135419546255529	-0.636602282041241	0.503951181133545	NA	>1	29.4388	24.3571	-5.0817
GM12878	En02^14:97115185:C:T:R:wP98	En02	14:97115185:C:T:R:wP98	14	97115185	14:97115185:C:T	98	0.0915028955170919	NA	NA	0	NA	<1	19.8469	11.2551	-8.5918
GM12878	En02^14:97115220:A:C:R:wP103	En02	14:97115220:A:C:R:wP103	14	97115220	14:97115220:A:C	103	0.105214826573019	-0.668144588715241	-0.77335941528826	0.287063188425196	NA	>5	19.8469	19.8469	0
GM12878	En02^14:97406571:T:C:R:wP124	En02	14:97406571:T:C:R:wP124	14	97406571	14:97406571:T:C	124	-0.171058928307814	-0.111726911058506	0.0593320172493087	0.0712161194943149	NA	>1	26.1633	26.1633	0
GM12878	En02^14:98578794:C:T:R:wP108	En02	14:98578794:C:T:R:wP108	14	98578794	14:98578794:C:T	108	-0.0962037545467146	0.312327142278034	0.408530896824748	0.0358046310167958	NA	<1	17.9082	15.2755	-2.6327
GM12878	En02^14:99046828:A:T:R:wP125	En02	14:99046828:A:T:R:wP125	14	99046828	14:99046828:A:T	125	0.248940371657296	0.386666419675269	0.137726048017974	0	NA	>5	27.602	27.602	0
GM12878	En02^14:99993955:G:A:R:wP97	En02	14:99993955:G:A:R:wP97	14	99993955	14:99993955:G:A	97	0.0182419180732068	-0.573567908513517	-0.591809826586723	0.772722240740884	NA	<1	5.73469	0	-5.73469
GM12878	En02^15:101600195:G:A:R:wP90	En02	15:101600195:G:A:R:wP90	15	101600195	15:101600195:G:A	90	0.363643788458444	0.52670946571531	0.163065677256865	0.05405264709642	NA	>1	8.11224	8.11224	0
GM12878	En02^15:101600216:C:T:R:wP111	En02	15:101600216:C:T:R:wP111	15	101600216	15:101600216:C:T	111	0.363643788458444	-0.199550736865623	-0.563194525324068	0.528914160640265	NA	>5	8.11224	5.73469	-2.37755
GM12878	En02^15:101600217:G:A:R:wP112	En02	15:101600217:G:A:R:wP112	15	101600217	15:101600217:G:A	112	0.363643788458444	0.110233689504931	-0.253410098953513	0.106396461313188	NA	>1	8.11224	8.11224	0
GM12878	En02^15:101623429:T:C:R:wP113	En02	15:101623429:T:C:R:wP113	15	101623429	15:101623429:T:C	113	-1.01880075500751	-6.23777294145909	-5.21897218645158	0	NA	>1	7.69388	7.69388	0
GM12878	En02^15:101623429:T:C:R:wP125	En02	15:101623429:T:C:R:wP125	15	101623429	15:101623429:T:C	125	-1.17486857213076	0.0870812972174162	1.26194986934817	0	NA	>1	7.69388	7.69388	0
GM12878	En02^15:102068904:C:T:R:wP82	En02	15:102068904:C:T:R:wP82	15	102068904	15:102068904:C:T	82	0.67489620458267	-0.609802684346498	-1.28469888892917	0.845328512865139	NA	>5	7.44898	7.44898	0
GM12878	En02^15:102068905:G:A:R:wP83	En02	15:102068905:G:A:R:wP83	15	102068905	15:102068905:G:A	83	0.67489620458267	-0.128126732635236	-0.803022937217906	1.09560265746821	NA	>5	7.44898	7.44898	0
GM12878	En02^15:102264262:C:T:R:wP91	En02	15:102264262:C:T:R:wP91	15	102264262	15:102264262:C:T	91	1.88592371105454	1.76665187361969	-0.119271837434848	0.0673881201717331	0.0320617507557471	>1	5.06122	7.05102	1.9898
GM12878	En02^15:23172864:C:T:R:wP85	En02	15:23172864:C:T:R:wP85	15	23172864	15:23172864:C:T	85	-0.292987647209504	-0.226581136676973	0.066406510532531	0.40651580466769	NA	>5	9.19388	9.19388	0
GM12878	En02^15:26699182:T:C:R:wP85	En02	15:26699182:T:C:R:wP85	15	26699182	15:26699182:T:C	85	-0.657948393515991	-0.766209531923095	-0.108261138407104	0.381931142241912	NA	<1	12.877535	12.877535	0
GM12878	En02^15:26699191:A:T:R:wP94	En02	15:26699191:A:T:R:wP94	15	26699191	15:26699191:A:T	94	-0.657948393515991	-0.605543380353811	0.05240501316218	0.342016470962851	NA	>5	12.877535	12.877535	0
GM12878	En02^15:26699192:A:G:R:wP95	En02	15:26699192:A:G:R:wP95	15	26699192	15:26699192:A:G	95	-0.657948393515991	-0.416533907702318	0.241414485813673	0.414270684646607	NA	>5	12.877535	7.36735	-5.510185
GM12878	En02^15:26699233:A:G:R:wP94	En02	15:26699233:A:G:R:wP94	15	26699233	15:26699233:A:G	94	0.362749349926393	-0.16349684881138	-0.526246198737773	0.105025287403124	NA	<1	21.5714	17.9082	-3.6632
GM12878	En02^15:27917103:G:A:R:wP114	En02	15:27917103:G:A:R:wP114	15	27917103	15:27917103:G:A	114	-0.394740847138984	-0.00130472058601893	0.393436126552966	0.0542160167010966	NA	>5	8.68367	8.68367	0
GM12878	En02^15:29535250:C:T:R:wP82	En02	15:29535250:C:T:R:wP82	15	29535250	15:29535250:C:T	82	-0.439608508104878	1.06866448165676	1.50827298976164	0.0191088141379148	NA	<1	6.47959	6.47959	0
GM12878	En02^15:29944089:C:G:R:wP116	En02	15:29944089:C:G:R:wP116	15	29944089	15:29944089:C:G	116	-0.461265908338845	0.363170332408227	0.824436240747072	0.750871430884802	NA	>5	21.4592	21.4592	0
GM12878	En02^15:29944096:G:A:R:wP123	En02	15:29944096:G:A:R:wP123	15	29944096	15:29944096:G:A	123	-0.461265908338845	NA	NA	0	NA	>5	21.4592	21.4592	0
GM12878	En02^15:31680031:C:A:R:wP77	En02	15:31680031:C:A:R:wP77	15	31680031	15:31680031:C:A	77	0.269723201576302	0.277437448371875	0.00771424679557292	0.000296627768775352	NA	>1	5.58163	5.58163	0
GM12878	En02^15:33840255:C:T:R:wP79	En02	15:33840255:C:T:R:wP79	15	33840255	15:33840255:C:T	79	0.419336822004235	0.253578701177655	-0.16575812082658	1.20579977976223	NA	<1	9.39796	9.39796	0
GM12878	En02^15:40453430:G:T:R:wP125	En02	15:40453430:G:T:R:wP125	15	40453430	15:40453430:G:T	125	-0.850300655842362	-0.718303109304853	0.13199754653751	0.235187259547839	NA	>5	NA	NA	NA
GM12878	En02^15:40593939:C:T:R:wP114	En02	15:40593939:C:T:R:wP114	15	40593939	15:40593939:C:T	114	0.842109339934443	NA	NA	0	NA	>5	5.42857	5.42857	0
GM12878	En02^15:40650648:C:T:R:wP114	En02	15:40650648:C:T:R:wP114	15	40650648	15:40650648:C:T	114	0.501850274354348	2.15594016359125	1.6540898892369	0.708467290456387	0.349238166347672	>1	6.9898	6.9898	0
GM12878	En02^15:40660515:G:A:R:wP112	En02	15:40660515:G:A:R:wP112	15	40660515	15:40660515:G:A	112	2.81474602374764	2.49823028124327	-0.316515742504369	0.226642178308988	0.112154951779064	>5	7.03061	7.03061	0
GM12878	En02^15:42376685:C:G:R:wP101	En02	15:42376685:C:G:R:wP101	15	42376685	15:42376685:C:G	101	0.266618577523094	0.0677242362438272	-0.198894341279266	0.200890104495621	NA	<1	NA	NA	NA
GM12878	En02^15:44087038:A:G:R:wP102	En02	15:44087038:A:G:R:wP102	15	44087038	15:44087038:A:G	102	-0.343202704856795	0.176953640740492	0.520156345597288	0.243452847181123	NA	<1	0	8.22449	8.22449
GM12878	En02^15:44511992:C:G:R:wP117	En02	15:44511992:C:G:R:wP117	15	44511992	15:44511992:C:G	117	0.627251199266081	-0.299172397569139	-0.926423596835221	0.991280136362341	NA	<1	15.5714	15.5714	0
GM12878	En02^15:44955782:T:C:R:wP96	En02	15:44955782:T:C:R:wP96	15	44955782	15:44955782:T:C	96	4.13091351300326	4.32387305052893	0.192959537525667	1.23657108309651	0.601853217831999	>1	NA	NA	NA
GM12878	En02^15:45018884:C:T:R:wP123	En02	15:45018884:C:T:R:wP123	15	45018884	15:45018884:C:T	123	-0.197806195021773	0.123154831149494	0.320961026171267	0.10943618302142	NA	>5	8.33673	8.33673	0
GM12878	En02^15:45072207:G:T:R:wP121	En02	15:45072207:G:T:R:wP121	15	45072207	15:45072207:G:T	121	NA	NA	NA	0	NA	<1	17.2551	17.2551	0
GM12878	En02^15:45341381:C:A:R:wP92	En02	15:45341381:C:A:R:wP92	15	45341381	15:45341381:C:A	92	-0.0882271594030418	-0.214373939568016	-0.126146780164974	0.174102760997845	NA	>5	NA	NA	NA
GM12878	En02^15:50716633:G:C:R:wP118	En02	15:50716633:G:C:R:wP118	15	50716633	15:50716633:G:C	118	4.86525213986246	4.84002539305839	-0.025226746804071	0.105452014143789	0.0504171480044832	>5	NA	NA	NA
GM12878	En02^15:51178206:G:C:R:wP79	En02	15:51178206:G:C:R:wP79	15	51178206	15:51178206:G:C	79	0.591273761269722	0.387914309418251	-0.203359451851471	0.326937712771583	NA	>1	NA	NA	NA
GM12878	En02^15:52077729:G:A:R:wP107	En02	15:52077729:G:A:R:wP107	15	52077729	15:52077729:G:A	107	NA	NA	NA	0	NA	>5	16.6633	11.1939	-5.4694
GM12878	En02^15:53075710:C:T:R:wP106	En02	15:53075710:C:T:R:wP106	15	53075710	15:53075710:C:T	106	-0.732817687841618	NA	NA	0	NA	>5	24.5612	22.8673	-1.6939
GM12878	En02^15:53075724:A:G:R:wP120	En02	15:53075724:A:G:R:wP120	15	53075724	15:53075724:A:G	120	-0.732817687841618	-0.455162495536844	0.277655192304774	0.200593666659047	NA	<1	24.5612	24.5612	0
GM12878	En02^15:53364542:A:G:R:wP78	En02	15:53364542:A:G:R:wP78	15	53364542	15:53364542:A:G	78	-1.02475468852745	0.48385157178548	1.50860626031293	1.70571410546126	NA	<1	27.2959	27.2959	0
GM12878	En02^15:53364580:T:G:R:wP116	En02	15:53364580:T:G:R:wP116	15	53364580	15:53364580:T:G	116	-1.02475468852745	0.126968548562683	1.15172323709013	1.49007381245574	NA	>5	27.2959	27.2959	0
GM12878	En02^15:53364580:T:G:R:wP91	En02	15:53364580:T:G:R:wP91	15	53364580	15:53364580:T:G	91	-0.416979149901269	0.129789603033975	0.546768752935244	0.476278263583518	NA	>5	27.2959	27.2959	0
GM12878	En02^15:53485552:A:G:R:wP77	En02	15:53485552:A:G:R:wP77	15	53485552	15:53485552:A:G	77	-1.47034111298182	-0.990630008696866	0.479711104284952	0.0254815407483543	NA	>5	23.9898	23.9898	0
GM12878	En02^15:53726453:C:T:R:wP76	En02	15:53726453:C:T:R:wP76	15	53726453	15:53726453:C:T	76	0.620193486456488	0.922828168114678	0.302634681658191	0.284666936409872	NA	<1	8.26531	8.26531	0
GM12878	En02^15:53841343:G:A:R:wP92	En02	15:53841343:G:A:R:wP92	15	53841343	15:53841343:G:A	92	-2.03694764224461	0.144705150204086	2.18165279244869	0.180682779007419	NA	>5	20.6531	17.4694	-3.1837
GM12878	En02^15:59588513:C:G:R:wP108	En02	15:59588513:C:G:R:wP108	15	59588513	15:59588513:C:G	108	-0.945005432228063	-0.0679137491926071	0.877091683035456	0.446154752166427	NA	>5	9.83673	7.37755	-2.45918
GM12878	En02^15:59713649:G:A:R:wP85	En02	15:59713649:G:A:R:wP85	15	59713649	15:59713649:G:A	85	-0.0246408431468615	-0.344386974196772	-0.31974613104991	0.147166916362894	NA	>5	24.2245	24.2245	0
GM12878	En02^15:59713682:T:A:R:wP118	En02	15:59713682:T:A:R:wP118	15	59713682	15:59713682:T:A	118	-0.0246408431468615	0.790219517274384	0.814860360421245	0.1026910636937	NA	>5	24.2245	24.2245	0
GM12878	En02^15:60185226:C:T:R:wP99	En02	15:60185226:C:T:R:wP99	15	60185226	15:60185226:C:T	99	0.411114071754973	0.815060430035125	0.403946358280153	0.34686563056753	NA	<1	9.59184	4.90816	-4.68368
GM12878	En02^15:60185232:C:T:R:wP105	En02	15:60185232:C:T:R:wP105	15	60185232	15:60185232:C:T	105	0.411114071754973	-1.38129990577769	-1.79241397753266	0.855766220557231	NA	>5	9.59184	5.19388	-4.39796
GM12878	En02^15:60185346:A:G:R:wP101	En02	15:60185346:A:G:R:wP101	15	60185346	15:60185346:A:G	101	0.168495084916025	-1.63941809823787	-1.8079131831539	0.846494433786832	NA	<1	26.051	25.0918	-0.959199999999999
GM12878	En02^15:61467422:C:T:R:wP87	En02	15:61467422:C:T:R:wP87	15	61467422	15:61467422:C:T	87	-0.52658465383716	NA	NA	0	NA	<1	23.551	23.551	0
GM12878	En02^15:61876816:G:A:R:wP87	En02	15:61876816:G:A:R:wP87	15	61876816	15:61876816:G:A	87	-1.97820568009917	-0.272005802600831	1.70619987749834	0	NA	<1	27.2959	27.2959	0
GM12878	En02^15:63381765:G:A:R:wP121	En02	15:63381765:G:A:R:wP121	15	63381765	15:63381765:G:A	121	1.31846725873481	0.298137555677613	-1.02032970305719	1.35177137864901	0.655949335042705	>1	10.1531	10.1531	0
GM12878	En02^15:64455205:C:T:R:wP96	En02	15:64455205:C:T:R:wP96	15	64455205	15:64455205:C:T	96	NA	NA	NA	0	NA	>1	9.88776	7.17347	-2.71429
GM12878	En02^15:64455221:G:A:R:wP112	En02	15:64455221:G:A:R:wP112	15	64455221	15:64455221:G:A	112	NA	3.12274361719264	NA	0	NA	<1	9.88776	9.88776	0
GM12878	En02^15:64680083:G:C:R:wP97	En02	15:64680083:G:C:R:wP97	15	64680083	15:64680083:G:C	97	1.82689484688587	1.78496285260237	-0.0419319942834975	0.0416378659420495	0.0195971886408979	>1	9.53061	7.07143	-2.45918
GM12878	En02^15:65693397:T:C:R:wP117	En02	15:65693397:T:C:R:wP117	15	65693397	15:65693397:T:C	117	0.149476564053253	-0.011798176328721	-0.161274740381974	0.148892970227173	NA	>5	13.1735	13.1735	0
GM12878	En02^15:66125332:T:G:R:wP79	En02	15:66125332:T:G:R:wP79	15	66125332	15:66125332:T:G	79	NA	0.423768152285114	NA	0	NA	>5	17.5306	17.5306	0
GM12878	En02^15:66125362:G:A:R:wP109	En02	15:66125362:G:A:R:wP109	15	66125362	15:66125362:G:A	109	NA	0.117367279146458	NA	0	NA	>1	17.5306	13.5408	-3.9898
GM12878	En02^15:67399466:C:T:R:wP115	En02	15:67399466:C:T:R:wP115	15	67399466	15:67399466:C:T	115	0.0636951707411873	1.37712212981608	1.31342695907489	0.904468333560755	0.443626093729897	>5	NA	NA	NA
GM12878	En02^15:67399474:A:G:R:wP123	En02	15:67399474:A:G:R:wP123	15	67399474	15:67399474:A:G	123	0.0636951707411873	0.254053403204925	0.190358232463738	0.395225129259854	NA	<1	NA	NA	NA
GM12878	En02^15:68117626:A:G:R:wP88	En02	15:68117626:A:G:R:wP88	15	68117626	15:68117626:A:G	88	-0.274388096713337	0.53871741518383	0.813105511897167	0.533812814897121	NA	>5	20.9388	20.9388	0
GM12878	En02^15:68852054:G:C:R:wP115	En02	15:68852054:G:C:R:wP115	15	68852054	15:68852054:G:C	115	1.71448983565413	2.0441239203113	0.329634084657171	0.532115445189821	0.263340606935374	>1	8.47959	8.47959	0
GM12878	En02^15:68852063:G:C:R:wP124	En02	15:68852063:G:C:R:wP124	15	68852063	15:68852063:G:C	124	1.71448983565413	1.63475871851648	-0.0797311171376471	0.328626629674123	0.163101147409162	>1	8.47959	8.47959	0
GM12878	En02^15:68852105:C:T:R:wP101	En02	15:68852105:C:T:R:wP101	15	68852105	15:68852105:C:T	101	1.83240484908044	1.99217587407188	0.159771024991443	0.117773285466103	0.056398241295779	>1	8.47959	4.41837	-4.06122
GM12878	En02^15:68852127:G:A:R:wP123	En02	15:68852127:G:A:R:wP123	15	68852127	15:68852127:G:A	123	1.83240484908044	2.12497175698577	0.292566907905337	1.47993805125573	0.710778455698367	>1	8.47959	8.47959	0
GM12878	En02^15:69323959:C:G:R:wP86	En02	15:69323959:C:G:R:wP86	15	69323959	15:69323959:C:G	86	0.799819852982571	0.746254640259313	-0.0535652127232574	0.0734262366134629	0.0350990768034701	>1	7.03061	7.03061	0
GM12878	En02^15:70268938:A:G:R:wP124	En02	15:70268938:A:G:R:wP124	15	70268938	15:70268938:A:G	124	-0.598166804796499	-0.799422350794328	-0.201255545997829	0.0434932366214967	NA	>5	27.1939	27.1939	0
GM12878	En02^15:70718561:A:G:R:wP76	En02	15:70718561:A:G:R:wP76	15	70718561	15:70718561:A:G	76	-0.163364228881342	-0.532533585382565	-0.369169356501223	0.134998757201037	NA	>5	20.7755	20.7755	0
GM12878	En02^15:70780587:C:A:R:wP118	En02	15:70780587:C:A:R:wP118	15	70780587	15:70780587:C:A	118	-0.00143877759571484	0.121904067546515	0.12334284514223	0.0928916327995962	NA	>1	NA	NA	NA
GM12878	En02^15:70780589:G:A:R:wP120	En02	15:70780589:G:A:R:wP120	15	70780589	15:70780589:G:A	120	-0.00143877759571484	0.789319435747511	0.790758213343226	0.597214412016606	NA	<1	NA	NA	NA
GM12878	En02^15:70780594:G:C:R:wP125	En02	15:70780594:G:C:R:wP125	15	70780594	15:70780594:G:C	125	-0.00143877759571484	-0.265318637093234	-0.26387985949752	0.28124082307472	NA	>1	NA	NA	NA
GM12878	En02^15:71161958:T:G:R:wP78	En02	15:71161958:T:G:R:wP78	15	71161958	15:71161958:T:G	78	-0.615858436168671	0.629498404067793	1.24535684023646	0.692376966770855	NA	<1	NA	NA	NA
GM12878	En02^15:71161991:C:G:R:wP111	En02	15:71161991:C:G:R:wP111	15	71161991	15:71161991:C:G	111	-0.615858436168671	0.19543412341678	0.811292559585451	0.0981873201389713	NA	>5	NA	NA	NA
GM12878	En02^15:71742364:C:G:R:wP99	En02	15:71742364:C:G:R:wP99	15	71742364	15:71742364:C:G	99	0.108963191798489	-0.62101008871009	-0.729973280508579	0.0113698958809384	NA	>5	13.8469	5.55102	-8.29588
GM12878	En02^15:73684028:G:A:R:wP118	En02	15:73684028:G:A:R:wP118	15	73684028	15:73684028:G:A	118	0.0178400317609252	-1.08468742423637	-1.1025274559973	0	NA	>5	13.6939	13.6939	0
GM12878	En02^15:73684028:G:A:R:wP76	En02	15:73684028:G:A:R:wP76	15	73684028	15:73684028:G:A	76	-0.141836826452439	0.653820548361179	0.795657374813618	0.0768208709331554	NA	>5	13.6939	13.6939	0
GM12878	En02^15:73684075:G:A:R:wP123	En02	15:73684075:G:A:R:wP123	15	73684075	15:73684075:G:A	123	-0.141836826452439	-0.335344133103363	-0.193507306650923	0.366712857266822	NA	<1	7.11224	7.11224	0
GM12878	En02^15:74115517:G:A:R:wP91	En02	15:74115517:G:A:R:wP91	15	74115517	15:74115517:G:A	91	-0.0764811003098239	NA	NA	0	NA	>5	11.6327	9.2551	-2.3776
GM12878	En02^15:74200823:C:A:R:wP102	En02	15:74200823:C:A:R:wP102	15	74200823	15:74200823:C:A	102	0.201273564559813	-0.477195508619874	-0.678469073179687	1.05283190168868	NA	<1	5.44898	6.19388	0.7449
GM12878	En02^15:74674961:C:T:R:wP90	En02	15:74674961:C:T:R:wP90	15	74674961	15:74674961:C:T	90	-0.0549736603107979	0.308277555822747	0.363251216133545	0.468743032649011	NA	>5	4.9898	4.9898	0
GM12878	En02^15:76094661:C:G:R:wP82	En02	15:76094661:C:G:R:wP82	15	76094661	15:76094661:C:G	82	0.626491297198129	0.471057290254546	-0.155434006943583	0.175378676691413	NA	>1	10.5714	10.5714	0
GM12878	En02^15:78045790:G:A:R:wP94	En02	15:78045790:G:A:R:wP94	15	78045790	15:78045790:G:A	94	-0.814195558337224	-0.632502955938475	0.181692602398748	0.0307483944954136	NA	>1	28.0306	25.398	-2.6326
GM12878	En02^15:78087988:G:A:R:wP103	En02	15:78087988:G:A:R:wP103	15	78087988	15:78087988:G:A	103	0.352761788141204	-0.0502038506136934	-0.402965638754897	0.713882457014299	NA	>5	23.2245	16.6429	-6.5816
GM12878	En02^15:78502086:G:A:R:wP95	En02	15:78502086:G:A:R:wP95	15	78502086	15:78502086:G:A	95	0.376678254484848	-0.0403753614271654	-0.417053615912014	0.67260791755105	NA	>5	12.3673	6.60204	-5.76526
GM12878	En02^15:79088977:G:A:R:wP101	En02	15:79088977:G:A:R:wP101	15	79088977	15:79088977:G:A	101	0.117486531240758	-0.613416266385012	-0.73090279762577	0.83750966306048	NA	<1	17.4898	18.449	0.959200000000003
GM12878	En02^15:79237247:C:G:R:wP83	En02	15:79237247:C:G:R:wP83	15	79237247	15:79237247:C:G	83	1.86791165052116	1.77242960636031	-0.0954820441608502	0.104272336314652	0.0496462179531935	>5	6.21429	6.21429	0
GM12878	En02^15:79237257:C:T:R:wP93	En02	15:79237257:C:T:R:wP93	15	79237257	15:79237257:C:T	93	1.86791165052116	2.08285355951733	0.214941908996173	0.0920412889467537	0.0437412514278402	>5	6.21429	0	-6.21429
GM12878	En02^15:79280959:G:A:R:wP78	En02	15:79280959:G:A:R:wP78	15	79280959	15:79280959:G:A	78	0.0461743208242411	1.32136224629826	1.27518792547402	0.759413436055828	0.373431068489952	>1	15.449	15.449	0
GM12878	En02^15:79410349:C:T:R:wP99	En02	15:79410349:C:T:R:wP99	15	79410349	15:79410349:C:T	99	0.484534179591132	-1.04016027997334	-1.52469445956448	0.688279305718246	NA	>1	14.7245	10.0408	-4.6837
GM12878	En02^15:79500750:G:A:R:wP107	En02	15:79500750:G:A:R:wP107	15	79500750	15:79500750:G:A	107	0.189318798881274	NA	NA	0	NA	>1	14.2041	11.7857	-2.4184
GM12878	En02^15:79576085:C:T:R:wP78	En02	15:79576085:C:T:R:wP78	15	79576085	15:79576085:C:T	78	-0.137418792767773	-0.838810861250121	-0.701392068482348	0.354969830768794	NA	>5	29.602	29.602	0
GM12878	En02^15:79576119:C:G:R:wP112	En02	15:79576119:C:G:R:wP112	15	79576119	15:79576119:C:G	112	-0.137418792767773	-0.299887791874559	-0.162468999106786	0.0886657235197729	NA	>1	29.602	29.602	0
GM12878	En02^15:80189230:C:A:R:wP100	En02	15:80189230:C:A:R:wP100	15	80189230	15:80189230:C:A	100	1.42790475513051	0.605775673822028	-0.822129081308477	1.02064364124006	0.499853255585928	>1	NA	NA	NA
GM12878	En02^15:80883964:G:A:R:wP80	En02	15:80883964:G:A:R:wP80	15	80883964	15:80883964:G:A	80	NA	0.777015814647119	NA	0	NA	<1	22.9082	22.9082	0
GM12878	En02^15:81282122:G:A:R:wP121	En02	15:81282122:G:A:R:wP121	15	81282122	15:81282122:G:A	121	3.30903828879195	1.72323210928112	-1.58580617951083	1.32075412823369	0.641236668699941	>1	NA	NA	NA
GM12878	En02^15:81589603:G:A:R:wP104	En02	15:81589603:G:A:R:wP104	15	81589603	15:81589603:G:A	104	0.867413485700659	-0.440350220819659	-1.30776370652032	0.08239730247984	NA	<1	19.1122	10.5204	-8.5918
GM12878	En02^15:85455721:G:A:R:wP124	En02	15:85455721:G:A:R:wP124	15	85455721	15:85455721:G:A	124	0.394752034005324	0.0864055158454783	-0.308346518159846	0.303531574770744	NA	<1	6.20408	6.20408	0
GM12878	En02^15:85697524:G:A:R:wP89	En02	15:85697524:G:A:R:wP89	15	85697524	15:85697524:G:A	89	NA	NA	NA	0	NA	<1	8.70408	8.70408	0
GM12878	En02^15:86987966:A:G:R:wP123	En02	15:86987966:A:G:R:wP123	15	86987966	15:86987966:A:G	123	0.354095467295915	-1.02846025711417	-1.38255572441008	0	NA	>5	26.5918	26.5918	0
GM12878	En02^15:88709638:G:A:R:wP89	En02	15:88709638:G:A:R:wP89	15	88709638	15:88709638:G:A	89	-0.970495154027478	0.301597842245597	1.27209299627307	0.922625219443975	NA	>5	7.20408	7.20408	0
GM12878	En02^15:88709714:G:C:R:wP91	En02	15:88709714:G:C:R:wP91	15	88709714	15:88709714:G:C	91	-0.381658796512174	-0.0508994217346969	0.330759374777477	0.0264301596373449	NA	<1	5.08163	17.93369	12.85206
GM12878	En02^15:89032708:C:T:R:wP87	En02	15:89032708:C:T:R:wP87	15	89032708	15:89032708:C:T	87	0.473229334483222	0.909715913306392	0.43648657882317	0.768517060120967	NA	<1	23.7653	23.7653	0
GM12878	En02^15:89032723:G:T:R:wP102	En02	15:89032723:G:T:R:wP102	15	89032723	15:89032723:G:T	102	0.473229334483222	0.227879425281567	-0.245349909201655	0.238907293434497	NA	>5	23.7653	15.6939	-8.0714
GM12878	En02^15:89149034:C:A:R:wP83	En02	15:89149034:C:A:R:wP83	15	89149034	15:89149034:C:A	83	1.53885833220426	1.04587714623261	-0.492981185971654	0.350747603955407	NA	>1	7.52041	7.52041	0
GM12878	En02^15:89201195:C:T:R:wP117	En02	15:89201195:C:T:R:wP117	15	89201195	15:89201195:C:T	117	0.888739478443047	0.353173152760386	-0.535566325682661	0.48883920372946	NA	>1	21.3878	21.3878	0
GM12878	En02^15:89201196:G:A:R:wP118	En02	15:89201196:G:A:R:wP118	15	89201196	15:89201196:G:A	118	0.888739478443047	0.693944059981525	-0.194795418461522	0.0900045445754273	NA	<1	21.3878	21.3878	0
GM12878	En02^15:89347645:G:C:R:wP89	En02	15:89347645:G:C:R:wP89	15	89347645	15:89347645:G:C	89	-1.31638809998468	0.17868973935251	1.49507783933719	0.676077595080487	NA	>5	18.7653	18.7653	0
GM12878	En02^15:89902055:G:A:R:wP88	En02	15:89902055:G:A:R:wP88	15	89902055	15:89902055:G:A	88	1.28950128285276	1.97324853995357	0.683747257100806	0.859447797182099	0.421311733870752	<1	10.2653	10.2653	0
GM12878	En02^15:89905192:A:G:R:wP110	En02	15:89905192:A:G:R:wP110	15	89905192	15:89905192:A:G	110	-0.42447100344923	-0.270886523249138	0.153584480200092	0.0417573380990379	NA	>5	4.81633	0	-4.81633
GM12878	En02^15:90216653:G:A:R:wP108	En02	15:90216653:G:A:R:wP108	15	90216653	15:90216653:G:A	108	-0.372323093349125	-0.387618152721692	-0.0152950593725675	0.0451519062516074	NA	<1	6.96939	6.47959	-0.4898
GM12878	En02^15:90735530:G:C:R:wP103	En02	15:90735530:G:C:R:wP103	15	90735530	15:90735530:G:C	103	-0.251735506268349	0.701630073679735	0.953365579948083	0.504161270344788	NA	>1	NA	NA	NA
GM12878	En02^15:90836805:T:C:R:wP117	En02	15:90836805:T:C:R:wP117	15	90836805	15:90836805:T:C	117	NA	NA	NA	0	NA	>1	8.34694	8.34694	0
GM12878	En02^15:91498246:A:C:R:wP90	En02	15:91498246:A:C:R:wP90	15	91498246	15:91498246:A:C	90	0.684405150150953	0.606555579899182	-0.0778495702517703	0.128770144461158	NA	>5	9.7449	9.7449	0
GM12878	En02^15:91498281:C:T:R:wP125	En02	15:91498281:C:T:R:wP125	15	91498281	15:91498281:C:T	125	0.684405150150953	0.171941447947126	-0.512463702203827	3.08896108069512	NA	>5	9.7449	9.7449	0
GM12878	En02^15:91608934:A:G:R:wP109	En02	15:91608934:A:G:R:wP109	15	91608934	15:91608934:A:G	109	0.312128912661625	0.511757418431104	0.199628505769479	1.70710157979593	NA	>5	9.77551	10.9694	1.19389
GM12878	En02^15:91609074:C:T:R:wP113	En02	15:91609074:C:T:R:wP113	15	91609074	15:91609074:C:T	113	-0.662184602461811	0.180849421970528	0.843034024432338	0	NA	>1	11.1939	11.1939	0
GM12878	En02^15:93353227:A:C:R:wP111	En02	15:93353227:A:C:R:wP111	15	93353227	15:93353227:A:C	111	NA	-1.92195187370701	NA	0	NA	>5	10.449	9.54082	-0.90818
GM12878	En02^15:93353284:T:G:R:wP112	En02	15:93353284:T:G:R:wP112	15	93353284	15:93353284:T:G	112	NA	-1.25961351753788	NA	0	NA	<1	4.96939	4.96939	0
GM12878	En02^15:97642504:C:G:R:wP116	En02	15:97642504:C:G:R:wP116	15	97642504	15:97642504:C:G	116	-0.642723008167772	-1.26679161660785	-0.624068608440079	0.0990322583546484	NA	>1	17.9898	17.9898	0
GM12878	En02^15:98989520:G:C:R:wP89	En02	15:98989520:G:C:R:wP89	15	98989520	15:98989520:G:C	89	1.28250789738986	-0.15577581030959	-1.43828370769945	1.71102621147326	NA	<1	11.5306	11.5306	0
GM12878	En02^15:99664037:G:A:R:wP103	En02	15:99664037:G:A:R:wP103	15	99664037	15:99664037:G:A	103	NA	0.263164998855064	NA	0	NA	>5	8.23469	0	-8.23469
GM12878	En02^15:99664045:G:A:R:wP111	En02	15:99664045:G:A:R:wP111	15	99664045	15:99664045:G:A	111	NA	-0.400055699634285	NA	0	NA	>5	8.23469	10.2143	1.97961
GM12878	En02^16:10307792:C:A:R:wP79	En02	16:10307792:C:A:R:wP79	16	10307792	16:10307792:C:A	79	-0.484162885687484	0.0135875433467691	0.497750429034253	0.41468937853103	NA	>5	9.23469	9.23469	0
GM12878	En02^16:10307838:A:T:R:wP125	En02	16:10307838:A:T:R:wP125	16	10307838	16:10307838:A:T	125	-0.484162885687484	-0.599379938815549	-0.115217053128065	0.083321179309486	NA	>5	9.23469	9.23469	0
GM12878	En02^16:10755761:G:A:R:wP81	En02	16:10755761:G:A:R:wP81	16	10755761	16:10755761:G:A	81	-0.703035876935573	NA	NA	0	NA	>5	20.2347	20.2347	0
GM12878	En02^16:10755779:T:A:R:wP99	En02	16:10755779:T:A:R:wP99	16	10755779	16:10755779:T:A	99	-0.703035876935573	-0.491687954740111	0.211347922195463	0.275038846198083	NA	>1	20.2347	19.2347	-1
GM12878	En02^16:10755784:C:T:R:wP104	En02	16:10755784:C:T:R:wP104	16	10755784	16:10755784:C:T	104	-0.703035876935573	0.665370681021049	1.36840655795662	0.986503647072078	NA	<1	20.2347	18.8163	-1.4184
GM12878	En02^16:10989370:C:T:R:wP80	En02	16:10989370:C:T:R:wP80	16	10989370	16:10989370:C:T	80	0.130351041881875	0.694542384794535	0.56419134291266	0.800150242547119	NA	>1	32.0204	32.0204	0
GM12878	En02^16:10989374:C:T:R:wP84	En02	16:10989374:C:T:R:wP84	16	10989374	16:10989374:C:T	84	0.130351041881875	-0.877542700396117	-1.00789374227799	0.603938258535343	NA	>5	32.0204	32.0204	0
GM12878	En02^16:12161981:G:C:R:wP90	En02	16:12161981:G:C:R:wP90	16	12161981	16:12161981:G:C	90	0.0633552468182349	-0.152629375515802	-0.215984622334037	0.02627100590535	NA	>1	19.2143	19.2143	0
GM12878	En02^16:12161994:G:A:R:wP103	En02	16:12161994:G:A:R:wP103	16	12161994	16:12161994:G:A	103	0.0633552468182349	0.164700312234603	0.101345065416369	0.00953829389450044	NA	<1	19.2143	14.5306	-4.6837
GM12878	En02^16:1238875:T:G:R:wP92	En02	16:1238875:T:G:R:wP92	16	1238875	16:1238875:T:G	92	0.904290882610667	0.510486089425094	-0.393804793185573	0.180766242285609	NA	>5	31.8776	29.2143	-2.6633
GM12878	En02^16:1238888:C:T:R:wP105	En02	16:1238888:C:T:R:wP105	16	1238888	16:1238888:C:T	105	0.904290882610667	0.376944548105965	-0.527346334504702	0.46556159818834	NA	<1	31.8776	27.4796	-4.398
GM12878	En02^16:1239026:G:C:R:wP103	En02	16:1239026:G:C:R:wP103	16	1239026	16:1239026:G:C	103	0.474131081116839	0.520575341323671	0.0464442602068327	0.0906772801083192	NA	>5	4.34694	4.34694	0
GM12878	En02^16:1239026:G:C:R:wP88	En02	16:1239026:G:C:R:wP88	16	1239026	16:1239026:G:C	88	-0.792729603008567	-0.0485716145673775	0.74415798844119	1.2385257738105	NA	>5	4.34694	4.34694	0
GM12878	En02^16:12897432:T:C:R:wP85	En02	16:12897432:T:C:R:wP85	16	12897432	16:12897432:T:C	85	1.72806914368037	1.69574290404931	-0.0323262396310611	0.0372572246542571	0.0175307205710404	>1	NA	NA	NA
GM12878	En02^16:13021625:C:T:R:wP88	En02	16:13021625:C:T:R:wP88	16	13021625	16:13021625:C:T	88	0.301812076813703	-2.49070449207484	-2.79251656888854	0.287999049482129	NA	>5	24.1633	24.1633	0
GM12878	En02^16:13130642:G:A:R:wP96	En02	16:13130642:G:A:R:wP96	16	13130642	16:13130642:G:A	96	NA	NA	NA	0	NA	>5	30.8571	29.1633	-1.6938
GM12878	En02^16:14132013:C:A:R:wP100	En02	16:14132013:C:A:R:wP100	16	14132013	16:14132013:C:A	100	NA	-0.579082198668141	NA	0	NA	<1	14.8776	6.80612	-8.07148
GM12878	En02^16:14132030:A:G:R:wP117	En02	16:14132030:A:G:R:wP117	16	14132030	16:14132030:A:G	117	NA	-0.683360091606606	NA	0	NA	>1	14.8776	14.8776	0
GM12878	En02^16:1470685:G:A:R:wP105	En02	16:1470685:G:A:R:wP105	16	1470685	16:1470685:G:A	105	4.11254195220259	4.48027396128727	0.367732009084676	1.02964385634171	0.503806972110206	>1	NA	NA	NA
GM12878	En02^16:15695241:G:A:R:wP102	En02	16:15695241:G:A:R:wP102	16	15695241	16:15695241:G:A	102	-0.292332226548656	0.626835355136006	0.919167581684662	0.620712756436489	NA	>1	16.2143	10.6122	-5.6021
GM12878	En02^16:17132437:T:C:R:wP112	En02	16:17132437:T:C:R:wP112	16	17132437	16:17132437:T:C	112	-1.73028523156252	-6.06588927780152	-4.33560404623899	0	NA	>5	19.6735	19.6735	0
GM12878	En02^16:17178205:A:G:R:wP115	En02	16:17178205:A:G:R:wP115	16	17178205	16:17178205:A:G	115	-0.120898982627255	NA	NA	0	NA	>5	26.3878	26.3878	0
GM12878	En02^16:17229498:C:A:R:wP125	En02	16:17229498:C:A:R:wP125	16	17229498	16:17229498:C:A	125	1.0223036908681	0.409902392393988	-0.612401298474108	0.521692004499625	NA	>5	15.9796	15.9796	0
GM12878	En02^16:17232884:G:T:R:wP90	En02	16:17232884:G:T:R:wP90	16	17232884	16:17232884:G:T	90	-0.389676259253579	0.516303070396876	0.905979329650454	0.266682675518126	NA	>5	23.3878	23.3878	0
GM12878	En02^16:17243914:A:G:R:wP84	En02	16:17243914:A:G:R:wP84	16	17243914	16:17243914:A:G	84	0.4690726578677	0.547403552763077	0.0783308948953774	0.41813755140889	NA	<1	24.898	24.898	0
GM12878	En02^16:17260044:G:C:R:wP100	En02	16:17260044:G:C:R:wP100	16	17260044	16:17260044:G:C	100	0.471426146075129	0.640253216927474	0.168827070852344	0.285318047950688	NA	>5	4.13265	4.44898	0.31633
GM12878	En02^16:17260149:G:A:R:wP102	En02	16:17260149:G:A:R:wP102	16	17260149	16:17260149:G:A	102	0.179476672436414	-0.475828927571038	-0.655305600007452	0.281135422110318	NA	>5	23.602	18	-5.602
GM12878	En02^16:17260149:G:A:R:wP75	En02	16:17260149:G:A:R:wP75	16	17260149	16:17260149:G:A	75	0.680813894459404	NA	NA	0	NA	>5	23.602	18	-5.602
GM12878	En02^16:17272242:A:G:R:wP86	En02	16:17272242:A:G:R:wP86	16	17272242	16:17272242:A:G	86	-0.577984587568472	-0.594389514998514	-0.016404927430042	0	NA	>5	18.8061	18.8061	0
GM12878	En02^16:20480444:A:T:R:wP97	En02	16:20480444:A:T:R:wP97	16	20480444	16:20480444:A:T	97	1.91891122983476	0.331134461320588	-1.58777676851418	0	NA	>5	23.8878	16.8571	-7.0307
GM12878	En02^16:20610518:G:A:R:wP81	En02	16:20610518:G:A:R:wP81	16	20610518	16:20610518:G:A	81	0.637599280483608	-0.587839464045103	-1.22543874452871	0.203650162330823	NA	>1	24.7857	24.7857	0
GM12878	En02^16:20610550:C:T:R:wP113	En02	16:20610550:C:T:R:wP113	16	20610550	16:20610550:C:T	113	0.637599280483608	-0.956543179295879	-1.59414245977949	0	NA	<1	24.7857	24.7857	0
GM12878	En02^16:20681229:T:A:R:wP116	En02	16:20681229:T:A:R:wP116	16	20681229	16:20681229:T:A	116	0.603351173398016	-0.714343561629754	-1.31769473502777	0.565493294840553	NA	>5	17.3061	17.3061	0
GM12878	En02^16:21696469:G:C:R:wP84	En02	16:21696469:G:C:R:wP84	16	21696469	16:21696469:G:C	84	0.436400894903874	0.253683902083533	-0.182716992820341	0.299024897269469	NA	>1	28.7959	28.7959	0
GM12878	En02^16:22201684:G:A:R:wP110	En02	16:22201684:G:A:R:wP110	16	22201684	16:22201684:G:A	110	1.74914965572124	1.43621204865321	-0.312937607068033	0.176650504768897	0.0868471300869013	>1	6.71429	6.71429	0
GM12878	En02^16:22380759:G:C:R:wP88	En02	16:22380759:G:C:R:wP88	16	22380759	16:22380759:G:C	88	-1.77737308405393	-2.60979281810267	-0.832419734048745	0	NA	<1	7.76531	7.76531	0
GM12878	En02^16:230481:C:G:R:wP84	En02	16:230481:C:G:R:wP84	16	230481	16:230481:C:G	84	NA	NA	NA	0	NA	>1	4.07143	4.07143	0
GM12878	En02^16:23186159:G:A:R:wP101	En02	16:23186159:G:A:R:wP101	16	23186159	16:23186159:G:A	101	-2.23812119833713	-0.131182613263635	2.1069385850735	0	NA	<1	22.0306	22.9898	0.959199999999999
GM12878	En02^16:23607541:C:T:R:wP94	En02	16:23607541:C:T:R:wP94	16	23607541	16:23607541:C:T	94	NA	NA	NA	0	NA	<1	14.6327	14.1429	-0.489800000000001
GM12878	En02^16:23712563:C:T:R:wP88	En02	16:23712563:C:T:R:wP88	16	23712563	16:23712563:C:T	88	-0.894979594501577	0.383453806061853	1.27843340056343	0.734756494562424	NA	>1	22.6224	22.6224	0
GM12878	En02^16:24013201:G:C:R:wP83	En02	16:24013201:G:C:R:wP83	16	24013201	16:24013201:G:C	83	-0.4827880909677	-0.700746997198278	-0.217958906230578	0	NA	>1	9.62245	9.62245	0
GM12878	En02^16:24267400:G:C:R:wP78	En02	16:24267400:G:C:R:wP78	16	24267400	16:24267400:G:C	78	0.625593727747457	-0.648320584229743	-1.2739143119772	0.509528415287447	NA	>1	14.6327	14.6327	0
GM12878	En02^16:24869987:C:G:R:wP122	En02	16:24869987:C:G:R:wP122	16	24869987	16:24869987:C:G	122	-0.302973519217079	-0.690921303903995	-0.387947784686916	0.285673199141704	NA	<1	29.0102	29.0102	0
GM12878	En02^16:25276116:C:T:R:wP92	En02	16:25276116:C:T:R:wP92	16	25276116	16:25276116:C:T	92	0.043338491351656	-1.71649752766018	-1.75983601901184	0	NA	>1	25.5918	24.7245	-0.8673
GM12878	En02^16:25276125:A:G:R:wP101	En02	16:25276125:A:G:R:wP101	16	25276125	16:25276125:A:G	101	0.043338491351656	-0.300106379977521	-0.343444871329177	0.481737844104101	NA	<1	25.5918	24.6327	-0.959099999999999
GM12878	En02^16:25513053:T:C:R:wP88	En02	16:25513053:T:C:R:wP88	16	25513053	16:25513053:T:C	88	0.307955364772253	NA	NA	0	NA	<1	22.602	22.602	0
GM12878	En02^16:27807493:C:T:R:wP77	En02	16:27807493:C:T:R:wP77	16	27807493	16:27807493:C:T	77	0.530088858331788	-0.297591268531424	-0.827680126863212	0.319146916972177	NA	>5	30.6429	30.6429	0
GM12878	En02^16:27807693:T:C:R:wP89	En02	16:27807693:T:C:R:wP89	16	27807693	16:27807693:T:C	89	-0.934534450065886	-0.182970554581516	0.75156389548437	0.527624360033103	NA	>1	5.11224	5.11224	0
GM12878	En02^16:28315747:C:A:R:wP84	En02	16:28315747:C:A:R:wP84	16	28315747	16:28315747:C:A	84	-0.0628300207530377	NA	NA	0	NA	<1	7.38776	7.38776	0
GM12878	En02^16:284986:C:T:R:wP113	En02	16:284986:C:T:R:wP113	16	284986	16:284986:C:T	113	1.29241142994903	1.21227571447955	-0.0801357154694784	0	NA	>5	NA	NA	NA
GM12878	En02^16:2889063:C:G:R:wP100	En02	16:2889063:C:G:R:wP100	16	2889063	16:2889063:C:G	100	0.371352648281399	NA	NA	0	NA	<1	5.15306	5.183675	0.0306150000000001
GM12878	En02^16:2955270:T:G:R:wP89	En02	16:2955270:T:G:R:wP89	16	2955270	16:2955270:T:G	89	0.569323959838829	2.14736741741204	1.57804345757321	2.33798577458923	1.04166942212325	>5	4.85714	4.85714	0
GM12878	En02^16:2955295:C:T:R:wP114	En02	16:2955295:C:T:R:wP114	16	2955295	16:2955295:C:T	114	0.569323959838829	0.123688955510456	-0.445635004328373	0.0886183246284532	NA	>5	4.85714	4.85714	0
GM12878	En02^16:30040169:C:T:R:wP121	En02	16:30040169:C:T:R:wP121	16	30040169	16:30040169:C:T	121	0.185598829725876	-0.69640032972257	-0.881999159448446	1.55834240494353	NA	<1	30.2857	30.2857	0
GM12878	En02^16:3053926:G:C:R:wP77	En02	16:3053926:G:C:R:wP77	16	3053926	16:3053926:G:C	77	2.00457668211413	1.41969510435688	-0.584881577757255	1.12892194964656	0.551088774758163	>1	9.89796	9.89796	0
GM12878	En02^16:31106015:C:T:R:wP79	En02	16:31106015:C:T:R:wP79	16	31106015	16:31106015:C:T	79	1.5006341512969	1.24855933789487	-0.252074813402027	0.217494431084636	NA	>1	12.6327	12.6327	0
GM12878	En02^16:3137261:G:A:R:wP115	En02	16:3137261:G:A:R:wP115	16	3137261	16:3137261:G:A	115	-0.00756685266469932	-0.24937617932553	-0.241809326660831	0.195933074337515	NA	>5	NA	NA	NA
GM12878	En02^16:3174732:G:T:R:wP97	En02	16:3174732:G:T:R:wP97	16	3174732	16:3174732:G:T	97	0.540187607422668	0.88538491201763	0.345197304594962	0.00964737077539072	NA	>5	9.72449	5.46939	-4.2551
GM12878	En02^16:3220617:G:A:R:wP94	En02	16:3220617:G:A:R:wP94	16	3220617	16:3220617:G:A	94	-0.213936138144676	-1.01326740050837	-0.799331262363689	0.422404422240649	NA	>1	5.63265	9.29592	3.66327
GM12878	En02^16:3220639:T:C:R:wP116	En02	16:3220639:T:C:R:wP116	16	3220639	16:3220639:T:C	116	-0.213936138144676	0.12991907206371	0.343855210208387	0.430748700099112	NA	<1	5.63265	5.63265	0
GM12878	En02^16:3220721:G:A:R:wP104	En02	16:3220721:G:A:R:wP104	16	3220721	16:3220721:G:A	104	0.553482763969152	0.805420703319107	0.251937939349955	0.234255646290016	NA	>5	13.6531	5.06122	-8.59188
GM12878	En02^16:34443111:G:C:R:wP109	En02	16:34443111:G:C:R:wP109	16	34443111	16:34443111:G:C	109	0.877539295638594	0.359748502115124	-0.51779079352347	0.126397402399395	NA	<1	18.8776	14.102	-4.7756
GM12878	En02^16:3740572:T:C:R:wP88	En02	16:3740572:T:C:R:wP88	16	3740572	16:3740572:T:C	88	1.72957340067297	2.05573227630939	0.326158875636415	0.635758556406894	0.315051961873144	>1	6.64286	6.64286	0
GM12878	En02^16:3960399:C:A:R:wP79	En02	16:3960399:C:A:R:wP79	16	3960399	16:3960399:C:A	79	0.208925213957236	-1.29654154316412	-1.50546675712136	1.11038290231442	NA	>5	8.76531	8.76531	0
GM12878	En02^16:4338487:T:C:R:wP123	En02	16:4338487:T:C:R:wP123	16	4338487	16:4338487:T:C	123	0.454201027337707	0.458013834319148	0.00381280698144132	0.00930769819619297	NA	<1	NA	NA	NA
GM12878	En02^16:4606544:C:T:R:wP100	En02	16:4606544:C:T:R:wP100	16	4606544	16:4606544:C:T	100	0.163716318551723	-0.122015605711988	-0.285731924263712	0.13098259632398	NA	>1	7.09184	0	-7.09184
GM12878	En02^16:47175744:A:G:R:wP80	En02	16:47175744:A:G:R:wP80	16	47175744	16:47175744:A:G	80	1.18990541805077	1.50806076057633	0.318155342525561	0.115124087162575	0.0550281026418741	>1	10.0306	10.0306	0
GM12878	En02^16:48868725:T:C:R:wP124	En02	16:48868725:T:C:R:wP124	16	48868725	16:48868725:T:C	124	1.10401033480558	0.90009016849002	-0.203920166315558	0.17959225136128	NA	>5	8.62245	8.62245	0
GM12878	En02^16:49192118:G:T:R:wP81	En02	16:49192118:G:T:R:wP81	16	49192118	16:49192118:G:T	81	-0.944956000283268	-0.124252805823892	0.820703194459376	0.423524854053725	NA	>5	28.9796	28.9796	0
GM12878	En02^16:49192134:G:A:R:wP97	En02	16:49192134:G:A:R:wP97	16	49192134	16:49192134:G:A	97	-0.944956000283268	-0.837582591730228	0.10737340855304	0.154502488670864	NA	>1	28.9796	24.5816	-4.398
GM12878	En02^16:49385224:C:T:R:wP125	En02	16:49385224:C:T:R:wP125	16	49385224	16:49385224:C:T	125	0.396572590587366	0.69836368101108	0.301791090423715	0.115210492776629	NA	>1	21.5816	21.5816	0
GM12878	En02^16:49457029:C:T:R:wP122	En02	16:49457029:C:T:R:wP122	16	49457029	16:49457029:C:T	122	-0.435323485335322	-0.680126624313762	-0.24480313897844	0.0867069343445279	NA	>1	20.4898	20.4898	0
GM12878	En02^16:5083802:C:G:R:wP123	En02	16:5083802:C:G:R:wP123	16	5083802	16:5083802:C:G	123	1.07451460533754	0.120611486492165	-0.953903118845374	0.527791308533725	NA	>1	NA	NA	NA
GM12878	En02^16:5278527:C:T:R:wP100	En02	16:5278527:C:T:R:wP100	16	5278527	16:5278527:C:T	100	NA	NA	NA	0	NA	>1	21.602	16	-5.602
GM12878	En02^16:55202336:C:A:R:wP99	En02	16:55202336:C:A:R:wP99	16	55202336	16:55202336:C:A	99	-0.380267448730994	-0.430141372121225	-0.0498739233902306	0.0742909978214127	NA	>5	11.9286	6.2449	-5.6837
GM12878	En02^16:55202337:C:T:R:wP100	En02	16:55202337:C:T:R:wP100	16	55202337	16:55202337:C:T	100	-0.380267448730994	-0.2941545643154	0.0861128844155947	0.111612606297084	NA	>5	11.9286	12.3571	0.428500000000001
GM12878	En02^16:55419500:T:C:R:wP77	En02	16:55419500:T:C:R:wP77	16	55419500	16:55419500:T:C	77	-1.2495241360492	0.300981350630365	1.55050548667956	0	NA	>5	9.18367	9.18367	0
GM12878	En02^16:55452699:C:A:R:wP116	En02	16:55452699:C:A:R:wP116	16	55452699	16:55452699:C:A	116	0.503055586595274	0.953423989478669	0.450368402883395	0.880234038784478	NA	>1	16.5204	16.5204	0
GM12878	En02^16:56568980:G:A:R:wP116	En02	16:56568980:G:A:R:wP116	16	56568980	16:56568980:G:A	116	0.941359710959461	2.12305142193353	1.18169171097407	1.74357812432008	NA	>5	20.5612	20.5612	0
GM12878	En02^16:56568988:C:T:R:wP124	En02	16:56568988:C:T:R:wP124	16	56568988	16:56568988:C:T	124	0.941359710959461	1.20551389107265	0.264154180113193	0.457175292356939	NA	>5	20.5612	20.5612	0
GM12878	En02^16:56677834:T:C:R:wP107	En02	16:56677834:T:C:R:wP107	16	56677834	16:56677834:T:C	107	-0.272202082315095	-0.163894279068594	0.1083078032465	0.0630737089722812	NA	<1	NA	NA	NA
GM12878	En02^16:56678025:G:A:R:wP88	En02	16:56678025:G:A:R:wP88	16	56678025	16:56678025:G:A	88	0.945225707672991	0.561368179994782	-0.383857527678209	0.353361497336616	NA	>5	10.8469	10.8469	0
GM12878	En02^16:57064647:C:A:R:wP99	En02	16:57064647:C:A:R:wP99	16	57064647	16:57064647:C:A	99	0.52815495595388	-0.838230058799772	-1.36638501475365	0	NA	>1	21.0306	11.1429	-9.8877
GM12878	En02^16:57077616:G:C:R:wP85	En02	16:57077616:G:C:R:wP85	16	57077616	16:57077616:G:C	85	NA	-0.407061825349399	NA	0	NA	<1	22.2551	22.2551	0
GM12878	En02^16:57909429:T:C:R:wP86	En02	16:57909429:T:C:R:wP86	16	57909429	16:57909429:T:C	86	-0.425993794214592	0.187479619566416	0.613473413781008	0.630541479844911	NA	>1	18.398	18.398	0
GM12878	En02^16:57909435:T:C:R:wP92	En02	16:57909435:T:C:R:wP92	16	57909435	16:57909435:T:C	92	-0.425993794214592	-0.461662466721089	-0.0356686725064967	0.066988243962955	NA	<1	18.398	19.2653	0.8673
GM12878	En02^16:57909450:C:A:R:wP107	En02	16:57909450:C:A:R:wP107	16	57909450	16:57909450:C:A	107	-0.425993794214592	0.205566239557269	0.631560033771862	0.203707861033812	NA	>5	18.398	10.8673	-7.5307
GM12878	En02^16:57909546:G:A:R:wP100	En02	16:57909546:G:A:R:wP100	16	57909546	16:57909546:G:A	100	0.111115909561789	-0.129843739007831	-0.240959648569621	0.327165872182004	NA	>1	9.21429	11.4286	2.21431
GM12878	En02^16:59198549:G:A:R:wP84	En02	16:59198549:G:A:R:wP84	16	59198549	16:59198549:G:A	84	-0.376979616538911	NA	NA	0	NA	<1	27.1633	27.1633	0
GM12878	En02^16:59198583:G:C:R:wP118	En02	16:59198583:G:C:R:wP118	16	59198583	16:59198583:G:C	118	-0.376979616538911	NA	NA	0	NA	>1	27.1633	27.1633	0
GM12878	En02^16:6243946:C:T:R:wP115	En02	16:6243946:C:T:R:wP115	16	6243946	16:6243946:C:T	115	-0.0892516940132671	0.264859552352574	0.354111246365841	0.0964705761897909	NA	>1	22.8776	22.8776	0
GM12878	En02^16:6623802:C:G:R:wP87	En02	16:6623802:C:G:R:wP87	16	6623802	16:6623802:C:G	87	-0.600813764122219	0.319323929070868	0.920137693193088	0.75824454937132	NA	>1	NA	NA	NA
GM12878	En02^16:66947198:T:C:R:wP78	En02	16:66947198:T:C:R:wP78	16	66947198	16:66947198:T:C	78	NA	0.0437260365561592	NA	0	NA	<1	24.2755	24.2755	0
GM12878	En02^16:67581123:A:G:R:wP118	En02	16:67581123:A:G:R:wP118	16	67581123	16:67581123:A:G	118	-0.432675440172627	-0.0212516704993522	0.411423769673275	0.405994848453573	NA	>5	8.5	8.5	0
GM12878	En02^16:68478172:C:T:R:wP115	En02	16:68478172:C:T:R:wP115	16	68478172	16:68478172:C:T	115	0.139728237354946	-0.759475659457859	-0.899203896812806	0.0646762159368934	NA	>1	24.9694	24.9694	0
GM12878	En02^16:68562815:C:T:R:wP121	En02	16:68562815:C:T:R:wP121	16	68562815	16:68562815:C:T	121	1.20277050180051	1.98426355764309	0.781493055842575	0.398380582555667	0.197835984677961	>5	7.5	7.5	0
GM12878	En02^16:68624513:G:A:R:wP122	En02	16:68624513:G:A:R:wP122	16	68624513	16:68624513:G:A	122	1.22824963591202	0.859959025592647	-0.36829061031937	0.489464467181224	0.243227463836143	<1	8.2551	8.2551	0
GM12878	En02^16:68778946:G:A:R:wP120	En02	16:68778946:G:A:R:wP120	16	68778946	16:68778946:G:A	120	0.412875584129749	-0.176929448089872	-0.58980503221962	0.718565081644167	NA	>1	13.4898	13.4898	0
GM12878	En02^16:68928412:G:T:R:wP104	En02	16:68928412:G:T:R:wP104	16	68928412	16:68928412:G:T	104	0.131139687482157	-0.0664932397128032	-0.19763292719496	0.232713899371104	NA	<1	22.7551	13.4388	-9.3163
GM12878	En02^16:69760341:A:G:R:wP83	En02	16:69760341:A:G:R:wP83	16	69760341	16:69760341:A:G	83	2.98029112745263	3.16660819281758	0.186317065364948	0.487018427674961	0.242215101127184	>1	14.5408	14.5408	0
GM12878	En02^16:70199254:T:C:R:wP112	En02	16:70199254:T:C:R:wP112	16	70199254	16:70199254:T:C	112	0.192451806141232	1.39922142414475	1.20676961800352	0.0592620154774349	NA	>1	NA	NA	NA
GM12878	En02^16:70380871:A:C:R:wP76	En02	16:70380871:A:C:R:wP76	16	70380871	16:70380871:A:C	76	-0.167118799463627	NA	NA	0	NA	>1	10.2347	10.2347	0
GM12878	En02^16:70504885:T:C:R:wP81	En02	16:70504885:T:C:R:wP81	16	70504885	16:70504885:T:C	81	1.54660005796153	-0.249056789688868	-1.7956568476504	1.32536434560415	0.643521150544731	>5	5.28571	5.28571	0
GM12878	En02^16:70504924:G:A:R:wP120	En02	16:70504924:G:A:R:wP120	16	70504924	16:70504924:G:A	120	1.54660005796153	0.0775650160336168	-1.46903504192791	1.09127606693394	0.533127585801222	<1	5.28571	5.28571	0
GM12878	En02^16:70780627:C:T:R:wP82	En02	16:70780627:C:T:R:wP82	16	70780627	16:70780627:C:T	82	-0.519199870535546	0.704071033769116	1.22327090430466	0.550989754749117	NA	>1	NA	NA	NA
GM12878	En02^16:71350284:G:A:R:wP125	En02	16:71350284:G:A:R:wP125	16	71350284	16:71350284:G:A	125	-0.159823388033884	-1.2681913515328	-1.10836796349892	0.717287874118137	NA	>5	25	25	0
GM12878	En02^16:71460888:T:C:R:wP99	En02	16:71460888:T:C:R:wP99	16	71460888	16:71460888:T:C	99	0.599745719822516	0.203182137428474	-0.396563582394042	0.218798899917494	NA	>5	6.68367	11.3673	4.68363
GM12878	En02^16:71501854:C:G:R:wP113	En02	16:71501854:C:G:R:wP113	16	71501854	16:71501854:C:G	113	NA	NA	NA	0	NA	>5	25.2755	25.2755	0
GM12878	En02^16:71842719:C:G:R:wP120	En02	16:71842719:C:G:R:wP120	16	71842719	16:71842719:C:G	120	NA	NA	NA	0	NA	<1	NA	NA	NA
GM12878	En02^16:7296744:C:A:R:wP111	En02	16:7296744:C:A:R:wP111	16	7296744	16:7296744:C:A	111	0.375619539993638	0.127141641528585	-0.248477898465053	0.412063180487857	NA	>1	30.602	26.1429	-4.4591
GM12878	En02^16:7296744:C:A:R:wP93	En02	16:7296744:C:A:R:wP93	16	7296744	16:7296744:C:A	93	-0.106401472238357	-0.93479472780589	-0.828393255567533	0.431216658179461	NA	>1	30.602	26.1429	-4.4591
GM12878	En02^16:7296771:A:C:R:wP120	En02	16:7296771:A:C:R:wP120	16	7296771	16:7296771:A:C	120	-0.106401472238357	0.291447121927507	0.397848594165864	0.036002274360494	NA	<1	30.602	30.602	0
GM12878	En02^16:73875448:G:A:R:wP111	En02	16:73875448:G:A:R:wP111	16	73875448	16:73875448:G:A	111	-0.0438019449442782	-0.244750226131308	-0.20094828118703	0.184840015023272	NA	>1	16.3469	18.3367	1.9898
GM12878	En02^16:74785593:A:G:R:wP102	En02	16:74785593:A:G:R:wP102	16	74785593	16:74785593:A:G	102	NA	-0.496178929393159	NA	0	NA	>5	5.32653	10.9286	5.60207
GM12878	En02^16:75131272:C:T:R:wP90	En02	16:75131272:C:T:R:wP90	16	75131272	16:75131272:C:T	90	NA	0.183827363184794	NA	0	NA	>1	24.7551	24.7551	0
GM12878	En02^16:75406278:C:T:R:wP98	En02	16:75406278:C:T:R:wP98	16	75406278	16:75406278:C:T	98	0.891883516136245	1.27793198829208	0.386048472155838	0.205077185516315	NA	>1	9.72449	0	-9.72449
GM12878	En02^16:7542322:A:G:R:wP116	En02	16:7542322:A:G:R:wP116	16	7542322	16:7542322:A:G	116	-0.149516920100446	NA	NA	0	NA	>5	26.4082	26.4082	0
GM12878	En02^16:77241103:G:A:R:wP105	En02	16:77241103:G:A:R:wP105	16	77241103	16:77241103:G:A	105	-0.0803657874251654	0.375156453087805	0.45552224051297	0.176991876530839	NA	>5	26.7551	22.3163	-4.4388
GM12878	En02^16:77241112:C:A:R:wP114	En02	16:77241112:C:A:R:wP114	16	77241112	16:77241112:C:A	114	-0.0803657874251654	-1.22313331085034	-1.14276752342518	0.570334187095988	NA	>1	26.7551	26.7551	0
GM12878	En02^16:7741708:G:C:R:wP87	En02	16:7741708:G:C:R:wP87	16	7741708	16:7741708:G:C	87	1.0023349667236	0.918276467094978	-0.084058499628619	0.317503879057584	NA	>5	18.3367	18.3367	0
GM12878	En02^16:7741726:C:G:R:wP105	En02	16:7741726:C:G:R:wP105	16	7741726	16:7741726:C:G	105	1.0023349667236	-0.581543892905878	-1.58387885962948	0.04453835710364	NA	>1	18.3367	15.8776	-2.4591
GM12878	En02^16:77591497:G:A:R:wP122	En02	16:77591497:G:A:R:wP122	16	77591497	16:77591497:G:A	122	-0.232427881113903	0.46546158350051	0.697889464614413	0.339425163246287	NA	<1	18.9796	18.9796	0
GM12878	En02^16:78126320:G:C:R:wP118	En02	16:78126320:G:C:R:wP118	16	78126320	16:78126320:G:C	118	-0.0389878970195738	-0.0896904749933572	-0.0507025779737834	0.140819226910736	NA	>5	7.55102	7.55102	0
GM12878	En02^16:7849982:A:G:R:wP81	En02	16:7849982:A:G:R:wP81	16	7849982	16:7849982:A:G	81	0.530099575800135	-0.0233755395511804	-0.553475115351315	0.159336813546143	NA	<1	10.2755	10.2755	0
GM12878	En02^16:7850013:T:A:R:wP112	En02	16:7850013:T:A:R:wP112	16	7850013	16:7850013:T:A	112	0.530099575800135	0.0846134601714959	-0.445486115628639	0.125813731945933	NA	>1	10.2755	10.2755	0
GM12878	En02^16:7889716:A:G:R:wP91	En02	16:7889716:A:G:R:wP91	16	7889716	16:7889716:A:G	91	-0.688789371956872	-0.416654689204737	0.272134682752134	0.137810827673339	NA	>5	25.8163	26.898	1.0817
GM12878	En02^16:81786689:C:T:R:wP110	En02	16:81786689:C:T:R:wP110	16	81786689	16:81786689:C:T	110	0.0939830908484383	0.199848625439636	0.105865534591198	0.0352120734407558	NA	>1	17.9694	16.3571	-1.6123
GM12878	En02^16:81898028:C:G:R:wP95	En02	16:81898028:C:G:R:wP95	16	81898028	16:81898028:C:G	95	-0.893455210929449	0.466942531061883	1.36039774199133	0.148660623360807	NA	>5	7.96939	13.0816	5.11221
GM12878	En02^16:82738166:G:T:R:wP92	En02	16:82738166:G:T:R:wP92	16	82738166	16:82738166:G:T	92	-0.834632875200477	-0.194506175796283	0.640126699404194	1.13436595467674	NA	>5	14.3776	11.9694	-2.4082
GM12878	En02^16:82893473:C:A:R:wP119	En02	16:82893473:C:A:R:wP119	16	82893473	16:82893473:C:A	119	NA	NA	NA	0	NA	>1	15.5102	15.5102	0
GM12878	En02^16:83841734:A:G:R:wP114	En02	16:83841734:A:G:R:wP114	16	83841734	16:83841734:A:G	114	2.58653784743047	NA	NA	0	NA	<1	8.86735	8.86735	0
GM12878	En02^16:83987133:G:C:R:wP118	En02	16:83987133:G:C:R:wP118	16	83987133	16:83987133:G:C	118	-0.00322926221081319	0.294227529021764	0.297456791232577	0.223272042658811	NA	>5	8.08163	8.08163	0
GM12878	En02^16:84231323:C:A:R:wP77	En02	16:84231323:C:A:R:wP77	16	84231323	16:84231323:C:A	77	-0.532728916726867	0.551732083321552	1.08446100004842	0.779748270219874	NA	>1	10.602	10.602	0
GM12878	En02^16:84231371:T:G:R:wP125	En02	16:84231371:T:G:R:wP125	16	84231371	16:84231371:T:G	125	-0.532728916726867	-0.383528132266896	0.149200784459972	0.145939209004447	NA	>5	10.602	10.602	0
GM12878	En02^16:84580406:C:T:R:wP77	En02	16:84580406:C:T:R:wP77	16	84580406	16:84580406:C:T	77	1.62120194170213	-1.23184525669889	-2.85304719840102	1.44542463778355	NA	>5	20.6735	20.6735	0
GM12878	En02^16:84870195:C:T:R:wP111	En02	16:84870195:C:T:R:wP111	16	84870195	16:84870195:C:T	111	0.129996303221989	0.130140559102463	0.000144255880473232	0.0394195701277764	NA	<1	21.2041	18.8265	-2.3776
GM12878	En02^16:84896245:T:G:R:wP86	En02	16:84896245:T:G:R:wP86	16	84896245	16:84896245:T:G	86	0.608168426655708	0.200682075820914	-0.407486350834793	0.119731464596133	NA	>5	11.2347	7.86735	-3.36735
GM12878	En02^16:84896245:T:G:R:wP98	En02	16:84896245:T:G:R:wP98	16	84896245	16:84896245:T:G	98	-0.313725263339404	0.200723275503759	0.514448538843163	0.270546381874856	NA	>5	11.2347	7.86735	-3.36735
GM12878	En02^16:84896257:A:G:R:wP110	En02	16:84896257:A:G:R:wP110	16	84896257	16:84896257:A:G	110	-0.313725263339404	0.189067216260111	0.502792479599515	0.101121395046358	NA	>5	8.62245	10.0408	1.41835
GM12878	En02^16:84896257:A:G:R:wP98	En02	16:84896257:A:G:R:wP98	16	84896257	16:84896257:A:G	98	0.608168426655708	-0.800123289000905	-1.40829171565661	0.8293984779586	NA	>5	8.62245	10.0408	1.41835
GM12878	En02^16:84958803:G:A:R:wP90	En02	16:84958803:G:A:R:wP90	16	84958803	16:84958803:G:A	90	0.122688019669272	1.02865259453329	0.905964574864022	1.07422803532802	NA	>1	5.39796	5.39796	0
GM12878	En02^16:84958820:G:A:R:wP107	En02	16:84958820:G:A:R:wP107	16	84958820	16:84958820:G:A	107	0.122688019669272	0.323303593179021	0.20061557350975	0.257012947494556	NA	<1	5.39796	0	-5.39796
GM12878	En02^16:86551387:A:G:R:wP116	En02	16:86551387:A:G:R:wP116	16	86551387	16:86551387:A:G	116	NA	NA	NA	0	NA	>1	7.39796	7.39796	0
GM12878	En02^16:86551394:G:C:R:wP123	En02	16:86551394:G:C:R:wP123	16	86551394	16:86551394:G:C	123	NA	NA	NA	0	NA	>5	7.39796	7.39796	0
GM12878	En02^16:86627574:G:A:R:wP106	En02	16:86627574:G:A:R:wP106	16	86627574	16:86627574:G:A	106	1.46963545112377	1.92102208647695	0.451386635353183	0.649935741520347	0.322625753746522	>1	NA	NA	NA
GM12878	En02^16:86963373:T:C:R:wP76	En02	16:86963373:T:C:R:wP76	16	86963373	16:86963373:T:C	76	0.98714048732807	0.854516049049845	-0.132624438278226	0.219174043618071	NA	>5	7.20408	7.20408	0
GM12878	En02^16:86963376:A:G:R:wP79	En02	16:86963376:A:G:R:wP79	16	86963376	16:86963376:A:G	79	0.98714048732807	0.677086947859485	-0.310053539468586	0.0678207922081969	NA	>1	7.20408	7.20408	0
GM12878	En02^16:86963381:C:G:R:wP84	En02	16:86963381:C:G:R:wP84	16	86963381	16:86963381:C:G	84	0.98714048732807	0.252506162178571	-0.734634325149499	0.103687754341771	NA	>1	7.20408	7.20408	0
GM12878	En02^16:87451273:G:T:R:wP80	En02	16:87451273:G:T:R:wP80	16	87451273	16:87451273:G:T	80	1.74462776130656	1.14200909645845	-0.602618664848112	0.473257242988473	NA	>5	23.6224	23.6224	0
GM12878	En02^16:87451283:G:A:R:wP90	En02	16:87451283:G:A:R:wP90	16	87451283	16:87451283:G:A	90	1.74462776130656	0.886092141423489	-0.858535619883071	0.621448800849922	NA	>1	23.6224	23.6224	0
GM12878	En02^16:87451307:C:G:R:wP114	En02	16:87451307:C:G:R:wP114	16	87451307	16:87451307:C:G	114	1.74462776130656	0.635189669868661	-1.1094380914379	0.973102360636018	NA	>5	23.6224	23.6224	0
GM12878	En02^16:87451405:T:G:R:wP106	En02	16:87451405:T:G:R:wP106	16	87451405	16:87451405:T:G	106	-0.508337957956528	0.769056131754312	1.27739408971084	0.740953272030502	NA	>5	NA	NA	NA
GM12878	En02^16:87502392:T:C:R:wP82	En02	16:87502392:T:C:R:wP82	16	87502392	16:87502392:T:C	82	0.0654344101198401	-1.04459829249897	-1.11003270261881	0.699385074284756	NA	>5	17.2653	17.2653	0
GM12878	En02^16:8754921:G:T:R:wP109	En02	16:8754921:G:T:R:wP109	16	8754921	16:8754921:G:T	109	0.339407289358501	0.205569042822569	-0.133838246535932	0.102015326213809	NA	<1	NA	NA	NA
GM12878	En02^16:87695290:A:G:R:wP76	En02	16:87695290:A:G:R:wP76	16	87695290	16:87695290:A:G	76	-0.211770245245479	-1.21381048411542	-1.00204023886994	0.517985330094037	NA	>5	9.89796	9.89796	0
GM12878	En02^16:87695340:G:A:R:wP114	En02	16:87695340:G:A:R:wP114	16	87695340	16:87695340:G:A	114	-0.09853004345007	-0.390695470080116	-0.292165426630046	0.425406204541285	NA	>5	25.4592	25.4592	0
GM12878	En02^16:87757081:G:A:R:wP121	En02	16:87757081:G:A:R:wP121	16	87757081	16:87757081:G:A	121	0.39070195058441	0.670052629985377	0.279350679400967	0.339899262066451	NA	<1	NA	NA	NA
GM12878	En02^16:88039033:C:T:R:wP102	En02	16:88039033:C:T:R:wP102	16	88039033	16:88039033:C:T	102	0.845559900445521	0.0531369618413443	-0.792422938604177	0.937585804849489	NA	<1	6.57143	8.78571	2.21428
GM12878	En02^16:88505635:A:G:R:wP123	En02	16:88505635:A:G:R:wP123	16	88505635	16:88505635:A:G	123	0.23169801472565	0.275247488132988	0.043549473407338	0.216165245156466	NA	>5	27.7551	27.7551	0
GM12878	En02^16:88571572:T:G:R:wP120	En02	16:88571572:T:G:R:wP120	16	88571572	16:88571572:T:G	120	2.19197992160787	2.43899343450321	0.247013512895343	0.559886345664324	0.27665653800968	>5	8.76531	8.76531	0
GM12878	En02^16:88695401:G:A:R:wP94	En02	16:88695401:G:A:R:wP94	16	88695401	16:88695401:G:A	94	0.480894522263353	NA	NA	0	NA	>5	NA	NA	NA
GM12878	En02^16:88729530:G:A:R:wP113	En02	16:88729530:G:A:R:wP113	16	88729530	16:88729530:G:A	113	0.345756463136707	0.796877243524662	0.451120780387955	1.12967154942186	NA	<1	NA	NA	NA
GM12878	En02^16:89105687:C:G:R:wP98	En02	16:89105687:C:G:R:wP98	16	89105687	16:89105687:C:G	98	0.194578470094615	NA	NA	0	NA	>5	5.18367	5.18367	0
GM12878	En02^16:89105822:G:A:R:wP110	En02	16:89105822:G:A:R:wP110	16	89105822	16:89105822:G:A	110	0.308375337605062	0.825249354751275	0.516874017146213	0.200694347269649	NA	>5	11.051	10.1837	-0.8673
GM12878	En02^16:89368243:A:G:R:wP92	En02	16:89368243:A:G:R:wP92	16	89368243	16:89368243:A:G	92	-0.413854174996767	-0.043982969592225	0.369871205404542	0.546257059788992	NA	>5	10.2347	11.8469	1.6122
GM12878	En02^16:89368262:C:T:R:wP111	En02	16:89368262:C:T:R:wP111	16	89368262	16:89368262:C:T	111	-0.413854174996767	1.47172059806818	1.88557477306494	1.30477774723437	0.632448003183014	>1	10.2347	7.85714	-2.37756
GM12878	En02^16:9025880:C:T:R:wP83	En02	16:9025880:C:T:R:wP83	16	9025880	16:9025880:C:T	83	-0.286032750486031	-1.01020587786332	-0.724173127377289	0.0716646034085775	NA	>1	31.0204	31.0204	0
GM12878	En02^16:926688:A:G:R:wP79	En02	16:926688:A:G:R:wP79	16	926688	16:926688:A:G	79	0.292358130731512	-1.05712528688324	-1.34948341761475	0	NA	>5	20.6633	20.6633	0
GM12878	En02^16:9321017:C:A:R:wP125	En02	16:9321017:C:A:R:wP125	16	9321017	16:9321017:C:A	125	-0.687848724397917	-0.659601161929763	0.0282475624681532	0	NA	<1	14.7449	14.7449	0
GM12878	En02^16:9496339:T:G:R:wP86	En02	16:9496339:T:G:R:wP86	16	9496339	16:9496339:T:G	86	-0.832870771459356	-0.0253674727218925	0.807503298737464	0.525631421079983	NA	>5	18.9796	18.9796	0
GM12878	En02^17:1018579:C:A:R:wP87	En02	17:1018579:C:A:R:wP87	17	1018579	17:1018579:C:A	87	1.11584545929764	0.71670325755859	-0.399142201739045	0.291758450183623	0.143851894503154	>1	NA	NA	NA
GM12878	En02^17:11410128:C:G:R:wP81	En02	17:11410128:C:G:R:wP81	17	11410128	17:11410128:C:G	81	0.744965172035994	-0.323580691695427	-1.06854586373142	0.447575613562039	NA	>5	28.3265	28.3265	0
GM12878	En02^17:15124228:A:G:R:wP110	En02	17:15124228:A:G:R:wP110	17	15124228	17:15124228:A:G	110	-0.893192902856562	0.96527687103142	1.85846977388798	1.98292981441601	NA	>5	10.2143	11.0816	0.8673
GM12878	En02^17:15160822:G:A:R:wP123	En02	17:15160822:G:A:R:wP123	17	15160822	17:15160822:G:A	123	1.66373612187456	1.50155679115614	-0.162179330718419	0.00962465825928147	0.00444403323335078	<1	NA	NA	NA
GM12878	En02^17:15848598:G:T:R:wP106	En02	17:15848598:G:T:R:wP106	17	15848598	17:15848598:G:T	106	1.94206377777965	1.66121804584606	-0.280845731933588	0.339658082364149	0.169102983802741	>5	10.3367	7.04082	-3.29588
GM12878	En02^17:1620997:C:A:R:wP120	En02	17:1620997:C:A:R:wP120	17	1620997	17:1620997:C:A	120	0.596149462548574	0.379383256375837	-0.216766206172738	0.00434826147222301	NA	>1	NA	NA	NA
GM12878	En02^17:1620999:T:G:R:wP122	En02	17:1620999:T:G:R:wP122	17	1620999	17:1620999:T:G	122	0.596149462548574	0.884389243121693	0.288239780573118	0.457126022505825	NA	>1	NA	NA	NA
GM12878	En02^17:16332072:A:G:R:wP116	En02	17:16332072:A:G:R:wP116	17	16332072	17:16332072:A:G	116	-0.130543870330792	0.702307215529636	0.832851085860428	1.03985666959938	NA	>5	18.551	18.551	0
GM12878	En02^17:16492726:G:A:R:wP101	En02	17:16492726:G:A:R:wP101	17	16492726	17:16492726:G:A	101	NA	NA	NA	0	NA	>5	9.36735	10.3265	0.959149999999999
GM12878	En02^17:17044155:C:A:R:wP81	En02	17:17044155:C:A:R:wP81	17	17044155	17:17044155:C:A	81	0.717480526267138	-0.620758977492756	-1.33823950375989	0.864995960325652	NA	>5	11.9592	11.9592	0
GM12878	En02^17:17259656:C:T:R:wP99	En02	17:17259656:C:T:R:wP99	17	17259656	17:17259656:C:T	99	-0.100564205139486	-0.00989912111925588	0.0906650840202305	0.158995886182745	NA	<1	7.20408	6.479595	-0.724485
GM12878	En02^17:19998862:C:T:R:wP77	En02	17:19998862:C:T:R:wP77	17	19998862	17:19998862:C:T	77	-0.179894578038203	0.214446107335576	0.394340685373778	0.0782523704793966	NA	>1	6.18367	6.18367	0
GM12878	En02^17:20344195:G:A:R:wP85	En02	17:20344195:G:A:R:wP85	17	20344195	17:20344195:G:A	85	-0.0115062706565601	0.115544748051483	0.127051018708043	0.0599431508319428	NA	>5	27.1429	27.1429	0
GM12878	En02^17:20537225:T:A:R:wP113	En02	17:20537225:T:A:R:wP113	17	20537225	17:20537225:T:A	113	1.02722249031589	0.665620929715737	-0.361601560600152	0.404093912505629	NA	>5	7.69388	7.69388	0
GM12878	En02^17:21330693:G:C:R:wP83	En02	17:21330693:G:C:R:wP83	17	21330693	17:21330693:G:C	83	-0.169164079047232	0.0234770891147161	0.192641168161948	0.114116139665407	NA	>5	NA	NA	NA
GM12878	En02^17:25680692:C:T:R:wP79	En02	17:25680692:C:T:R:wP79	17	25680692	17:25680692:C:T	79	0.429016807275338	1.36919123347758	0.940174426202247	1.09566721047827	0.535403079931722	>5	5.86735	5.86735	0
GM12878	En02^17:25708326:T:C:R:wP85	En02	17:25708326:T:C:R:wP85	17	25708326	17:25708326:T:C	85	1.55686860514392	1.12418340010501	-0.432685205038917	1.34370895275129	0.652023828437293	>5	8.41837	8.41837	0
GM12878	En02^17:25708337:C:T:R:wP96	En02	17:25708337:C:T:R:wP96	17	25708337	17:25708337:C:T	96	1.55686860514392	1.64800295829931	0.0911343531553916	0.157579482526195	0.0767221125061164	>1	8.41837	5.70408	-2.71429
GM12878	En02^17:25708358:G:A:R:wP117	En02	17:25708358:G:A:R:wP117	17	25708358	17:25708358:G:A	117	1.55686860514392	1.67640172946014	0.11953312431622	0.316399232306512	0.156315327695892	<1	8.41837	8.41837	0
GM12878	En02^17:25981832:C:T:R:wP86	En02	17:25981832:C:T:R:wP86	17	25981832	17:25981832:C:T	86	1.8603497523095	1.78125945480598	-0.0790902975035257	0.0333305598545467	0.0158797363612083	>5	NA	NA	NA
GM12878	En02^17:25984868:C:T:R:wP89	En02	17:25984868:C:T:R:wP89	17	25984868	17:25984868:C:T	89	-1.40014956925359	-0.631060520515485	0.769089048738107	0	NA	<1	28.102	28.102	0
GM12878	En02^17:26090167:T:A:R:wP108	En02	17:26090167:T:A:R:wP108	17	26090167	17:26090167:T:A	108	-0.114952557011371	-0.0978563599516449	0.0170961970597265	0.252770898057222	NA	<1	30	24.1939	-5.8061
GM12878	En02^17:29624377:T:G:R:wP118	En02	17:29624377:T:G:R:wP118	17	29624377	17:29624377:T:G	118	1.1832662435171	0.411541776536554	-0.771724466980546	0.260465098315992	NA	>1	20.2653	20.2653	0
GM12878	En02^17:29721704:A:T:R:wP94	En02	17:29721704:A:T:R:wP94	17	29721704	17:29721704:A:T	94	-0.212157089825417	-0.818199783981471	-0.606042694156055	0.136867474342543	NA	<1	26.9796	26.9796	0
GM12878	En02^17:29727610:T:G:R:wP108	En02	17:29727610:T:G:R:wP108	17	29727610	17:29727610:T:G	108	-1.22156882720176	0.154898894625201	1.37646772182696	1.17442135620276	NA	>1	15.3265	15.5	0.173500000000001
GM12878	En02^17:30604478:C:T:R:wP99	En02	17:30604478:C:T:R:wP99	17	30604478	17:30604478:C:T	99	-0.342593764442767	-0.282796307903088	0.0597974565396791	0.0252807925616708	NA	>5	25.9796	19.398	-6.5816
GM12878	En02^17:30822538:G:A:R:wP94	En02	17:30822538:G:A:R:wP94	17	30822538	17:30822538:G:A	94	1.26471756046057	-0.252114610329939	-1.51683217079051	1.06137050387697	NA	<1	NA	NA	NA
GM12878	En02^17:31203511:T:C:R:wP86	En02	17:31203511:T:C:R:wP86	17	31203511	17:31203511:T:C	86	2.11706354591389	1.46566159326088	-0.65140195265301	0.979495637787802	0.479574007608405	>5	13.1224	13.1224	0
GM12878	En02^17:32159508:G:A:R:wP99	En02	17:32159508:G:A:R:wP99	17	32159508	17:32159508:G:A	99	0.473644173272768	-0.408852564145506	-0.882496737418274	0.389761464178186	NA	>5	17.1633	17.6837	0.520400000000002
GM12878	En02^17:32159519:A:C:R:wP110	En02	17:32159519:A:C:R:wP110	17	32159519	17:32159519:A:C	110	0.473644173272768	0.19283498266703	-0.280809190605738	0.0754044178337239	NA	>5	17.1633	19.5714	2.4081
GM12878	En02^17:32416255:A:G:R:wP92	En02	17:32416255:A:G:R:wP92	17	32416255	17:32416255:A:G	92	-0.0711776992150675	0.469264927804783	0.540442627019851	0.140748415166068	NA	>5	23.4694	26.6531	3.1837
GM12878	En02^17:32778464:T:C:R:wP87	En02	17:32778464:T:C:R:wP87	17	32778464	17:32778464:T:C	87	-0.99058849137741	-0.815050640123774	0.175537851253637	0.17353873633055	NA	>5	18.9082	18.9082	0
GM12878	En02^17:32883573:A:C:R:wP84	En02	17:32883573:A:C:R:wP84	17	32883573	17:32883573:A:C	84	-0.327774740696945	-2.45625422006889	-2.12847947937194	0	NA	<1	23.1735	23.1735	0
GM12878	En02^17:32883577:C:T:R:wP88	En02	17:32883577:C:T:R:wP88	17	32883577	17:32883577:C:T	88	-0.327774740696945	-1.14488156502849	-0.817106824331547	0.261609270969136	NA	>1	23.1735	23.1735	0
GM12878	En02^17:3301246:G:A:R:wP87	En02	17:3301246:G:A:R:wP87	17	3301246	17:3301246:G:A	87	-1.38402818268504	0.0532776658517627	1.4373058485368	0.55525470804004	NA	>5	29.7857	29.7857	0
GM12878	En02^17:3301275:G:C:R:wP116	En02	17:3301275:G:C:R:wP116	17	3301275	17:3301275:G:C	116	-1.38402818268504	-0.287640571834706	1.09638761085034	1.11101937962029	NA	>1	29.7857	29.7857	0
GM12878	En02^17:3301278:C:T:R:wP119	En02	17:3301278:C:T:R:wP119	17	3301278	17:3301278:C:T	119	-1.38402818268504	-1.38852264105208	-0.00449445836703766	0	NA	>1	29.7857	29.7857	0
GM12878	En02^17:33030822:A:G:R:wP101	En02	17:33030822:A:G:R:wP101	17	33030822	17:33030822:A:G	101	0.257118510095222	0.178632328389047	-0.0784861817061746	0.171836106360682	NA	<1	28.9184	27.9592	-0.959199999999999
GM12878	En02^17:33033237:A:G:R:wP96	En02	17:33033237:A:G:R:wP96	17	33033237	17:33033237:A:G	96	-1.94632809270053	NA	NA	0	NA	<1	28.3776	30.0714	1.6938
GM12878	En02^17:33124900:C:G:R:wP96	En02	17:33124900:C:G:R:wP96	17	33124900	17:33124900:C:G	96	-0.137994259056588	-0.692275323651153	-0.554281064594564	0.184558589050314	NA	>1	28.4082	26.8061	-1.6021
GM12878	En02^17:33124923:G:A:R:wP119	En02	17:33124923:G:A:R:wP119	17	33124923	17:33124923:G:A	119	-0.137994259056588	-0.394712797404212	-0.256718538347623	0.142004849231712	NA	>5	28.4082	28.4082	0
GM12878	En02^17:3336679:C:G:R:wP101	En02	17:3336679:C:G:R:wP101	17	3336679	17:3336679:C:G	101	1.0483708623434	-0.883894234512057	-1.93226509685546	0.745109581919559	NA	>5	29.7857	29.7857	0
GM12878	En02^17:3336679:C:G:R:wP116	En02	17:3336679:C:G:R:wP116	17	3336679	17:3336679:C:G	116	-0.445961087669186	2.32970431705289	2.77566540472208	0.713028630525931	NA	>5	29.7857	29.7857	0
GM12878	En02^17:3336682:A:C:R:wP104	En02	17:3336682:A:C:R:wP104	17	3336682	17:3336682:A:C	104	1.0483708623434	-1.63960254140763	-2.68797340375103	1.44870624251835	NA	>5	29.7857	29.7857	0
GM12878	En02^17:3336682:A:C:R:wP119	En02	17:3336682:A:C:R:wP119	17	3336682	17:3336682:A:C	119	-0.445961087669186	0.16181435956589	0.607775447235077	0.184202926884742	NA	>5	29.7857	29.7857	0
GM12878	En02^17:3336697:G:A:R:wP119	En02	17:3336697:G:A:R:wP119	17	3336697	17:3336697:G:A	119	1.0483708623434	-0.437102802631252	-1.48547366497466	0.852319443201397	NA	>5	29.7857	29.7857	0
GM12878	En02^17:3336699:C:G:R:wP121	En02	17:3336699:C:G:R:wP121	17	3336699	17:3336699:C:G	121	1.0483708623434	0.293732470325015	-0.754638392018389	0.308902899119105	NA	>1	29.7857	29.7857	0
GM12878	En02^17:33686613:G:A:R:wP94	En02	17:33686613:G:A:R:wP94	17	33686613	17:33686613:G:A	94	0.210146310157668	1.05064404229581	0.840497732138142	0.235135914266111	NA	>1	20.7347	18.102	-2.6327
GM12878	En02^17:34071029:G:C:R:wP103	En02	17:34071029:G:C:R:wP103	17	34071029	17:34071029:G:C	103	0.9641797754196	-0.197716342418116	-1.16189611783772	0.674419373073368	NA	<1	27.7551	21.551	-6.2041
GM12878	En02^17:34986022:G:A:R:wP117	En02	17:34986022:G:A:R:wP117	17	34986022	17:34986022:G:A	117	-1.07098358359735	0.616245144116295	1.68722872771364	1.82425647125417	NA	>5	NA	NA	NA
GM12878	En02^17:35060406:G:A:R:wP82	En02	17:35060406:G:A:R:wP82	17	35060406	17:35060406:G:A	82	1.22465921063871	0.475994834414098	-0.748664376224613	0.82389027462558	NA	>5	27.3265	27.3265	0
GM12878	En02^17:35134508:T:C:R:wP96	En02	17:35134508:T:C:R:wP96	17	35134508	17:35134508:T:C	96	-0.293778417267669	0.621059394217168	0.914837811484837	0.239906211314239	NA	>1	24.8061	17.2857	-7.5204
GM12878	En02^17:35969400:C:A:R:wP123	En02	17:35969400:C:A:R:wP123	17	35969400	17:35969400:C:A	123	NA	1.53602374151659	NA	0	NA	<1	4.32653	4.32653	0
GM12878	En02^17:3599081:T:A:R:wP91	En02	17:3599081:T:A:R:wP91	17	3599081	17:3599081:T:A	91	0.278114357732335	0.315286798893388	0.0371724411610528	0.266425249245323	NA	<1	16.5408	14.551	-1.9898
GM12878	En02^17:36087290:C:T:R:wP108	En02	17:36087290:C:T:R:wP108	17	36087290	17:36087290:C:T	108	1.01345945714145	-0.641510251005999	-1.65496970814745	0.65043151605597	NA	<1	12.7653	10.1327	-2.6326
GM12878	En02^17:36571208:G:A:R:wP123	En02	17:36571208:G:A:R:wP123	17	36571208	17:36571208:G:A	123	0.0712199150066307	0.213000372552419	0.141780457545789	0.174993642027177	NA	>5	NA	NA	NA
GM12878	En02^17:37629733:G:A:R:wP82	En02	17:37629733:G:A:R:wP82	17	37629733	17:37629733:G:A	82	NA	NA	NA	0	NA	>5	12.2041	12.2041	0
GM12878	En02^17:3817327:A:G:R:wP93	En02	17:3817327:A:G:R:wP93	17	3817327	17:3817327:A:G	93	1.15675516197567	1.07684165898694	-0.0799135029887343	0.118406148251249	0.0567603975447626	>5	NA	NA	NA
GM12878	En02^17:3817346:G:A:R:wP112	En02	17:3817346:G:A:R:wP112	17	3817346	17:3817346:G:A	112	1.15675516197567	0.950722547694082	-0.206032614281589	0.477171696121273	0.237904518035067	>1	NA	NA	NA
GM12878	En02^17:38210751:G:A:R:wP95	En02	17:38210751:G:A:R:wP95	17	38210751	17:38210751:G:A	95	3.70878104403507	3.29929720884819	-0.409483835186879	0.707878023613323	0.348994795319004	<1	NA	NA	NA
GM12878	En02^17:38269904:T:G:R:wP100	En02	17:38269904:T:G:R:wP100	17	38269904	17:38269904:T:G	100	0.546117230671355	0.382147808297829	-0.163969422373526	0.41186279533856	NA	>1	NA	NA	NA
GM12878	En02^17:38468692:C:T:R:wP83	En02	17:38468692:C:T:R:wP83	17	38468692	17:38468692:C:T	83	1.08071854817263	0.52652840355431	-0.554190144618324	0.674837035895032	0.333759192944323	>5	4.12245	4.12245	0
GM12878	En02^17:38468725:G:C:R:wP116	En02	17:38468725:G:C:R:wP116	17	38468725	17:38468725:G:C	116	1.08071854817263	0.985508374811121	-0.0952101733615135	0.180068565434382	0.088359000216318	<1	4.12245	4.12245	0
GM12878	En02^17:38474618:A:G:R:wP118	En02	17:38474618:A:G:R:wP118	17	38474618	17:38474618:A:G	118	0.734668052540435	1.9936091191169	1.25894106657647	1.09603391366251	0.535500441148872	<1	8.64286	7.14286	-1.5
GM12878	En02^17:38511509:C:T:R:wP82	En02	17:38511509:C:T:R:wP82	17	38511509	17:38511509:C:T	82	0.920728180353189	0.252453612615098	-0.668274567738091	1.70335963292876	0.805345834590112	>1	NA	NA	NA
GM12878	En02^17:38518964:T:A:R:wP78	En02	17:38518964:T:A:R:wP78	17	38518964	17:38518964:T:A	78	2.78858729221793	NA	NA	0	NA	>1	6.43878	6.43878	0
GM12878	En02^17:38519095:G:C:R:wP113	En02	17:38519095:G:C:R:wP113	17	38519095	17:38519095:G:C	113	NA	3.81916195486588	NA	0	NA	<1	7.07143	7.07143	0
GM12878	En02^17:38614227:G:C:R:wP87	En02	17:38614227:G:C:R:wP87	17	38614227	17:38614227:G:C	87	-0.107115438689873	-0.450431887160574	-0.343316448470701	0.112362370095912	NA	>1	13.0408	13.0408	0
GM12878	En02^17:38614234:A:C:R:wP94	En02	17:38614234:A:C:R:wP94	17	38614234	17:38614234:A:C	94	-0.107115438689873	0.612532570774679	0.719648009464552	0.541208231875987	NA	<1	13.0408	7.72449	-5.31631
GM12878	En02^17:38688156:C:T:R:wP113	En02	17:38688156:C:T:R:wP113	17	38688156	17:38688156:C:T	113	0.679303922848314	0.0676067946947911	-0.611697128153523	0.306832936400844	NA	>5	4.06122	4.06122	0
GM12878	En02^17:38776406:G:A:R:wP94	En02	17:38776406:G:A:R:wP94	17	38776406	17:38776406:G:A	94	0.499224031407725	0.763555907079941	0.264331875672216	0.314453094970699	NA	>5	10.3061	7.67347	-2.63263
GM12878	En02^17:38776422:G:T:R:wP110	En02	17:38776422:G:T:R:wP110	17	38776422	17:38776422:G:T	110	0.499224031407725	-0.313837144345127	-0.813061175752852	1.34537336967718	NA	>1	10.3061	7.80612	-2.49998
GM12878	En02^17:39620641:C:T:R:wP125	En02	17:39620641:C:T:R:wP125	17	39620641	17:39620641:C:T	125	-0.331589823592318	0.197144882065292	0.528734705657611	0.112128456339425	NA	>1	22.9694	22.9694	0
GM12878	En02^17:40074471:A:G:R:wP113	En02	17:40074471:A:G:R:wP113	17	40074471	17:40074471:A:G	113	0.908055504944933	-0.245230729150955	-1.15328623409589	0.877468587215172	NA	>5	4.82653	4.82653	0
GM12878	En02^17:40193810:A:G:R:wP79	En02	17:40193810:A:G:R:wP79	17	40193810	17:40193810:A:G	79	0.0294776756246877	0.718510478777409	0.689032803152721	0.562735596530752	NA	>1	18.551	18.551	0
GM12878	En02^17:40705526:T:C:R:wP108	En02	17:40705526:T:C:R:wP108	17	40705526	17:40705526:T:C	108	0.660988509406026	1.61074235196528	0.949753842559259	0.857907958059518	0.420415771043875	<1	5.30612	0	-5.30612
GM12878	En02^17:41771865:A:G:R:wP82	En02	17:41771865:A:G:R:wP82	17	41771865	17:41771865:A:G	82	-0.303929822698781	0.0820014104815447	0.385931233180326	0.213048611849933	NA	<1	4.33673	4.33673	0
GM12878	En02^17:41775476:C:T:R:wP118	En02	17:41775476:C:T:R:wP118	17	41775476	17:41775476:C:T	118	-0.481099775785934	-0.0408408042615748	0.440258971524359	0.263372707078814	NA	>5	18.0714	18.0714	0
GM12878	En02^17:41955943:C:T:R:wP81	En02	17:41955943:C:T:R:wP81	17	41955943	17:41955943:C:T	81	-0.85849178775493	-0.599915036090586	0.258576751664345	0.296310254917438	NA	<1	NA	NA	NA
GM12878	En02^17:42029876:C:T:R:wP79	En02	17:42029876:C:T:R:wP79	17	42029876	17:42029876:C:T	79	-0.0615326425596987	-0.196954919635363	-0.135422277075665	0.0347954621803055	NA	>1	9.33673	9.33673	0
GM12878	En02^17:42188494:A:T:R:wP94	En02	17:42188494:A:T:R:wP94	17	42188494	17:42188494:A:T	94	-0.293346630227841	0.619190775856445	0.912537406084287	0.457760778652064	NA	>1	8.18367	0	-8.18367
GM12878	En02^17:4316451:A:G:R:wP76	En02	17:4316451:A:G:R:wP76	17	4316451	17:4316451:A:G	76	0.0768197924724891	-0.369517779759393	-0.446337572231882	0.291881785001358	NA	>5	4.69388	4.69388	0
GM12878	En02^17:4316478:G:A:R:wP103	En02	17:4316478:G:A:R:wP103	17	4316478	17:4316478:G:A	103	0.0768197924724891	-0.676722413384907	-0.753542205857396	0.222805826053863	NA	>5	4.69388	4.55612	-0.13776
GM12878	En02^17:43738099:T:C:R:wP112	En02	17:43738099:T:C:R:wP112	17	43738099	17:43738099:T:C	112	0.197445485524037	0.396901731836907	0.19945624631287	0.281163834333054	NA	>1	9.93878	9.93878	0
GM12878	En02^17:43845540:G:A:R:wP82	En02	17:43845540:G:A:R:wP82	17	43845540	17:43845540:G:A	82	0.0492384614442738	-0.069867204380432	-0.119105665824706	0.0352272940727024	NA	>5	15.5918	15.5918	0
GM12878	En02^17:43853153:G:C:R:wP76	En02	17:43853153:G:C:R:wP76	17	43853153	17:43853153:G:C	76	0.639534382726168	-0.471806008635387	-1.11134039136156	0.368938972466765	NA	<1	8.44898	8.44898	0
GM12878	En02^17:43853170:A:G:R:wP93	En02	17:43853170:A:G:R:wP93	17	43853170	17:43853170:A:G	93	0.639534382726168	0.386085657260099	-0.253448725466069	0.0181356002330881	NA	>5	8.44898	8.13265	-0.316330000000001
GM12878	En02^17:44054671:C:T:R:wP86	En02	17:44054671:C:T:R:wP86	17	44054671	17:44054671:C:T	86	0.028193525336834	-0.190471539430914	-0.218665064767748	0.380620746196109	NA	>5	4.89796	4.89796	0
GM12878	En02^17:44054696:G:A:R:wP111	En02	17:44054696:G:A:R:wP111	17	44054696	17:44054696:G:A	111	0.028193525336834	-0.64377526300951	-0.671968788346344	0.55845923522487	NA	>5	4.89796	6.87755	1.97959
GM12878	En02^17:45041848:C:A:R:wP93	En02	17:45041848:C:A:R:wP93	17	45041848	17:45041848:C:A	93	0.385581623763295	-0.0284450174866612	-0.414026641249956	0.483107595578948	NA	<1	29.7449	25.2857	-4.4592
GM12878	En02^17:45041856:C:T:R:wP101	En02	17:45041856:C:T:R:wP101	17	45041856	17:45041856:C:T	101	0.385581623763295	-1.3760239957727	-1.761605619536	0.980329156476857	NA	>5	29.7449	30.7041	0.959199999999999
GM12878	En02^17:45041879:C:T:R:wP124	En02	17:45041879:C:T:R:wP124	17	45041879	17:45041879:C:T	124	0.385581623763295	-1.10584242529368	-1.49142404905697	0	NA	>1	29.7449	29.7449	0
GM12878	En02^17:45054250:C:A:R:wP116	En02	17:45054250:C:A:R:wP116	17	45054250	17:45054250:C:A	116	-0.245632236000734	0.656253166969874	0.901885402970608	0.442512232683355	NA	>1	NA	NA	NA
GM12878	En02^17:45331358:C:G:R:wP114	En02	17:45331358:C:G:R:wP114	17	45331358	17:45331358:C:G	114	NA	1.53986713614019	NA	0	NA	>5	8.27551	8.27551	0
GM12878	En02^17:45785425:C:G:R:wP78	En02	17:45785425:C:G:R:wP78	17	45785425	17:45785425:C:G	78	0.48259088188767	NA	NA	0	NA	>5	13.4388	13.4388	0
GM12878	En02^17:45803309:G:A:R:wP109	En02	17:45803309:G:A:R:wP109	17	45803309	17:45803309:G:A	109	0.162725524701582	0.254346635207485	0.091621110505903	0.00830547402256066	NA	<1	5.95918	0	-5.95918
GM12878	En02^17:46908358:A:T:R:wP88	En02	17:46908358:A:T:R:wP88	17	46908358	17:46908358:A:T	88	4.60055779577636	4.7107541260793	0.110196330302935	0.958215516078194	0.469426017655035	>5	8.53061	8.53061	0
GM12878	En02^17:47109655:C:T:R:wP81	En02	17:47109655:C:T:R:wP81	17	47109655	17:47109655:C:T	81	0.578958173789373	0.877310393137075	0.298352219347701	0.320545512119849	NA	>5	NA	NA	NA
GM12878	En02^17:4711798:C:T:R:wP83	En02	17:4711798:C:T:R:wP83	17	4711798	17:4711798:C:T	83	0.275572036996704	-0.0515614379794284	-0.327133474976132	0.343880070721308	NA	>5	11.6327	11.6327	0
GM12878	En02^17:4711829:C:T:R:wP114	En02	17:4711829:C:T:R:wP114	17	4711829	17:4711829:C:T	114	0.275572036996704	-0.107461418878302	-0.383033455875006	0.87578529056157	NA	>1	11.6327	11.6327	0
GM12878	En02^17:47592902:G:A:R:wP80	En02	17:47592902:G:A:R:wP80	17	47592902	17:47592902:G:A	80	1.18541840143737	1.55606397073069	0.370645569293327	0.952987116433619	0.467132213878209	>1	8.12245	8.12245	0
GM12878	En02^17:48274407:G:A:R:wP82	En02	17:48274407:G:A:R:wP82	17	48274407	17:48274407:G:A	82	1.53425426259275	1.0806307712183	-0.453623491374458	0.503019393256075	0.249482098692924	<1	16.3367	16.3367	0
GM12878	En02^17:48277476:G:A:R:wP103	En02	17:48277476:G:A:R:wP103	17	48277476	17:48277476:G:A	103	0.147418553237939	-0.0615261356217462	-0.208944688859685	0.300782638017118	NA	>1	6.83673	0	-6.83673
GM12878	En02^17:48284372:G:A:R:wP79	En02	17:48284372:G:A:R:wP79	17	48284372	17:48284372:G:A	79	1.78802724194667	0.229277298810565	-1.5587499431361	0.670853719681436	0.331910921264502	<1	NA	NA	NA
GM12878	En02^17:48560058:G:A:R:wP105	En02	17:48560058:G:A:R:wP105	17	48560058	17:48560058:G:A	105	2.5311460727719	1.67168797003102	-0.859458102740887	2.04552258515694	0.940294257280731	>1	4.71429	0	-4.71429
GM12878	En02^17:48703752:T:C:R:wP101	En02	17:48703752:T:C:R:wP101	17	48703752	17:48703752:T:C	101	1.55949711657536	1.05623409479308	-0.503263021782279	0.565203370328736	0.279472625664337	>5	7.36735	6.83673	-0.53062
GM12878	En02^17:4871045:C:A:R:wP81	En02	17:4871045:C:A:R:wP81	17	4871045	17:4871045:C:A	81	NA	2.01652169801062	NA	0	NA	<1	NA	NA	NA
GM12878	En02^17:48943567:G:C:R:wP115	En02	17:48943567:G:C:R:wP115	17	48943567	17:48943567:G:C	115	2.9155179805652	1.67892367416358	-1.23659430640163	0.200478927822237	0.0990855863189168	>5	12.2143	12.2143	0
GM12878	En02^17:49641519:C:G:R:wP107	En02	17:49641519:C:G:R:wP107	17	49641519	17:49641519:C:G	107	NA	NA	NA	0	NA	>1	19.6429	14.5306	-5.1123
GM12878	En02^17:51605022:C:A:R:wP84	En02	17:51605022:C:A:R:wP84	17	51605022	17:51605022:C:A	84	-0.422952066889637	-0.295009395371264	0.127942671518373	0	NA	>5	19.0816	19.0816	0
GM12878	En02^17:53476237:C:A:R:wP109	En02	17:53476237:C:A:R:wP109	17	53476237	17:53476237:C:A	109	-0.176078076485635	-0.224620712090615	-0.0485426356049805	0.256769552779538	NA	>1	NA	NA	NA
GM12878	En02^17:54223553:G:A:R:wP96	En02	17:54223553:G:A:R:wP96	17	54223553	17:54223553:G:A	96	0.0526504142261959	0.275543848251543	0.222893434025347	0.158113383721647	NA	<1	18.9286	17.2347	-1.6939
GM12878	En02^17:5430351:C:G:R:wP116	En02	17:5430351:C:G:R:wP116	17	5430351	17:5430351:C:G	116	1.83724845742493	1.8573932047608	0.0201447473358609	0.0365330252228868	0.0172684516097882	>5	9.95918	9.95918	0
GM12878	En02^17:54776955:A:T:R:wP115	En02	17:54776955:A:T:R:wP115	17	54776955	17:54776955:A:T	115	0.528195512263702	0.421698981301187	-0.106496530962515	0.0879650635573318	NA	>5	7.26531	7.26531	0
GM12878	En02^17:5535488:G:C:R:wP112	En02	17:5535488:G:C:R:wP112	17	5535488	17:5535488:G:C	112	0.38949985437228	0.563423492853735	0.173923638481455	0.0546457838185405	NA	>5	24.1327	24.1327	0
GM12878	En02^17:55619313:A:G:R:wP123	En02	17:55619313:A:G:R:wP123	17	55619313	17:55619313:A:G	123	0.0714281266272491	-0.245062217827562	-0.316490344454811	0.127352213037284	NA	<1	5.83673	5.83673	0
GM12878	En02^17:55619420:G:T:R:wP78	En02	17:55619420:G:T:R:wP78	17	55619420	17:55619420:G:T	78	2.38246945776738	1.61300891283024	-0.769460544937142	0.876497969380668	0.429707356820786	>1	4.9898	4.9898	0
GM12878	En02^17:55966450:G:A:R:wP79	En02	17:55966450:G:A:R:wP79	17	55966450	17:55966450:G:A	79	0.3991121012907	-0.0507347407617399	-0.44984684205244	0.507815721643344	NA	>1	5.13265	5.13265	0
GM12878	En02^17:56403561:G:A:R:wP120	En02	17:56403561:G:A:R:wP120	17	56403561	17:56403561:G:A	120	NA	-1.39630329011324	NA	0	NA	<1	13.7347	13.7347	0
GM12878	En02^17:57298096:C:T:R:wP90	En02	17:57298096:C:T:R:wP90	17	57298096	17:57298096:C:T	90	-0.296505894729893	-0.519725517643149	-0.223219622913256	0.0761396169577482	NA	<1	5.77551	5.77551	0
GM12878	En02^17:57500887:C:T:R:wP118	En02	17:57500887:C:T:R:wP118	17	57500887	17:57500887:C:T	118	0.692593028699162	0.386886913521196	-0.305706115177965	0.382171359069603	NA	>1	NA	NA	NA
GM12878	En02^17:58213506:G:A:R:wP94	En02	17:58213506:G:A:R:wP94	17	58213506	17:58213506:G:A	94	0.766312089905791	-0.536312009454991	-1.30262409936078	1.15868320325885	NA	>5	16.4898	13.8571	-2.6327
GM12878	En02^17:58217343:G:T:R:wP114	En02	17:58217343:G:T:R:wP114	17	58217343	17:58217343:G:T	114	-0.201511302910117	-0.562679391256557	-0.36116808834644	0.252017624411164	NA	>1	12.2551	12.2551	0
GM12878	En02^17:58664175:T:G:R:wP80	En02	17:58664175:T:G:R:wP80	17	58664175	17:58664175:T:G	80	0.481093570702472	-0.585197946292051	-1.06629151699452	0.440358952084737	NA	>5	19.9082	19.9082	0
GM12878	En02^17:58678589:G:C:R:wP89	En02	17:58678589:G:C:R:wP89	17	58678589	17:58678589:G:C	89	0.388787195475901	-0.150942077776379	-0.539729273252279	0.169241793360302	NA	>5	NA	NA	NA
GM12878	En02^17:61556305:C:T:R:wP81	En02	17:61556305:C:T:R:wP81	17	61556305	17:61556305:C:T	81	0.156023742761027	0.0891867938567214	-0.0668369489043057	0.0552992847213238	NA	<1	9.34694	9.34694	0
GM12878	En02^17:61556342:A:C:R:wP118	En02	17:61556342:A:C:R:wP118	17	61556342	17:61556342:A:C	118	0.156023742761027	0.513469342008298	0.357445599247271	0.115717527850841	NA	>1	9.34694	9.34694	0
GM12878	En02^17:61608618:C:T:R:wP102	En02	17:61608618:C:T:R:wP102	17	61608618	17:61608618:C:T	102	-0.0138135089309884	-0.486332962867866	-0.472519453936878	0.12073209685212	NA	>5	4.67347	6.88776	2.21429
GM12878	En02^17:63096826:G:A:R:wP116	En02	17:63096826:G:A:R:wP116	17	63096826	17:63096826:G:A	116	3.7257724491964	3.83066703521597	0.104894586019577	0.102092131528271	0.0484616432617845	>1	8.14286	8.14286	0
GM12878	En02^17:63250464:A:C:R:wP89	En02	17:63250464:A:C:R:wP89	17	63250464	17:63250464:A:C	89	0.448455608871873	-0.651623170136118	-1.10007877900799	1.24226578930274	NA	>5	23.1633	23.1633	0
GM12878	En02^17:64429421:G:T:R:wP98	En02	17:64429421:G:T:R:wP98	17	64429421	17:64429421:G:T	98	-0.329139749406488	-0.748027080376358	-0.418887330969869	0.244411546564272	NA	<1	9.53061	12.898	3.36739
GM12878	En02^17:64536433:T:C:R:wP115	En02	17:64536433:T:C:R:wP115	17	64536433	17:64536433:T:C	115	0.785795410592015	0.366074877776142	-0.419720532815873	0.449607782963894	NA	>5	8.57143	8.57143	0
GM12878	En02^17:64547794:A:G:R:wP97	En02	17:64547794:A:G:R:wP97	17	64547794	17:64547794:A:G	97	-0.100779968389086	0.288188980046282	0.388968948435368	0.306316509147404	NA	>5	14.7959	8.05102	-6.74488
GM12878	En02^17:64844003:C:T:R:wP91	En02	17:64844003:C:T:R:wP91	17	64844003	17:64844003:C:T	91	0.703256941425267	0.518666738198575	-0.184590203226692	0.452345209450546	NA	<1	22.2449	24.2245	1.9796
GM12878	En02^17:64962224:C:G:R:wP99	En02	17:64962224:C:G:R:wP99	17	64962224	17:64962224:C:G	99	-0.244931807807837	0.151016877529517	0.395948685337354	0.320102852745064	NA	>1	NA	NA	NA
GM12878	En02^17:64968232:G:A:R:wP89	En02	17:64968232:G:A:R:wP89	17	64968232	17:64968232:G:A	89	-0.554177492655327	0.524787589182195	1.07896508183752	0.618307894776963	NA	>1	10.0918	10.0918	0
GM12878	En02^17:65601510:G:A:R:wP110	En02	17:65601510:G:A:R:wP110	17	65601510	17:65601510:G:A	110	-0.0272788531333731	-1.03599627665263	-1.00871742351926	0.638331748432072	NA	<1	NA	NA	NA
GM12878	En02^17:66097782:C:T:R:wP94	En02	17:66097782:C:T:R:wP94	17	66097782	17:66097782:C:T	94	2.14170960297672	1.35065603675009	-0.79105356622663	1.53603572488369	0.733530550690908	<1	NA	NA	NA
GM12878	En02^17:66097802:C:G:R:wP114	En02	17:66097802:C:G:R:wP114	17	66097802	17:66097802:C:G	114	2.14170960297672	1.74129134357547	-0.400418259401247	0.97235423383561	0.476581101246471	>5	NA	NA	NA
GM12878	En02^17:66316627:C:T:R:wP88	En02	17:66316627:C:T:R:wP88	17	66316627	17:66316627:C:T	88	0.197538696558331	0.174061968513783	-0.0234767280445481	0.221168998580406	NA	>1	24.2041	24.2041	0
GM12878	En02^17:66316652:A:C:R:wP113	En02	17:66316652:A:C:R:wP113	17	66316652	17:66316652:A:C	113	0.197538696558331	-0.313431461918465	-0.510970158476796	0.218449369024674	NA	>1	24.2041	24.2041	0
GM12878	En02^17:66755681:G:A:R:wP80	En02	17:66755681:G:A:R:wP80	17	66755681	17:66755681:G:A	80	0.667252421584158	0.655614182796008	-0.0116382387881501	0.0649454295755302	NA	>5	13.2041	13.2041	0
GM12878	En02^17:66755699:C:A:R:wP98	En02	17:66755699:C:A:R:wP98	17	66755699	17:66755699:C:A	98	0.667252421584158	0.484396218214918	-0.18285620336924	0.076905808066838	NA	>5	13.2041	0	-13.2041
GM12878	En02^17:67536322:T:C:R:wP125	En02	17:67536322:T:C:R:wP125	17	67536322	17:67536322:T:C	125	0.213920784122264	-0.239379236323124	-0.453300020445388	0.306813013084334	NA	>5	6.90816	6.90816	0
GM12878	En02^17:67759862:T:C:R:wP114	En02	17:67759862:T:C:R:wP114	17	67759862	17:67759862:T:C	114	0.272738537537412	NA	NA	0	NA	>1	18.3469	18.3469	0
GM12878	En02^17:6955671:T:C:R:wP100	En02	17:6955671:T:C:R:wP100	17	6955671	17:6955671:T:C	100	-0.0321909318900037	-0.190250560094225	-0.158059628204222	0.110472811941429	NA	>5	5.42857	5	-0.42857
GM12878	En02^17:69972388:A:G:R:wP121	En02	17:69972388:A:G:R:wP121	17	69972388	17:69972388:A:G	121	1.1965063622123	1.22045890747626	0.023952545263954	0.051618780333872	0.0244307010734087	>5	NA	NA	NA
GM12878	En02^17:69974780:C:T:R:wP84	En02	17:69974780:C:T:R:wP84	17	69974780	17:69974780:C:T	84	1.04648537091368	0.350917677294924	-0.695567693618755	0.496252705820185	NA	>5	16.9286	16.9286	0
GM12878	En02^17:69974797:C:T:R:wP101	En02	17:69974797:C:T:R:wP101	17	69974797	17:69974797:C:T	101	1.04648537091368	-0.849866192543401	-1.89635156345708	0.734081979963171	NA	>5	16.9286	17.8878	0.959199999999999
GM12878	En02^17:69974811:C:G:R:wP115	En02	17:69974811:C:G:R:wP115	17	69974811	17:69974811:C:G	115	1.04648537091368	0.556722878995884	-0.489762491917796	0.160606550990953	NA	<1	16.9286	16.9286	0
GM12878	En02^17:70716363:G:A:R:wP115	En02	17:70716363:G:A:R:wP115	17	70716363	17:70716363:G:A	115	-1.36596315185597	-0.475920279743576	0.890042872112393	0.522967635273885	NA	>5	17.5714	17.5714	0
GM12878	En02^17:70716748:A:T:R:wP78	En02	17:70716748:A:T:R:wP78	17	70716748	17:70716748:A:T	78	0.953488476063239	0.410506296447894	-0.542982179615345	0.737746602337305	NA	>5	11.6122	11.6122	0
GM12878	En02^17:70774815:C:T:R:wP111	En02	17:70774815:C:T:R:wP111	17	70774815	17:70774815:C:T	111	0.497898253166804	NA	NA	0	NA	<1	16.3878	15.3061	-1.0817
GM12878	En02^17:71174167:C:T:R:wP122	En02	17:71174167:C:T:R:wP122	17	71174167	17:71174167:C:T	122	0.316586493410351	0.218544109813509	-0.0980423835968419	0.276948757160947	NA	<1	13.8571	13.8571	0
GM12878	En02^17:71252042:C:T:R:wP78	En02	17:71252042:C:T:R:wP78	17	71252042	17:71252042:C:T	78	0.716490566576526	-0.0745043907625079	-0.790994957339033	0.219444545655067	NA	<1	5.64286	5.64286	0
GM12878	En02^17:71304437:G:A:R:wP103	En02	17:71304437:G:A:R:wP103	17	71304437	17:71304437:G:A	103	0.957807999672947	0.279171149939639	-0.678636849733309	1.41633644866817	0.68456285559276	>1	7.40816	0	-7.40816
GM12878	En02^17:71304450:C:T:R:wP116	En02	17:71304450:C:T:R:wP116	17	71304450	17:71304450:C:T	116	0.957807999672947	0.208206724931498	-0.749601274741449	0.575128805406938	0.283911933483733	>1	7.40816	7.40816	0
GM12878	En02^17:71307979:G:C:R:wP76	En02	17:71307979:G:C:R:wP76	17	71307979	17:71307979:G:C	76	-0.0596947030597678	1.06906929325853	1.12876399631829	0.553710939279741	NA	>1	4.97959	4.97959	0
GM12878	En02^17:71590439:G:A:R:wP122	En02	17:71590439:G:A:R:wP122	17	71590439	17:71590439:G:A	122	-0.148141041468091	-0.591696122971391	-0.4435550815033	0.405129118358147	NA	<1	NA	NA	NA
GM12878	En02^17:72187121:G:A:R:wP97	En02	17:72187121:G:A:R:wP97	17	72187121	17:72187121:G:A	97	0.0448044025095753	-1.11504859627284	-1.15985299878242	0.671116399911776	NA	>1	30.2857	25.8878	-4.3979
GM12878	En02^17:72450330:C:A:R:wP85	En02	17:72450330:C:A:R:wP85	17	72450330	17:72450330:C:A	85	4.07143527501196	3.60322369124296	-0.468211583768992	1.9919849138242	0.918313552331995	>1	10.1224	10.1224	0
GM12878	En02^17:72606372:A:T:R:wP84	En02	17:72606372:A:T:R:wP84	17	72606372	17:72606372:A:T	84	0.47735067071795	-0.691207938694482	-1.16855860941243	0	NA	>5	8.71429	8.71429	0
GM12878	En02^17:72667520:G:T:R:wP114	En02	17:72667520:G:T:R:wP114	17	72667520	17:72667520:G:T	114	0.0845220348622018	-0.238159332767945	-0.322681367630146	0.343996560551629	NA	>5	23.0714	23.0714	0
GM12878	En02^17:72933930:C:T:R:wP114	En02	17:72933930:C:T:R:wP114	17	72933930	17:72933930:C:T	114	0.32961458631591	0.900261496684815	0.570646910368906	0.3847983779718	NA	<1	NA	NA	NA
GM12878	En02^17:73075942:G:A:R:wP120	En02	17:73075942:G:A:R:wP120	17	73075942	17:73075942:G:A	120	1.84888535551788	1.37735701030871	-0.471528345209173	0.533071842978918	NA	<1	5.47959	5.47959	0
GM12878	En02^17:73452691:T:A:R:wP112	En02	17:73452691:T:A:R:wP112	17	73452691	17:73452691:T:A	112	3.02983101117975	3.1466901233245	0.116859112144752	0.333520885253249	0.165953619896279	<1	6.12245	6.12245	0
GM12878	En02^17:73826400:A:G:R:wP89	En02	17:73826400:A:G:R:wP89	17	73826400	17:73826400:A:G	89	-0.384541355851711	0.720200595112291	1.104741950964	0.780324008349437	NA	>5	17.5306	17.5306	0
GM12878	En02^17:73826405:G:A:R:wP94	En02	17:73826405:G:A:R:wP94	17	73826405	17:73826405:G:A	94	-0.384541355851711	-1.09088691071122	-0.70634555485951	0.431362210598678	NA	>1	17.5306	21.1939	3.6633
GM12878	En02^17:73826406:G:C:R:wP95	En02	17:73826406:G:C:R:wP95	17	73826406	17:73826406:G:C	95	-0.384541355851711	0.599254217598861	0.983795573450572	0.437974259610882	NA	>5	17.5306	12.4184	-5.1122
GM12878	En02^17:73869226:G:A:R:wP114	En02	17:73869226:G:A:R:wP114	17	73869226	17:73869226:G:A	114	-0.0921383401314264	0.409345163463462	0.501483503594888	0.523987547067741	NA	>1	4.45918	4.45918	0
GM12878	En02^17:74261375:A:C:R:wP78	En02	17:74261375:A:C:R:wP78	17	74261375	17:74261375:A:C	78	NA	NA	NA	0	NA	>5	NA	NA	NA
GM12878	En02^17:74394280:G:A:R:wP107	En02	17:74394280:G:A:R:wP107	17	74394280	17:74394280:G:A	107	-0.725017907727731	0.834285194622919	1.55930310235065	0.649929660682961	NA	<1	9.87755	4.40816	-5.46939
GM12878	En02^17:74442800:T:C:R:wP108	En02	17:74442800:T:C:R:wP108	17	74442800	17:74442800:T:C	108	0.310995108146627	0.663089760782307	0.35209465263568	0.282670357488372	NA	<1	NA	NA	NA
GM12878	En02^17:74519480:G:A:R:wP95	En02	17:74519480:G:A:R:wP95	17	74519480	17:74519480:G:A	95	-0.669169582534817	0.0627712050585628	0.731940787593379	0.781105189256205	NA	<1	5.13265	4.78571	-0.34694
GM12878	En02^17:74540917:A:C:R:wP90	En02	17:74540917:A:C:R:wP90	17	74540917	17:74540917:A:C	90	0.522381957733381	0.362995335229709	-0.159386622503672	0.102611068054221	NA	>5	NA	NA	NA
GM12878	En02^17:74540942:C:T:R:wP115	En02	17:74540942:C:T:R:wP115	17	74540942	17:74540942:C:T	115	0.522381957733381	-0.426078812998924	-0.948460770732306	0.327845773225442	NA	<1	NA	NA	NA
GM12878	En02^17:74697031:C:T:R:wP117	En02	17:74697031:C:T:R:wP117	17	74697031	17:74697031:C:T	117	1.31778525779721	0.646217463709035	-0.671567794088177	0.439996690323266	0.218393270913604	>5	13.3469	13.3469	0
GM12878	En02^17:74895723:C:T:R:wP124	En02	17:74895723:C:T:R:wP124	17	74895723	17:74895723:C:T	124	-0.758404810440574	-1.23648134554967	-0.478076535109099	0.575340378541092	NA	>1	14.051	14.051	0
GM12878	En02^17:75243331:G:A:R:wP103	En02	17:75243331:G:A:R:wP103	17	75243331	17:75243331:G:A	103	1.89578422121189	0.290975092563274	-1.60480912864861	1.15433393967847	0.562337904912045	>1	4.94898	0	-4.94898
GM12878	En02^17:75243343:G:C:R:wP115	En02	17:75243343:G:C:R:wP115	17	75243343	17:75243343:G:C	115	1.89578422121189	1.81590112348152	-0.0798830977303686	0.00585049909167384	0.00276551092823797	>1	4.94898	4.94898	0
GM12878	En02^17:7537792:T:C:R:wP77	En02	17:7537792:T:C:R:wP77	17	7537792	17:7537792:T:C	77	-1.12806524662908	-0.395561906498403	0.732503340130673	0.0367622301179154	NA	>5	NA	NA	NA
GM12878	En02^17:75385946:G:A:R:wP81	En02	17:75385946:G:A:R:wP81	17	75385946	17:75385946:G:A	81	0.736348325165542	0.233488772486211	-0.502859552679331	0.953975364928351	NA	>5	NA	NA	NA
GM12878	En02^17:75423918:C:T:R:wP96	En02	17:75423918:C:T:R:wP96	17	75423918	17:75423918:C:T	96	1.57378074729315	0.981491136855056	-0.592289610438095	1.36847473180081	0.662402566133559	<1	7.37755	4.66327	-2.71428
GM12878	En02^17:75768568:C:T:R:wP79	En02	17:75768568:C:T:R:wP79	17	75768568	17:75768568:C:T	79	0.916151078703304	0.2384979255689	-0.677653153134404	0.825367617374906	0.404867524158995	>1	11.1327	11.1327	0
GM12878	En02^17:75768613:A:C:R:wP124	En02	17:75768613:A:C:R:wP124	17	75768613	17:75768613:A:C	124	0.916151078703304	0.992252905592815	0.0761018268895104	0.0260812282577561	0.0121059485040138	>5	11.1327	11.1327	0
GM12878	En02^17:75954462:T:C:R:wP106	En02	17:75954462:T:C:R:wP106	17	75954462	17:75954462:T:C	106	0.547575431713673	2.30817619223875	1.76060076052508	0.0496263409018027	0.0234654750468935	>1	6.06122	6.06122	0
GM12878	En02^17:76374818:C:G:R:wP88	En02	17:76374818:C:G:R:wP88	17	76374818	17:76374818:C:G	88	0.635599568927869	NA	NA	0	NA	<1	8.82653	8.82653	0
GM12878	En02^17:76374837:C:T:R:wP107	En02	17:76374837:C:T:R:wP107	17	76374837	17:76374837:C:T	107	0.635599568927869	1.75203827920127	1.1164387102734	1.18593006118742	0.576954557356455	>1	8.82653	0	-8.82653
GM12878	En02^17:76378001:G:A:R:wP89	En02	17:76378001:G:A:R:wP89	17	76378001	17:76378001:G:A	89	1.66235849111215	1.70397901439026	0.0416205232781126	0.0439095948203384	0.0206317182415112	>1	9.2449	9.2449	0
GM12878	En02^17:76378002:C:A:R:wP90	En02	17:76378002:C:A:R:wP90	17	76378002	17:76378002:C:A	90	1.66235849111215	NA	NA	0	NA	>1	9.2449	9.2449	0
GM12878	En02^17:76378016:G:T:R:wP104	En02	17:76378016:G:T:R:wP104	17	76378016	17:76378016:G:T	104	1.66235849111215	1.93932301055188	0.276964519439727	0.173368016071099	0.0852416658901005	<1	9.2449	0	-9.2449
GM12878	En02^17:76378090:G:A:R:wP78	En02	17:76378090:G:A:R:wP78	17	76378090	17:76378090:G:A	78	-2.64908710550423	-0.835809251147554	1.81327785435668	0	NA	<1	18.2959	18.2959	0
GM12878	En02^17:76393896:C:A:R:wP94	En02	17:76393896:C:A:R:wP94	17	76393896	17:76393896:C:A	94	-0.681598026038703	-0.0223095050784121	0.659288520960291	0.902458388648124	NA	>5	13.898	19.2143	5.3163
GM12878	En02^17:76417599:C:T:R:wP79	En02	17:76417599:C:T:R:wP79	17	76417599	17:76417599:C:T	79	0.322465579764896	-0.00091918609709454	-0.323384765861991	0.153696052337753	NA	>1	14.2653	14.2653	0
GM12878	En02^17:76425639:C:T:R:wP95	En02	17:76425639:C:T:R:wP95	17	76425639	17:76425639:C:T	95	-0.273352807520165	-0.288967312727969	-0.0156145052078043	0.399214746462218	NA	>5	16.0918	13.6735	-2.4183
GM12878	En02^17:76425669:T:C:R:wP125	En02	17:76425669:T:C:R:wP125	17	76425669	17:76425669:T:C	125	-0.273352807520165	0.0698671060851446	0.343219913605309	0.27562823005018	NA	>5	16.0918	16.0918	0
GM12878	En02^17:77043027:G:A:R:wP124	En02	17:77043027:G:A:R:wP124	17	77043027	17:77043027:G:A	124	0.523299674217587	-0.238415143326783	-0.76171481754437	0.672565597629054	NA	>1	4.95918	4.95918	0
GM12878	En02^17:77043136:C:T:R:wP102	En02	17:77043136:C:T:R:wP102	17	77043136	17:77043136:C:T	102	-0.218400493904197	0.0837614231119551	0.302161917016152	0.389206633906545	NA	>1	6.5102	8.72449	2.21429
GM12878	En02^17:77290736:A:G:R:wP89	En02	17:77290736:A:G:R:wP89	17	77290736	17:77290736:A:G	89	0.272177397957437	-1.12102980377441	-1.39320720173184	0.468710133766948	NA	>5	31.2449	31.2449	0
GM12878	En02^17:77290765:G:A:R:wP118	En02	17:77290765:G:A:R:wP118	17	77290765	17:77290765:G:A	118	0.272177397957437	-0.335363201847904	-0.607540599805341	0.210379119110908	NA	>1	31.2449	31.2449	0
GM12878	En02^17:77967751:C:A:R:wP116	En02	17:77967751:C:A:R:wP116	17	77967751	17:77967751:C:A	116	1.32994577051719	1.1808973638372	-0.149048406679988	0.287110897525385	NA	<1	5.31633	5.31633	0
GM12878	En02^17:77982377:C:T:R:wP98	En02	17:77982377:C:T:R:wP98	17	77982377	17:77982377:C:T	98	1.41678316160584	0.771001095324107	-0.645782066281736	0.96288482945139	0.471237960873381	<1	15.1122	6.52041	-8.59179
GM12878	En02^17:78442124:G:A:R:wP88	En02	17:78442124:G:A:R:wP88	17	78442124	17:78442124:G:A	88	-0.704894386070049	-0.314891914203051	0.390002471866997	0.520610466055219	NA	>1	NA	NA	NA
GM12878	En02^17:78442156:C:A:R:wP120	En02	17:78442156:C:A:R:wP120	17	78442156	17:78442156:C:A	120	-0.704894386070049	NA	NA	0	NA	>5	NA	NA	NA
GM12878	En02^17:78874975:G:A:R:wP103	En02	17:78874975:G:A:R:wP103	17	78874975	17:78874975:G:A	103	0.770315764575539	0.554239037412036	-0.216076727163502	0.0404285717481906	NA	>1	10.4286	5.7449	-4.6837
GM12878	En02^17:79009028:T:C:R:wP98	En02	17:79009028:T:C:R:wP98	17	79009028	17:79009028:T:C	98	NA	0.802926261958726	NA	0	NA	>1	6.32653	4.30612	-2.02041
GM12878	En02^17:79009030:T:G:R:wP100	En02	17:79009030:T:G:R:wP100	17	79009030	17:79009030:T:G	100	NA	0.978191931507288	NA	0	NA	>5	6.32653	4.14286	-2.18367
GM12878	En02^17:79075545:C:T:R:wP81	En02	17:79075545:C:T:R:wP81	17	79075545	17:79075545:C:T	81	0.701623015126626	0.259162170675724	-0.442460844450902	0.405101177605106	NA	<1	7.4898	7.4898	0
GM12878	En02^17:79818260:G:T:R:wP92	En02	17:79818260:G:T:R:wP92	17	79818260	17:79818260:G:T	92	NA	NA	NA	0	NA	>5	4.54082	7.20408	2.66326
GM12878	En02^17:79875466:G:C:R:wP78	En02	17:79875466:G:C:R:wP78	17	79875466	17:79875466:G:C	78	0.395305928767327	0.276425024563323	-0.118880904204004	0.0227406363416584	NA	<1	NA	NA	NA
GM12878	En02^17:79881352:T:G:R:wP79	En02	17:79881352:T:G:R:wP79	17	79881352	17:79881352:T:G	79	0.0553440630813344	-1.73537613034288	-1.79072019342421	0.582415812799069	NA	>5	NA	NA	NA
GM12878	En02^17:79881354:G:C:R:wP81	En02	17:79881354:G:C:R:wP81	17	79881354	17:79881354:G:C	81	0.0553440630813344	NA	NA	0	NA	<1	NA	NA	NA
GM12878	En02^17:79881379:A:G:R:wP106	En02	17:79881379:A:G:R:wP106	17	79881379	17:79881379:A:G	106	0.0553440630813344	0.41927099312598	0.363926930044645	0.244028932373116	NA	>1	NA	NA	NA
GM12878	En02^17:79962157:C:T:R:wP101	En02	17:79962157:C:T:R:wP101	17	79962157	17:79962157:C:T	101	-0.630525031230938	0.529529875276702	1.16005490650764	0.772528159183316	NA	>5	12.5612	13.5204	0.959200000000001
GM12878	En02^17:79962157:C:T:R:wP83	En02	17:79962157:C:T:R:wP83	17	79962157	17:79962157:C:T	83	0.240555922108474	0.269416741675237	0.0288608195667626	0.0264689132050475	NA	>5	12.5612	13.5204	0.959200000000001
GM12878	En02^17:80111894:C:T:R:wP78	En02	17:80111894:C:T:R:wP78	17	80111894	17:80111894:C:T	78	0.679551895977404	-0.0444898116406678	-0.724041707618072	1.42300869361096	NA	>1	12.6735	12.6735	0
GM12878	En02^17:80111895:G:T:R:wP79	En02	17:80111895:G:T:R:wP79	17	80111895	17:80111895:G:T	79	0.679551895977404	-0.00798413870981756	-0.687536034687221	1.17116314814355	NA	>5	12.6735	12.6735	0
GM12878	En02^17:80111927:T:C:R:wP111	En02	17:80111927:T:C:R:wP111	17	80111927	17:80111927:T:C	111	0.679551895977404	0.333446977218491	-0.346104918758913	1.41439429933512	NA	>1	12.6735	15.051	2.3775
GM12878	En02^17:80345610:G:A:R:wP80	En02	17:80345610:G:A:R:wP80	17	80345610	17:80345610:G:A	80	0.61915457311703	-1.8143453433305	-2.43349991644753	0.228006428540748	NA	>1	11.8571	11.8571	0
GM12878	En02^17:80354870:C:T:R:wP78	En02	17:80354870:C:T:R:wP78	17	80354870	17:80354870:C:T	78	1.07448613437063	1.18435103449791	0.109864900127276	0.15512358978863	NA	>5	NA	NA	NA
GM12878	En02^17:80606169:G:A:R:wP119	En02	17:80606169:G:A:R:wP119	17	80606169	17:80606169:G:A	119	0.940758014635526	1.29228498905104	0.35152697441551	0.204839837639478	NA	<1	10.9388	10.9388	0
GM12878	En02^17:8090102:T:C:R:wP100	En02	17:8090102:T:C:R:wP100	17	8090102	17:8090102:T:C	100	-0.12755883381282	-0.195552440958538	-0.0679936071457179	0.20565009384603	NA	>5	7.90816	7.47959	-0.42857
GM12878	En02^17:8090111:C:G:R:wP109	En02	17:8090111:C:G:R:wP109	17	8090111	17:8090111:C:G	109	-0.12755883381282	0.0737365364362903	0.20129537024911	0.0413377972280066	NA	<1	7.90816	12.3776	4.46944
GM12878	En02^17:9134318:C:T:R:wP109	En02	17:9134318:C:T:R:wP109	17	9134318	17:9134318:C:T	109	-0.690227467055189	0.112519439655671	0.80274690671086	0.784060985045136	NA	>1	17.6429	17.9592	0.316299999999998
GM12878	En02^17:9925976:G:T:R:wP87	En02	17:9925976:G:T:R:wP87	17	9925976	17:9925976:G:T	87	0.664550663439359	-0.164492424607711	-0.82904308804707	0.0796521773187695	NA	<1	24.0612	24.0612	0
GM12878	En02^18:10737173:C:T:R:wP88	En02	18:10737173:C:T:R:wP88	18	10737173	18:10737173:C:T	88	0.441575263303479	-0.281343632175591	-0.72291889547907	0.233631998631749	NA	>1	20.3878	20.3878	0
GM12878	En02^18:11505145:C:T:R:wP84	En02	18:11505145:C:T:R:wP84	18	11505145	18:11505145:C:T	84	NA	-0.39535483876672	NA	0	NA	>1	18.4286	18.4286	0
GM12878	En02^18:12311005:G:A:R:wP113	En02	18:12311005:G:A:R:wP113	18	12311005	18:12311005:G:A	113	-0.057267556508744	-0.289392531956593	-0.232124975447849	0.202293727401005	NA	<1	14.6429	14.6429	0
GM12878	En02^18:13004478:C:T:R:wP98	En02	18:13004478:C:T:R:wP98	18	13004478	18:13004478:C:T	98	0.563846737717178	0.500205100346024	-0.0636416373711546	0.336555403593199	NA	<1	14.2347	5.64286	-8.59184
GM12878	En02^18:20262179:G:A:R:wP85	En02	18:20262179:G:A:R:wP85	18	20262179	18:20262179:G:A	85	0.229258079886307	0.720112555018281	0.490854475131974	0.156398931968803	NA	>5	6.72449	0	-6.72449
GM12878	En02^18:20736377:T:C:R:wP79	En02	18:20736377:T:C:R:wP79	18	20736377	18:20736377:T:C	79	NA	NA	NA	0	NA	>1	10.7857	10.7857	0
GM12878	En02^18:20892760:G:A:R:wP112	En02	18:20892760:G:A:R:wP112	18	20892760	18:20892760:G:A	112	0.212520512128929	-0.130585841979155	-0.343106354108084	0.0729180690349655	NA	>5	19.8163	19.8163	0
GM12878	En02^18:21656478:C:T:R:wP102	En02	18:21656478:C:T:R:wP102	18	21656478	18:21656478:C:T	102	0.359558935496215	0.325028578764827	-0.0345303567313887	0.110194380870992	NA	<1	12.5714	14.7857	2.2143
GM12878	En02^18:22373870:T:C:R:wP78	En02	18:22373870:T:C:R:wP78	18	22373870	18:22373870:T:C	78	-0.116457757583959	0.0978959470707625	0.214353704654722	0.144431164042573	NA	>1	12.2449	12.2449	0
GM12878	En02^18:22373901:G:A:R:wP109	En02	18:22373901:G:A:R:wP109	18	22373901	18:22373901:G:A	109	-0.116457757583959	0.782731475752596	0.899189233336555	0.881028308125929	NA	>5	12.2449	11.051	-1.1939
GM12878	En02^18:22373916:T:G:R:wP124	En02	18:22373916:T:G:R:wP124	18	22373916	18:22373916:T:G	124	-0.116457757583959	-0.0972300518629933	0.0192277057209661	0.0605897257287045	NA	>5	12.2449	12.2449	0
GM12878	En02^18:2274733:C:A:R:wP93	En02	18:2274733:C:A:R:wP93	18	2274733	18:2274733:C:A	93	-0.82164297995662	-0.442681591116261	0.378961388840359	0.0907105691357979	NA	<1	7.04082	9.80612	2.7653
GM12878	En02^18:23534122:C:T:R:wP78	En02	18:23534122:C:T:R:wP78	18	23534122	18:23534122:C:T	78	-1.01415734922697	-0.240752926556922	0.77340442267005	0.381112734712717	NA	>5	16.3061	16.3061	0
GM12878	En02^18:23619344:C:T:R:wP95	En02	18:23619344:C:T:R:wP95	18	23619344	18:23619344:C:T	95	0.444547126219318	0.968488186966141	0.523941060746823	0.292920269527818	NA	>5	14.9592	9.4898	-5.4694
GM12878	En02^18:27261725:C:T:R:wP78	En02	18:27261725:C:T:R:wP78	18	27261725	18:27261725:C:T	78	-0.133327754769208	-0.905730049584687	-0.772402294815479	0.472735610457915	NA	>1	17.5	17.5	0
GM12878	En02^18:27560021:C:A:R:wP96	En02	18:27560021:C:A:R:wP96	18	27560021	18:27560021:C:A	96	NA	0.273526704362481	NA	0	NA	<1	27.3265	24.0306	-3.2959
GM12878	En02^18:3149165:A:G:R:wP84	En02	18:3149165:A:G:R:wP84	18	3149165	18:3149165:A:G	84	-0.40787275156727	0.330963977109087	0.738836728676357	0.388910725563366	NA	>1	16.8776	16.8776	0
GM12878	En02^18:3297453:G:C:R:wP103	En02	18:3297453:G:C:R:wP103	18	3297453	18:3297453:G:C	103	0.530864750574519	0.246303936324833	-0.284560814249685	0.269939097990099	NA	>1	6.61224	0	-6.61224
GM12878	En02^18:33357142:C:T:R:wP86	En02	18:33357142:C:T:R:wP86	18	33357142	18:33357142:C:T	86	-0.485078723963147	-0.382151524498455	0.102927199464693	0.0143538999363417	NA	>1	6.4898	6.4898	0
GM12878	En02^18:34061544:C:G:R:wP89	En02	18:34061544:C:G:R:wP89	18	34061544	18:34061544:C:G	89	-0.325635820843768	1.49100352164761	1.81663934249138	0.0265939207004858	NA	>1	17.6224	17.6224	0
GM12878	En02^18:34061555:A:G:R:wP100	En02	18:34061555:A:G:R:wP100	18	34061555	18:34061555:A:G	100	-0.325635820843768	0.931133864468631	1.2567696853124	0.707098602321153	NA	>1	17.6224	15.4082	-2.2142
GM12878	En02^18:34850183:G:T:R:wP89	En02	18:34850183:G:T:R:wP89	18	34850183	18:34850183:G:T	89	-1.05403375138036	-0.591319366551896	0.462714384828462	0.105781922390291	NA	<1	19.7551	19.7551	0
GM12878	En02^18:3554524:T:C:R:wP96	En02	18:3554524:T:C:R:wP96	18	3554524	18:3554524:T:C	96	1.17325735477863	0.387893101193819	-0.785364253584807	0.336590684769171	NA	>5	18.0714	10.551	-7.5204
GM12878	En02^18:362173:G:A:R:wP89	En02	18:362173:G:A:R:wP89	18	362173	18:362173:G:A	89	-0.319878462990715	-0.544388407373228	-0.224509944382512	0.470977451932814	NA	>5	NA	NA	NA
GM12878	En02^18:362199:A:G:R:wP115	En02	18:362199:A:G:R:wP115	18	362199	18:362199:A:G	115	-0.319878462990715	-0.86870463558596	-0.548826172595245	0.490299874250138	NA	>5	NA	NA	NA
GM12878	En02^18:39755095:A:G:R:wP102	En02	18:39755095:A:G:R:wP102	18	39755095	18:39755095:A:G	102	0.923967337344757	-1.25576188074694	-2.1797292180917	0	NA	>5	14.5	20.102	5.602
GM12878	En02^18:39876990:A:G:R:wP104	En02	18:39876990:A:G:R:wP104	18	39876990	18:39876990:A:G	104	NA	0.513236376050225	NA	0	NA	<1	6.14286	14.7347	8.59184
GM12878	En02^18:40857391:A:G:R:wP117	En02	18:40857391:A:G:R:wP117	18	40857391	18:40857391:A:G	117	0.491700796533509	-0.437827099679204	-0.929527896212713	1.00481160381096	NA	>1	NA	NA	NA
GM12878	En02^18:41627797:A:C:R:wP111	En02	18:41627797:A:C:R:wP111	18	41627797	18:41627797:A:C	111	0.0159424597672743	-0.152519822207425	-0.1684622819747	0.070911366765241	NA	>5	25.5204	24.6122	-0.908199999999997
GM12878	En02^18:42535938:C:A:R:wP98	En02	18:42535938:C:A:R:wP98	18	42535938	18:42535938:C:A	98	-0.784957242428661	-0.772792107198548	0.0121651352301128	0.157147499683176	NA	<1	12.1939	0	-12.1939
GM12878	En02^18:43864138:C:A:R:wP86	En02	18:43864138:C:A:R:wP86	18	43864138	18:43864138:C:A	86	0.126927170283204	1.13777710048641	1.01084993020321	0.742455997238399	NA	>1	20.102	20.102	0
GM12878	En02^18:43864174:C:A:R:wP122	En02	18:43864174:C:A:R:wP122	18	43864174	18:43864174:C:A	122	0.126927170283204	0.671569733399739	0.544642563116535	1.01314083614545	NA	<1	20.102	20.102	0
GM12878	En02^18:43959703:C:T:R:wP80	En02	18:43959703:C:T:R:wP80	18	43959703	18:43959703:C:T	80	0.198618918290031	-0.667520611753016	-0.866139530043047	0.710672059577858	NA	>5	19.5306	19.5306	0
GM12878	En02^18:44077280:G:A:R:wP87	En02	18:44077280:G:A:R:wP87	18	44077280	18:44077280:G:A	87	-0.500770884873506	0.00474026063859329	0.505511145512099	0.663509954855076	NA	<1	29.2959	29.2959	0
GM12878	En02^18:44082499:A:C:R:wP77	En02	18:44082499:A:C:R:wP77	18	44082499	18:44082499:A:C	77	-1.24566225564334	-0.523569551297008	0.722092704346334	0.0506429723474817	NA	<1	11.8061	11.8061	0
GM12878	En02^18:44082586:C:G:R:wP98	En02	18:44082586:C:G:R:wP98	18	44082586	18:44082586:C:G	98	-2.19143027611401	-0.0174258907477757	2.17400438536624	0	NA	>1	28.7245	21.6837	-7.0408
GM12878	En02^18:45153621:A:G:R:wP79	En02	18:45153621:A:G:R:wP79	18	45153621	18:45153621:A:G	79	1.09399522695688	0.605443798576665	-0.488551428380215	0.44584915807203	NA	>5	16.3265	16.3265	0
GM12878	En02^18:45734262:G:A:R:wP78	En02	18:45734262:G:A:R:wP78	18	45734262	18:45734262:G:A	78	-1.29693701693849	-0.0683466617597546	1.22859035517873	0	NA	>5	19.1531	19.1531	0
GM12878	En02^18:45734290:G:T:R:wP106	En02	18:45734290:G:T:R:wP106	18	45734290	18:45734290:G:T	106	-1.29693701693849	-0.195836149944903	1.10110086699359	0	NA	<1	19.1531	15.8571	-3.296
GM12878	En02^18:46054044:A:G:R:wP116	En02	18:46054044:A:G:R:wP116	18	46054044	18:46054044:A:G	116	-0.0695124926626193	0.0320511222496005	0.10156361491222	0.451585451388192	NA	>1	18.602	18.602	0
GM12878	En02^18:46132945:A:G:R:wP85	En02	18:46132945:A:G:R:wP85	18	46132945	18:46132945:A:G	85	-0.668708145078931	-0.663648404953672	0.00505974012525867	0.0597602881495178	NA	>5	19.6327	19.6327	0
GM12878	En02^18:47425022:G:A:R:wP91	En02	18:47425022:G:A:R:wP91	18	47425022	18:47425022:G:A	91	-0.57256869482007	-0.268381076797734	0.304187618022336	0.258110699538102	NA	>1	32.0204	30.9388	-1.0816
GM12878	En02^18:48626947:C:T:R:wP98	En02	18:48626947:C:T:R:wP98	18	48626947	18:48626947:C:T	98	-0.129736328744693	0.27426304489003	0.403999373634723	0.0637026280084042	NA	>5	14.2449	5.65306	-8.59184
GM12878	En02^18:490854:C:T:R:wP99	En02	18:490854:C:T:R:wP99	18	490854	18:490854:C:T	99	-0.722162276338203	-0.158597564180651	0.563564712157552	0.452512350739943	NA	>5	18.8061	14.1224	-4.6837
GM12878	En02^18:5108179:C:T:R:wP88	En02	18:5108179:C:T:R:wP88	18	5108179	18:5108179:C:T	88	-0.186000044511482	-1.47010573304792	-1.28410568853644	0	NA	>1	24.9898	24.9898	0
GM12878	En02^18:51822598:A:T:R:wP124	En02	18:51822598:A:T:R:wP124	18	51822598	18:51822598:A:T	124	NA	NA	NA	0	NA	>1	23.5	23.5	0
GM12878	En02^18:5197170:G:A:R:wP83	En02	18:5197170:G:A:R:wP83	18	5197170	18:5197170:G:A	83	1.83700312387162	0.0783729872846519	-1.75863013658697	0	NA	>5	30.1224	30.1224	0
GM12878	En02^18:55114498:C:T:R:wP78	En02	18:55114498:C:T:R:wP78	18	55114498	18:55114498:C:T	78	0.300435615917993	-0.186135557010654	-0.486571172928647	0.732489535426627	NA	>5	27.0714	27.0714	0
GM12878	En02^18:55166249:A:G:R:wP90	En02	18:55166249:A:G:R:wP90	18	55166249	18:55166249:A:G	90	0.403581351620603	NA	NA	0	NA	>5	15.9898	15.9898	0
GM12878	En02^18:55166279:T:C:R:wP120	En02	18:55166279:T:C:R:wP120	18	55166279	18:55166279:T:C	120	0.403581351620603	-0.83038343078312	-1.23396478240372	0.975130880757184	NA	<1	15.9898	15.9898	0
GM12878	En02^18:55355353:T:G:R:wP84	En02	18:55355353:T:G:R:wP84	18	55355353	18:55355353:T:G	84	-0.149189904826946	0.282286354055045	0.431476258881991	0.397872968929874	NA	<1	21.6122	21.6122	0
GM12878	En02^18:55355365:T:G:R:wP108	En02	18:55355365:T:G:R:wP108	18	55355365	18:55355365:T:G	108	-0.728278369901577	-0.920337262099638	-0.192058892198061	0.0176144266522925	NA	>1	21.6122	14.4592	-7.153
GM12878	En02^18:55355365:T:G:R:wP96	En02	18:55355365:T:G:R:wP96	18	55355365	18:55355365:T:G	96	-0.149189904826946	0.456835454042319	0.606025358869265	0.34710529714726	NA	>1	21.6122	14.4592	-7.153
GM12878	En02^18:55355378:C:T:R:wP109	En02	18:55355378:C:T:R:wP109	18	55355378	18:55355378:C:T	109	-0.149189904826946	-1.08878426809318	-0.93959436326623	0.770709517014418	NA	>1	21.6122	21.9286	0.316399999999998
GM12878	En02^18:55355378:C:T:R:wP121	En02	18:55355378:C:T:R:wP121	18	55355378	18:55355378:C:T	121	-0.728278369901577	0.724688291205844	1.45296666110742	0.799461370275458	NA	>1	21.6122	21.9286	0.316399999999998
GM12878	En02^18:56435911:C:T:R:wP121	En02	18:56435911:C:T:R:wP121	18	56435911	18:56435911:C:T	121	1.60988507404737	1.21419170067014	-0.395693373377233	0.158077121455536	0.0769177385707805	>1	10.9388	10.9388	0
GM12878	En02^18:56435912:G:A:R:wP122	En02	18:56435912:G:A:R:wP122	18	56435912	18:56435912:G:A	122	1.60988507404737	1.44234503990552	-0.167540034141855	0.0732068157235921	0.0349994023003086	>1	10.9388	10.9388	0
GM12878	En02^18:57120939:A:C:R:wP86	En02	18:57120939:A:C:R:wP86	18	57120939	18:57120939:A:C	86	-0.00911648039965267	NA	NA	0	NA	>5	5.36735	5.36735	0
GM12878	En02^18:57184033:C:A:R:wP118	En02	18:57184033:C:A:R:wP118	18	57184033	18:57184033:C:A	118	-0.629418980637751	0.343813935127168	0.973232915764918	0	NA	>1	6.12245	6.12245	0
GM12878	En02^18:57185191:C:A:R:wP84	En02	18:57185191:C:A:R:wP84	18	57185191	18:57185191:C:A	84	-0.126265760347933	-0.291514938848013	-0.16524917850008	0.21893838093916	NA	<1	25.3163	25.3163	0
GM12878	En02^18:57567334:C:T:R:wP92	En02	18:57567334:C:T:R:wP92	18	57567334	18:57567334:C:T	92	-0.226805706243235	0.237677054145341	0.464482760388576	0.666117060591073	NA	<1	22.4796	21.6122	-0.8674
GM12878	En02^18:59257069:C:A:R:wP115	En02	18:59257069:C:A:R:wP115	18	59257069	18:59257069:C:A	115	0.890192288456008	0.690611664512197	-0.199580623943811	0.0288513871827693	NA	<1	7.35714	7.35714	0
GM12878	En02^18:59416195:A:G:R:wP76	En02	18:59416195:A:G:R:wP76	18	59416195	18:59416195:A:G	76	0.300459950287208	-0.742941133658216	-1.04340108394542	0	NA	<1	18.8673	18.8673	0
GM12878	En02^18:60833615:G:A:R:wP86	En02	18:60833615:G:A:R:wP86	18	60833615	18:60833615:G:A	86	0.0147942013338619	0.197224286584032	0.18243008525017	0.118574107663115	NA	<1	15.449	15.449	0
GM12878	En02^18:60833640:G:A:R:wP111	En02	18:60833640:G:A:R:wP111	18	60833640	18:60833640:G:A	111	0.0147942013338619	-0.378072554001505	-0.392866755335367	0.331366347087659	NA	>1	15.449	17.4388	1.9898
GM12878	En02^18:61229728:A:G:R:wP106	En02	18:61229728:A:G:R:wP106	18	61229728	18:61229728:A:G	106	1.88132361232235	1.48199444126241	-0.399329171059938	0.311414816107848	0.153754973322926	>5	9.87755	12.5918	2.71425
GM12878	En02^18:61654297:A:G:R:wP77	En02	18:61654297:A:G:R:wP77	18	61654297	18:61654297:A:G	77	0.835823675573505	-0.365095243578667	-1.20091891915217	0.612326219266121	NA	>5	9.5102	9.5102	0
GM12878	En02^18:61654329:C:T:R:wP109	En02	18:61654329:C:T:R:wP109	18	61654329	18:61654329:C:T	109	0.835823675573505	-0.550596376612441	-1.38642005218595	0.483059109146981	NA	>5	9.5102	9.82653	0.316330000000001
GM12878	En02^18:6398451:C:A:R:wP99	En02	18:6398451:C:A:R:wP99	18	6398451	18:6398451:C:A	99	-0.0936960870279568	0.641381860845715	0.735077947873672	0.895954867107503	NA	>1	7.63265	7.7551	0.12245
GM12878	En02^18:74779595:C:T:R:wP91	En02	18:74779595:C:T:R:wP91	18	74779595	18:74779595:C:T	91	NA	0.756351035017351	NA	0	NA	>5	16.2245	18.2143	1.9898
GM12878	En02^18:74779604:C:G:R:wP100	En02	18:74779604:C:G:R:wP100	18	74779604	18:74779604:C:G	100	NA	1.00965283624571	NA	0	NA	>1	16.2245	8.43878	-7.78572
GM12878	En02^18:74779612:T:C:R:wP108	En02	18:74779612:T:C:R:wP108	18	74779612	18:74779612:T:C	108	NA	0.0474007262297267	NA	0	NA	>5	16.2245	12.5612	-3.6633
GM12878	En02^18:74779614:C:A:R:wP110	En02	18:74779614:C:A:R:wP110	18	74779614	18:74779614:C:A	110	NA	-0.181064084762302	NA	0	NA	>5	16.2245	18.8878	2.6633
GM12878	En02^18:74813514:G:C:R:wP104	En02	18:74813514:G:C:R:wP104	18	74813514	18:74813514:G:C	104	0.894841165303313	NA	NA	0	NA	>1	NA	NA	NA
GM12878	En02^18:75072931:T:G:R:wP85	En02	18:75072931:T:G:R:wP85	18	75072931	18:75072931:T:G	85	-0.33460763614321	-0.91612038828838	-0.58151275214517	0	NA	>5	22.7551	22.7551	0
GM12878	En02^18:75459417:T:C:R:wP93	En02	18:75459417:T:C:R:wP93	18	75459417	18:75459417:T:C	93	-0.0643733524921117	-0.332727887108871	-0.268354534616759	0.270628761832496	NA	<1	19.7245	20.9184	1.1939
GM12878	En02^18:865007:C:G:R:wP95	En02	18:865007:C:G:R:wP95	18	865007	18:865007:C:G	95	-0.467805401867808	NA	NA	0	NA	>5	13.3469	6.46939	-6.87751
GM12878	En02^18:865028:C:A:R:wP116	En02	18:865028:C:A:R:wP116	18	865028	18:865028:C:A	116	-0.467805401867808	0.0417250504764961	0.509530452344304	0.0582894224223749	NA	>5	13.3469	13.3469	0
GM12878	En02^18:9870046:C:G:R:wP93	En02	18:9870046:C:G:R:wP93	18	9870046	18:9870046:C:G	93	1.27557695489786	1.63957434045222	0.363997385554359	0.94609584575122	0.464107304175532	>5	8.58163	4.11224	-4.46939
GM12878	En02^18:9870052:C:A:R:wP99	En02	18:9870052:C:A:R:wP99	18	9870052	18:9870052:C:A	99	1.27557695489786	1.58119352062857	0.305616565730705	0.630573200301801	0.312548709822509	>1	8.58163	0	-8.58163
GM12878	En02^19:10172722:G:A:R:wP123	En02	19:10172722:G:A:R:wP123	19	10172722	19:10172722:G:A	123	NA	NA	NA	0	NA	>5	13.7857	13.7857	0
GM12878	En02^19:10172756:G:T:R:wP88	En02	19:10172756:G:T:R:wP88	19	10172756	19:10172756:G:T	88	-0.671890940159895	-0.268430748686029	0.403460191473865	0.593840922872442	NA	>5	28.2755	28.2755	0
GM12878	En02^19:10172784:C:T:R:wP116	En02	19:10172784:C:T:R:wP116	19	10172784	19:10172784:C:T	116	-0.671890940159895	-0.579557967439923	0.092332972719972	0.0320515966763199	NA	>1	28.2755	28.2755	0
GM12878	En02^19:1040993:G:A:R:wP115	En02	19:1040993:G:A:R:wP115	19	1040993	19:1040993:G:A	115	1.4884122761822	1.4184119276182	-0.0700003485639997	0.190594300675172	0.0936795023504801	<1	6.55102	6.55102	0
GM12878	En02^19:11849736:C:T:R:wP98	En02	19:11849736:C:T:R:wP98	19	11849736	19:11849736:C:T	98	0.514725261302725	0.964693437466734	0.449968176164009	1.09869937298842	NA	>5	8.33673	0	-8.33673
GM12878	En02^19:11849759:G:C:R:wP121	En02	19:11849759:G:C:R:wP121	19	11849759	19:11849759:G:C	121	0.514725261302725	-0.291498683669144	-0.806223944971868	0.852621806041096	NA	<1	8.33673	8.33673	0
GM12878	En02^19:12551729:T:A:R:wP80	En02	19:12551729:T:A:R:wP80	19	12551729	19:12551729:T:A	80	0.839311066470543	0.655854215401856	-0.183456851068687	0.347443124493104	0.173297643003232	>1	9.64286	9.64286	0
GM12878	En02^19:1259169:G:A:R:wP87	En02	19:1259169:G:A:R:wP87	19	1259169	19:1259169:G:A	87	0.461703468453232	0.679188967912773	0.217485499459541	0.235228750991432	NA	>1	10.2143	10.2143	0
GM12878	En02^19:13068058:G:A:R:wP121	En02	19:13068058:G:A:R:wP121	19	13068058	19:13068058:G:A	121	4.39823671684533	4.31727449838003	-0.0809622184652987	0.432905511518314	0.215102039345506	<1	6.37755	6.37755	0
GM12878	En02^19:13088933:A:G:R:wP94	En02	19:13088933:A:G:R:wP94	19	13088933	19:13088933:A:G	94	0.184317338161896	0.256418840450154	0.072101502288258	0.121656236049577	NA	<1	NA	NA	NA
GM12878	En02^19:13164955:G:A:R:wP91	En02	19:13164955:G:A:R:wP91	19	13164955	19:13164955:G:A	91	0.394200267410472	0.860063264722247	0.465862997311775	0.512748524300428	NA	<1	12.1735	11.0918	-1.0817
GM12878	En02^19:13164963:C:T:R:wP99	En02	19:13164963:C:T:R:wP99	19	13164963	19:13164963:C:T	99	0.394200267410472	0.0609691299023709	-0.333231137508101	0.186119307804209	NA	>1	12.1735	7.4898	-4.6837
GM12878	En02^19:13526663:G:A:R:wP91	En02	19:13526663:G:A:R:wP91	19	13526663	19:13526663:G:A	91	-0.43848380799306	0.299782903944552	0.738266711937612	0.396650972244569	NA	>1	10.5714	8.19388	-2.37752
GM12878	En02^19:13526689:T:G:R:wP117	En02	19:13526689:T:G:R:wP117	19	13526689	19:13526689:T:G	117	-0.43848380799306	-0.452565363461213	-0.0140815554681533	0	NA	>1	10.5714	10.5714	0
GM12878	En02^19:13574332:G:A:R:wP109	En02	19:13574332:G:A:R:wP109	19	13574332	19:13574332:G:A	109	0.782972423616947	0.77484860864678	-0.00812381497016701	0.0563020919406997	NA	<1	28.7449	27.551	-1.1939
GM12878	En02^19:13700168:G:A:R:wP102	En02	19:13700168:G:A:R:wP102	19	13700168	19:13700168:G:A	102	1.07914363710788	-0.841454022274951	-1.92059765938283	0.713246287273335	NA	>5	5.23469	0	-5.23469
GM12878	En02^19:13700169:G:C:R:wP103	En02	19:13700169:G:C:R:wP103	19	13700169	19:13700169:G:C	103	1.07914363710788	-0.0117883785175603	-1.09093201562544	0.225823213445756	NA	>5	5.23469	0	-5.23469
GM12878	En02^19:13991110:A:G:R:wP77	En02	19:13991110:A:G:R:wP77	19	13991110	19:13991110:A:G	77	1.86741827133097	2.28153266911001	0.414114397779034	0.130110322290605	0.0623886752172187	<1	5.42857	5.42857	0
GM12878	En02^19:13991136:G:A:R:wP103	En02	19:13991136:G:A:R:wP103	19	13991136	19:13991136:G:A	103	1.86741827133097	1.6948802483026	-0.172538023028371	0.168540152410061	0.0824231251019453	>1	5.42857	0	-5.42857
GM12878	En02^19:14115718:T:C:R:wP90	En02	19:14115718:T:C:R:wP90	19	14115718	19:14115718:T:C	90	1.19575617632579	1.75757957551329	0.561823399187499	0.3794423715994	0.188590905592104	>5	6.60204	6.60204	0
GM12878	En02^19:14186038:C:T:R:wP91	En02	19:14186038:C:T:R:wP91	19	14186038	19:14186038:C:T	91	1.3581033005176	1.58746915285112	0.229365852333526	0.452531632790377	0.224567698782926	>1	6.22449	8.21429	1.9898
GM12878	En02^19:14805957:G:A:R:wP124	En02	19:14805957:G:A:R:wP124	19	14805957	19:14805957:G:A	124	0.202291890836241	0.138867126718405	-0.0634247641178359	0.0158880886968215	NA	>1	NA	NA	NA
GM12878	En02^19:15125550:C:G:R:wP78	En02	19:15125550:C:G:R:wP78	19	15125550	19:15125550:C:G	78	NA	NA	NA	0	NA	>5	28.0918	28.0918	0
GM12878	En02^19:15125584:T:C:R:wP112	En02	19:15125584:T:C:R:wP112	19	15125584	19:15125584:T:C	112	NA	NA	NA	0	NA	>5	28.0918	28.0918	0
GM12878	En02^19:15126993:T:G:R:wP121	En02	19:15126993:T:G:R:wP121	19	15126993	19:15126993:T:G	121	0.254898327237244	-0.807921801323601	-1.06282012856084	0.286513226632843	NA	<1	28.0918	28.0918	0
GM12878	En02^19:15191033:G:T:R:wP95	En02	19:15191033:G:T:R:wP95	19	15191033	19:15191033:G:T	95	1.13741203900813	0.395029291190603	-0.742382747817524	0.257950797639302	NA	<1	26.1837	18.6531	-7.5306
GM12878	En02^19:15198200:G:A:R:wP96	En02	19:15198200:G:A:R:wP96	19	15198200	19:15198200:G:A	96	-0.232311503761849	-0.16515898691063	0.0671525168512193	0.0669438726241838	NA	>1	23.0612	21.3673	-1.6939
GM12878	En02^19:15688253:T:A:R:wP83	En02	19:15688253:T:A:R:wP83	19	15688253	19:15688253:T:A	83	-2.20924557147963	-0.914013412094764	1.29523215938487	0	NA	>5	12.3878	12.3878	0
GM12878	En02^19:15688285:C:A:R:wP115	En02	19:15688285:C:A:R:wP115	19	15688285	19:15688285:C:A	115	-2.20924557147963	-0.549320583568553	1.65992498791108	0	NA	>5	12.3878	12.3878	0
GM12878	En02^19:15688290:C:T:R:wP120	En02	19:15688290:C:T:R:wP120	19	15688290	19:15688290:C:T	120	-2.20924557147963	0.168393370540014	2.37763894201964	0	NA	>1	12.3878	12.3878	0
GM12878	En02^19:15742765:T:G:R:wP118	En02	19:15742765:T:G:R:wP118	19	15742765	19:15742765:T:G	118	NA	NA	NA	0	NA	>5	30.5204	30.5204	0
GM12878	En02^19:15763562:A:G:R:wP79	En02	19:15763562:A:G:R:wP79	19	15763562	19:15763562:A:G	79	0.435186638661926	0.0487043858424123	-0.386482252819514	0.0949781590353627	NA	<1	12.3878	12.3878	0
GM12878	En02^19:15763577:A:C:R:wP94	En02	19:15763577:A:C:R:wP94	19	15763577	19:15763577:A:C	94	0.435186638661926	-0.655115683574365	-1.09030232223629	1.89277397638467	NA	>5	12.3878	12.3878	0
GM12878	En02^19:15795842:C:T:R:wP102	En02	19:15795842:C:T:R:wP102	19	15795842	19:15795842:C:T	102	-0.215055712192465	-0.579454453222969	-0.364398741030505	0.557889475659203	NA	>5	8.30952333333333	5.06122	-3.24830333333333
GM12878	En02^19:15795848:T:C:R:wP108	En02	19:15795848:T:C:R:wP108	19	15795848	19:15795848:T:C	108	-0.215055712192465	-0.102131044983926	0.112924667208538	0.0340119315454976	NA	>5	8.30952333333333	8.30952333333333	0
GM12878	En02^19:15880581:A:G:R:wP109	En02	19:15880581:A:G:R:wP109	19	15880581	19:15880581:A:G	109	0.214724302352271	0.0911534416565714	-0.123570860695699	0.298487662920202	NA	<1	5.06122	6.2551	1.19388
GM12878	En02^19:15996820:G:A:R:wP87	En02	19:15996820:G:A:R:wP87	19	15996820	19:15996820:G:A	87	0.0932078157537225	-0.565358708936693	-0.658566524690416	0.263215485625536	NA	>5	12.3878	12.3878	0
GM12878	En02^19:16033028:G:A:R:wP104	En02	19:16033028:G:A:R:wP104	19	16033028	19:16033028:G:A	104	-0.229209484551542	0.413139927851903	0.642349412403445	0.269439051659825	NA	<1	10.8061	15.8878	5.0817
GM12878	En02^19:16100918:G:A:R:wP114	En02	19:16100918:G:A:R:wP114	19	16100918	19:16100918:G:A	114	1.11783958623955	0.53484864111359	-0.582990945125959	0.505140245816336	NA	>5	9.311205	9.311205	0
GM12878	En02^19:16850535:T:C:R:wP83	En02	19:16850535:T:C:R:wP83	19	16850535	19:16850535:T:C	83	-0.800972436745908	0.120120350738894	0.921092787484802	1.02034360782575	NA	>1	11.051	11.051	0
GM12878	En02^19:16850535:T:C:R:wP89	En02	19:16850535:T:C:R:wP89	19	16850535	19:16850535:T:C	89	-0.437795445580299	-0.36564919252089	0.0721462530594096	0.0633425695982469	NA	>1	11.051	11.051	0
GM12878	En02^19:1729426:T:C:R:wP92	En02	19:1729426:T:C:R:wP92	19	1729426	19:1729426:T:C	92	-0.0617800438674571	0.855691926663547	0.917471970531004	0.428067096506389	NA	<1	11.2857	9.5102	-1.7755
GM12878	En02^19:1735147:T:C:R:wP80	En02	19:1735147:T:C:R:wP80	19	1735147	19:1735147:T:C	80	-0.439511395786012	0.10721070010565	0.546722095891662	0.868949624202791	NA	<1	25.2857	25.2857	0
GM12878	En02^19:17355432:C:T:R:wP99	En02	19:17355432:C:T:R:wP99	19	17355432	19:17355432:C:T	99	-0.507692137067987	0.813757275183497	1.32144941225148	1.70488664432553	NA	<1	12.4796	7.79592	-4.68368
GM12878	En02^19:17355456:C:A:R:wP123	En02	19:17355456:C:A:R:wP123	19	17355456	19:17355456:C:A	123	-0.507692137067987	0.236114471114628	0.743806608182615	0.623385834361264	NA	>1	12.4796	12.4796	0
GM12878	En02^19:17650053:G:A:R:wP125	En02	19:17650053:G:A:R:wP125	19	17650053	19:17650053:G:A	125	0.709559868009952	NA	NA	0	NA	>5	7.32653	7.32653	0
GM12878	En02^19:17650165:G:A:R:wP101	En02	19:17650165:G:A:R:wP101	19	17650165	19:17650165:G:A	101	0.701767183749016	2.53681223852715	1.83504505477814	0.889627752171151	NA	>1	23.4694	24.4286	0.959199999999999
GM12878	En02^19:17970979:G:A:R:wP102	En02	19:17970979:G:A:R:wP102	19	17970979	19:17970979:G:A	102	0.435883269875157	0.761598018927927	0.32571474905277	0.408790941035881	NA	>5	8.12245	0	-8.12245
GM12878	En02^19:17970997:G:A:R:wP120	En02	19:17970997:G:A:R:wP120	19	17970997	19:17970997:G:A	120	0.435883269875157	0.552037839388073	0.116154569512916	0.181211372525712	NA	<1	8.12245	8.12245	0
GM12878	En02^19:17971001:G:T:R:wP124	En02	19:17971001:G:T:R:wP124	19	17971001	19:17971001:G:T	124	0.435883269875157	0.544350072089583	0.108466802214426	0.0458165209249635	NA	>5	8.12245	8.12245	0
GM12878	En02^19:18268063:G:A:R:wP114	En02	19:18268063:G:A:R:wP114	19	18268063	19:18268063:G:A	114	0.766010309061227	0.158041228426598	-0.60796908063463	0.567443928542691	NA	>1	6.20408	6.20408	0
GM12878	En02^19:18268063:G:A:R:wP119	En02	19:18268063:G:A:R:wP119	19	18268063	19:18268063:G:A	119	0.323092123250828	0.154008507421502	-0.169083615829327	0.118232053693765	NA	>1	6.20408	6.20408	0
GM12878	En02^19:18350381:A:G:R:wP118	En02	19:18350381:A:G:R:wP118	19	18350381	19:18350381:A:G	118	0.0135782288374118	-0.334123761696855	-0.347701990534267	0.229979445496673	NA	<1	26.4184	26.4184	0
GM12878	En02^19:18572760:A:G:R:wP106	En02	19:18572760:A:G:R:wP106	19	18572760	19:18572760:A:G	106	0.731122061186957	-0.0966763851381032	-0.827798446325061	0.45299136692625	NA	>1	4.29592	0	-4.29592
GM12878	En02^19:18599757:A:T:R:wP103	En02	19:18599757:A:T:R:wP103	19	18599757	19:18599757:A:T	103	NA	0.481703073475889	NA	0	NA	>5	10.7245	9.72449	-1.00001
GM12878	En02^19:19297004:T:C:R:wP111	En02	19:19297004:T:C:R:wP111	19	19297004	19:19297004:T:C	111	0.843618856729103	1.12571454561071	0.282095688881604	0.401873462891692	0.199385709727985	<1	10.7143	11.7959	1.0816
GM12878	En02^19:19325963:G:T:R:wP118	En02	19:19325963:G:T:R:wP118	19	19325963	19:19325963:G:T	118	-0.135269296002608	-0.705163327577677	-0.569894031575069	0.824697787145432	NA	>5	30.4694	30.4694	0
GM12878	En02^19:19779656:C:T:R:wP85	En02	19:19779656:C:T:R:wP85	19	19779656	19:19779656:C:T	85	1.98259860325771	2.03173261849104	0.0491340152333248	0.171855369812845	0.0844962932111549	>1	6.43878	6.43878	0
GM12878	En02^19:19779689:C:T:R:wP118	En02	19:19779689:C:T:R:wP118	19	19779689	19:19779689:C:T	118	1.98259860325771	1.97669393783963	-0.00590466541808499	0.100326506557858	0.0477383763656396	>1	6.43878	6.43878	0
GM12878	En02^19:19976918:G:A:R:wP113	En02	19:19976918:G:A:R:wP113	19	19976918	19:19976918:G:A	113	0.766807445939125	1.42613284087679	0.659325394937662	0.576033503632019	0.284425444042303	>5	NA	NA	NA
GM12878	En02^19:2051211:C:T:R:wP93	En02	19:2051211:C:T:R:wP93	19	2051211	19:2051211:C:T	93	NA	NA	NA	0	NA	>5	NA	NA	NA
GM12878	En02^19:21106322:C:T:R:wP113	En02	19:21106322:C:T:R:wP113	19	21106322	19:21106322:C:T	113	1.30488114525601	1.68004831944003	0.375167174184024	0.81438869975092	0.399950723572079	>5	NA	NA	NA
GM12878	En02^19:2123881:G:A:R:wP76	En02	19:2123881:G:A:R:wP76	19	2123881	19:2123881:G:A	76	-0.726103933693701	-0.510345823053737	0.215758110639965	0.442121874675444	NA	>1	26.7653	26.7653	0
GM12878	En02^19:2123915:C:G:R:wP110	En02	19:2123915:C:G:R:wP110	19	2123915	19:2123915:C:G	110	-0.726103933693701	0.674056662613423	1.40016059630712	0.609027551358857	NA	<1	26.7653	25.2245	-1.5408
GM12878	En02^19:2123928:C:T:R:wP111	En02	19:2123928:C:T:R:wP111	19	2123928	19:2123928:C:T	111	-0.0589166014374453	0.637722085487825	0.696638686925271	0.119442446507342	NA	>5	30.3367	27.9592	-2.3775
GM12878	En02^19:2123928:C:T:R:wP123	En02	19:2123928:C:T:R:wP123	19	2123928	19:2123928:C:T	123	-0.726103933693701	0.345200051208352	1.07130398490205	0.760600361204668	NA	>5	30.3367	27.9592	-2.3775
GM12878	En02^19:2123929:G:A:R:wP112	En02	19:2123929:G:A:R:wP112	19	2123929	19:2123929:G:A	112	-0.0589166014374453	-0.483748412725515	-0.42483181128807	0.267633323962145	NA	<1	30.3367	30.3367	0
GM12878	En02^19:2275218:G:A:R:wP110	En02	19:2275218:G:A:R:wP110	19	2275218	19:2275218:G:A	110	0.0364339486179136	0.826860431420499	0.790426482802585	0.27706099642467	NA	<1	17.1429	16.2755	-0.8674
GM12878	En02^19:24216608:C:T:R:wP76	En02	19:24216608:C:T:R:wP76	19	24216608	19:24216608:C:T	76	1.38819618890297	0.957057395761207	-0.431138793141758	0.697033785188158	0.343698449172263	<1	10.0612	10.0612	0
GM12878	En02^19:2540938:G:A:R:wP77	En02	19:2540938:G:A:R:wP77	19	2540938	19:2540938:G:A	77	-0.464117905270662	0.433005635822895	0.897123541093557	0.128779693934639	NA	<1	9.96939	9.96939	0
GM12878	En02^19:2608228:C:T:R:wP90	En02	19:2608228:C:T:R:wP90	19	2608228	19:2608228:C:T	90	3.16222807130495	3.34164523732212	0.179417166017171	1.18923126856169	0.578569233364422	>5	NA	NA	NA
GM12878	En02^19:2608238:T:G:R:wP100	En02	19:2608238:T:G:R:wP100	19	2608238	19:2608238:T:G	100	3.16222807130495	2.70854358916367	-0.453684482141283	0.818311394958267	0.401764303552432	>1	NA	NA	NA
GM12878	En02^19:2611354:T:A:R:wP111	En02	19:2611354:T:A:R:wP111	19	2611354	19:2611354:T:A	111	-0.057790007201163	0.597570582243365	0.655360589444528	0.481635208370367	NA	>5	5.38776	7.37755	1.98979
GM12878	En02^19:2841679:G:A:R:wP83	En02	19:2841679:G:A:R:wP83	19	2841679	19:2841679:G:A	83	NA	NA	NA	0	NA	<1	NA	NA	NA
GM12878	En02^19:2841695:G:T:R:wP99	En02	19:2841695:G:T:R:wP99	19	2841695	19:2841695:G:T	99	NA	NA	NA	0	NA	>5	NA	NA	NA
GM12878	En02^19:2841718:C:T:R:wP122	En02	19:2841718:C:T:R:wP122	19	2841718	19:2841718:C:T	122	NA	NA	NA	0	NA	>5	NA	NA	NA
GM12878	En02^19:29037340:A:G:R:wP112	En02	19:29037340:A:G:R:wP112	19	29037340	19:29037340:A:G	112	-0.271857125196966	-0.64660575298401	-0.374748627787044	0.0951331016382996	NA	>5	6.81633	6.81633	0
GM12878	En02^19:29820560:T:C:R:wP76	En02	19:29820560:T:C:R:wP76	19	29820560	19:29820560:T:C	76	1.48310093009218	0.185588005094732	-1.29751292499745	0.449406195564507	NA	>5	27.4082	27.4082	0
GM12878	En02^19:29820574:C:G:R:wP90	En02	19:29820574:C:G:R:wP90	19	29820574	19:29820574:C:G	90	1.48310093009218	-0.536367215785057	-2.01946814587723	2.38732570155122	NA	>5	27.4082	27.4082	0
GM12878	En02^19:29820600:G:A:R:wP116	En02	19:29820600:G:A:R:wP116	19	29820600	19:29820600:G:A	116	1.48310093009218	-0.238908750139046	-1.72200968023122	0.759612659845753	NA	>5	27.4082	27.4082	0
GM12878	En02^19:30101571:C:G:R:wP102	En02	19:30101571:C:G:R:wP102	19	30101571	19:30101571:C:G	102	NA	-0.760359143521981	NA	0	NA	>5	9.89796	10.2143	0.31634
GM12878	En02^19:30371781:A:G:R:wP92	En02	19:30371781:A:G:R:wP92	19	30371781	19:30371781:A:G	92	1.26250586164895	1.33836678486722	0.0758609232182763	0.24060199669325	0.11885734302035	>5	16.3673	19.551	3.1837
GM12878	En02^19:30371899:C:T:R:wP99	En02	19:30371899:C:T:R:wP99	19	30371899	19:30371899:C:T	99	0.247110006950629	0.120986782979021	-0.126123223971609	0.174049584036036	NA	<1	9.23469	0	-9.23469
GM12878	En02^19:30371906:G:A:R:wP106	En02	19:30371906:G:A:R:wP106	19	30371906	19:30371906:G:A	106	0.247110006950629	-0.0307337008250494	-0.277843707775679	0.249097080453785	NA	>1	9.23469	6.52041	-2.71428
GM12878	En02^19:31545603:T:A:R:wP91	En02	19:31545603:T:A:R:wP91	19	31545603	19:31545603:T:A	91	0.159490661812411	0.85876520896592	0.69927454715351	0.538995769793803	NA	>1	4.31633	4.85714	0.54081
GM12878	En02^19:31888399:C:T:R:wP107	En02	19:31888399:C:T:R:wP107	19	31888399	19:31888399:C:T	107	-0.333228772064861	0.319468005019834	0.652696777084696	0.702635673850565	NA	>5	17.5918	11.8265	-5.7653
GM12878	En02^19:3210833:T:C:R:wP78	En02	19:3210833:T:C:R:wP78	19	3210833	19:3210833:T:C	78	0.248435604793261	0.535611513008411	0.28717590821515	0.137653563960509	NA	>5	9.39796	9.39796	0
GM12878	En02^19:32123768:C:A:R:wP79	En02	19:32123768:C:A:R:wP79	19	32123768	19:32123768:C:A	79	0.727825693486872	-0.0523496168404908	-0.780175310327363	0.475978134570719	NA	>1	16.6633	16.6633	0
GM12878	En02^19:32123804:C:T:R:wP115	En02	19:32123804:C:T:R:wP115	19	32123804	19:32123804:C:T	115	0.727825693486872	NA	NA	0	NA	>1	16.6633	16.6633	0
GM12878	En02^19:3244216:C:T:R:wP116	En02	19:3244216:C:T:R:wP116	19	3244216	19:3244216:C:T	116	-0.634477297089554	-0.956248534076294	-0.32177123698674	0.525152573395926	NA	>5	28.8776	28.8776	0
GM12878	En02^19:32807098:C:A:R:wP93	En02	19:32807098:C:A:R:wP93	19	32807098	19:32807098:C:A	93	-0.470562267916751	NA	NA	0	NA	<1	22.2857	21.5612	-0.724499999999999
GM12878	En02^19:3307670:C:A:R:wP91	En02	19:3307670:C:A:R:wP91	19	3307670	19:3307670:C:A	91	0.501479865781368	0.204154642802521	-0.297325222978848	0.156963004301902	NA	>5	11.8776	14.4082	2.5306
GM12878	En02^19:3308323:G:A:R:wP108	En02	19:3308323:G:A:R:wP108	19	3308323	19:3308323:G:A	108	0.820730238633037	0.847445479235599	0.0267152406025621	0.0269371367418029	0.012589648477443	>5	7.23469	7.11224	-0.12245
GM12878	En02^19:33839785:T:A:R:wP76	En02	19:33839785:T:A:R:wP76	19	33839785	19:33839785:T:A	76	0.473879075008758	0.307749629029398	-0.166129445979361	0.128425568937509	NA	<1	18.7551	18.7551	0
GM12878	En02^19:33839798:G:A:R:wP89	En02	19:33839798:G:A:R:wP89	19	33839798	19:33839798:G:A	89	0.473879075008758	0.629595265700182	0.155716190691423	0.106317706909592	NA	>1	18.7551	18.7551	0
GM12878	En02^19:33884544:G:A:R:wP102	En02	19:33884544:G:A:R:wP102	19	33884544	19:33884544:G:A	102	-0.99626670568774	0.203329232690172	1.19959593837791	0.910347647673046	NA	>5	24.0102	18.4082	-5.602
GM12878	En02^19:34168903:A:G:R:wP106	En02	19:34168903:A:G:R:wP106	19	34168903	19:34168903:A:G	106	-0.58132197223813	-0.490485663797723	0.0908363084404073	0.147377073850485	NA	>5	12.6633	15.3776	2.7143
GM12878	En02^19:34254922:C:T:R:wP84	En02	19:34254922:C:T:R:wP84	19	34254922	19:34254922:C:T	84	0.526093698173167	0.133540946497283	-0.392552751675884	0.348559752663722	NA	>5	9.89796	9.89796	0
GM12878	En02^19:34254948:G:A:R:wP110	En02	19:34254948:G:A:R:wP110	19	34254948	19:34254948:G:A	110	0.526093698173167	-0.0161866983498443	-0.542280396523011	0.495499781041919	NA	<1	9.89796	11.6735	1.77554
GM12878	En02^19:34258952:A:G:R:wP89	En02	19:34258952:A:G:R:wP89	19	34258952	19:34258952:A:G	89	0.0464866890830762	-0.504628742436509	-0.551115431519585	0.220047649543405	NA	>5	29.4796	29.4796	0
GM12878	En02^19:34310971:G:C:R:wP90	En02	19:34310971:G:C:R:wP90	19	34310971	19:34310971:G:C	90	3.47757788399311	2.55115714485818	-0.92642073913493	2.02379657504345	0.930769438333429	<1	7.02041	7.02041	0
GM12878	En02^19:34412269:T:G:R:wP93	En02	19:34412269:T:G:R:wP93	19	34412269	19:34412269:T:G	93	-1.39729895389799	-0.0764385724677834	1.32086038143021	0.564934188647992	NA	<1	22.6429	19.3673	-3.2756
GM12878	En02^19:34664476:C:T:R:wP99	En02	19:34664476:C:T:R:wP99	19	34664476	19:34664476:C:T	99	-0.496840139090035	0.342989807336524	0.839829946426558	1.23188660414995	NA	>5	NA	NA	NA
GM12878	En02^19:34850122:C:A:R:wP109	En02	19:34850122:C:A:R:wP109	19	34850122	19:34850122:C:A	109	1.95293833919525	2.25973071607718	0.306792376881937	0.226394938063825	0.112030025038812	<1	11.0918	14.3673	3.2755
GM12878	En02^19:3545955:G:A:R:wP91	En02	19:3545955:G:A:R:wP91	19	3545955	19:3545955:G:A	91	1.55923395617513	0.436333225489937	-1.1229007306852	0.494818024142756	NA	<1	NA	NA	NA
GM12878	En02^19:35532254:G:A:R:wP85	En02	19:35532254:G:A:R:wP85	19	35532254	19:35532254:G:A	85	-0.588425886900855	0.186353874208801	0.774779761109657	0.924585506452261	NA	>5	NA	NA	NA
GM12878	En02^19:3591568:G:C:R:wP112	En02	19:3591568:G:C:R:wP112	19	3591568	19:3591568:G:C	112	-0.0772136298246623	-1.52876127818915	-1.45154764836449	0.740062312358038	NA	>5	5	5	0
GM12878	En02^19:35986541:A:G:R:wP118	En02	19:35986541:A:G:R:wP118	19	35986541	19:35986541:A:G	118	1.08463489200706	0.260053495534436	-0.824581396472619	0.608672024368132	NA	>1	16.4082	16.4082	0
GM12878	En02^19:36319781:G:A:R:wP116	En02	19:36319781:G:A:R:wP116	19	36319781	19:36319781:G:A	116	-1.0473981482546	-0.806786718344031	0.240611429910566	0.72210566394195	NA	<1	30.4592	30.4592	0
GM12878	En02^19:36370883:G:C:R:wP97	En02	19:36370883:G:C:R:wP97	19	36370883	19:36370883:G:C	97	0.15932422374517	0.167279963325705	0.00795573958053453	0.309582890416098	NA	>5	30.7143	28.2551	-2.4592
GM12878	En02^19:36370907:C:T:R:wP121	En02	19:36370907:C:T:R:wP121	19	36370907	19:36370907:C:T	121	0.15932422374517	NA	NA	0	NA	>1	30.7143	30.7143	0
GM12878	En02^19:36373307:T:C:R:wP117	En02	19:36373307:T:C:R:wP117	19	36373307	19:36373307:T:C	117	-1.33243838828558	0.389321703353713	1.72176009163929	0.735940128295837	NA	>1	6.22449	6.22449	0
GM12878	En02^19:36422404:A:C:R:wP96	En02	19:36422404:A:C:R:wP96	19	36422404	19:36422404:A:C	96	4.95055765646682	5.0137850536881	0.0632273972212802	0.325161803372619	0.161051042425915	<1	5.29592	5.06122	-0.2347
GM12878	En02^19:36464565:C:G:R:wP116	En02	19:36464565:C:G:R:wP116	19	36464565	19:36464565:C:G	116	-0.11885207087562	0.28441843110518	0.4032705019808	0.130326599291738	NA	<1	20.1327	20.1327	0
GM12878	En02^19:38473057:A:G:R:wP106	En02	19:38473057:A:G:R:wP106	19	38473057	19:38473057:A:G	106	-0.217552866109396	-0.0222856818586084	0.195267184250787	0.044771857750764	NA	<1	21.7143	24.4286	2.7143
GM12878	En02^19:38643774:G:A:R:wP112	En02	19:38643774:G:A:R:wP112	19	38643774	19:38643774:G:A	112	-0.459377591925622	-0.162411845191393	0.296965746734229	0.514699714590019	NA	>1	12.3061	12.3061	0
GM12878	En02^19:38893856:G:C:R:wP118	En02	19:38893856:G:C:R:wP118	19	38893856	19:38893856:G:C	118	1.82362256070985	2.20219075407995	0.378568193370107	0.363112918161814	0.18086940599449	>5	NA	NA	NA
GM12878	En02^19:39437013:C:T:R:wP93	En02	19:39437013:C:T:R:wP93	19	39437013	19:39437013:C:T	93	0.487735950593951	0.245231870046115	-0.242504080547837	0.398289948699905	NA	<1	7.35714	6.16327	-1.19387
GM12878	En02^19:39437035:G:A:R:wP115	En02	19:39437035:G:A:R:wP115	19	39437035	19:39437035:G:A	115	0.487735950593951	-0.172137555212939	-0.659873505806891	1.16798893314089	NA	>1	7.35714	7.35714	0
GM12878	En02^19:3985400:C:T:R:wP124	En02	19:3985400:C:T:R:wP124	19	3985400	19:3985400:C:T	124	1.9778050822621	NA	NA	0	NA	<1	10.5816	10.5816	0
GM12878	En02^19:40138733:C:T:R:wP83	En02	19:40138733:C:T:R:wP83	19	40138733	19:40138733:C:T	83	NA	-0.567395286262934	NA	0	NA	>1	15.3673	15.3673	0
GM12878	En02^19:40626972:G:A:R:wP89	En02	19:40626972:G:A:R:wP89	19	40626972	19:40626972:G:A	89	0.0929970315008518	-0.325497186547169	-0.418494218048021	0.382273213257363	NA	>5	25.3878	25.3878	0
GM12878	En02^19:40626992:G:C:R:wP109	En02	19:40626992:G:C:R:wP109	19	40626992	19:40626992:G:C	109	0.0929970315008518	1.17416706753256	1.0811700360317	0.199768570615475	NA	<1	25.3878	20.6122	-4.7756
GM12878	En02^19:40724255:G:A:R:wP89	En02	19:40724255:G:A:R:wP89	19	40724255	19:40724255:G:A	89	2.17699730303756	2.42264471295146	0.245647409913897	0.0370937675221962	0.0175015851869632	<1	22.949	22.949	0
GM12878	En02^19:41795940:G:A:R:wP118	En02	19:41795940:G:A:R:wP118	19	41795940	19:41795940:G:A	118	-0.310530308356927	NA	NA	0	NA	>5	22.3367	22.3367	0
GM12878	En02^19:42069900:A:G:R:wP88	En02	19:42069900:A:G:R:wP88	19	42069900	19:42069900:A:G	88	0.305222740227943	0.0389415780953935	-0.266281162132549	0.0492821817789952	NA	>5	NA	NA	NA
GM12878	En02^19:42095081:G:C:R:wP120	En02	19:42095081:G:C:R:wP120	19	42095081	19:42095081:G:C	120	1.13484965799112	0.451978301348546	-0.68287135664257	0	NA	>5	26.9286	26.9286	0
GM12878	En02^19:42123517:C:T:R:wP117	En02	19:42123517:C:T:R:wP117	19	42123517	19:42123517:C:T	117	0.487993547182238	-0.346664273282465	-0.834657820464703	0.353547118746315	NA	>5	26.6224	26.6224	0
GM12878	En02^19:42200301:C:T:R:wP87	En02	19:42200301:C:T:R:wP87	19	42200301	19:42200301:C:T	87	-0.309933946526534	0.24881246313345	0.558746409659984	0.273749990264111	NA	>5	6.12245	6.12245	0
GM12878	En02^19:42317651:A:C:R:wP80	En02	19:42317651:A:C:R:wP80	19	42317651	19:42317651:A:C	80	-0.241294341756769	0.256370545836733	0.497664887593502	0.152955496184491	NA	>5	23.1837	23.1837	0
GM12878	En02^19:4233564:C:T:R:wP105	En02	19:4233564:C:T:R:wP105	19	4233564	19:4233564:C:T	105	0.198303468794753	-0.2319011856858	-0.430204654480553	1.96770216702927	NA	>1	4.86735	0	-4.86735
GM12878	En02^19:4233570:A:C:R:wP111	En02	19:4233570:A:C:R:wP111	19	4233570	19:4233570:A:C	111	0.198303468794753	0.73306860816563	0.534765139370878	0.441918817508961	NA	>5	4.86735	7.78571	2.91836
GM12878	En02^19:42462977:C:A:R:wP101	En02	19:42462977:C:A:R:wP101	19	42462977	19:42462977:C:A	101	0.124766709652766	-0.269648710648492	-0.394415420301258	0.245752004006648	NA	>1	7.66327	10.2143	2.55103
GM12878	En02^19:42527921:G:A:R:wP101	En02	19:42527921:G:A:R:wP101	19	42527921	19:42527921:G:A	101	0.789916059220675	1.07022026813269	0.280304208912019	0.156967827176945	NA	<1	10.1633	10.6939	0.5306
GM12878	En02^19:42528077:G:C:R:wP103	En02	19:42528077:G:C:R:wP103	19	42528077	19:42528077:G:C	103	0.282311380659072	0.099915664870456	-0.182395715788616	0.119128561144727	NA	<1	7.83673	0	-7.83673
GM12878	En02^19:42708039:T:C:R:wP103	En02	19:42708039:T:C:R:wP103	19	42708039	19:42708039:T:C	103	0.763981932166222	0.765921405456676	0.00193947329045385	0.128464729273695	NA	<1	5.46939	4.94898	-0.52041
GM12878	En02^19:43053009:C:G:R:wP107	En02	19:43053009:C:G:R:wP107	19	43053009	19:43053009:C:G	107	0.842972621195625	0.301820326858866	-0.541152294336759	0.435963844291032	NA	>5	NA	NA	NA
GM12878	En02^19:43106180:G:A:R:wP109	En02	19:43106180:G:A:R:wP109	19	43106180	19:43106180:G:A	109	-0.492985982054184	0.760666089215488	1.25365207126967	0.855532209077223	NA	>5	27.2959	23.3061	-3.9898
GM12878	En02^19:45300019:T:C:R:wP105	En02	19:45300019:T:C:R:wP105	19	45300019	19:45300019:T:C	105	0.148719161293384	0.375692192787784	0.2269730314944	0.0248553662270157	NA	>5	4.60204	9	4.39796
GM12878	En02^19:45563040:G:A:R:wP115	En02	19:45563040:G:A:R:wP115	19	45563040	19:45563040:G:A	115	0.771093020238301	-0.228806350956675	-0.999899371194976	0.912052475087957	NA	>1	NA	NA	NA
GM12878	En02^19:45947771:G:T:R:wP93	En02	19:45947771:G:T:R:wP93	19	45947771	19:45947771:G:T	93	2.90795839851351	2.48177865677029	-0.426179741743217	0.391622239778748	0.194913425387262	>1	5.71429	6.5	0.78571
GM12878	En02^19:4633379:A:C:R:wP102	En02	19:4633379:A:C:R:wP102	19	4633379	19:4633379:A:C	102	0.35583285099974	0.638193433292861	0.282360582293121	0.0413645441162376	NA	>1	7.61224	5.42857	-2.18367
GM12878	En02^19:46436065:T:C:R:wP122	En02	19:46436065:T:C:R:wP122	19	46436065	19:46436065:T:C	122	-0.394189483518806	-0.9921179699676	-0.597928486448794	0	NA	>5	21.9082	21.9082	0
GM12878	En02^19:46456017:C:A:R:wP119	En02	19:46456017:C:A:R:wP119	19	46456017	19:46456017:C:A	119	0.112200352525882	0.584049872274662	0.47184951974878	0.740044147628157	NA	>1	29.4082	29.4082	0
GM12878	En02^19:46583953:G:T:R:wP106	En02	19:46583953:G:T:R:wP106	19	46583953	19:46583953:G:T	106	0.624097608859409	-1.28456606833217	-1.90866367719158	0	NA	>1	11.4082	8.11224	-3.29596
GM12878	En02^19:46721643:G:A:R:wP125	En02	19:46721643:G:A:R:wP125	19	46721643	19:46721643:G:A	125	-1.06540779583978	0.077129921266485	1.14253771710626	0.50129846642564	NA	>5	31.0714	31.0714	0
GM12878	En02^19:46725333:T:C:R:wP85	En02	19:46725333:T:C:R:wP85	19	46725333	19:46725333:T:C	85	0.873216593988409	NA	NA	0	NA	>5	15.2959	15.2959	0
GM12878	En02^19:46725499:G:C:R:wP84	En02	19:46725499:G:C:R:wP84	19	46725499	19:46725499:G:C	84	0.0685448855909183	0.834090217616934	0.765545332026016	0.379127187010336	NA	>5	10.0816	10.0816	0
GM12878	En02^19:46725500:C:T:R:wP85	En02	19:46725500:C:T:R:wP85	19	46725500	19:46725500:C:T	85	0.0685448855909183	0.562507482923801	0.493962597332882	0.0672008305426376	NA	<1	10.0816	10.0816	0
GM12878	En02^19:46725501:C:G:R:wP86	En02	19:46725501:C:G:R:wP86	19	46725501	19:46725501:C:G	86	0.0685448855909183	-0.840386808687576	-0.908931694278494	0.69497635202138	NA	>5	10.0816	10.0816	0
GM12878	En02^19:46725506:G:A:R:wP91	En02	19:46725506:G:A:R:wP91	19	46725506	19:46725506:G:A	91	0.0685448855909183	0.922687258076522	0.854142372485604	0.391241386481067	NA	>1	10.0816	9	-1.0816
GM12878	En02^19:46991374:C:T:R:wP90	En02	19:46991374:C:T:R:wP90	19	46991374	19:46991374:C:T	90	-0.123915157262223	-0.602354811960385	-0.478439654698162	0.314640954286979	NA	<1	NA	NA	NA
GM12878	En02^19:47232118:G:A:R:wP77	En02	19:47232118:G:A:R:wP77	19	47232118	19:47232118:G:A	77	0.63777168874151	1.04335071056316	0.405579021821652	0.534365386363815	0.26468841984777	>1	10.7551	10.7551	0
GM12878	En02^19:47365142:G:T:R:wP115	En02	19:47365142:G:T:R:wP115	19	47365142	19:47365142:G:T	115	0.497733248087147	-0.14323960202666	-0.640972850113807	0.763384289227607	NA	>5	4.68367	4.68367	0
GM12878	En02^19:4769740:C:A:R:wP87	En02	19:4769740:C:A:R:wP87	19	4769740	19:4769740:C:A	87	-0.618166326839392	-0.560841060402111	0.0573252664372806	0.144551103565756	NA	>5	26.9184	26.9184	0
GM12878	En02^19:4769755:G:C:R:wP102	En02	19:4769755:G:C:R:wP102	19	4769755	19:4769755:G:C	102	-0.618166326839392	-0.861464838547015	-0.243298511707624	0.125113968543504	NA	>1	26.9184	19.1327	-7.7857
GM12878	En02^19:47940193:A:G:R:wP112	En02	19:47940193:A:G:R:wP112	19	47940193	19:47940193:A:G	112	-0.0485720479198135	-0.171556263707468	-0.122984215787654	0.154165317930222	NA	>5	6.65306	6.65306	0
GM12878	En02^19:47953937:G:A:R:wP101	En02	19:47953937:G:A:R:wP101	19	47953937	19:47953937:G:A	101	-0.556100570999645	0.928564349786779	1.48466492078642	1.72504826264062	NA	>5	16.3878	17.3469	0.959100000000003
GM12878	En02^19:4804003:C:T:R:wP113	En02	19:4804003:C:T:R:wP113	19	4804003	19:4804003:C:T	113	-0.591033996751688	0.27714864099488	0.868182637746568	0.673928191809927	NA	>1	6.42857	6.42857	0
GM12878	En02^19:4804004:G:A:R:wP114	En02	19:4804004:G:A:R:wP114	19	4804004	19:4804004:G:A	114	-0.591033996751688	0.271096390067329	0.862130386819016	0.656172452680771	NA	>5	6.42857	6.42857	0
GM12878	En02^19:48102220:C:T:R:wP99	En02	19:48102220:C:T:R:wP99	19	48102220	19:48102220:C:T	99	0.723077630596983	0.365389582219425	-0.357688048377558	0.424480961183325	NA	<1	11.8673	5.28571	-6.58159
GM12878	En02^19:48282154:G:C:R:wP105	En02	19:48282154:G:C:R:wP105	19	48282154	19:48282154:G:C	105	0.642980401531281	0.568297652417856	-0.0746827491134244	0.159799135290712	NA	>1	7.86735	10.3265	2.45915
GM12878	En02^19:48282172:T:A:R:wP123	En02	19:48282172:T:A:R:wP123	19	48282172	19:48282172:T:A	123	0.642980401531281	0.529282793289225	-0.113697608242056	0.0141418588370744	NA	>1	7.86735	7.86735	0
GM12878	En02^19:48282172:T:C:R:wP123	En02	19:48282172:T:C:R:wP123	19	48282172	19:48282172:T:C	123	0.642980401531281	-0.0598755849822054	-0.702855986513486	0.565958501976228	NA	>1	7.86735	7.86735	0
GM12878	En02^19:49376901:C:G:R:wP99	En02	19:49376901:C:G:R:wP99	19	49376901	19:49376901:C:G	99	1.24329833364544	0.0723495988772457	-1.17094873476819	0.330932573977304	NA	<1	4.83673	5.29592	0.45919
GM12878	En02^19:50489748:G:A:R:wP81	En02	19:50489748:G:A:R:wP81	19	50489748	19:50489748:G:A	81	0.118893745427236	-0.0737916886858862	-0.192685434113123	0.0213728809610905	NA	<1	14.7449	14.7449	0
GM12878	En02^19:50490490:C:T:R:wP100	En02	19:50490490:C:T:R:wP100	19	50490490	19:50490490:C:T	100	0.299832073259437	-0.250518354447548	-0.550350427706985	0.872499169681612	NA	>5	6.63265	22.3163	15.68365
GM12878	En02^19:50490490:C:T:R:wP93	En02	19:50490490:C:T:R:wP93	19	50490490	19:50490490:C:T	93	-0.157429625182507	-0.132799831978749	0.0246297932037584	0.138575754418869	NA	>5	6.63265	22.3163	15.68365
GM12878	En02^19:50490505:T:C:R:wP108	En02	19:50490505:T:C:R:wP108	19	50490505	19:50490505:T:C	108	-0.157429625182507	0.24715432899665	0.404583954179157	0.573286026948483	NA	<1	23.5102	19.8469	-3.6633
GM12878	En02^19:50490522:C:T:R:wP125	En02	19:50490522:C:T:R:wP125	19	50490522	19:50490522:C:T	125	-0.157429625182507	-0.237932220161677	-0.08050259497917	0.0440262306764881	NA	>5	23.5102	23.5102	0
GM12878	En02^19:50490522:C:T:R:wP125	En02	19:50490522:C:T:R:wP125	19	50490522	19:50490522:C:T	125	-0.157429625182507	-0.237932220161677	-0.08050259497917	0.0440262306764881	NA	>5	27.602	27.602	0
GM12878	En02^19:50490522:C:T:R:wP75	En02	19:50490522:C:T:R:wP75	19	50490522	19:50490522:C:T	75	0.395876690865186	0.386638161280574	-0.00923852958461219	0.0199547618718127	NA	>5	23.5102	23.5102	0
GM12878	En02^19:50490522:C:T:R:wP75	En02	19:50490522:C:T:R:wP75	19	50490522	19:50490522:C:T	75	0.395876690865186	0.386638161280574	-0.00923852958461219	0.0199547618718127	NA	>5	27.602	27.602	0
GM12878	En02^19:50490539:C:T:R:wP92	En02	19:50490539:C:T:R:wP92	19	50490539	19:50490539:C:T	92	0.395876690865186	-0.0926026675983664	-0.488479358463552	0.368983198179776	NA	>5	27.602	26.7347	-0.8673
GM12878	En02^19:50490570:A:G:R:wP123	En02	19:50490570:A:G:R:wP123	19	50490570	19:50490570:A:G	123	0.395876690865186	0.733067962449154	0.337191271583969	0.120760746272987	NA	>5	27.602	27.602	0
GM12878	En02^19:50490580:T:C:R:wP76	En02	19:50490580:T:C:R:wP76	19	50490580	19:50490580:T:C	76	0.201126787198267	-0.370645488720004	-0.571772275918271	0.3640512124149	NA	>5	18.3673	18.3673	0
GM12878	En02^19:50490681:C:T:R:wP121	En02	19:50490681:C:T:R:wP121	19	50490681	19:50490681:C:T	121	0.487910149522594	-0.748582722402659	-1.23649287192525	0.378612809443003	NA	>1	19.7347	19.7347	0
GM12878	En02^19:50490768:C:A:R:wP99	En02	19:50490768:C:A:R:wP99	19	50490768	19:50490768:C:A	99	NA	NA	NA	0	NA	>5	9.0102	0	-9.0102
GM12878	En02^19:507560:G:A:R:wP102	En02	19:507560:G:A:R:wP102	19	507560	19:507560:G:A	102	3.31098423204528	NA	NA	0	NA	>1	7.42857	0	-7.42857
GM12878	En02^19:50773035:A:G:R:wP80	En02	19:50773035:A:G:R:wP80	19	50773035	19:50773035:A:G	80	-0.315635393399702	-0.0527737531855792	0.262861640214122	0.111627271775891	NA	>1	9.11224	9.11224	0
GM12878	En02^19:50927117:C:A:R:wP105	En02	19:50927117:C:A:R:wP105	19	50927117	19:50927117:C:A	105	0.159847503975327	0.211556391127763	0.0517088871524361	0.073510008944815	NA	>1	20.449	13.551	-6.898
GM12878	En02^19:510885:A:G:R:wP123	En02	19:510885:A:G:R:wP123	19	510885	19:510885:A:G	123	0.890000335403124	0.863094659296865	-0.0269056761062588	0.0765637325454543	0.0364916331396479	>5	13.3265	13.3265	0
GM12878	En02^19:51186796:A:G:R:wP76	En02	19:51186796:A:G:R:wP76	19	51186796	19:51186796:A:G	76	-0.0958891681188167	2.2604912035433	2.35638037166212	0.751428982387536	0.369541616703475	<1	6.38776	6.38776	0
GM12878	En02^19:51186844:T:C:R:wP124	En02	19:51186844:T:C:R:wP124	19	51186844	19:51186844:T:C	124	-0.0958891681188167	0.452927682545863	0.54881685066468	0.578717614044559	NA	>5	6.38776	6.38776	0
GM12878	En02^19:51198603:C:A:R:wP117	En02	19:51198603:C:A:R:wP117	19	51198603	19:51198603:C:A	117	NA	NA	NA	0	NA	<1	30.7143	30.7143	0
GM12878	En02^19:51845371:T:G:R:wP95	En02	19:51845371:T:G:R:wP95	19	51845371	19:51845371:T:G	95	-3.88910100639791	NA	NA	0	NA	>5	19.0714	17.6633	-1.4081
GM12878	En02^19:51976345:T:C:R:wP76	En02	19:51976345:T:C:R:wP76	19	51976345	19:51976345:T:C	76	1.25828200640672	0.815946464463884	-0.442335541942835	0.206765801191497	NA	>5	8.17347	8.17347	0
GM12878	En02^19:51976361:T:A:R:wP92	En02	19:51976361:T:A:R:wP92	19	51976361	19:51976361:T:A	92	1.25828200640672	0.326522081706636	-0.931759924700083	0.624682007294009	NA	<1	8.17347	0	-8.17347
GM12878	En02^19:51984054:T:A:R:wP89	En02	19:51984054:T:A:R:wP89	19	51984054	19:51984054:T:A	89	NA	0.490557622563962	NA	0	NA	>5	20.5918	20.5918	0
GM12878	En02^19:51984086:T:C:R:wP121	En02	19:51984086:T:C:R:wP121	19	51984086	19:51984086:T:C	121	NA	-0.00395571688923202	NA	0	NA	<1	20.5918	20.5918	0
GM12878	En02^19:52056644:G:T:R:wP116	En02	19:52056644:G:T:R:wP116	19	52056644	19:52056644:G:T	116	-0.339435891719413	-0.131541654615863	0.20789423710355	0.0378622689032695	NA	>5	32.0612	32.0612	0
GM12878	En02^19:52056644:G:T:R:wP91	En02	19:52056644:G:T:R:wP91	19	52056644	19:52056644:G:T	91	NA	0.0576808126740298	NA	0	NA	>5	32.0612	32.0612	0
GM12878	En02^19:52773039:C:T:R:wP83	En02	19:52773039:C:T:R:wP83	19	52773039	19:52773039:C:T	83	0.578923049660542	0.392928760675646	-0.185994288984896	0.231394606367679	NA	>5	4.64286	4.64286	0
GM12878	En02^19:52773078:T:C:R:wP122	En02	19:52773078:T:C:R:wP122	19	52773078	19:52773078:T:C	122	0.578923049660542	0.475855569296186	-0.103067480364356	0.0326158226085813	NA	>5	4.64286	4.64286	0
GM12878	En02^19:52773081:G:C:R:wP125	En02	19:52773081:G:C:R:wP125	19	52773081	19:52773081:G:C	125	0.578923049660542	0.644340316842712	0.0654172671821699	0.040029059209249	NA	>5	4.64286	4.64286	0
GM12878	En02^19:53023490:G:A:R:wP81	En02	19:53023490:G:A:R:wP81	19	53023490	19:53023490:G:A	81	-0.0925268293999785	NA	NA	0	NA	<1	13.6633	13.6633	0
GM12878	En02^19:5309168:G:A:R:wP85	En02	19:5309168:G:A:R:wP85	19	5309168	19:5309168:G:A	85	0.935252289410291	0.807918435265369	-0.127333854144922	0.0292263251951709	NA	>1	6.20408	6.20408	0
GM12878	En02^19:5309185:T:C:R:wP102	En02	19:5309185:T:C:R:wP102	19	5309185	19:5309185:T:C	102	0.935252289410291	0.987344378287758	0.052092088877467	0.178261482556215	NA	>5	6.20408	0	-6.20408
GM12878	En02^19:53426527:G:A:R:wP84	En02	19:53426527:G:A:R:wP84	19	53426527	19:53426527:G:A	84	0.767793203811684	0.201111159409575	-0.56668204440211	0.909292332976909	NA	<1	NA	NA	NA
GM12878	En02^19:53681442:G:C:R:wP114	En02	19:53681442:G:C:R:wP114	19	53681442	19:53681442:G:C	114	-2.47247282726342	0.0358035837037876	2.5082764109672	0	NA	>5	24.1327	24.1327	0
GM12878	En02^19:54406852:C:T:R:wP95	En02	19:54406852:C:T:R:wP95	19	54406852	19:54406852:C:T	95	0.138620097680842	-0.938478748235573	-1.07709884591641	0.534322752229444	NA	<1	8.0102	0	-8.0102
GM12878	En02^19:54990080:T:C:R:wP77	En02	19:54990080:T:C:R:wP77	19	54990080	19:54990080:T:C	77	0.247750489542838	0.171500960881556	-0.0762495286612823	0.107280344279154	NA	>5	15.3776	15.3776	0
GM12878	En02^19:55028894:A:G:R:wP113	En02	19:55028894:A:G:R:wP113	19	55028894	19:55028894:A:G	113	0.250340929963338	-0.607947849174267	-0.858288779137605	0.341866762966597	NA	>1	28.0612	28.0612	0
GM12878	En02^19:55728496:C:A:R:wP85	En02	19:55728496:C:A:R:wP85	19	55728496	19:55728496:C:A	85	-0.682742528760236	0.578323614761926	1.26106614352216	0.406210369139576	NA	<1	31.6837	31.6837	0
GM12878	En02^19:5578443:G:A:R:wP94	En02	19:5578443:G:A:R:wP94	19	5578443	19:5578443:G:A	94	0.999381715675155	1.09749263794332	0.0981109222681633	0.0281297543116739	0.0131179717224913	>5	NA	NA	NA
GM12878	En02^19:55948894:C:T:R:wP93	En02	19:55948894:C:T:R:wP93	19	55948894	19:55948894:C:T	93	-0.280163056111321	0.542381106426787	0.822544162538108	0.696721995808141	NA	<1	26.6224	25.4286	-1.1938
GM12878	En02^19:56527313:C:T:R:wP85	En02	19:56527313:C:T:R:wP85	19	56527313	19:56527313:C:T	85	0.2643366731281	-0.0412610988436986	-0.305597771971799	0.228874400747279	NA	>5	28.8469	28.8469	0
GM12878	En02^19:56527345:C:T:R:wP117	En02	19:56527345:C:T:R:wP117	19	56527345	19:56527345:C:T	117	0.2643366731281	-0.014140312209861	-0.278476985337961	0.256189151206217	NA	>5	28.8469	28.8469	0
GM12878	En02^19:56531974:G:T:R:wP114	En02	19:56531974:G:T:R:wP114	19	56531974	19:56531974:G:T	114	0.12332398597696	-1.25398519097428	-1.37730917695124	0.669477434111588	NA	>5	20.551	20.551	0
GM12878	En02^19:56678734:G:A:R:wP85	En02	19:56678734:G:A:R:wP85	19	56678734	19:56678734:G:A	85	0.827729770193843	0.356992870921676	-0.470736899272167	0.0778290118883934	NA	<1	23.9388	23.9388	0
GM12878	En02^19:57149461:G:A:R:wP95	En02	19:57149461:G:A:R:wP95	19	57149461	19:57149461:G:A	95	-1.32240808265536	-0.404113599109737	0.918294483545625	0.645636888113257	NA	>5	15.8265	10.0612	-5.7653
GM12878	En02^19:57217458:A:T:R:wP83	En02	19:57217458:A:T:R:wP83	19	57217458	19:57217458:A:T	83	NA	-1.21098293210996	NA	0	NA	<1	8.41837	8.41837	0
GM12878	En02^19:57217460:T:C:R:wP85	En02	19:57217460:T:C:R:wP85	19	57217460	19:57217460:T:C	85	NA	NA	NA	0	NA	>1	8.41837	8.41837	0
GM12878	En02^19:57217477:G:T:R:wP102	En02	19:57217477:G:T:R:wP102	19	57217477	19:57217477:G:T	102	NA	-1.50693437838095	NA	0	NA	>5	8.41837	25.3061	16.88773
GM12878	En02^19:57217477:G:T:R:wP85	En02	19:57217477:G:T:R:wP85	19	57217477	19:57217477:G:T	85	NA	0.445409377330417	NA	0	NA	>5	8.41837	25.3061	16.88773
GM12878	En02^19:57217485:G:T:R:wP110	En02	19:57217485:G:T:R:wP110	19	57217485	19:57217485:G:T	110	NA	-0.179295191029516	NA	0	NA	>5	25.3061	28.5816	3.2755
GM12878	En02^19:57217485:G:T:R:wP93	En02	19:57217485:G:T:R:wP93	19	57217485	19:57217485:G:T	93	NA	NA	NA	0	NA	>5	25.3061	28.5816	3.2755
GM12878	En02^19:57229818:G:A:R:wP121	En02	19:57229818:G:A:R:wP121	19	57229818	19:57229818:G:A	121	NA	-0.937049450069139	NA	0	NA	>5	23.2245	23.2245	0
GM12878	En02^19:57233288:A:C:R:wP90	En02	19:57233288:A:C:R:wP90	19	57233288	19:57233288:A:C	90	-0.296305418433712	0.225081678755008	0.52138709718872	0	NA	>5	25.0612	25.0612	0
GM12878	En02^19:57233313:C:T:R:wP115	En02	19:57233313:C:T:R:wP115	19	57233313	19:57233313:C:T	115	-0.296305418433712	-2.87859150226477	-2.58228608383106	0	NA	<1	25.0612	25.0612	0
GM12878	En02^19:572628:A:G:R:wP76	En02	19:572628:A:G:R:wP76	19	572628	19:572628:A:G	76	1.37380691339382	1.61834284354891	0.24453593015509	0.261699552413444	0.129611817345488	>1	13.3571	13.3571	0
GM12878	En02^19:572629:G:A:R:wP77	En02	19:572629:G:A:R:wP77	19	572629	19:572629:G:A	77	1.37380691339382	1.35292399078918	-0.0208829226046414	0.0132988960944345	0.00591317800872398	<1	13.3571	13.3571	0
GM12878	En02^19:57580698:T:G:R:wP76	En02	19:57580698:T:G:R:wP76	19	57580698	19:57580698:T:G	76	-0.265061627698871	0.290897329741867	0.555958957440738	0.331931742012892	NA	>5	0	4.87755	4.87755
GM12878	En02^19:57580717:G:A:R:wP95	En02	19:57580717:G:A:R:wP95	19	57580717	19:57580717:G:A	95	-0.265061627698871	-0.864160889527355	-0.599099261828485	0.386004276894097	NA	>5	NA	NA	NA
GM12878	En02^19:57635439:G:C:R:wP92	En02	19:57635439:G:C:R:wP92	19	57635439	19:57635439:G:C	92	1.06660118888611	0.761738513963568	-0.30486267492254	0.531606533662385	NA	>1	10.0714	10.9592	0.887799999999999
GM12878	En02^19:58439159:C:G:R:wP107	En02	19:58439159:C:G:R:wP107	19	58439159	19:58439159:C:G	107	-0.441748734367951	-0.104819688225038	0.336929046142912	0.0332445356552495	NA	>1	19.7959	14.6837	-5.1122
GM12878	En02^19:58439172:G:A:R:wP120	En02	19:58439172:G:A:R:wP120	19	58439172	19:58439172:G:A	120	-0.441748734367951	-0.231270652795444	0.210478081572507	0.115211527863125	NA	<1	19.7959	19.7959	0
GM12878	En02^19:59011018:T:G:R:wP85	En02	19:59011018:T:G:R:wP85	19	59011018	19:59011018:T:G	85	-0.478444324251041	-0.208001525906492	0.270442798344548	0.0112915976278187	NA	<1	14.5408	14.5408	0
GM12878	En02^19:591698:T:G:R:wP119	En02	19:591698:T:G:R:wP119	19	591698	19:591698:T:G	119	NA	1.40813367916076	NA	0	NA	>5	28.7449	28.7449	0
GM12878	En02^19:6045345:C:T:R:wP77	En02	19:6045345:C:T:R:wP77	19	6045345	19:6045345:C:T	77	-1.04614143755139	-0.722054368576041	0.324087068975349	0.263184632794206	NA	>5	13.1327	13.1327	0
GM12878	En02^19:6045368:C:T:R:wP100	En02	19:6045368:C:T:R:wP100	19	6045368	19:6045368:C:T	100	-1.04614143755139	-0.775836930029234	0.270304507522156	0.0576042693095917	NA	>5	13.1327	7.53061	-5.60209
GM12878	En02^19:6199667:G:A:R:wP122	En02	19:6199667:G:A:R:wP122	19	6199667	19:6199667:G:A	122	6.56020962434531	6.48378929006196	-0.0764203342833483	0.568496556420287	0.281168003056665	>1	4.37755	4.37755	0
GM12878	En02^19:6218624:G:A:R:wP125	En02	19:6218624:G:A:R:wP125	19	6218624	19:6218624:G:A	125	1.12137815858851	1.57745814634836	0.456079987759845	0.3884714069842	0.193508805152356	>5	5.58163	5.58163	0
GM12878	En02^19:6531140:G:C:R:wP97	En02	19:6531140:G:C:R:wP97	19	6531140	19:6531140:G:C	97	NA	NA	NA	0	NA	<1	6.85714	4.39796	-2.45918
GM12878	En02^19:6564601:T:G:R:wP78	En02	19:6564601:T:G:R:wP78	19	6564601	19:6564601:T:G	78	1.04161580272429	0.295786056637583	-0.745829746086704	0.286477618098023	NA	<1	24.2245	24.2245	0
GM12878	En02^19:7113444:T:C:R:wP88	En02	19:7113444:T:C:R:wP88	19	7113444	19:7113444:T:C	88	-2.35352693892058	-0.826978496044393	1.52654844287619	0.0886476662367573	NA	>5	24.1327	24.1327	0
GM12878	En02^19:7113475:T:C:R:wP119	En02	19:7113475:T:C:R:wP119	19	7113475	19:7113475:T:C	119	-2.35352693892058	-0.270436668193454	2.08309027072713	0.699083572436085	NA	>5	24.1327	24.1327	0
GM12878	En02^19:740417:A:G:R:wP113	En02	19:740417:A:G:R:wP113	19	740417	19:740417:A:G	113	0.0488194551675699	0.50659984170471	0.45778038653714	0.786156127099301	NA	<1	NA	NA	NA
GM12878	En02^19:7451204:T:A:R:wP99	En02	19:7451204:T:A:R:wP99	19	7451204	19:7451204:T:A	99	0.59362265829065	0.307628735611875	-0.285993922678775	0.0725919356628086	NA	>5	NA	NA	NA
GM12878	En02^19:752828:C:T:R:wP90	En02	19:752828:C:T:R:wP90	19	752828	19:752828:C:T	90	-0.692213899072508	0.21687067165339	0.909084570725898	0.923202348652356	NA	<1	NA	NA	NA
GM12878	En02^19:7848950:C:T:R:wP111	En02	19:7848950:C:T:R:wP111	19	7848950	19:7848950:C:T	111	-0.135208822519263	0.253699799975694	0.388908622494957	1.97895878062299	NA	>1	6.66327	4.28571	-2.37756
GM12878	En02^19:7848960:C:T:R:wP121	En02	19:7848960:C:T:R:wP121	19	7848960	19:7848960:C:T	121	-0.135208822519263	-0.546082893802996	-0.410874071283734	0.749065659198462	NA	>5	6.66327	6.66327	0
GM12878	En02^19:8223451:C:T:R:wP115	En02	19:8223451:C:T:R:wP115	19	8223451	19:8223451:C:T	115	-0.32401945774412	0.741882637338178	1.0659020950823	0.00767917152344486	NA	>5	8.64286	8.64286	0
GM12878	En02^19:8305326:A:C:R:wP106	En02	19:8305326:A:C:R:wP106	19	8305326	19:8305326:A:C	106	1.38931141132647	1.11196681601257	-0.277344595313899	0.542826178853021	0.269054740186388	>1	6.78571	0	-6.78571
GM12878	En02^19:9076728:C:T:R:wP86	En02	19:9076728:C:T:R:wP86	19	9076728	19:9076728:C:T	86	-0.721878911426172	0.0803369167297222	0.802215828155894	0.554672196582621	NA	>5	6.42857	6.42857	0
GM12878	En02^19:9076746:G:T:R:wP92	En02	19:9076746:G:T:R:wP92	19	9076746	19:9076746:G:T	92	-0.282985154053773	-0.420339075206088	-0.137353921152314	0.210713600264571	NA	<1	23.9388	21.5306	-2.4082
GM12878	En02^19:9084299:T:C:R:wP92	En02	19:9084299:T:C:R:wP92	19	9084299	19:9084299:T:C	92	-0.239114018990106	0.0711764673299539	0.31029048632006	0.040291452510048	NA	>5	7.83673	8.70408	0.867349999999999
GM12878	En02^2:100819260:G:A:R:wP112	En02	2:100819260:G:A:R:wP112	2	100819260	2:100819260:G:A	112	0.153040013627509	0.203827275697122	0.050787262069613	0.00604882042798939	NA	>5	26.6837	26.6837	0
GM12878	En02^2:100819268:G:A:R:wP120	En02	2:100819268:G:A:R:wP120	2	100819268	2:100819268:G:A	120	0.153040013627509	0.667361181812628	0.514321168185119	0.800752370344256	NA	>1	26.6837	26.6837	0
GM12878	En02^2:10338034:A:T:R:wP102	En02	2:10338034:A:T:R:wP102	2	10338034	2:10338034:A:T	102	-0.426702307100213	0.105235629624393	0.531937936724606	0.0873917050976462	NA	>1	7.53061	9	1.46939
GM12878	En02^2:10536775:C:T:R:wP79	En02	2:10536775:C:T:R:wP79	2	10536775	2:10536775:C:T	79	-0.555015687952901	-0.170278041424118	0.384737646528782	0.325115283173631	NA	>5	13.6224	13.6224	0
GM12878	En02^2:10536812:A:T:R:wP116	En02	2:10536812:A:T:R:wP116	2	10536812	2:10536812:A:T	116	-0.555015687952901	-0.167425486696719	0.387590201256182	0.26708665810035	NA	>5	13.6224	13.6224	0
GM12878	En02^2:10536816:C:T:R:wP120	En02	2:10536816:C:T:R:wP120	2	10536816	2:10536816:C:T	120	-0.555015687952901	-0.450310812974488	0.104704874978412	0.0237291720356049	NA	>1	13.6224	13.6224	0
GM12878	En02^2:10661702:C:T:R:wP87	En02	2:10661702:C:T:R:wP87	2	10661702	2:10661702:C:T	87	0.816336494783351	0.61901635402788	-0.197320140755472	0.394399035248521	NA	>1	4.35714	4.35714	0
GM12878	En02^2:10829861:T:C:R:wP115	En02	2:10829861:T:C:R:wP115	2	10829861	2:10829861:T:C	115	0.902689582708054	0.376263452502209	-0.526426130205845	0.491003162570549	0.243716678267278	<1	8.89796	8.89796	0
GM12878	En02^2:10830065:G:A:R:wP89	En02	2:10830065:G:A:R:wP89	2	10830065	2:10830065:G:A	89	4.90423807410843	4.83367861436028	-0.0705594597481518	0.177498604000359	0.0873870161700881	>1	NA	NA	NA
GM12878	En02^2:10830099:A:C:R:wP123	En02	2:10830099:A:C:R:wP123	2	10830099	2:10830099:A:C	123	4.90423807410843	5.00789321705037	0.103655142941935	0.349436253113948	0.174166565898372	>1	NA	NA	NA
[truncated: 75,561 more rows]
